# Supplementary material for: Musk Tongxin Dripping Pills for treating Ticagrelor in Patients After Percutaneous Coronary Intervention: Echocardiography Combined with Untargeted Metabolomics
Source: Front Pharmacol. 2021 Oct 27;12:731734. doi: 10.3389/fphar.2021.731734 (PMC8579064; doi:10.3389/fphar.2021.731734)
Supplement: Supplementary file 1 [file DataSheet1.ZIP]

Archive with 5 entries (5 files):
- Figure2_rawdata.xlsx
- Figure3_rawdata.xlsx
- Figure4_rawdata.xlsx
- Figure5_rawdata.xlsx
- Figure6_rawdata.xlsx
