# Supplementary material for: Musk Tongxin Dripping Pills for treating Ticagrelor in Patients After Percutaneous Coronary Intervention: Echocardiography Combined with Untargeted Metabolomics
Source: Front Pharmacol. 2021 Oct 27;12:731734. doi: 10.3389/fphar.2021.731734 (PMC8579064; doi:10.3389/fphar.2021.731734)
Supplement: Supplementary file 1 [file DataSheet1.ZIP › Figure2_rawdata.xlsx]

## Sheet: Fig2b
	GLS (Before Ticagrelor )	GLS (After Ticagrelor )	GLS (Before Ticagrelor+MTDP )	GLS (After Ticagrelor+MTDP )
1	-17.2	-20.8	-15.1	-19.5
2	-15.4	-19.1	-18.9	-21.4
3	-13.1	-14.3	-13.9	-16.2
4	-11.2	-12.5	-15.8	-19.3
5	-13.3	-14.9	-18.1	-22.3
6	-13.6	-15.1	-14.8	-17.6
7	-18.2	-19.3	-16.4	-20.5
8	-19.4	-23.5	-12.5	-17.4
9	-16.3	-17.7	-11.2	-16.6
10	-17.5	-18.5	-12.3	-17.7
11	-17.4	-20.5	-14.6	-17.4
12	-16.5	-18.6	-18.2	-22.5
13	-18.3	-18.9	-17.4	-22.3
14	-12.9	-13.7	-18.1	-20.8
