# Supplementary material for: Musk Tongxin Dripping Pills for treating Ticagrelor in Patients After Percutaneous Coronary Intervention: Echocardiography Combined with Untargeted Metabolomics
Source: Front Pharmacol. 2021 Oct 27;12:731734. doi: 10.3389/fphar.2021.731734 (PMC8579064; doi:10.3389/fphar.2021.731734)
Supplement: Supplementary file 1 [file DataSheet1.ZIP › Figure3_rawdata.xlsx]

## Sheet: Fig3
Name	Calc..MW	RT..min.	Ticagrelor_before_p1	Ticagrelor_before_p2	Ticagrelor_before_p3	Ticagrelor_before_p4	Ticagrelor_before_p5	Ticagrelor_before_p6	Ticagrelor_before_p7	Ticagrelor_before_p8	Ticagrelor_before_p9	Ticagrelor_before_p10	Ticagrelor_before_p11	Ticagrelor_before_p12	Ticagrelor_before_p13	Ticagrelor_before_p14	Ticagrelor_after_p1	Ticagrelor_after_p2	Ticagrelor_after_p3	Ticagrelor_after_p4	Ticagrelor_after_p5	Ticagrelor_after_p6	Ticagrelor_after_p7	Ticagrelor_after_p8	Ticagrelor_after_p9	Ticagrelor_after_p10	Ticagrelor_after_p11	Ticagrelor_after_p12	Ticagrelor_after_p13	Ticagrelor_after_p14	VIP	FDR	P value	Log2(Ticagrelor_after)	Log2(Ticagrelor_befor)	Log2FC
Cardiopetalidine	363.241	7.936	7042.85	8169.4	8316.92	6560.05	7535.76	8319.62	739440	1.45008e+06	10770.1	7475.86	10340.3	5753.86	5548.7	5467.36	5232.03	7149.71	6052.39	6012.19	5332.07	6552.81	5995.27	6686.87	6442.38	6003.22	6370.35	3909.99	6358.93	6287.87	0.854168	0.0295517	0.00351854	13.8778	12.5441	-1.33369
[SThydroxy_ox]7alpha_12alpha-Dihydroxy-3-oxochol-4-en-24-oicAcid	404.256	6.656	41420.1	62256.2	382510	288114	29266	30473.9	1.05767e+06	1.23748e+06	31580.2	30337.8	30535.7	55796.3	43226.4	39887.5	27945.6	30373.4	31996.4	37580.1	34367.8	31482.5	31485.1	33454.3	36192.7	37120.7	28951	25716	39774.8	32707.8	1.12886	0.108462	0.0273955	16.3653	14.9914	-1.3739
4-[4-(4-Chlorophenyl)-4-hydroxy-1-oxido-1-piperidinyl]-N,N-dimethyl-2,2-diphenylbutanamide	492.218	5.458	48155.5	44703.6	131440	256976	619662	685295	44531.8	44002.5	181995	202637	51789.5	47792.3	44788.3	43829.2	91229.5	64825.4	44892.4	80088.7	46867	44506.4	4.09123e+06	6.89263e+06	43942.9	45441.7	42157.2	42729.6	714877	587562	0.677796	0.972037	0.945946	16.618	17.1498	0.531814
SULPIRIDE	341.141	2.094	53889.7	52234.9	69934.7	67418.8	50436.1	48913	47948.5	47932.3	44117.2	45219.2	52359	50536.6	52847.3	47299.2	48742.1	47520.6	57743.1	56576.3	50204	49230.8	50333.9	49029.2	49834.9	51589.8	47880.4	47367.6	52399.8	54305.6	0.426749	1	1	15.6598	15.633	-0.026763
carbocromen	361.189	5.606	54805.9	52693.1	53199.3	55296.8	82829.4	83457	4.93854e+06	4.88024e+06	68958	69061.6	363951	363972	60155.4	50628.4	46831.6	45976.2	47038.7	47967.5	55004.6	52808.2	57832.4	54965.6	48504.7	49220.3	48303.9	49504.5	49038.8	52116.9	0.964187	0.00168838	4.53e-05	17.1873	15.6168	-1.57046
6,6,7b-Trimethyl-2a-(palmitoyloxy)-2,2a,4a,5,6,7,7a,7b-octahydro-1H-cyclobuta[e]inden-2-yl 2,4-dihydroxy-6-methylbenzoate	610.421	6.719	105141	57467.6	207567	175016	98636.8	87997.3	178552	91421.1	83921	85894.3	32915	312750	225751	252964	79654.9	120958	94067.9	74888.3	73988.7	42218.6	45865.5	46373.4	37178	43177.8	58668.6	99355.1	81096.3	56724.4	1.62543	0.0332255	0.00416177	16.8754	15.9661	-0.909218
Torasemide	348.125	4.666	63298.9	59420.9	61528.5	60190.6	66959.1	65100.4	57250.9	59578.9	57748.1	56163.4	5.88685e+06	4.32234e+06	56794.5	56711.1	58980.6	72122.4	58779.1	57406.2	61598.3	61392.1	59439.2	57368.6	57861.1	56937.3	56824.6	58247.1	60123.8	59916.7	0.928821	0.679625	0.511239	16.7854	15.865	-0.920458
SenecionineN-oxide	351.169	4.893	60830.4	61075.4	65086.1	66295.9	774535	846172	2.71138e+06	2.34024e+06	57814.6	61387.4	93498.5	103914	58335.6	57951.4	58567.4	60530	60634.5	61998.6	154968	158067	60891.3	64319	59387	58423.9	59887.9	59694.9	59533	60963.8	1.09834	0.29035	0.125092	17.2955	16.0782	-1.21735
SR-49498	446.243	4.496	59975.8	58789.6	59412.3	57884.3	61382	60626.2	55801.3	57503.3	56505.8	54635.9	76776.1	54977	54490.1	57653.2	57136.3	59949.6	58033.4	60510.5	57848.8	57662.5	1.44867e+06	1.53635e+06	56468.6	57295.3	57942.9	55335.6	59461.4	55514.9	0.718193	0.78283	0.634669	15.8439	16.4875	0.643638
Sobuzoxane	514.227	5.689	67993.3	63922.8	66232.8	64374.8	62409.1	63213.7	58710.1	62081.8	59579.3	58533.6	1.41103e+07	1.27644e+07	57150.4	57392.1	58366.2	58260	56522.6	58759.6	60872.4	57487.5	55864.6	59992.8	59591.8	62408.6	59836.8	60506.2	84967.7	61605.6	0.945451	0.201054	0.0690475	17.0224	15.8907	-1.13169
ezetimibe	409.149	4.971	61490.6	62709.4	60703.4	63021.2	64526.1	66444.4	2.21097e+06	2.40239e+06	63350	63895.7	2.32385e+06	2.29602e+06	58432.3	59687.4	59358.6	58858.4	59680.1	59247.3	63910.1	62966.6	66376.5	67195	58353	60484.1	59598.3	58679.8	60764.7	59747.8	1.35493	0.0726908	0.0141079	17.4172	15.8971	-1.52001
1,25-dihydroxyvitamin D3-26,23-lactone	444.287	5.684	69086.1	63596	1.22169e+07	1.16929e+07	63539.1	64358.2	59188.8	63205.8	60658.1	59593.4	63275.5	65666.9	58185.2	58415.2	95355.1	94814.9	57425.7	59823.5	61974.5	58528.3	56876.1	61079	60469.9	63538.5	3.86752e+06	3.99189e+06	61696.3	62721	0.589834	0.72959	0.57142	17.0107	16.8359	-0.17485
DIHYDROSAMIDIN	388.152	4.443	66147.7	62006.8	61386.8	64482.5	1.84531e+06	2.08244e+06	62228.5	62813.4	60133.4	59341.7	59282.3	62139.2	57659.9	59739.9	68320.5	70106.6	116459	95130.6	62832.8	61817.9	652768	659814	57875	59774.9	60708.3	87861.3	62080.3	63094.6	0.54426	0.374029	0.193579	16.6199	16.5639	-0.0559446
Asebotoxin II	408.252	4.784	61883.1	60521.4	57848.2	59398.8	70766.9	70178.1	100509	122913	60161.2	60742.5	59995.5	60632.4	109656	73819.3	59283.4	58087.4	59035.5	60712.5	114760	55330	100177	106094	71280.3	95402.1	86284.2	115366	60210.1	59649	0.225097	0.972037	0.945946	16.1183	16.2078	0.0895044
Quinoline-3-carboxamides	359.106	4.928	63857.3	63273.3	64766.9	65056.4	70009.4	69664.7	178996	185401	66172	65922.2	3.81308e+06	4.28989e+06	60281	61466.4	61216.6	59395.5	60711.9	60460.3	64119.6	63216.3	68889.9	70474.7	60405.7	61860.7	62141.7	62073.9	62028.6	59670.5	0.981984	0.0295517	0.00351854	17.0516	15.9326	-1.119
Ceceline	304.121	3.884	49136.3	47132.2	52092.3	50554.7	47491	50046.1	48813.3	48432.7	44466	43399.4	46225	48044.6	46847.8	44148.5	47660.3	46626.9	46060.7	48029.7	49334.3	47060.7	45041.1	49734.5	48309.9	47752.4	48201.6	48595.1	49044.2	49490.3	0.0269636	0.885253	0.803613	15.5377	15.5479	0.0101908
3'-Amino-3'-deoxy-AMP	346.08	3.276	68964.5	65964.3	73372.9	70634.3	71626.2	72754.4	915534	805221	61903.7	64850.5	67799.8	70717.1	64852.8	65194.9	65307.1	64645.9	75241.8	68362.2	69044.3	64850.6	64556.9	65404.9	66224.3	67034.5	67167.5	69554.5	71818.9	72357.1	0.889409	0.591314	0.401263	16.5782	16.0511	-0.527152
punaglandin 6	500.22	5.012	65565.7	68364.9	85323.3	86037	68447.5	68178	1.86874e+06	1.95817e+06	63398.6	63503.3	64232.3	63847.1	64815	62748.7	69757.4	72430.9	61440.4	62765	63533.4	62400	59891.7	61907	59753.1	61771.3	61193.6	60691.9	70214.4	69478.5	0.902999	0.0656694	0.012248	16.7465	15.9648	-0.781716
Nebramycin IV	526.26	4.47	105027	122146	558744	551200	71624.5	112028	143013	90463.8	64448.3	98595.7	2.24188e+06	2.1622e+06	89022.4	64253.3	66668.8	67828.4	65983.4	67957.6	146742	65181.8	66018.4	91017.6	129526	115068	1.12031e+06	1.0088e+06	69142.4	69433.1	0.75737	0.435776	0.24563	17.5253	16.8408	-0.684476
Gliclazide	323.13	4.929	70130.9	69489.6	71129.9	71447.9	76887.4	76509	196581	203616	72673.1	72398.7	1568893572	1556029295	66203.3	67505.1	67230.9	65230.8	67182	66400.2	70419	87204.7	75658	77398.5	66340.2	67938.2	68246.9	70871.7	68122.6	65532.9	0.949072	0.0782164	0.0162031	18.3951	16.096	-2.29907
Kievitonehydrate	374.136	4.009	71299.1	69586.1	70850.6	66251.6	251708	417276	66763.6	67825.6	65719.5	67835.3	76967.3	71031.2	65305.1	66261.6	77751	73386.5	3.95355e+06	4.26066e+06	71941.9	70974.3	139779	122965	66110	67376.2	67625.8	69919	66862.7	67973.1	0.80198	0.374029	0.193579	16.3884	17.0622	0.673777
Valsartan	435.227	4.891	69614.9	69895.2	74485.1	75869.6	273460664	2.48964e+08	6.85148e+08	6.65992e+08	143174	70252.3	114691	118920	66759.8	66320	67025.1	69271	69390.7	70951.7	8.65998e+07	8.25037e+07	75767.6	75685.2	67963	66860.8	68536.2	68315.3	68130.1	69767.5	1.06599	0.174916	0.0556167	19.864	17.5532	-2.31079
Thiamindiphosphate	425.044	2.089	296151	214338	2.11183e+06	2.55238e+06	85728.2	86492.9	62402.5	91781.3	57507.6	58850.4	68142.6	65770.7	68778	61557.4	63771.5	61845.6	311401	222820	65337.8	64071.3	76355.6	66256.5	64857.5	67141.5	62407.4	62080.5	118854	70676	0.84938	0.679625	0.511239	17.0771	16.3521	-0.724986
GLIMEPIRIDE, CIS-	490.225	5.424	69044.9	67281.6	1.93948e+07	1.6886e+07	555556	583412	66869	65263.9	186142	225122	67957.6	70127.1	66107.2	66032.7	97167.3	77673.9	66025	63817.1	68268.9	65536.2	4.95679e+06	4.61409e+06	62712.1	66454.6	63738.4	63718.1	534736	552524	0.664497	0.412357	0.227321	17.8609	17.3717	-0.489219
Propapyriogenin A2	484.319	6.148	103377	123301	5.27669e+06	4.6164e+06	77507.2	71048.9	39223.9	77592.7	38368.7	36986	39881	92983.8	36615.4	65541.6	37054.9	36165.2	59874.5	38650.5	55648.5	52344.9	124575	36928.5	44038.7	46192	1.47982e+06	1.30808e+06	39829	40812.2	0.652456	0.52021	0.328667	16.8037	16.2359	-0.567767
(2R,3R,4R,5R,6R)-2-{[(2S,3R,4S,5S)-2,5-Bis(chloromethyl)-3,4-dihydroxytetrahydro-2-furanyl]methyl}-5-chloro-6-(hydroxymethyl)tetrahydro-2H-pyran-3,4-diol (non-preferred name)	394.036	3.798	71685.1	70498.8	70312.3	67467.7	74576.8	76794.4	64475.4	65256.1	63340.4	62253	66571.1	67322.1	60598	62471.8	285592	266152	67604.2	69171	70428.1	66094	63429.1	65873.5	66738	65235.6	67069.6	67644	71739.5	71297.9	0.8475	0.457143	0.26491	16.0371	16.3354	0.298265
4-Hydroxy Valsartan	451.222	4.02	76402.8	71550.8	73166.8	70217.9	5.91772e+06	6.14173e+06	5.35144e+06	5.86336e+06	67867.9	70052.9	69866.7	71359.4	66284.2	68427.7	88429.2	81486.1	69912.6	72789.4	3.8888e+06	3.81119e+06	70026.2	68878.4	69174.4	70613.8	69836.6	71220.2	69048.5	70195.2	0.83499	0.72959	0.57142	17.9235	16.9631	-0.960392
O-Demethylpuromycin	457.209	4.891	71789.8	72078.9	76812.2	78240	1.1938e+07	1.06158e+07	2.38845e+07	2.82933e+07	68230.7	72447.2	118274	122635	68845.6	68392.1	69119.1	71435.3	71558.6	73168.4	4.3607e+06	3.56869e+06	78134.8	78049.8	70086.4	68949.7	70677.5	70449.7	70258.7	71947.3	1.06776	0.357455	0.178112	18.4969	16.9596	-1.53734
D-Urobilin	588.295	3.669	64192.5	62931	2.01749e+06	2.177e+06	203504	237306	767375	1.002e+06	141700	136139	165132	355759	1.48637e+06	435491	466578	310087	63922.3	154701	1.34516e+06	1.37659e+06	114308	810872	1.1062e+06	1.21684e+06	201338	541683	83179.7	81579.5	0.310769	0.955396	0.910026	18.433	18.3628	-0.0701687
sirodesmin H	454.139	4.412	91693.9	80893.3	66131.2	64829.7	286445	352558	66190.1	64902.7	61891.7	61437.6	71864.9	67702.5	64980.1	65365.3	147620	160189	76137.6	81639.1	68187.1	69468.5	57725	60264.5	64699.6	64945.1	65483.2	63375.9	71633.3	75623.2	0.514022	0.972037	0.945946	16.3807	16.2204	-0.16031
Xanthommatin	423.072	3.446	109644	102247	63200.6	62713	71011.6	70575.2	60647.9	62809	63348.3	62361.2	65794.5	65758.2	65378.1	63784.9	69455.1	66459.2	69141.5	70353	5.12239e+06	5.54904e+06	59497.1	62815.1	61595.1	61537.9	63964.6	64668.7	66164.7	68259.4	0.740635	0.800027	0.667331	16.0832	16.9009	0.817709
Rhizocticin A	351.132	4.423	89306	79106.1	72778.6	73809.7	77553.6	77385.3	4.80933e+07	4.93692e+07	67113.3	66389.8	242695	342984	73460.3	71639.6	137370	122614	84385.7	86632	72172.1	74459.4	65942.9	67735.8	66462.9	67598.7	69225.9	70282.8	77532.4	74392.6	0.893376	0.374029	0.193579	17.8016	16.2706	-1.53097
Baicalin;7-D-Glucuronicacid-5_6-dihydroxyflavone	446.085	3.663	70274.1	68893.1	62817.1	60584.4	68941	71037.1	62118.2	118765	64683.6	63623	72942.8	71509.6	68200.6	69640.1	60210.7	59762.3	69978.2	69783.4	67372.6	65666.7	63745.1	65786.6	70393.7	63609.1	4.35967e+06	3.76981e+06	91060.1	89308.3	0.758353	0.885253	0.803613	16.0951	16.9158	0.820657
Quercetin3-sulfate	381.999	3.521	76010.7	76085.9	7.26325e+06	7.42557e+06	82660.8	86505.3	71154.7	72907.5	69734.6	65801.4	119458	152966	76653.8	72060.5	74019	71283.5	72720.5	76203	77494.3	70725.8	68160.7	68382.9	71690.9	70449.3	225606	125884	83669.3	80530.5	0.854762	0.52021	0.328667	17.2572	16.3388	-0.918419
isorhamnetin 3-glucoside	478.111	3.406	147546	127389	190047	62097.9	70533.1	109225	6.71312e+06	3.83102e+06	60379.9	59161.3	176008	222258	63077	83886.8	65248.3	64338.3	117462	166171	60403.7	58324.8	57541.5	57010	57599.4	66900.5	61907	59621.5	64605.7	64090	0.893588	0.0494767	0.00786587	17.4429	16.0749	-1.36803
Malathion	330.037	4.809	69197.8	70248.2	1.57599e+06	1.60575e+06	107050	91619.6	84250.7	81791.9	114886	81605.6	67815.7	71079.6	98049.4	66900.5	71906.6	69765.6	67839.4	69431	69846.4	70077.5	118069	128114	71796	72337	90143	116979	69354.4	71206	0.858441	0.634902	0.454438	16.9399	16.2952	-0.644635
Panipenem	339.125	3.2905	80577.8	78750.8	76479.8	74185.7	73385.5	74792.6	81080.3	81711.6	70054.1	67190.7	1.85099e+07	1.95959e+07	71314.3	70105.5	70145.7	67762	76968.2	75933.1	80986.7	70620.1	70102.3	72774.7	69436.5	69506.5	1.61799e+06	1.61457e+06	80635.6	79086.3	0.891739	0.679625	0.511239	17.3329	16.8028	-0.530129
Rosmarinine	353.184	3.718	83173.3	79623.1	72315.6	70126.3	75286.1	75027.9	2.7124e+06	2.84485e+06	69250.4	65702.3	137570	188678	70831.9	69618.6	70365	67194.8	72872.3	75183.3	74128.7	70744.6	70324.1	70627.8	78400.2	79904.1	69884	72349.9	81144.2	82211.6	0.922006	0.613023	0.427387	17.0678	16.1716	-0.896128
Mitoxantrone	444.199	3.735	64873.3	2.38758e+06	62475.5	64869.9	123185	375588	171288	55104.8	235389	670150	60695	59354.9	51481.9	92054.2	55222.4	53474.4	56449.5	58641.2	72662.1	73016.3	54848.5	74885.8	61863.1	135574	55445.3	56832.7	59906.5	61067.2	0.799039	0.135619	0.0394817	17.0529	15.9723	-1.08068
1alpha,5alpha-Epidithio-17a-oxa-D-homoandrostan-3,17-dione	366.131	3.907	68639.6	66977	74927.5	73166	1.12024e+07	1.27343e+07	71030.6	71530.5	65633	65078.3	66987.7	70110.8	62158.2	65491.1	68985	67066.2	66862.6	69084	73414.8	66166.4	66752.9	71536.2	69487.1	68685.1	67676	69897.3	70346.2	67495.5	0.809049	0.933387	0.874287	17.1254	16.0699	-1.05549
2-Hydroxy-5-(3,5,6,7-tetrahydroxy-4-oxo-4H-chromen-2-yl)phenyl hydrogen sulfate	397.994	3.519	81303.8	81384.2	3.28394e+06	3.04605e+06	88416.9	92529.1	109312	101255	74590.6	70383.5	77993.9	80789.8	81991.7	77078.5	79173.4	76247.4	77784.4	81509.5	82890.7	75650.8	73152.4	73144.8	76683.1	75355.1	166751	127458	89495.7	86138.3	0.849867	0.457143	0.26491	17.1074	16.3925	-0.714944
Benzyl(2R_3S)-2-methyl-3-hydroxybutanoate	208.109	4.254	77711.4	141205	143884	81064.9	191508	156922	2.0191e+07	2.08821e+07	69468.7	81683.9	464418	383762	151243	133843	109621	68408	67206.1	136926	66712.1	100042	80398.8	65421.5	64062.1	65265.8	105094	104088	99203.9	71413.8	0.91426	0.0113161	0.000794384	18.157	16.3474	-1.80958
Miraxanthin-V	346.116	4.751	79222.9	80887.9	75943.2	75720.1	94192.4	92968.8	79491.8	74330.4	78839.2	81439	80484.2	81997.6	73637.3	71666.3	78199.3	81143	80513	80339.7	74768.9	73607.6	134571	131379	72261.6	73416.5	72872.2	72616.1	79052.5	78932.4	0.357911	0.613023	0.427387	16.2845	16.3355	0.0510299
Crizotinib	449.118	3.41	2.91374e+06	1.6636e+06	43612.6	42977.2	125424	98344.1	862967	818167	1.00773e+06	842888	145320	80014.3	162820	44362.3	318631	445774	48638.5	261629	239056	124893	39662	40496	40553	40770	44169.5	42417.6	46094.9	45727	1.09611	0.0916207	0.0211869	17.9744	16.3137	-1.6607
13,14-dihydro Prostaglandin F1?±	358.272	4.331	95198.3	101146	105273	85302.9	123644	75281.8	88160	87209.9	125877	89982.2	99011.3	72434.8	73360.7	75312.2	97811.6	100404	147020	86502.3	70709.6	175691	120686	127302	79458.8	83287.4	104340	79131.2	75954.7	70939.5	0.572102	0.869326	0.768812	16.4776	16.5732	0.0955299
(2alpha,3xi,5alpha,7beta,9alpha,10beta,13alpha)-2,7-Dihydroxytaxa-4(20),11-diene-5,9,10,13-tetrayl tetraacetate	536.263	5.057	1.00729e+06	558499	198526	97112.9	62235.9	60740.1	47401	46667.5	66143	50426.7	58904.3	151314	55358.3	109006	1.54044e+06	1.362e+06	101533	107411	50893.6	47590.4	46205.3	47218	47336.5	63436.6	53635.9	57466.4	122486	107341	0.356006	0.756219	0.602685	16.6598	16.6494	-0.0103628
Masitinib	498.222	4.893	81862.9	82192.6	87590	89218.1	1.58866e+06	1.48184e+06	2.14281e+06	3.21955e+06	77804.4	82612.6	188411	176325	79942.1	77988.4	80187.5	81458.6	81599.3	83435	415998	363313	89098.2	89001.3	79920.5	78624.4	80594.5	80334.8	80116.9	82042.5	1.15644	0.325041	0.149881	17.8093	16.6462	-1.16311
ProtoporphyrinogenIX	568.307	3.882	228383	218785	1.55407e+06	1.63743e+06	1.56598e+06	1.5948e+06	137466	132128	167792	65874.4	792430	785352	78082.2	85895.2	72308.1	71770.4	83296.2	97859.6	396518	457048	122516	198826	71881.5	218728	71720.3	72305.9	219220	95334.9	1.45556	0.11801	0.0310252	18.3715	16.9662	-1.40525
2-(3,4-Dihydroxyphenyl)-5-hydroxy-4-oxo-4H-chromen-7-yl hydrogen sulfate	366.004	3.5	71180	69583.6	80449.5	67314.8	71565	74961.4	1.65279e+06	1.9607e+06	63775	61246.9	66684.9	68815.5	64130.7	61522.3	66658.1	65191.6	65994.2	69690.6	68578.6	63347.2	70928.6	107092	77368	63231.2	66698.3	66283.9	70684.4	81548	0.879208	0.847633	0.73446	16.7326	16.1149	-0.617699
4-(5,7-Dihydroxy-6,8-dimethyl-4-oxo-3,4-dihydro-2H-chromen-2-yl)phenyl hydrogen sulfate	380.056	2.564	81620.5	77683.9	75567.1	70894.7	88598	76809	2.56909e+06	2.40904e+06	75328.1	134145	107617	99446.4	75340	75664.5	77976.1	77045.8	75962.1	76415	72386.9	86205.2	80958.7	85773.7	113103	86961	101575	101087	81233.2	84293.4	0.888118	0.955396	0.910026	17.0713	16.3769	-0.694366
2,6-Dimethoxy-4-[(1E)-3-oxo-3-(2,4,6-trihydroxyphenyl)-1-propen-1-yl]phenyl hydrogen sulfate	412.046	3.508	72958.1	71321.8	70928.5	73314.3	93775.8	80038.3	3.64954e+06	2.64507e+06	243390	197555	95704.2	124568	366677	330710	69384.3	66820.1	133693	89884.8	72642	63944.6	63892.8	66118.5	65073	66038.1	76810.2	67939.8	76640.3	70350.3	0.986574	0.00557676	0.000268667	17.5907	16.1638	-1.42682
4-Hydroxy-8-(beta-D-talopyranosyloxy)-2-quinolinecarboxylic acid	367.09	3.403	165608	142983	68609.2	70936.7	79167.3	81235.1	69208.8	66646	67771.3	66403.4	66215.7	98900.9	70798.5	69788.6	1.31833e+06	1.54519e+06	76515.7	78793.9	67798	65464.5	64585.3	194061	64726.3	66541.8	69485.3	66920	72514.3	71935.5	0.82869	0.910884	0.83879	16.3005	16.8122	0.511692
Leu-enkephalin	555.268	5.446	89023.5	84528.2	85540.1	85749.5	104056	101717	2.01167e+07	2.15202e+07	93096	92083.2	1.05747e+06	1.01618e+06	79671	79021.4	75139.1	76223.8	79676.1	81556.4	84305.9	85261	87629.2	91534.7	78297.4	85049.6	76994.2	75040.2	82853.3	84138	0.936871	0.00967992	0.000646216	18.0728	16.3154	-1.75737
2-[(2-{4-[(2,4-Dioxo-1,3-thiazolidin-5-yl)methyl]phenoxy}ethyl)amino]-3-pyridinyl hydrogen sulfate	439.051	3.052	84512.8	83588.3	91262.1	88004.3	83290.6	85553.3	76133.2	83447.2	77001.4	78050.3	84008.4	86286	81001.2	83719	83620.6	79429.3	79393.5	78041.3	85228.5	86757.1	80942	84939.1	83386.1	79828.3	79691	79487.2	101185	97565.8	0.136896	0.885253	0.803613	16.3439	16.3581	0.0141927
Luciferylsulfate	487.121	4.2	104685	98743.9	98646.7	141928	90885.2	90053.7	311987	339099	80312.1	80001.1	84123.8	87544.7	81967.7	84331.4	88895.2	86673.6	84592.9	89932.9	105399	156599	1.7584e+06	1.86192e+06	82060.2	129785	86710.1	85561.8	151830	141489	0.642236	0.52021	0.328667	16.755	17.2575	0.502524
γ-L-Glutamyl-(S)-2-carboxypropyl-L-cysteine	336.098	2.203	82089.1	80143.2	93794.9	90882.1	94542.3	91529.6	89241.7	89547.2	75251	71877.3	752730	825362	88613.5	81239	593065	510998	102043	94112	94581	87692.5	85781.4	116393	84590.6	88694.5	62167.5	62912.3	95564.6	91250.7	0.323811	0.679625	0.511239	16.8403	16.7971	-0.0432288
Caffeic acid 3-sulfate	259.999	2.833	98723.3	90788.8	90536.9	84945.5	98857.8	97257.3	83791.8	93435.2	83398.4	80585.1	98879.8	105731	83094.8	83611.3	85502.5	81280.4	88253.1	90012.7	91619.4	86488	84140	83273.3	88822	86732.5	84902.9	85832.1	125876	86524.4	0.399856	0.679625	0.511239	16.4681	16.4371	-0.0310405
Scopolin	356.111	3.416	176691	152552	73200.8	72134.3	84465.5	86671.6	5.87621e+06	4.5634e+06	72306.8	70847.4	162403	144207	75536.6	74459.1	78136.8	77047	81636.4	84067	82661.1	67784.6	66570	67969.8	68977	68429.6	74135.5	71195.1	77367.2	76749.7	0.910855	0.0858566	0.018554	17.3868	16.1802	-1.20661
CAPTOPRIL-L-CYSTEINE	336.082	2.484	105106	89019.2	350230	295703	126222	120602	183410	164074	92442	74545.9	131602	151727	406137	363717	227521	79382.5	117796	88581.4	222830	212161	315551	377407	76688	81444.5	780232	523275	79283.7	79607.5	0.275227	0.885253	0.803613	17.3109	17.3766	0.0657489
Avapro	428.232	4.31	104657	97763.8	97384.5	92376.5	85073.2	81524.4	95470.5	98984.8	78589.7	72987.5	75303.7	76700.3	82377.3	81557.3	99344.9	97208.4	88760.1	95395.3	79703.4	77597.7	6.80849e+07	6.83276e+07	86047.8	92611.4	87065.1	86325.3	81784.3	81605.3	0.7232	0.52021	0.328667	16.4027	17.7897	1.38698
miconazole	413.987	4.376	147940	131938	82732	89038	85547	85651.3	87903.8	137058	72727.6	68145.1	3.07772e+06	3.79093e+06	1.60576e+06	381105	287122	301081	185474	223947	131470	93889.6	128431	99805.4	78912.6	214622	1.01426e+06	1.53705e+06	176478	105380	0.761232	0.542777	0.35189	17.7136	17.6645	-0.049078
Apixaban	459.193	5.583	96019.6	85224.6	92026.4	91723.6	132868	126438	4.46164e+06	5.61542e+06	113449	110930	633414	689736	80520.6	79609.3	74197.7	74372	87627.1	89900.9	89870	91368.5	110964	112866	85899.8	84721.2	77250	72450.6	91864.1	92763.2	1.00701	0.0449456	0.00674339	17.7986	16.4176	-1.38092
11-Deoxocucurbitacin I	500.314	5.711	111058	109562	2.16233e+06	1.99221e+06	98771.3	65237.5	61511.2	131310	60909.1	60863.3	65471.4	70250.6	93743.8	59676.4	100201	61940.8	61356.6	61098.3	63295.2	104912	58088.1	62380.6	62309.3	105342	473929	304462	107117	64057.6	0.751253	0.756219	0.602685	16.9455	16.5055	-0.440021
Aucubin	346.126	2.2	123474	90353.8	105745	102461	106587	105608	100611	100956	84838.3	81034.8	1.21452e+06	1.29489e+06	99903.3	91589.2	919207	794360	115043	106102	106631	98865	158184	116419	95367.8	99994.6	73739.1	70927.6	107740	105856	0.329822	0.679625	0.511239	17.1164	17.0826	-0.0338676
7-Hydroxy-1-methyl-N-(9-methyl-9-azabicyclo[3.3.1]non-3-yl)-1H-indazole-3-carboxamide	328.189	4.803	240647	185962	132225	141094	176207	237514	111383	108132	111292	159434	95268.4	159631	451395	633907	233317	92238.5	92477.5	93904.9	5.23914e+06	5.50387e+06	156091	169371	133595	95632.2	119172	282434	148962	108041	0.677165	0.634902	0.454438	17.4429	17.7946	0.351669
Tos-Arg-CH2Cl	332.108	1.523	102395	105717	100188	103404	98260.6	105024	1.98601e+06	2.2523e+06	127227	94263	235226	124420	112035	100202	106289	101287	103973	105256	112702	105491	99474.8	99857.1	100089	99907.2	125783	125795	103157	104028	0.919252	0.613023	0.427387	17.3949	16.6982	-0.696707
3alpha-Hydroxyglycyrrhetinate	470.339	6.8225	84883.8	82063.5	95162.7	53175.8	702270	721698	3.0715e+06	3.11496e+06	65926.6	53996	72775.3	101681	51680.8	74876.5	181198	55328.6	756966	749572	34178.2	118686	136461	133719	68085.9	41565.1	54754.5	46457.4	49038.4	57169.7	0.853908	0.542777	0.35189	17.3787	16.5929	-0.785834
(2R)-1-[(Hydroxy{[(2R,3R,5S,6R)-2,3,4,5,6-pentahydroxycyclohexyl]oxy}phosphoryl)oxy]-3-(palmitoyloxy)-2-propanyl stearate	838.559	4.773	64598.7	63809.2	60386.7	62005.4	82182.8	76096.6	58500.9	58929.5	108439	218228	63490.7	64684.6	56531.8	56534.7	61884.9	61893.5	100812	142644	58231.6	57758	1.85878e+06	2.42114e+06	57452	59483.6	57485.9	57810.1	218444	297917	0.786308	0.869326	0.768812	16.1385	17.0343	0.895825
Mafodotin	924.557	3.077	145704	252813	205768	190779	129326	90716.5	102540	71121.1	77947	77143.4	73227.8	89901.2	124477	170324	160949	272311	164579	98396	50569.7	52449.9	58181.4	76177	306108	153377	86974.5	53850.2	167056	122026	0.136912	0.78283	0.634669	16.8508	16.7456	-0.105227
xestospongic acid	348.072	2.606	1.11741e+06	846540	108698	95627.7	1.32643e+06	1.73639e+06	94318.7	103004	81410.8	99925.6	572929	821255	70348.6	81308.1	90282.5	99532.2	101984	115476	114682	85010.6	96072.4	100024	103322	105662	67095.5	85832	102293	175806	1.41481	0.503092	0.306426	17.9581	16.6214	-1.33665
EUGENYL GLUCOSIDE	326.136	3.902	91527.6	87794.6	97033.9	94752.7	136333	104249	4.5803e+06	5.12527e+06	84997.2	92955.5	86751.6	246722	82150.8	84813.5	89338.2	86853.3	86589.7	89466.3	95075	87661.4	86447.5	92642.1	89988.4	88949.8	89786.6	90519.7	91356.2	87409.3	0.911694	0.34193	0.163552	17.4314	16.448	-0.983313
5-Hydroxy-6-methoxyindoleglucuronide	339.096	2.21	95863.9	93591.4	109534	106132	110407	190857	104217	104573	112298	83466.2	92805.9	90972.9	103483	94871	110162	96378.3	154467	109904	110452	102408	98156.2	106690	98785.1	103578	122317	100028	110113	106563	0.169578	0.357455	0.178112	16.6736	16.7274	0.0537908
Renardine	365.184	5.503	104298	93331.4	156097	138881	96811	97108.5	6.8456e+06	7.49943e+06	89364.8	88998.6	89675.3	89354.3	87887.7	90259.2	78588.8	77008.4	93619.7	97070.6	98708.6	90204.8	90642.9	94411.3	102255	115858	78972.7	76821.3	94304.9	91545.8	0.896924	0.477924	0.285176	17.4904	16.4708	-1.01952
trans-isoeugenol-O-glucuronide	340.116	3.842	82944	75509.6	105658	91226	138172	131814	3.23248e+07	3.20092e+07	74747.2	72179.7	582589	478392	72748.2	70219.1	78109.9	75563.1	77989.9	78845.7	113032	75375.2	72748.2	76198.2	77159	74432.8	74614	81014.6	78504.6	79452.7	0.905136	0.325041	0.149881	18.0194	16.2702	-1.7492
(2R,2'R,3R,4'R,4a'R,5S,5'S,6'R,8a'S)-5'-(Carboxymethyl)-5'-formyl-5-(3-furyl)-2,4',6'-trihydroxy-2',8a'-bis(hydroxymethyl)octahydro-2'H-spiro[furan-3,1'-naphthalene]-4a'(5'H)-carboxylic acid	498.174	3.899	92626.3	88848.4	98198.7	95890.1	92414.2	96960.5	93091.5	93243.2	86017.5	85290.4	240982	213791	83589.5	85831.5	90410.5	87895.8	87629	90540.2	153577	149351	87485.2	93754.1	91068.5	90017.5	103721	91606.2	92452.7	88458.5	0.580095	0.885253	0.803613	16.6603	16.5808	-0.0795136
4-Hydroxyphenylacetylglutamicacid	281.09	4.171	119920	117819	124945	116968	107851	107612	1445110207	1483608663	130821	84115.8	2.46981e+06	2.52478e+06	88534.1	93647.9	111879	112727	111975	115520	88270.5	87619.4	88593.8	91721.9	103122	103023	99971.9	96696.7	111702	113689	0.891139	0.0916207	0.0211869	19.3303	16.6396	-2.69068
n-Propyl GalIate	212.068	2.344	228600	122007	1.02583e+06	989376	653152	627159	1.7557e+06	2.12664e+06	268785	186894	97958.2	236405	126557	175530	141451	110702	1.32528e+06	1.46634e+06	117529	115860	80775.7	111100	92955.4	191207	339375	308847	167595	292968	0.767554	0.274501	0.113919	18.5195	17.6849	-0.834543
prostaglandin G2 2-glyceryl ester	442.256	4.535	269583	272607	4.79138e+06	4.23663e+06	436876	101988	87422.5	127646	99938	119260	86007.9	112070	190496	115696	145648	117018	70410	68796.7	122063	127936	65815.8	67375.7	66694.3	69040.6	68506.7	66975.3	110317	169745	0.935724	0.0494767	0.00786587	17.861	16.4565	-1.40452
4-Hydroxy-5-[3-(sulfooxy)phenyl]pentanoic acid	290.046	2.409	120514	120067	658545	610979	118075	109153	104384	96617.5	104628	96717.1	102520	121801	100380	112135	180927	150216	109012	115389	142294	105375	111736	100486	122798	120811	91852	109881	106805	111854	0.737619	0.78283	0.634669	17.0918	16.8499	-0.241866
Epinephrine(OrL-Adrenaline)	183.089	2.979	84139	91894.9	99218.4	74692.5	227481	143049	1.72299e+06	1.67579e+06	170512	102969	225208	120173	97508	97637.1	74803.4	69572.1	468313	488709	166771	84973.5	85180	169489	83502.7	84590.1	101757	115730	585499	531190	0.533258	0.78283	0.634669	17.4132	17.2739	-0.139275
cilengitide	588.303	2.276	818396	739822	90066.3	88042.3	88547.7	89491	88814.6	93845.4	97395.4	93513.5	120120	130179	105568	136518	146096	136926	126095	117791	148388	133190	90770.4	91735.7	112069	114144	108665	150818	104418	104125	0.648106	0.307346	0.137068	17.0399	16.8581	-0.181848
1,2,5,6-DIBENZOFLUORENE	266.108	2.378	113168	636382	117859	335892	108522	482394	168579	519183	703199	105018	101608	110140	99720.7	695881	80901.2	82139.1	86178.7	146297	82818.8	103581	103326	100090	83138.5	86428.8	128339	527506	74693.2	162732	1.18517	0.0332255	0.00416177	17.7663	16.7622	-1.00408
Sulfurol propionate	199.067	2.488	324306	233314	170002	205784	283231	332981	205888	159400	168970	3.06596e+06	2.81498e+06	240523	206651	227101	2.00042e+06	1.70423e+06	407895	390669	103907	123785	119950	275034	422843	273145	108764	95758.2	319304	261595	0.160739	0.991522	0.981969	18.3014	18.1199	-0.181551
Buclizine	432.235	3.69	74417.5	71256.9	3.29368e+06	3.89161e+06	73110.5	75225.6	1.19302e+06	1.29118e+06	67251.3	67374.3	77243.6	75248.1	70633.2	67576.5	63916.3	103187	90862.7	79540.1	100090	65383.6	191166	68152.5	64033.2	66475.7	62992.6	62038.9	252929	134803	1.07759	0.457143	0.26491	17.5255	16.4584	-1.06704
3,5,7-Trihydroxy-2',2'-dimethyl-4-oxo-3',4'-dihydro-2'H,4H-2,6'-bichromen-3'-yl hydrogen sulfate	450.062	4.129	161647	147750	631154	712028	110784	113840	1.74686e+06	1.69685e+06	84287.7	81176.9	1.66909e+06	2.00729e+06	88060.9	85582.5	141330	135084	147818	141716	95400	86860.3	88074.4	89402.3	111807	119642	104208	101195	129054	121632	1.54844	0.412357	0.227321	18.2328	16.7904	-1.44245
Lamiide	422.144	2.597	267794	135636	202113	155444	480158	166512	104002	192190	123918	192076	131327	153107	383473	256704	1.24395e+06	1.14519e+06	123745	130521	134547	104161	184581	87745.6	257740	350390	89233.5	301538	301581	156867	0.695669	0.955396	0.910026	17.5431	17.7435	0.200347
Decursin	328.131	4.87	86789.7	98884.7	93004.6	87745.8	102144	85761.3	803364	603905	76561.3	72075.1	65600.8	65947.3	65376.1	64773.3	69029.6	124197	5.54801e+06	4.89166e+06	73207.5	122462	96539.6	100214	1.14835e+06	761044	74723.6	76907.2	69304.1	68140.3	0.897781	0.357455	0.178112	16.7232	17.7201	0.996951
O-Sinapoylglucarolactone	384.105	2.598	141421	130245	129894	100015	925536	657603	103945	95151	104012	88396.7	131256	153024	85774.1	100852	111149	114416	130546	143142	134408	106132	96330.1	87698.1	124199	123901	89185.2	96672.8	136740	135350	0.76344	0.933387	0.874287	17.1701	16.8106	-0.359445
Quillaic Acid	486.335	6.07733	126210	109019	4.48918e+06	4.29481e+06	198361	152419	494486	537614	70342.2	72126.7	504297	614627	78943.3	102142	83969	71145.2	121731	83952.1	99597.9	74050.1	102643	124668	68912.5	74200.7	1.62704e+06	1.40272e+06	102599	87918.8	0.79961	0.216296	0.0766636	18.1358	17.0327	-1.10314
16-Acetoxy-17-methoxy-17-oxokauran-18-oic acid	406.236	4.378	195435	174296	109292	109799	113011	113149	116125	112047	96076.2	90022.5	127227	126523	123777	125035	379300	397741	113576	112189	126173	124032	92955.1	100753	104247	107111	104863	100905	132708	139212	0.603516	0.933387	0.874287	16.8863	17.0341	0.1478
Epithienamycin B	312.078	2.331	197411	187917	92661.4	94590.2	91487.3	98109.8	102615	106483	99561.4	102006	132923	123465	119547	115486	157513	141248	141951	138750	139132	144152	112887	157883	120505	119143	7.5191e+06	7.65677e+06	119207	110679	0.770632	0.0449456	0.00674339	16.815	17.8512	1.0362
Phytolaccoside B	664.383	4.508	129245	130251	3.05169e+07	2.40964e+07	137260	133317	123106	125302	121767	121829	165449	126277	125021	124240	127706	129189	125059	130397	128808	124260	126517	125616	121687	123469	124902	121727	128137	123209	0.849639	0.374029	0.193579	18.0869	16.94	-1.1469
2,4,5-Trichlorophenoxyacetic acid	253.93	4.771	69707.3	68855.3	65162.2	66908.9	80180.7	79139.1	63127.3	63589.7	67767.7	69324.5	68511.7	69799.9	73935.2	96927.3	1.01611e+06	977568	68536.2	68388.7	84219.6	62325.7	114553	119509	61995.5	64187.6	62032	62381.8	144749	156830	0.940406	0.756219	0.602685	16.1193	16.8631	0.743737
3-{(E)-2-[3,5-Dihydroxy-4-(3-methyl-2-buten-1-yl)phenyl]vinyl}-2,6-dihydroxyphenyl hydrogen sulfate	408.089	1.039	288672	227450	112007	107779	153113	139107	108830	198846	134368	177176	196322	165308	114242	120499	143150	131232	115407	131116	142435	122174	121688	157267	132753	173571	107322	132178	115333	124472	0.993121	0.477924	0.285176	17.2241	17.0006	-0.223489
Ouabain	584.283	4.237	94206.5	87901.8	81240	81089.7	88874.8	92231.6	240312	183161	134134	117687	73717.1	77990.6	74321.5	117031	80038.3	85219.2	270465	251535	106360	73214.7	75386.8	74813.1	72172.8	73945.2	74523.1	89059.2	81952.8	116788	0.00522872	0.457143	0.26491	16.6551	16.5715	-0.0835149
N-Acetylvanilalanine	253.095	2.373	143876	90267.6	85507.5	87377.5	171136	196329	95876	308875	279174	1.3245e+06	1.43122e+06	187318	175730	247935	73435.5	130153	274381	160825	311350	243532	253122	252967	183654	189008	245645	239029	64341.3	66379	0.630304	0.910884	0.83879	17.7059	17.381	-0.324863
Pagoclone	407.14	1.13	208923	165297	1.3866e+06	4.60055e+06	589049	5.05575e+06	3.52865e+06	3.70741e+06	149023	163449	1.41351e+07	1.90574e+07	1.12207e+07	5.09788e+06	153853	256704	2.34441e+06	1.74028e+06	1.9568e+06	152568	410117	147429	151325	147497	5.05124e+06	4.49846e+06	1.44383e+06	157388	1.33569	0.135619	0.0394817	20.764	19.1071	-1.65686
(2S)-2-{[1-(R)-Carboxyethyl]amino}pentanoate	189.099	3.911	393469	322749	540795	443204	1.64383e+06	1.6182e+06	696989	657361	229426	152344	233574	208319	447111	490197	193466	169208	86245.5	116473	164009	197760	83355.2	157474	112022	148458	346390	230386	316908	217116	1.53633	0.00300843	0.000101454	18.7786	17.3468	-1.43176
Arbekacin	552.312	4.86125	322537	240374	456492	439578	253217	229459	631189	637239	366981	300806	309911	385133	111206	121519	129725	126937	84441.2	90203.2	90582.9	84705	84328.4	110081	75976.8	134418	85088.1	73618	130745	123333	2.20233	0.000419542	6.93e-06	18.2258	16.6012	-1.62457
3,7-Dihydroxy-2-(4-hydroxy-3,5-dimethoxyphenyl)-5-chromanesulfinic acid	382.074	1.006	577816	1.18894e+06	158946	139760	145199	149400	184994	218649	228282	164112	162091	213085	126831	159689	161018	163829	184856	278967	248926	173470	178133	156698	224252	198814	138726	172594	172687	174735	0.615419	0.756219	0.602685	17.6881	17.493	-0.195156
Omarigliptin	398.121	2.658	185879	166284	178056	173122	190202	300112	957399	993838	127064	117410	157866	150113	138188	125888	167265	156828	148961	138553	145942	147678	105458	116537	133171	139590	105484	109196	153027	146377	1.07746	0.0656694	0.012248	17.6781	17.0456	-0.63243
NP-005709	430.09	2.722	170986	114633	114664	68370.8	100678	126363	821350	844459	616923	616943	248921	205626	146481	66940.2	65065	64277.5	325708	307637	254260	212233	224130	83790.9	272940	249918	120058	105894	66895.6	118235	0.793759	0.679625	0.511239	17.6568	17.1944	-0.462456
Etoglucid	262.141	2.467	187659	158859	3.71365e+06	4.58828e+06	6.32127e+06	5.7312e+06	130203	134500	173171	178559	154109	369915	136689	141961	286344	156928	198966	154592	158708	149131	191970	194228	142466	174257	118290	157336	150535	146744	1.19285	0.591314	0.401263	18.7552	17.3441	-1.41115
N-[(4-Methoxy-1-benzofuran-5-yl)carbonyl]glycine	249.063	2.074	461207	378478	138181	140120	1.44338e+06	1.6003e+06	123757	135510	103214	88251.5	71052.2	90050.6	111846	105706	119692	103161	109391	79106.9	141085	148546	69556	74611.9	155696	158985	67048.4	67370.1	71883	85720.7	0.993343	0.201054	0.0690475	17.5481	16.5867	-0.961411
(2S)-1-Hydroxy-3-(phosphonooxy)-2-propanyl D-alanyl-D-alaninate	314.086	1.03	976213	410221	135026	129142	139773	144965	126576	214523	172411	144480	165710	192264	132700	144507	226165	152631	138230	185218	177866	153532	157080	146467	173072	221030	162404	153732	286629	210065	0.42965	0.34193	0.163552	17.5035	17.4411	-0.0623374
4-Acetamido-3-hydroxyphenyl hydrogen sulfate	247.015	1.357	169849	168233	162703	155634	154020	151459	137448	138253	153744	162313	160963	161652	156114	149444	167169	162213	153240	163691	178161	162924	171519	155603	167513	170542	1.76836e+07	2.18332e+07	159884	168579	0.756034	0.0332255	0.00416177	17.2471	18.3169	1.06976
NORVERAPAMIL	440.269	7.015	361602	336671	100579	97346.9	796626	836815	168425	158702	34856.8	26916	29274.2	36897.8	38518.6	28292.5	444963	535099	87067.6	101201	132397	114129	81178.7	69918.9	460545	388893	176275	24712.9	205688	165660	0.0180727	0.542777	0.35189	16.6975	17.2455	0.547998
Camazepam	371.103	2.799	100212	126621	85635.4	129636	120573	232779	1.06488e+06	950388	87135.7	84158.7	101883	186983	82714.3	82172.7	92413.5	131662	89226.4	107971	93836.8	88572.1	83139.5	85385.7	90971.7	87297.5	185640	86655.2	312627	338515	0.78534	0.847633	0.73446	17.2218	16.84	-0.381752
Velloquercetin	368.089	1.194	762324	322102	2.00461e+06	1.01718e+06	794524	115366	94510.5	98970.5	890830	795427	752926	488440	466921	600597	1.98088e+06	1.58436e+06	236000	161981	114757	1.27067e+06	467500	809724	507653	723732	838015	483059	620150	1.1828e+06	0.435443	0.70113	0.540927	18.863	19.1862	0.323249
Thymidine	242.09	1.064	196614	197109	147094	142844	177617	185490	138975	131016	163330	145136	7.15919e+06	9.138e+06	155481	185476	6.81099e+06	6.50678e+06	4.26763e+06	5.32417e+06	3.33494e+06	2.96665e+06	3.50926e+06	2.38676e+06	164067	153381	154549	174076	3.81535e+06	3.89334e+06	0.854255	0.126668	0.035045	18.1138	20.6253	2.51149
GibberellinA51-catabolite	330.147	5.336	49692.8	52317.3	52327.1	52232.2	52494.3	52039.6	649109	699046	48137.6	47962.6	47714	48528.6	48665.7	49088.2	47193.6	47921.2	1.92652e+06	2.10383e+06	49404	49553.9	46286.3	49585.3	1.0051e+06	1.11162e+06	46665.7	46285.9	47749.4	48621.7	0.928905	0.613023	0.427387	16.1472	16.9561	0.808925
Taurolithocholic acid 3-sulfate	563.259	4.142	346758	325365	194605	215925	837856	809575	475632	484113	208655	282245	166060	229101	176383	128377	212000	202632	419634	284612	236212	163968	792705	679363	170334	179468	156316	151796	246070	229493	0.446358	0.613023	0.427387	18.1697	17.9483	-0.221375
Hydrocortisone caproate	460.28	4.847	56905	139915	1.5003e+06	1.84355e+06	126134	64273.3	75209.7	72410.9	571920	671136	183587	170212	61991.3	56236.3	148261	183907	101893	65232.9	104234	80757.5	285742	285808	156897	61464.3	74435.9	76474.9	168426	133054	0.894203	0.972037	0.945946	17.466	16.8909	-0.575088
Etodolac	287.151	5.001	89463.1	78724.4	308519	291732	85805.7	102234	1.51789e+06	112325	92933.3	65275	69824.7	58778.7	61049.2	159894	95630.8	65203.2	93724.4	90205.2	454664	658086	62394.2	63562.9	59683.7	57001.9	223330	185976	1.25234e+06	1.18542e+06	0.319222	0.885253	0.803613	16.9329	17.3495	0.416548
N-(2_3-Dihydroxybenzoyl)-L-serine	241.058	2.11	162938	111574	154717	221179	287326	347556	114575	209839	105756	97503.9	1.03663e+06	917188	107698	104023	103712	99651.9	223734	287674	168705	227080	218080	108500	105357	106174	95295.8	96332.9	156534	274986	0.96265	0.52021	0.328667	17.6098	17.1852	-0.424551
Indomethacin acyl glucuronide	533.109	4.374	860820	846729	155749	156471	161048	607693	165485	159674	136915	411203	235277	304352	239387	178183	2.74954e+06	2.88396e+06	161853	456092	179805	177672	248121	228821	309928	363188	252247	293095	215594	278820	0.695351	0.374029	0.193579	18.009	18.4427	0.433657
5(S)-HpEPE	334.212	5.857	446366	509969	640534	465421	296923	394355	65829.1	129681	329874	317860	91283.3	68858.6	160297	326342	191905	100467	57621.5	85181.6	132248	94720.8	206941	163286	326336	211737	286528	492417	133198	73376	1.04346	0.259342	0.103523	17.8836	17.2222	-0.661372
N-Arachidonylglycine	361.262	6.652	552488	470753	364892	307381	3.91695e+06	3.97277e+06	452363	500633	77840.4	74963.6	151424	159447	625785	611603	137627	92598.9	87178.2	49299.2	446965	480577	280836	313578	444146	444965	136477	134635	63145	66789.4	0.992603	0.0726908	0.0141079	18.6844	17.3691	-1.31531
1-Acetoxypinoresinol	416.147	3.296	196482	155744	61709	60353.7	67517.5	62139.9	491499	526542	118294	57377.4	456952	499126	119805	116901	86061.9	56460.4	396235	350109	60301.8	56639.1	283326	207949	376955	354617	58866.3	61273.4	113693	82842.2	0.383848	0.591314	0.401263	17.1859	17.0343	-0.151631
mersalylacid	468.072	3.44	158869	136778	74285.2	74191.4	85562.8	88209.1	70281.9	72672.4	89547.2	74482.6	76126.6	76084.6	75644.9	77309.2	80362.1	78739	4.08085e+06	4.07868e+06	2.50874e+06	2.17108e+06	3.30489e+06	2.95724e+06	71267.8	71537.3	74009.5	73929.1	79653.4	78978.7	1.40827	0.393674	0.209978	16.3767	18.5062	2.12951
2-(2,4-Dichlorophenyl)-1,3-di(1H-1,2,4-triazol-1-yl)-2-propanol	338.046	3.609	130900	164609	63349.1	118614	895320	855018	3.83369e+06	4.92583e+06	62805.4	101474	69783.7	68303	220969	235221	287667	273213	68100.6	65744.9	62645	60174.5	217832	206373	180492	176702	60155.8	60143.7	340361	349019	0.961001	0.52021	0.328667	17.9307	17.0634	-0.867317
2'_4_4'_6'-Tetrahydroxychalcone4'-O-glucoside	434.121	3.546	828686	731013	114633	102772	1.68929e+06	1.62433e+06	1.50302e+06	1.65361e+06	96204.6	86725.2	73407	75047.5	204336	206138	268785	240456	1.3929e+06	1.20391e+06	117811	127568	188676	189900	149829	154374	68771	67314.3	276731	273883	0.812656	0.800027	0.667331	18.2645	17.719	-0.545453
2-Amino-6-[(2,5-dihydroxy-2-oxido-1,3,2-dioxaphosphinan-4-yl)(hydroxy)methyl]-4a,5,8,8a-tetrahydro-4(3H)-pteridinone	349.077	1.206	251934	213835	158653	173185	157285	162833	133619	125281	142306	149528	171211	175864	165760	155547	161678	166044	144453	139910	145347	155022	138313	154683	145423	149159	5.61499e+06	1.20152e+07	161679	150812	0.691519	0.591314	0.401263	17.3263	18.0262	0.699859
Remoxipride	370.089	2.384	101902	94465.9	758576	759334	237426	188746	868286	839461	319232	246904	724208	726639	134096	125979	122947	120245	283545	228239	643739	458393	126246	107948	234017	214715	642534	797944	639539	667885	0.489174	0.679625	0.511239	18.2952	18.182	-0.113127
(5Z_9E_14Z)-(8xi_11xi_12S)-8_11_12-Trihydroxyicosa-5_9_14-trienoate	354.24	4.82867	400364	130882	3.24263e+06	3.39547e+06	186518	252751	483713	573892	236950	209202	350460	205718	956708	937324	186248	175694	88920.7	144757	509160	518320	182453	234081	137539	159128	234659	217814	165503	329760	1.12868	0.0601641	0.0106002	18.8362	17.6684	-1.1678
Nicardipine	479.206	4.763	271794	698287	71752.9	72728.4	342685	567647	261377	228663	135042	205763	75995.8	77424.7	152583	67669.6	151606	125339	462898	319021	220467	69502.6	231110	351041	190871	367432	309717	172216	170842	74530.5	0.000561056	0.72959	0.57142	17.39	17.6111	0.221111
4-[7-(beta-D-Glucopyranuronosyloxy)-5-hydroxy-4-oxo-4H-chromen-3-yl]phenyl beta-D-glucopyranosiduronic acid	622.117	2.38	551615	536195	514522	486249	100262	86579.8	958487	601315	438377	355959	238281	169592	87903.5	111404	105723	87619.9	363832	316824	96923.8	104321	272489	90243.5	155475	101946	90420.1	88260.4	135810	151692	1.48258	0.0976399	0.0241244	18.1185	17.0462	-1.07229
3,7-Dihydroxy-2-(3-methoxyphenyl)-5-chromanesulfinic acid	336.068	1.028	8.78936e+06	4.69295e+06	268833	393504	599948	490244	386670	1.39157e+06	197999	585889	515714	155072	106192	114689	640184	123106	1.35029e+06	510672	143459	346965	353334	993334	167604	999875	232249	123994	1.01299e+06	889642	0.626922	0.991522	0.981969	18.9569	18.654	-0.302862
(2S)-3-Hydroxy-1,2-propanediyl dibutanoate	232.131	4.594	443925	353177	344465	302855	288747	295411	2.0658e+06	2.35827e+06	335382	346242	210266	266699	56376.3	114382	88532.3	126520	296176	267753	213803	148206	763849	896539	62265.3	60721.8	92247.3	159600	74032	92793.6	0.952666	0.0976399	0.0241244	18.3787	17.29	-1.08863
Palmitoylglucuronide	418.293	6.555	194036	190942	605531	408353	916623	1.07605e+06	3.28585e+06	3.55886e+06	76099.8	92348.1	95531.6	79422	47207.5	95697.2	65327.2	42787.8	81520.6	47903.4	185498	139063	106632	69427.1	43942.8	39351.1	66622	71064.3	821570	731155	1.07769	0.0782164	0.0162031	18.1296	16.6122	-1.5174
Zizyphine A	611.367	4.07133	304578	292047	4.75232e+06	4.78052e+06	1.22853e+06	982725	563264	712376	236625	231314	240195	242456	267295	188984	423690	392379	514374	575270	498834	432939	462487	721161	363608	333581	1.34833e+06	1.28218e+06	364264	344459	0.707012	0.457143	0.26491	19.0293	18.9752	-0.0541213
Methylimidazoleacetaldehyde	124.064	9.196	470966	374653	490370	175247	358961	1.17158e+06	387853	172696	278101	163366	373434	291177	456050	350424	593731	147246	918538	650270	492685	723675	412914	605681	664330	179425	766846	1.09384e+06	220974	213851	0.761181	0.230223	0.0849275	18.3959	18.8264	0.430551
3,4-Dihydroxyphenylglycol O-sulfate	250.014	2.173	119303	111950	259579	126731	195300	235749	388191	423895	103300	158604	168601	162892	123782	110781	205487	217615	155871	131463	131079	351742	330266	334761	279224	297265	118984	110639	211251	214968	0.368493	0.477924	0.285176	17.3957	17.6454	0.249734
p-Coumaroylquinicacid	338.1	3.679	165175	161930	147648	142400	162042	194682	1.11429e+07	5.49392e+06	152036	149542	171448	168080	160302	163685	141867	140468	164480	164022	158356	154346	149829	154628	154007	149510	139817	137700	214032	209915	0.833065	0.245306	0.0938681	18.0977	17.2699	-0.827738
TOBORINONE	384.168	2.945	168990	121188	789224	1.15725e+06	425244	430806	261567	268313	260677	264414	1.3225e+06	1.4643e+06	1.92006e+06	1.18599e+06	117611	126916	188455	214794	563828	334663	102307	95402.6	255460	273753	836975	1.4547e+06	399858	138860	1.13824	0.16059	0.0497355	18.9502	17.9671	-0.983014
Hexahydroxydiphenic acid	338.026	0.95	373533	202357	206800	384856	1.77245e+06	1.04343e+06	190398	361827	720754	710129	295991	335279	173058	208454	1.18531e+06	396344	1.2873e+06	285137	721007	1.72177e+06	765487	1.36386e+06	449843	1.61479e+06	463465	230504	328891	326412	0.943659	0.16059	0.0497355	18.5429	19.2838	0.740895
aleplasinin	425.199	3.335	123976	74523	74295.6	75152.6	1.83302e+06	579713	83148.1	74568.4	776086	432388	86533.6	206332	67518.6	66711.3	61279.1	59463	69249.6	70166.8	87860.5	401907	184849	223197	385159	478652	72975.5	72607.7	64083.7	132498	0.51388	0.503092	0.306426	17.3126	16.9253	-0.387283
Prinaberel	271.064	4.939	474266	387317	356924	389802	706652	720431	3.20119e+06	2.87176e+06	226108	196612	191826	191537	223149	263074	623906	636431	221649	150880	355663	364539	559810	517634	70996.9	61010.5	121138	119736	212581	280702	0.970562	0.307346	0.137068	18.7593	17.8606	-0.898722
(24S)-Cholest-5-ene-3beta_7alpha_24-triol	418.344	6.951	1.10786e+06	704089	311700	394100	209216	294981	142141	146827	163547	144050	71133.4	109309	377619	302886	123392	167936	266272	286736	249213	279290	231142	274366	99314.9	84175.5	194772	185831	332750	322856	0.709105	0.70113	0.540927	17.8939	17.6432	-0.250697
xy-2-methyltetrahydro-2H-pyran-3-yl]oxy}-4-hydroxy-2,4-dimethyltetrahydro-2H-pyran-3-yl propanoate	799.438	2.939	88266.4	83184.8	318453	202450	410141	402309	252413	243936	231784	233001	451750	458212	81186.2	81262.3	112373	106055	163701	166800	284101	236565	718222	678427	233096	228200	939131	949499	120940	177390	0.553478	0.800027	0.667331	17.6892	18.0417	0.352441
tenivastatin	436.282	5.095	181054	242928	2.82084e+06	2.2325e+06	1.43238e+06	1.27314e+06	142552	164517	1.28038e+06	1.30343e+06	476532	533573	147822	114003	227030	203811	854167	929257	106348	205924	1.30001e+06	1.19605e+06	169935	155170	270131	220927	415950	352137	0.853361	0.591314	0.401263	18.9653	18.3797	-0.585646
[FAdihydoxy(2:0/2:0)]6_9S-epoxy-11R_15S-dihydoxy-5Z_13E-prostadienoicacid	352.225	4.521	71658.4	75279.4	934394	912802	260342	265046	184626	1.09457e+06	710373	68778.9	172973	135494	212249	185820	145538	134307	107498	144836	252546	308292	77579.5	70011	65213.4	66768.6	203338	83025.4	260929	212583	1.2084	0.274501	0.113919	17.9057	17.0178	-0.887922
Tentoxin	414.225	4.877	74093.5	63456.6	449137	483170	427054	378333	122185	108329	68037.8	63417.1	138530	63934.8	202205	132597	96315.8	61817.7	85477.9	82391.2	82265.5	65192.3	229887	164886	127416	59425.2	64288.8	64391.7	921502	1.23038e+06	0.170593	0.679625	0.511239	17.1671	16.9611	-0.205975
Benznidazole	260.091	1.091	1.62243e+06	1.87278e+06	168058	404000	2.87984e+06	1.57312e+06	157070	336556	178658	162735	234919	347331	243536	212848	182045	327518	233070	180128	196457	297909	327560	260800	184383	175240	327359	198885	343896	181203	1.12383	0.503092	0.306426	18.6938	17.8471	-0.846751
[FAhydroxy(20:3)]11_12-dihydroxy-5Z_8Z_14Z-eicosatrienoicacid	338.246	4.902	85639.6	141539	2.12013e+06	1.9953e+06	492471	372506	645748	560152	107411	83544	594288	673861	180151	226141	81091.5	110032	82519.3	84375.7	105265	259038	122865	83496.4	80821.5	131224	81503.1	81240.5	81020.2	292253	1.45367	0.00605446	0.000337516	18.4361	16.719	-1.71708
(2beta,3beta,5beta,20xi,22R)-2,3,14,20,22,25-Hexahydroxy-6-oxocholest-7-en-26-al	494.288	5.15	166966	123551	708364	860909	174635	140035	149306	198218	595640	519608	108341	133990	130629	80659.4	62624.6	65277.6	93669.2	84567.9	64533.7	126751	69050	72968.1	77798.7	76091.2	62688.2	62241.5	1.07087e+06	860995	0.397862	0.0202595	0.00207754	17.7093	16.7173	-0.992032
Stercobilin	594.342	3.65	87334	85824.1	78254.9	73968.7	5.84384e+06	6.21896e+06	87127.1	87206.4	882882	726102	85800.8	89796.7	86710.1	86754.7	75007.9	74093.3	87175.9	113676	86247.3	77875.7	157537	84386.1	772852	791153	73680.3	74352.4	113439	111257	0.766936	0.591314	0.401263	17.7126	16.9223	-0.790297
MFCD00055102	377.157	5.369	1.28203e+06	982039	1.44933e+06	1.20866e+06	2.12505e+06	2.483e+06	3.12369e+06	3.01141e+06	60172.4	62494.8	5.0889e+06	4.51843e+06	757923	786866	57016.9	55496.4	331625	312013	920157	871385	59491.6	60989.8	244971	251538	1.23779e+06	1.10336e+06	83449.1	166596	1.84605	0.0175712	0.00172931	20.1099	17.8072	-2.30272
Convallatoxin	550.275	5.023	75635.6	76240.8	2.41874e+06	2.28498e+06	278014	308007	108218	147282	96998.3	114409	93067.4	123214	121111	97416.2	111399	90078.6	59444.8	62553.1	235596	279699	115804	82372.8	54821	58960.1	59108.1	61592.4	1.04708e+06	964765	0.585742	0.259342	0.103523	17.5149	16.9526	-0.562271
(3aR,4S,6Z,10Z,11aR)-6,10-Bis(hydroxymethyl)-3-methylene-2-oxo-2,3,3a,4,5,8,9,11a-octahydrocyclodeca[b]furan-4-yl 2-methylpropanoate	350.172	3.868	250888	230099	304765	321992	119802	128992	102456	91852.6	110748	90134.1	117084	121439	118456	165358	91097	94365.7	129701	89207.4	145763	97041.2	93272.9	107876	119721	92124.8	88568	87060.7	110564	185425	1.24844	0.0976399	0.0241244	17.1696	16.7027	-0.466861
Azilsartan	456.142	4.542	107060	101483	116114	105846	162095	160528	117113	85181.9	86577.6	86751.1	88861.3	95957.6	101121	102081	96009.1	87616.7	90235.4	91144.7	83700.5	83811.3	86072	82334.1	89265.3	86378.8	85033	84968	87776.7	82576.4	1.57238	0.00703573	0.000421272	16.6951	16.4062	-0.288881
5-[3-(Methylamino)propyl]-10,11-dihydro-5H-dibenzo[b,f]azepin-2-yl beta-D-glucopyranosiduronic acid	458.207	3.792	99776.7	214243	329573	74913.5	177855	177992	250200	71334.9	110485	147469	68177.9	254178	62060.6	235368	141910	71826.5	69236	72021.1	130199	66663.3	2.28475e+06	1.85116e+06	112031	252846	1.06235e+06	151860	74133.2	73018.8	0.729552	0.933387	0.874287	17.1055	17.4791	0.373566
pantoprazole	383.075	3.6	73083.2	120510	71199.5	69165	80540.5	76738.5	312874	306703	63887.1	63772.8	6.56273e+06	9.77707e+06	341398	334695	79898.4	78273.7	332275	316332	68781.9	68193.2	296097	310033	234173	240816	67470.4	68150.7	430654	474116	0.903932	0.991522	0.981969	17.7689	17.3632	-0.405726
Xanthosine	284.076	1.141	1.65628e+06	1.12603e+06	1.12941e+06	1.33137e+06	2.07549e+06	2.08957e+06	661301	1.10702e+06	1.75308e+06	2.08816e+06	2.989e+06	2.025e+06	1.18636e+06	739417	2.30308e+06	141849	2.4436e+06	1.49973e+06	1.50673e+06	1.92285e+06	1.78743e+06	2.27081e+06	1.75653e+06	2.10244e+06	1.55363e+06	1.34961e+06	2.17749e+06	1.99007e+06	0.482384	0.34193	0.163552	20.4626	20.5661	0.103486
Cilazapril	417.226	4.25	97796.5	92383.9	87710.2	84079	3.51244e+06	3.37512e+06	125662	714361	932725	1.97857e+06	2.7046e+06	504798	74522	75394.2	80934.1	75246.3	4.92492e+06	3.62349e+06	260285	201574	543392	237264	180727	107841	613038	410363	75973.2	103338	0.173674	0.972037	0.945946	18.5083	18.1405	-0.367754
nonadec-3-en-5-one	584.334	5.703	878614	820945	6.3816e+06	5.98598e+06	356624	505982	80638.2	121674	118757	99107.2	230989	131847	186546	247867	1.85421e+06	1.6675e+06	151161	147896	340037	278422	143300	211858	73652.7	76107.7	128470	77051.7	298566	290999	0.733097	0.634902	0.454438	18.486	17.7916	-0.694382
Canthiumine	552.276	4.402	2.72491e+06	2.00352e+06	96038.1	95993.6	103421	144683	105138	98202.5	117448	141652	105865	113139	104751	113422	311265	316390	105879	103779	111457	109052	80250.8	81236.6	90119.6	93423.5	94943.6	90451.4	118984	112861	0.72845	0.325041	0.149881	17.3844	16.828	-0.556335
2'-Hydroxydaidzein	270.052	3.428	981942	950218	141206	164657	83499.5	85680.5	310598	306309	243329	230938	113382	96651.8	74672.7	151648	75713.3	76165.9	182755	125170	70856.4	69107.5	505771	522430	305124	236817	194541	158788	76482.5	75353.9	0.545588	0.503092	0.306426	17.5618	17.1653	-0.396527
aerophobin 1	473.955	0.913	1.04263e+06	257475	940699	1.25896e+06	233706	506279	1.27193e+06	1.60498e+06	215139	725456	292493	487397	918369	516750	582371	257482	741608	795668	608207	245497	161243	253094	198727	292557	1.08851e+06	1.21108e+06	768405	363123	0.808551	0.503092	0.306426	19.1981	18.7598	-0.438285
AflatoxinB1	312.062	2.311	94270.7	91593.1	90978.5	89323.8	94717.1	90269.9	83954.6	1.52504e+06	1.49116e+06	77670.3	79932.9	84845.3	82624.5	84223.2	78927.2	79599.8	80414.5	79572	197527	185231	75650.6	75079.4	80353.6	155226	78445.8	79127.8	72456.3	71636.5	0.685174	0.0726908	0.0141079	16.9948	16.4972	-0.497608
L-Tyrosinemethylester4-sulfate	275.046	2.108	103911	101310	101708	194334	161925	133504	95551.2	92417.3	216502	228920	253280	176733	146238	1.905e+06	165148	85246	191564	221396	391745	203721	712797	1.11037e+06	98316.8	119438	82520	86312.4	1.91701e+06	2.66378e+06	0.663252	0.70113	0.540927	17.414	18.0824	0.668419
IOXYNIL	370.83	4.801	56520.3	54791.2	66482.7	70167.1	62404.7	59593.4	60313.6	91401.4	54970.1	112941	52217.6	54912	51779.6	51683.4	52244.6	52215.1	52408.8	53646	53959.3	53222.3	82229.1	91186.7	51069.6	53504.2	62323.3	61353.3	1.40748e+06	1.40169e+06	0.773752	0.847633	0.73446	15.9333	16.4986	0.565324
Glaucarubin	496.231	4.195	488404	337784	255311	287456	978163	916057	304830	305096	110833	71979	1.8534e+06	1.73882e+06	166150	170026	302168	184401	885291	752315	725718	735044	297578	350045	342990	308541	97014.7	148394	125198	78591.5	0.759395	0.800027	0.667331	18.4759	18.1496	-0.326231
phe-asn	279.122	2.181	574835	583984	692697	569832	135221	146462	202848	106393	575574	606176	443849	446805	489947	432769	368934	274273	195487	314250	348335	511558	148236	109390	96960.5	102814	285371	271342	249786	175710	1.40354	0.0782164	0.0162031	18.4888	17.7449	-0.743937
N-{(2S,3R,4E)-3-Hydroxy-1-[(3-O-sulfo-beta-D-threo-hexopyranosyl)oxy]-4-octadecen-2-yl}docosanamide	863.617	6.738	152083	147461	164489	156553	148963	139833	147646	172617	119901	109812	117142	139240	122964	160562	120078	114468	98235.6	93335	1.7366e+06	1.81284e+06	96107.7	104798	105859	113600	103566	105602	1.62961e+07	1.3577e+07	0.857666	0.245306	0.0938681	17.1112	18.2861	1.17492
Staurosporine	466.2	4.265	631974	525345	273037	224715	1.12302e+06	1.09719e+06	355708	291194	82270.4	82123	82952.3	157143	163249	84554.9	290345	216781	520494	380809	84158.8	110759	203677	309953	216434	233223	85453.3	86543.8	639409	750843	0.397314	0.955396	0.910026	17.9146	17.8243	-0.0903087
saccharin	182.998	2.053	96951.8	99966.6	2.83796e+06	3.6875e+06	1.23444e+06	1.22411e+06	128577	90412.3	91765.8	88728.5	146092	154560	170030	85047.4	146449	90892.9	118604	103542	97921.6	90769.3	111857	198280	93307.5	247195	90625.3	91060.2	1.37824e+06	1.40297e+06	0.749993	0.869326	0.768812	17.9563	17.3391	-0.617258
6'-[(Carboxymethyl)carbamoyl]-2',3',4,4',5,6-hexahydroxy-2-biphenylcarboxylic acid	395.049	0.828	261668	250696	463298	1.02071e+06	267418	947099	1.43431e+06	1.14585e+06	238497	303189	4.82554e+06	6.78391e+06	3.53659e+06	3.1637e+06	301583	290496	432478	560483	586335	314488	257337	292106	269321	287210	1.32235e+06	2.00906e+06	338542	290307	1.29587	0.435776	0.24563	19.821	18.6916	-1.12943
Ga	297.147	3.713	108735	122046	99465.2	95909.7	97688.1	100333	117481	106280	104157	100223	104759	91606.9	86591.7	102434	89640.6	92927	88446.5	84559.8	85727.9	86629.4	89153.4	87164.5	85880.4	85556.9	1.60421e+06	1.79577e+06	83524.3	84264.4	0.707129	0.0262525	0.00296311	16.6426	17.0199	0.377288
Diftalone	264.089	2.486	752532	623018	107360	146293	1.74031e+06	797957	147142	171052	167811	993796	1.10139e+06	93622	90104.4	76204.2	60061.1	66868.7	831408	686094	98837.8	189807	95937.3	83551	65111.8	63547.1	58296.2	61546.2	140227	94857.7	1.02045	0.0546895	0.00914629	18.1479	16.8072	-1.34064
Thiolutin	228.003	0.735	308274	318623	5.22957e+06	5.7087e+06	325649	338443	310686	295907	297611	313512	309431	323565	1.75682e+06	1.41321e+06	332832	366321	306167	307745	320169	319937	321208	316889	307871	307142	315688	314294	312720	313706	1.02983	0.542777	0.35189	19.1814	18.2807	-0.900702
alpha-Tocotrienol	424.334	7.826	9274.6	7717.16	9765.76	6645.74	7333.62	8254.3	6762.02	6713.03	210667	210213	167892	178009	6108.52	5628.58	6531.95	6414.97	4.61996e+06	4.17563e+06	222449	211373	5777.2	6772.06	1.09914e+06	1.13662e+06	547574	293517	324917	292359	1.18372	0.0782164	0.0162031	14.1809	17.4289	3.24806
N-Heptadecanoylglycine	327.277	7.133	696956	644319	281682	367750	1.02274e+06	1.24798e+06	323365	267885	99273.1	99126.9	338181	332609	351552	320840	305738	287416	139866	131639	301684	325960	227057	203543	340362	337431	338031	220682	197396	215802	1.20464	0.148545	0.0443691	18.4622	17.8978	-0.564469
Nemonapride (JAN)	387.171	3.884	523413	438159	2.0786e+06	1.90297e+06	65282.8	132988	93169	65488.3	61171.4	221144	64047.1	64963.5	211162	171840	114347	80531.2	215720	114735	90736.1	83162.3	157830	131290	87147.4	170578	136576	200279	163978	66918.4	0.953545	0.800027	0.667331	17.5568	16.8947	-0.662115
Compactin	390.241	4.272	68248.9	64003.7	616408	479235	3.60798e+06	3.45197e+06	62970.9	99103.6	55996.9	104237	945562	1.04433e+06	221411	218292	247386	220385	240877	197462	510472	457013	60192	57900.5	1.1514e+06	1.08325e+06	248183	187709	364924	275532	0.696361	0.933387	0.874287	18.1392	18.0548	-0.0843962
Maculosin	260.116	2.132	398965	760414	571652	1.16477e+06	454767	1.08425e+06	631533	1.16656e+06	2.92034e+06	168213	210568	377754	262835	573640	447318	386751	313305	396715	435731	285464	410538	396747	358990	468630	238644	452629	145678	157904	1.03953	0.0976399	0.0241244	19.1333	18.3324	-0.800934
Histidylphenylalanine	302.137	1.261	498564	381695	1.05405e+06	758863	354817	189727	224207	105882	283851	105704	196084	246125	273485	170844	480526	497989	282298	404761	257068	277434	172432	417822	92839	98382.3	249646	180620	112622	236959	0.579816	0.800027	0.667331	18.0847	17.8408	-0.24385
8-Hydroxyhexadecanedioic acid	302.209	4.253	92331.6	166044	1.26326e+06	1.1824e+06	738633	575070	1.04751e+06	944143	1.14473e+06	919424	319030	325463	118333	181406	132436	207809	156532	190587	503508	389314	481324	479347	91778.5	164189	77683.1	77417.2	552106	462481	1.39847	0.108462	0.0273955	18.829	17.7804	-1.04863
Prostaglandin F2?± dimethyl amide	381.287	5.072	925319	792620	1.11597e+06	543107	1.42778e+06	1.23398e+06	274226	222280	186660	249760	169411	111771	112032	707720	287494	290099	362074	412368	241158	167172	885659	886969	744721	707367	109334	110045	290079	192068	0.641977	0.679625	0.511239	18.6322	18.3047	-0.327468
SL6250000	363.959	2.915	130162	130945	86076.8	83807.5	870146	891653	896090	570431	348279	341572	1.09044e+06	1.79779e+06	2.89364e+06	1.04367e+06	230602	156863	667802	709579	437781	434650	180378	160817	404189	401693	995687	1.02078e+06	271867	196725	0.946489	0.660008	0.482401	18.8723	18.4893	-0.383006
darinaparsin	411.044	3.339	2.385e+06	1.80529e+06	81883.9	79352.2	79868.6	76056.4	87647.8	78603.8	75744.4	73098.5	71302.2	71594.2	71375	70762.6	64595.3	62680.9	72997.2	73964	64121.6	62420.3	61953.9	65791	66129.6	66388.2	79107.5	76537	67551.7	68249.4	0.805083	0.00605446	0.000337516	16.8999	16.0498	-0.850067
N_N-Dihydroxy-L-tyrosine	213.063	2.477	442958	580807	280355	269079	1.00129e+06	371878	275110	238877	204411	194222	3.29082e+06	4.58818e+06	1.08948e+06	646806	254114	243678	450570	318197	1.34924e+06	304686	194117	235219	594150	591148	1.22362e+06	1.97427e+06	840091	269152	0.658941	0.972037	0.945946	19.0542	18.8649	-0.189259
[FAhydroxy(22:0)]13-hydroxy-docosanoicacid	356.329	7.539	17085.2	1.72583e+06	25996	343450	220828	933944	403364	407804	1.43964e+06	931460	12173	9742.13	18903.6	9386.8	30855.2	42793.3	17779.4	29928.9	12676.7	114874	32384	41471.5	44044.5	87083.8	23966	18671	10106.3	69505.6	1.25869	0.435776	0.24563	16.9422	15.0007	-1.94148
Riboflavin	376.138	2.602	441019	392319	407020	291067	674600	398576	298392	283436	518791	474023	118411	322397	475423	469306	1.31686e+06	1.17252e+06	233438	187060	220766	285141	248119	457442	396307	570554	154328	105670	124936	197247	0.168406	0.307346	0.137068	18.5054	18.1855	-0.319947
Sorbitan, monododecanoate	346.235	4.069	62506.8	61590.3	4.69571e+06	3.54746e+06	183675	141982	1.38219e+06	1.29187e+06	819998	686423	737343	765541	166314	172602	102198	140912	300277	492745	526665	486722	625256	657516	154815	105466	75509.4	58665.5	140884	99040.6	1.15013	0.11801	0.0310252	18.8484	17.6431	-1.20535
Tetralin	132.094	5.003	532137	449745	3.96886e+06	4.34083e+06	575839	310797	288399	167142	803536	257769	187521	137167	203997	259304	497720	463883	223387	218122	1.50452e+06	1.71133e+06	645148	587780	412546	513189	273120	285727	344599	331687	0.501328	0.591314	0.401263	18.7454	18.8203	0.0749321
oxyfluorfen	361.033	5.469	407662	405472	201377	136537	553343	592486	246198	178151	126784	60043	107795	57697.2	1.88934e+06	1.89148e+06	815744	531854	480880	509080	617092	591993	151683	106855	77988.5	54859.5	91663.8	93352.9	486031	419498	0.38945	1	1	18.0437	17.9554	-0.0882912
D-ribosylnicotinate	255.074	2.338	120621	189204	308191	401727	389517	322371	203217	122581	102981	804839	996042	175318	147036	1.93856e+06	258478	317148	160509	119366	355841	374899	1.0111e+06	1.21016e+06	308167	351135	131019	127707	2.53479e+06	2.64924e+06	0.556328	0.660008	0.482401	18.1666	18.625	0.458404
2-[(2S,4bR,6aS,12bS,12cS,14aS)-12b,12c-Dimethyl-3,4b,5,6,6a,7,12,12b,12c,13,14,14a-dodecahydro-2H-chromeno[5',6':6,7]indeno[1,2-b]indol-2-yl]-2-propanol	405.266	5.944	210258	211872	169031	153648	136696	177272	141289	1.80002e+06	1.93541e+06	120689	196266	157124	138559	274975	178076	182120	117703	128891	169984	103613	106062	121135	197435	198172	103384	118479	161673	96365.1	0.810908	0.0976399	0.0241244	17.8652	17.0652	-0.800066
Isopropyl methoxy pyrazine	152.095	2.016	414016	353198	491610	599872	924247	398350	1.65404e+06	1.13135e+06	929513	1.56036e+06	1.74198e+06	1.12962e+06	1.12666e+06	1.05603e+06	604181	585574	109705	517705	218523	660978	567729	692012	560293	176260	420011	386779	412832	488113	1.72199	0.0449456	0.00674339	19.6952	18.6423	-1.05287
N-Vanillyloleamide	417.324	7.197	921420	678237	1.0482e+06	811770	1.22111e+06	1.08451e+06	579243	498964	74934	86854.7	187379	174802	202902	178063	181897	187761	151914	169804	138864	136948	225846	228067	453230	480003	425621	402452	368925	429401	1.26138	0.307346	0.137068	18.5542	17.9638	-0.590387
Barbaloin	418.126	3.271	1.57892e+06	1.70752e+06	860081	632181	129535	70860.7	580702	547550	60272.1	132006	64323.5	68876.4	63164.8	63497.9	63607.2	62963.2	1.97807e+06	2.00025e+06	65298.2	60412	656531	790249	64500.6	65289.7	65419.2	67744.1	346473	297548	0.0136733	0.869326	0.768812	17.7442	17.5102	-0.234073
hydrocortamate	475.293	4.184	668184	443347	363155	424792	1.81539e+06	1.7108e+06	274492	277337	208784	219789	370745	424083	197311	217300	150774	221294	74876.3	76221.7	245125	289474	140495	125081	390132	379156	182655	133067	288495	284970	1.1969	0.0546895	0.00914629	18.6322	17.5223	-1.10996
3,5-Dinitro-2-hydroxybenzoic acid	228.001	3.652	280631	332225	1.02881e+06	904493	527803	466905	799333	890535	313575	294751	118836	117767	1.82295e+06	1.86693e+06	553373	560141	432895	383602	110904	81939.9	285080	334221	275651	293770	485211	553475	732931	665741	0.954078	0.457143	0.26491	18.9412	18.4307	-0.510455
Thiethylperazine	399.179	2.743	1.12301e+06	806526	1.76213e+06	1.00424e+06	400619	288034	865842	851651	79240.4	131662	206051	269214	435500	478446	665339	1.02805e+06	78655	77499.4	184287	344922	533032	463528	167437	207499	224468	125440	142655	309681	1.14979	0.201054	0.0690475	18.7964	17.9032	-0.893187
2,4-DIMETHYL-2-IMIDAZOLINE	98.0848	9.042	159702	541696	257582	240412	401943	1.03086e+06	941062	613479	251524	543286	434436	558796	456410	71173.8	656087	160938	1.11444e+06	1.2893e+06	638959	1.37805e+06	1.06041e+06	705604	1.0829e+06	1.65732e+06	897277	1.51476e+06	1.05395e+06	274109	1.62759	0.0128309	0.000971368	18.5411	19.6582	1.11703
benzquinamide	404.23	4.282	117688	114961	1.34694e+06	1.48003e+06	3.48371e+06	3.27361e+06	200209	151422	136839	411649	603416	815061	1.01958e+06	745533	657851	719528	1.54431e+06	1.53888e+06	597052	546714	81858.6	97917.6	348943	380106	656688	556137	604523	585286	0.639823	0.756219	0.602685	19.052	18.9119	-0.140062
(2Z)-4-(Octadecyloxy)-4-oxo-2-butenoic acid	368.292	7.032	957737	877085	2.031e+06	1.66404e+06	399312	455598	118702	206737	313199	420386	309001	230238	381494	376209	130238	113378	309474	312452	607636	526173	283926	230323	199142	196567	349758	207312	385619	375830	1.12243	0.174916	0.0556167	18.8001	18.0545	-0.745594
Buflomedil	307.178	3.71	335382	169293	561269	668225	1.46086e+06	1.48693e+06	4.7631e+08	307246	243884	1.85934e+07	1.72326e+07	238416	146080	577844	1.1849e+07	1.33887e+07	89470.9	133304	81144.2	120151	345517	364151	148237	80982.3	248773	245641	145567	155720	0.618646	0.0656694	0.012248	20.1753	18.1725	-2.0028
Myriocin	401.277	4.177	993570	683591	902482	898357	387665	354928	1.36492e+06	464474	402063	674397	628971	249930	263842	325559	175321	171335	85683.4	76349.9	328311	157279	850064	856149	376860	301324	74701.8	76480.8	105366	232897	1.51503	0.0128309	0.000971368	19.0406	17.5754	-1.46518
(+)-Simvastatin	418.272	5.255	54771.7	92169.8	773412	677224	1.26388e+06	1.14727e+06	64090	147156	344811	381792	1.71551e+06	1.7435e+06	106664	54329.5	157298	225076	71107.6	97070.1	1.10252e+06	1.06943e+06	120572	137260	756785	886615	262293	263623	260370	284445	0.688275	0.885253	0.803613	18.2508	18.0842	-0.166585
valtrate	422.194	3.865	59921.4	869334	62219.8	601761	242886	881352	228766	329219	1.25189e+06	486977	57822.4	58540.2	57188.7	52410.4	380950	318933	90537	58220.4	135573	57448.6	449330	525858	104554	543659	58841.4	63164.3	58632.3	76739.3	0.659679	0.827632	0.700611	17.6273	17.0959	-0.531406
1-(3,4-Dimethoxyphenyl)-3-{[2-(3,4-dimethoxyphenyl)ethyl]amino}-3-oxopropyl hydrogen sulfate	469.141	0.924	369158	286478	309801	2.59392e+06	395502	1.7074e+06	1.43376e+06	2.16965e+06	408226	414934	9.29492e+06	5.80131e+06	7.83309e+06	1.98066e+06	396369	384599	1.71613e+06	768238	590353	480758	360989	391879	399568	433586	2.63493e+06	2.44703e+06	657823	404092	1.19598	0.591314	0.401263	20.2645	19.3098	-0.954719
Bunazosin	373.21	5.589	407712	266600	132954	98950.4	107334	91961.9	71322.7	57636.8	1.73918e+06	1.9017e+06	257955	311961	226971	255007	52365.5	51377.6	57929.3	55658.8	64984.3	86191.2	646870	557165	56319.7	107199	54649.4	58660	59248.9	119276	0.686097	0.0410334	0.00576106	17.7845	16.4624	-1.32211
(1S,3S,4S,5S,7S,9S,14S,15R,16S,17R)-3,4,7-Trihydroxy-9,11-dimethyl-19-methylene-11-azahexacyclo[12.3.2.0~1,13~.0~4,9~.0~5,12~.0~5,17~]nonadecane-15,16-diyl (2E,2'E)bis(2-methyl-2-butenoate)	541.302	5.335	442563	418234	861378	1.56618e+06	154007	231498	495242	333549	302386	104127	5.4822e+06	5.45927e+06	2.9333e+06	2.48942e+06	266642	344790	994461	1.20205e+06	900439	215550	160341	450601	395292	180179	2.38918e+06	2.19458e+06	1.28548e+06	397983	0.874049	0.78283	0.634669	19.4582	19.0937	-0.364505
[FA(20:4)]17R_18S-epoxy-5Z_8Z_11Z_14Z-eicosatetraenoicacid	318.219	4.746	90114.5	89888.1	1.85688e+06	1.97247e+06	128011	129856	239797	837647	653615	4.5912e+06	4.63091e+06	310420	456393	96117.4	977261	1.1438e+06	111476	158011	155772	223132	96481	98161.9	77825	73060.4	796210	731970	169290	146853	0.917531	0.435776	0.24563	18.8099	17.7314	-1.07854
S-Lactoylglutathione	379.103	0.964	323262	329195	355806	2.03152e+06	417795	2.5206e+06	1.81509e+06	2.66852e+06	552542	444879	1.262e+07	9.16969e+06	1.06137e+07	5.05405e+06	422416	468792	2.9763e+06	1.66406e+06	918760	479708	482347	575318	548418	519330	3.14873e+06	4.4331e+06	2.04111e+06	503841	1.10098	0.847633	0.73446	20.5905	19.8581	-0.732399
N-Acetyl-D-sphingosine	341.293	7.325	1.38373e+06	1.04767e+06	1.20911e+06	1.03044e+06	1.2475e+06	995353	476711	335656	113256	117152	251818	289971	235933	251054	209413	201188	168423	244768	250283	228347	203056	299569	73382	105733	304286	256564	297568	336437	1.61427	0.0782164	0.0162031	18.8196	17.6925	-1.1271
Taurochenodeoxycholicacid	499.296	4.328	390747	415908	2.22626e+06	2.67096e+06	624688	617620	3.27869e+06	1.0151e+06	1.09141e+06	477854	535203	350580	310698	1.32216e+07	920664	1.15612e+06	272220	271646	555224	326812	2.13417e+07	2.12406e+07	378039	317536	276497	294908	3.04328e+06	2.54502e+06	0.413653	0.591314	0.401263	19.8599	19.8582	-0.00166491
Propafenone	341.198	5.977	116334	254621	116665	170404	112738	118981	249244	138324	215313	84823.8	85290.8	91979.6	92029	101445	88489	92714.4	209198	237398	1.64251e+06	1.54085e+06	73927.8	79494.3	84062.5	86042.1	384479	357549	78872.1	71302.7	0.771647	0.78283	0.634669	16.9801	17.4472	0.467112
Sinapinic acid-O-sulphate	304.025	2.341	115715	107738	74730.8	176507	75970.9	75269.5	78346.2	74825.1	1.20476e+06	1.84432e+06	4.15485e+06	4.25955e+06	84191.2	86606.2	112806	97754.9	116838	130552	462527	620484	71328.3	73648.7	135653	109724	94162.6	83542.1	86930.2	83761.8	1.02467	0.933387	0.874287	17.8432	16.9264	-0.916843
L-2-Hydroxyphytanate	328.297	6.996	131042	1.74131e+06	47112	453307	428088	1.23341e+06	356810	377017	1.17593e+06	762352	31098.7	30931.9	30416	61895.1	68274.4	75484.3	30927.1	92062.2	32117	275595	44512.5	72413.2	68734.3	278781	57222.9	43041.2	66245.6	112166	1.25666	0.245306	0.0938681	17.7366	16.1746	-1.562
NP-003039	486.335	5.73333	474994	469484	2.10704e+06	1.64835e+06	728245	671077	156253	151164	480874	459124	926129	1.19177e+06	539856	557062	607180	634528	417928	411782	552526	540559	314168	316861	132203	144728	364871	449295	948211	820669	1.03321	0.274501	0.113919	19.1762	18.6698	-0.506371
1-Myristoyl-2-hydroxy-sn-glycero-3-PE	425.255	5.509	608691	463760	558544	374822	604693	560600	1.14319e+06	1.20109e+06	494308	411723	1.02855e+06	1.08525e+06	320481	345952	788292	856169	997785	942968	819700	813588	927249	931019	563046	597602	315173	226567	822018	674246	0.26594	0.613023	0.427387	19.1819	19.3828	0.20092
grandidentatin	424.174	3.91	65710.3	86284	71729.8	129003	73093	193970	83406.7	103147	2.00293e+06	1.86466e+06	832053	880496	59505.5	94833.1	66040.9	82577.3	422068	482574	93537.8	63342.5	99879.9	116883	176394	214471	64787.7	92885.2	96187.3	84708.5	0.727075	0.756219	0.602685	17.5575	16.8834	-0.674096
Fructoselysine	308.158	0.6175	286546	244361	705147	1.99441e+06	385341	2.86938e+06	3.03781e+06	702782	132807	1.41998e+07	1.91405e+07	1.07058e+07	5.57144e+06	3.29256e+06	2.62592e+06	3.32585e+06	437344	533973	1.52429e+06	281017	218025	329511	2.1771e+06	2.26947e+06	953861	1.20644e+06	5.80749e+06	4.73633e+06	0.874621	0.70113	0.540927	20.6949	20.1669	-0.527946
Chlorophacinone	374.072	6.48	683935	524010	828658	752157	227973	222794	675958	565933	255105	219866	246848	268221	903796	948968	149933	124703	245958	204227	214429	222269	341832	334953	492831	460141	63389.2	83135.9	304798	374469	1.56089	0.0449456	0.00674339	18.7785	17.7592	-1.01938
ophthalmic acid	289.127	1.282	1.47302e+06	1.31364e+06	3.12294e+06	2.55417e+06	1.09279e+06	1.0866e+06	347949	392146	1.01226e+06	1.44855e+06	4.36243e+06	4.15783e+06	252590	168130	570190	406861	546478	450614	168572	375799	624603	661736	170088	224465	684524	649685	1.11446e+06	978643	1.5357	0.0976399	0.0241244	20.0386	18.8502	-1.18841
N-Acetyl-DL-tryptophan	246.1	2.369	471069	492401	76167	246544	328177	464200	481238	371071	1.08693e+06	1.3089e+07	1.58073e+07	507884	347631	399959	729745	906466	1.4813e+06	1.20065e+06	639670	511298	500106	317775	446816	503310	688358	408001	1.34625e+07	1.21138e+07	0.0378333	0.201054	0.0690475	19.2849	19.8839	0.599058
Maslinic acid	472.355	6.1785	512221	453177	2.09747e+06	1.83686e+06	1.55955e+06	1.33897e+06	911217	454443	383310	843918	948785	829889	1.29064e+06	1.26624e+06	917597	1.00393e+06	794833	781543	857863	661382	531241	485616	773580	788854	506345	468088	310975	307772	1.31905	0.148545	0.0443691	19.8148	19.235	-0.579785
Tyr-Phe	328.141	4.2365	393746	874037	292304	448875	538842	1.21507e+06	1.29262e+06	404672	326390	596236	658052	893195	661787	733627	903484	1.05103e+06	615062	594687	548056	198752	247372	363366	1.18431e+06	963633	437706	489393	361171	667345	0.221273	0.827632	0.700611	19.204	19.0541	-0.149972
Asiatic acid	488.35	4.887	920068	628312	1.3165e+06	1.77764e+06	1.89075e+06	1.93359e+06	1.92654e+06	1.9167e+06	335563	404362	4.37705e+06	5.30326e+06	1.62231e+06	1.53824e+06	219513	190210	130917	125413	1.94358e+06	2.03611e+06	979105	961908	98420.4	105414	68436.5	83201.9	144514	177405	1.74228	0.0175712	0.00172931	20.4434	17.9355	-2.5079
O-behenoylcarnitine	483.428	6.828	2.10322e+06	1.80662e+06	3.26329e+06	3.35749e+06	632250	868083	517654	525239	619084	773660	900540	1.54721e+06	1.72285e+06	1.27204e+06	1.96723e+06	1.79014e+06	837795	743986	477230	310827	628260	769216	349849	342620	313272	389556	799098	360360	1.28729	0.0546895	0.00914629	20.159	19.1773	-0.981622
Fructoselysine6-phosphate	388.124	2.094	176520	301223	1.05154e+06	2.57349e+06	232464	2.19852e+06	2.7872e+06	137373	252942	2.10217e+06	2.91372e+06	1.38521e+07	6.19296e+06	3.28058e+06	3.35071e+06	3.82214e+06	158651	391356	1.32762e+06	306705	278248	506096	2.62743e+06	3.35383e+06	318055	287830	1.9019e+06	3.42986e+06	0.706211	1	1	20.19	19.7845	-0.405511
Matricin	306.147	5.978	548450	502201	686345	916435	729394	930828	860797	967698	352120	339846	191924	240792	852547	957394	529867	500565	720052	695190	782979	687075	374845	298238	637439	576555	370725	265974	439476	417277	0.808163	0.393674	0.209978	19.1357	18.9171	-0.218509
Fenoxanil	328.073	0.612	384810	409415	538527	432007	597655	483819	436399	420704	417959	385204	419638	488594	279638	365735	470413	502908	429046	463423	432511	474921	549748	550466	418155	343032	339294	257340	588701	609255	0.375397	0.52021	0.328667	18.7019	18.7733	0.0713976
Furcatin	428.168	3.817	563129	438018	348868	286783	1.01461e+06	868200	136924	150940	518090	475860	437547	451251	1.07225e+06	932180	274781	244572	468165	448265	1.02479e+06	865830	466191	433639	181173	215319	83604.7	85645.7	745680	849834	0.449691	0.503092	0.306426	18.8258	18.4251	-0.400662
[SThydrox]3alpha_6alpha-Dihydroxy-5beta-cholan-24-oicAcid	392.292	7	526889	218601	420916	414845	541789	833927	482088	572322	345442	414909	586611	710864	663522	698895	313495	388243	432804	270527	463065	446468	411052	424416	519057	862531	81326.8	87477.8	466244	344937	1.0937	0.126668	0.035045	18.9449	18.3704	-0.574569
Lunacalcipol	474.282	5.151	409911	514661	1.62133e+06	1.65066e+06	248889	731163	583918	436190	1.52909e+06	1.32637e+06	882417	701198	740663	711001	1.49499e+06	1.56484e+06	144697	161621	1.089e+06	1.07632e+06	275931	310862	200900	76915.8	604997	491719	374720	462165	0.739064	0.186639	0.0620417	19.5135	18.6601	-0.853384
3-Chloro-6-[2,2-dichloro-1-(4-chlorophenyl)vinyl]-1,2-benzenediol	347.927	5.823	400054	266401	650437	642291	1.83412e+06	1.78221e+06	670176	706402	303888	312605	74865.3	82901.1	106615	131854	529825	160851	178449	180156	261185	346055	1.85813e+06	1.81099e+06	83387.7	74367.5	60147.2	57198.3	695017	849470	0.229608	0.679625	0.511239	18.4502	18.0383	-0.411836
Deoxyadenosinemonophosphate	331.069	6.479	742181	587237	829103	831197	229991	259412	654153	771748	311429	321604	305850	299590	969439	951710	192846	185326	295143	331407	270101	268884	398512	418567	559501	544649	132449	124450	460220	390827	1.48174	0.0916207	0.0211869	18.955	18.1716	-0.783378
Darapladib	666.266	5.508	554097	543667	1.54334e+06	1.79802e+06	487980	508339	213800	288118	418269	299531	169798	232819	350096	346848	151984	189913	298993	256282	345487	291721	327248	320317	592762	718873	125362	157502	426114	347039	0.894456	0.307346	0.137068	18.718	18.1433	-0.574695
Dehydrocholicacid	402.24	4.802	1.52258e+06	1.1841e+06	208569	224038	2.48025e+06	2.48709e+06	1.44639e+06	166359	207895	573194	501909	271035	220570	116885	113813	139545	1.43353e+06	1.51393e+06	929035	1.01021e+06	153977	187017	92506.4	107680	216544	152500	212817	221314	0.762763	0.186639	0.0620417	18.9156	18.0711	-0.84444
CoproporphyrinI	654.27	3.024	570243	1.0465e+06	1.02325e+06	960552	591560	872879	619339	478327	757246	520971	597946	654609	1.21651e+06	775245	362702	852324	909370	410516	336706	473598	321605	324563	410421	781181	654585	773962	1.42333e+06	683956	0.730965	0.274501	0.113919	19.4846	19.0969	-0.387633
Vecuronium	557.429	6.679	648982	427902	990596	1.33664e+06	527273	505295	317372	797008	394940	129771	277211	787050	169267	429719	933833	722028	1.2439e+06	244971	326349	172489	621407	714828	278424	336660	447621	594515	824752	1.02469e+06	0.154618	0.756219	0.602685	18.8174	18.9907	0.173274
(10E,15Z)-9,12,13-Trihydroxy-10,15-octadecadienoic acid	328.225	5.21425	822422	577774	714984	759388	607605	464505	517491	661582	594599	520874	450138	444270	672913	812144	293368	275254	776448	531524	743701	782451	361011	423436	325925	269087	212930	211108	401177	452370	1.40485	0.0546895	0.00914629	19.2022	18.5854	-0.616864
IG3GV1WE4R	343.152	2.272	145766	1.60044e+06	190470	2.24704e+06	412370	2.57112e+06	773343	1.25574e+06	608933	95539.6	94747.4	96028.1	93939.6	790548	181106	97196.7	92617.8	461806	89399.4	298375	87684.5	84498.6	98921.2	227990	141856	727461	78860.7	79853.8	1.35806	0.0656694	0.012248	18.6518	17.1646	-1.48725
Acetyl hexamethyl tetralin	258.198	7.065	782361	1.19933e+06	383994	312337	598917	639361	316495	427231	596937	217262	204056	134107	139254	277518	568191	518385	295585	300275	543745	571916	206991	258204	439245	704169	340491	413042	205817	118224	0.25774	0.885253	0.803613	18.4848	18.4278	-0.0569447
[FAhydroxy(18:0)]12_13-dihydroxy-9Z-octadecenoicacid	314.245	5.009	1.26749e+06	1.00972e+06	505336	590027	1.33653e+06	1.26395e+06	317275	372484	383590	300836	558396	662759	997534	1.09252e+06	696837	611967	403336	468598	529293	602013	524324	787368	448065	345524	1.08547e+06	1.10899e+06	629349	509252	0.688601	0.78283	0.634669	19.3502	19.1726	-0.177512
3-Dehydro-2-deoxyecdysone	446.303	5.087	1.29688e+06	978404	293732	302908	1.72885e+06	1.76001e+06	903081	235732	74030.4	321317	236334	106692	114764	700473	144683	250620	429871	338619	711395	914008	72993.5	88886.6	464999	417764	149018	78277.6	72603.7	69090.4	1.03972	0.29035	0.125092	18.6377	17.6545	-0.98329
[5-(4-Amino-2-oxo-1(2H)-pyrimidinyl)-1,3-oxathiolan-2-yl]methyl dihydrogen phosphate	309.019	2.282	465131	279845	95790.6	93212.1	96082.1	95130.4	87257.9	141659	118134	82933.1	85853.4	81914.7	84913.8	86956.3	82046.1	82209.5	82500.1	82840.9	2.02256e+06	1.97371e+06	77273.3	76566.7	675685	704571	83700.4	81274.2	70967.9	72184.2	0.859124	0.259342	0.103523	16.8053	17.3824	0.577063
pateamine	555.316	2.459	1.17964e+06	871295	1.1147e+06	1.2489e+06	786435	803824	753092	985858	145320	297246	170123	288982	439307	524043	700698	579476	1.02284e+06	791150	1.02387e+06	1.13985e+06	246999	347253	437479	502053	228553	298657	382428	562209	0.476539	0.72959	0.57142	19.105	18.9885	-0.116484
5-O-methyl embelin	308.199	5.616	1.05754e+06	418044	670877	71039.9	631644	166056	282980	63185.7	369081	354404	514194	417595	567774	632551	174664	287083	468308	61623.9	69977.9	586295	4.90968e+06	5.40382e+06	147452	63233.3	176636	502230	467401	421218	0.545262	0.70113	0.540927	18.4131	18.3677	-0.0454258
O-heptadecanoylcarnitine	413.349	6.132	1.45006e+06	1.0008e+06	924415	914556	1.45142e+06	1.52388e+06	1.16619e+06	897648	875667	320313	320658	291697	248171	1.20917e+06	759988	771685	1.31814e+06	996373	563976	623468	410198	454624	249758	286325	106130	97345.6	585429	304775	1.18824	0.11801	0.0310252	19.54	18.7032	-0.836703
alpha-Glutamyl-4-hydroxyproline	260.102	4.418	202717	758163	1.64111e+06	804239	876461	337497	1.29465e+06	1.28658e+06	610917	327510	141090	633553	231454	1.4927e+06	428538	1.55976e+06	439514	819605	1.73469e+06	284089	322435	1.42925e+06	255534	264682	968755	473022	300756	1.26591e+06	0.0693639	1	1	19.1701	19.1746	0.00451895
Mupirocin	500.299	3.99033	820838	717148	747474	887399	796906	785274	892857	501100	277398	295295	184189	314680	252754	706502	637040	357299	245450	324762	415701	387995	441656	464020	474764	350316	238581	289085	876102	909591	0.815033	0.542777	0.35189	18.9746	18.6832	-0.291396
Quizalofop-P-tefuryl	428.112	3.888	66477.4	63766.1	70476.7	68819.9	64251.5	67708.4	66040.5	65525.6	61206.2	59897.4	64083.5	65000.5	63381.3	59729.3	64480.6	63082.4	62316.4	64980.3	69053.9	63669.3	62787.7	67286.9	65359.5	64605.1	65212.9	65745.3	66352.9	66956.4	0.0250287	0.885253	0.803613	15.9808	15.9906	0.00979601
(2E,4Z)-2-Hydroxy-6-(2-hydroxyphenoxy)-6-oxo-2,4-hexadienoic acid	250.047	3.11	2.46142e+06	2.60493e+06	70285.4	71582	66605.2	68810.8	54808.4	59109.4	61574	62952.5	69224.8	67663.1	62141.2	59225.7	66090.1	57903.5	62973	64369.5	64314.2	63195.3	60352.8	77551.5	141389	59644.6	63354.7	62335.5	69308.4	64448.5	0.785511	0.800027	0.667331	16.7295	16.0502	-0.679282
8-hydroxy-7-methylguanine	181.059	1.073	3.44497e+06	2.84533e+06	2.78955e+06	2.98125e+06	4.73522e+06	5.33164e+06	1.93329e+06	2.6366e+06	2.95679e+06	3.81099e+06	2.51281e+06	1.74604e+06	1.37955e+06	1.234e+06	2.53933e+06	1.27382e+06	3.72855e+06	2.5433e+06	2.43039e+06	3.631e+06	1.9808e+06	2.53477e+06	3.10172e+06	4143939	4.49525e+06	4.1849e+06	2.58084e+06	2.48454e+06	0.202144	0.955396	0.910026	21.3424	21.4321	0.0896423
Fluvoxamine Acid	318.12	3.409	1.15182e+06	1.17461e+06	88844.3	128200	585592	632938	292419	309647	445622	1.03505e+06	681133	87410.8	75415.4	111674	864462	834059	2.78878e+06	2.75781e+06	559488	592852	228323	282954	300407	342849	291410	339737	1.23137e+06	1.3818e+06	0.986791	0.325041	0.149881	18.2891	19.2943	1.00523
(S)-2-hydrazino-3-(4-hydroxy-3-methoxyphenyl)-2-methylpropionic acid	240.111	2.148	1.94102e+06	1.54482e+06	646022	640957	633047	550109	636105	330914	421362	215379	291313	593913	457757	603320	1.57608e+06	869598	1.73828e+06	1.15041e+06	545024	453349	553755	513111	1.16173e+06	1.33064e+06	390413	477492	1.04377e+06	1.32436e+06	0.859745	0.393674	0.209978	19.1239	19.6669	0.542964
[FAoxo(4:0)]11-oxo-5Z_9_12E_14E-prostatetraenoicacid	316.203	4.6015	102997	100811	4.74635e+06	4.57155e+06	173571	286345	705778	1.78646e+06	1.22908e+06	86843.3	88136.3	1.5982e+06	1.90441e+06	729183	232735	267098	89275.6	146121	640059	1.25339e+06	116808	179249	85969.1	84017.3	80793.1	87662.7	86947.8	78801.4	1.33539	0.0546895	0.00914629	19.0938	17.2453	-1.84855
syl-(2->3)-beta-D-galactopyranosyl-(1->3)]-2-acetamido-2-deoxy-D-galactose	965.333	2.031	918120	548990	1.51653e+06	1.3949e+06	479106	294231	803950	428839	480661	272127	524701	395882	66269.3	62879.8	1.33229e+06	1.51228e+06	910144	990041	914703	864420	831778	639688	779509	863283	361110	278909	718512	746272	0.931793	0.186639	0.0620417	18.6902	19.5622	0.871999
2-Phenylethanolglucuronide	298.105	3.54	739454	663421	331527	357722	312860	223904	165126	191249	451880	336899	310790	395568	206894	188915	1.7701e+06	1.63823e+06	467649	461699	283272	247999	180881	195259	509996	378115	407679	443377	334423	338765	0.846489	0.374029	0.193579	18.2644	18.6948	0.43042
(4E)-4-{(2E,4E,6R)-6-[(2R,6S,7R)-1,6-Dimethylspiro[8,9-dioxabicyclo[3.3.1]non-3-ene-2,2'-oxiran]-7-yl]-1-hydroxy-4-methyl-2,4-heptadien-1-ylidene}-5-hydroxy-2,4-dihydro-3H-pyrrol-3-one	401.183	4.366	1.64013e+06	1.20946e+06	1.23132e+06	1.07079e+06	850900	705196	644925	382806	285434	356745	311021	1.00523e+06	990700	764948	499994	520811	493409	435132	442931	317580	329756	365231	594212	673445	577383	389726	455897	410688	1.57759	0.126668	0.035045	19.4501	18.7934	-0.656662
Streptamine 4-phosphate	258.062	0.736	514211	1.23269e+06	1.3165e+06	2.26224e+06	677193	2.41559e+06	1.88051e+06	1.487e+06	1.05457e+06	522948	7.70878e+06	7.48257e+06	7.42406e+06	8.02597e+06	555174	908517	1.13288e+06	954618	1.22944e+06	543072	1.15284e+06	1.22753e+06	1.25903e+06	1.39003e+06	2.32002e+06	2.54764e+06	2.15115e+06	988653	1.26928	0.34193	0.163552	20.9315	20.1818	-0.749673
Rebimastat	499.285	4.307	243924	246045	1.03721e+06	981598	2.46725e+06	2.19626e+06	695571	503378	884601	784872	1.11917e+06	1.53164e+06	186126	244664	776288	665930	57090	72999.5	3.1259e+06	3.10136e+06	40962.5	40318.2	618689	535769	38516	38188.7	327566	354818	0.44868	0.186639	0.0620417	19.4091	17.8651	-1.54401
UV9702000	164.106	8.624	417444	420409	695120	469212	849097	528791	129644	505741	1.09674e+06	599451	516491	558000	423778	639924	366357	333296	493081	273387	999385	266249	548122	552343	376686	348943	249777	264631	1.49205e+06	593320	0.212943	0.307346	0.137068	18.9676	18.7472	-0.220411
dilauroyl peroxide	398.339	8.217	1.20045e+06	1.31859e+06	422916	432803	567504	523761	443246	397661	230377	235146	414964	427520	808538	756984	278186	297339	230285	225666	266475	251750	331150	316480	400723	379619	598977	247566	374987	311729	1.44299	0.0202595	0.00207754	18.9708	18.2472	-0.72356
Dosgenin	414.312	4.57	738701	776863	3.10005e+06	2.56857e+06	1.18409e+06	1.03795e+06	375895	628916	575501	702053	679977	402677	495013	607411	2.13787e+06	1.69834e+06	821688	748627	723635	919764	307970	326594	590688	519477	115632	175157	953397	1.03523e+06	0.422772	0.800027	0.667331	19.6101	19.2108	-0.399256
PCB-153	357.846	0.645	508776	519693	297032	162692	238102	184694	183805	888553	491742	290137	398787	183630	176268	180642	516412	595741	352216	282020	371447	426527	752212	796914	623613	475353	761916	486288	378065	349698	1.25564	0.0782164	0.0162031	18.1483	18.8934	0.745064
Elacytarabine	507.332	6.937	1.9866e+06	1.41156e+06	1.2177e+06	872564	1.39106e+06	1.44479e+06	3.0364e+06	361856	305640	934803	589427	385057	480770	1.12792e+06	582600	512343	773803	873753	870836	1.11019e+06	378800	620473	199159	207228	193506	314930	519153	104617	1.39995	0.0601641	0.0106002	19.7807	18.697	-1.08376
Tridemorph	297.302	7.673	448053	468563	752887	837234	402518	403832	469040	1.03462e+06	1.17893e+06	744823	651060	466127	515959	509771	561936	184316	454096	541872	796680	692290	596357	731959	802214	662243	601762	553629	322810	187915	0.506429	0.885253	0.803613	19.1875	18.9394	-0.248098
Demethylalangiside	491.178	3.462	79751.5	133819	73513.2	76549	1.43228e+06	1.43721e+06	146209	137639	132743	527119	497636	70970.1	67266.5	82850	67489.2	82126.2	2.05578e+06	2.26985e+06	287109	294798	98568.8	62789.8	627378	451315	113504	62822.4	65289.8	62135.1	0.355037	0.800027	0.667331	17.4484	17.5695	0.121104
N-{(2S,3R,4E)-3-Hydroxy-1-[(3-O-sulfo-beta-D-threo-hexopyranosyl)oxy]-4-octadecen-2-yl}hexadecanamide	779.522	4.082	2.22487e+06	1.88079e+06	808026	642999	161169	232269	233220	156632	154661	149333	157174	155112	150254	406815	1.07993e+06	1.15689e+06	827322	1.08372e+06	355290	374452	158247	234301	1.98993e+06	1.9326e+06	160811	150454	589483	421276	0.590079	0.245306	0.0938681	18.273	19.0076	0.73465
pimozide	461.229	2.452	1.09623e+06	696720	982618	1.01912e+06	481583	573511	1.23254e+06	1.01433e+06	134930	234285	157960	263918	734352	835213	1.10483e+06	603340	1.32096e+06	932893	1.0544e+06	1.11429e+06	344391	331054	793005	998386	461581	239720	363705	419746	0.161063	0.800027	0.667331	19.0606	19.2595	0.19895
tefluthrin	418.055	0.632	748485	756050	753348	645947	901121	816417	762627	662265	551278	441456	655068	724061	378895	508759	805638	939927	530870	624002	646056	562004	780938	567518	528306	490592	430646	434632	735926	733536	0.446999	0.634902	0.454438	19.3045	19.2254	-0.0790615
Miltefosine	407.315	6.02	1.24623e+06	868210	2.91563e+06	2.79397e+06	1.27202e+06	1.35996e+06	1.23084e+06	655484	669863	904244	774025	842506	934879	1.38917e+06	955296	821835	1.13837e+06	851249	694357	685742	813903	840013	796580	756389	307991	327408	922728	840946	1.31852	0.0726908	0.0141079	20.1214	19.473	-0.648432
6beta-hydroxygeniposide	404.131	1.267	211292	202433	186772	152928	138465	136023	101438	103838	121940	118739	137407	135636	141793	130070	160994	153267	130559	127598	128225	131151	130664	138681	3.51672e+06	2.95986e+06	113882	112755	148890	148736	0.896318	0.847633	0.73446	17.1035	17.6938	0.590278
MFCD03411993	326.209	5.681	1.71218e+06	1.63426e+06	1.02976e+06	1.01466e+06	766013	927422	299268	245856	400242	390155	662103	703709	452234	487534	359606	380507	200430	187347	525929	437387	362265	376092	243082	336101	1.37317e+06	1.47035e+06	389738	327980	0.962356	0.0916207	0.0211869	19.3121	18.6339	-0.678273
Glycerophosphoglycerol	246.05	0.723	459291	351378	376958	386364	363927	378224	338768	330688	405048	399631	743790	321994	443601	423000	381989	761638	426100	323336	357803	363845	358963	628486	529342	343245	453660	705599	574667	665671	0.924788	0.412357	0.227321	18.6078	18.8444	0.236602
10-DesacetyltaxuyunnaninC	462.261	4.296	469963	267333	1.54067e+06	1.53118e+06	2.22151e+06	1.67672e+06	867021	996990	952280	1.25765e+06	1.30433e+06	200744	304730	477935	1.25449e+06	1.26383e+06	1.17953e+06	1.39275e+06	587669	419559	76441.9	75469.2	94232.2	66892.5	481844	461302	59964.2	61461.8	1.09289	0.11801	0.0310252	19.6087	18.1002	-1.50853
puerarin xyloside	548.153	3.994	72178.9	70395.7	4.90202e+06	5.01793e+06	934173	916975	1.74982e+06	2.03171e+06	118959	86649.8	885136	831262	96452.3	67747.3	68552.2	65130.9	416639	381636	247356	354399	70324.5	69206.8	66275.1	68111	66935.8	70732.4	1.78623e+06	1.308e+06	1.13165	0.11801	0.0310252	18.8106	17.3641	-1.44645
Pulcherriminic acid	256.142	2.671	1.48061e+06	1.37344e+06	380480	317624	1.30774e+06	1.42422e+06	400150	240176	263854	287731	407590	407558	332521	480031	1.36811e+06	1.23196e+06	296661	352987	558017	641377	348698	318318	1.25736e+06	933982	1.62016e+06	1.66816e+06	573656	536732	0.571762	0.393674	0.209978	18.9699	19.418	0.448131
2-Oxooctadecanoicacid	298.25	6.952	1.8298e+06	1.01299e+06	2.08008e+06	1.98465e+06	2.15879e+06	1.63483e+06	534548	946722	1.01474e+06	337353	368692	453543	591709	1.37913e+06	1.47753e+06	1.38972e+06	961185	1.02731e+06	700134	543727	466328	681517	433278	368063	302777	447468	516924	249156	1.17887	0.186639	0.0620417	19.8853	19.1804	-0.704942
Anandamide (AEA)	347.281	6.627	1.28299e+06	947731	752173	776816	1.15562e+06	1.22531e+06	256100	347198	378014	506527	618102	405385	474575	802020	1.02736e+06	784997	784885	717844	315138	241280	319094	295284	415073	353085	525623	553092	601581	379290	0.872857	0.325041	0.149881	19.2703	18.8639	-0.406409
[3-(Hydroxymethyl)-3-methyl-2-oxobicyclo[2.2.1]hept-1-yl]methyl hexopyranoside	346.162	3.8525	808022	611986	1.09398e+06	1.10448e+06	2.10608e+06	1.21739e+06	2.59781e+06	2.47843e+06	314495	706335	424772	412222	329958	478806	538442	497297	372344	371663	571739	552608	349250	562330	122130	110914	272063	335209	1.00764e+06	1.07919e+06	1.3732	0.0976399	0.0241244	19.6427	18.6241	-1.01859
Yersiniabactin	481.115	4.704	1.53887e+06	1.70237e+06	317153	344921	322233	285057	220406	240000	202414	554838	709422	288629	311060	1.04357e+06	151672	217709	776157	807650	326401	246477	878594	792169	2.03566e+06	1.76811e+06	84785.2	76787.7	100536	150946	0.160504	0.70113	0.540927	18.7492	18.4165	-0.332606
Fortimicin FU-10	340.149	5.444	103501	1.18298e+06	144816	436235	240912	1.11657e+06	520288	1.11454e+06	592443	84153.8	151739	190381	125291	453310	82575.5	101554	62464.4	177755	55104.8	178894	68897.5	63901.9	141242	206908	132465	557722	133307	149207	1.42114	0.0449456	0.00674339	18.2693	16.9037	-1.36552
1_2-Dihydrosantonin	248.141	4.698	2.07288e+06	1.82435e+06	443336	222943	584221	596298	505021	391343	285679	154216	214624	301735	379254	234976	371329	347573	789891	582339	213334	210321	105639	121202	99281.5	120160	419490	432005	490474	474555	0.800524	0.393674	0.209978	18.7015	18.089	-0.612472
Sorivudine	347.996	3.535	1.69737e+06	1.12724e+06	449361	483857	280273	272131	471242	480053	1.08685e+06	1.23664e+06	490718	526563	974193	919936	893600	836568	525276	481693	705574	633322	253409	303397	307371	316850	175518	209436	539657	442026	0.974049	0.230223	0.0849275	19.3026	18.6845	-0.618077
Octyl (4xi)-2-deoxy-2-[(Z)-(1-hydroxyethylidene)amino]-alpha-D-xylo-hexopyranoside	333.215	3.913	1.51932e+06	1.15941e+06	2.04341e+06	1.94231e+06	7.30593e+06	7.48601e+06	2.98929e+06	2.96976e+06	445241	416532	470252	370185	1.59099e+06	1.90091e+06	567232	620955	323113	381112	517266	565335	360940	366847	578569	457724	691790	662659	567796	499985	1.48186	0.0449456	0.00674339	20.5296	18.9261	-1.60351
libenzapril	363.178	2.298	1.66788e+06	1.53992e+06	871630	980776	470727	637121	618797	120040	108160	168709	111470	148813	313992	606039	1.0954e+06	1.20061e+06	566983	690755	385894	377802	291353	299961	1.54295e+06	1.36128e+06	329132	369756	1.14844e+06	813673	0.540457	0.477924	0.285176	18.6146	19.266	0.651423
1-(8-Chloro-6-phenyl-4H-[1,2,4]triazolo[4,3-a][1,4]benzodiazepin-1-yl)methanamine	323.095	0.821	568546	554188	1.38138e+06	4.2949e+06	487252	5.06686e+06	4.58528e+06	408671	335164	2.56393e+07	2.28935e+07	1.63634e+07	1.03693e+07	3.73187e+06	3.63279e+06	5.51283e+06	396332	355796	2.59139e+06	693145	514354	549579	3.98313e+06	3.85944e+06	433070	359223	7.47358e+06	7.20916e+06	0.923544	0.435776	0.24563	21.3629	20.4694	-0.893536
Tetramethylscutellarein	342.11	2.2355	733707	703375	198798	201262	265266	252988	875678	865639	776110	1.40551e+06	2.05335e+06	866133	472377	295120	1.23581e+06	1.21458e+06	928564	902540	165898	171978	258616	213328	1.41437e+06	1.40066e+06	630506	754173	125367	155562	0.0226592	0.885253	0.803613	19.09	18.8782	-0.211802
Abieticacid	302.224	4.261	108866	100065	1.30095e+07	1.16202e+07	754307	527582	1.12108e+06	1.33775e+06	1.40392e+06	300731	357155	1.46695e+06	2.52024e+06	779052	1.92612e+06	1.90305e+06	169944	242909	1.95851e+06	982749	106346	158899	148958	105175	77166	98535	105182	122551	0.978326	0.135619	0.0394817	19.8438	18.0045	-1.83939
Viloxazine	237.136	3.963	140267	79620.8	1.018e+06	986795	1.13006e+06	1.28383e+06	380682	407924	193072	129606	665493	651574	266689	212556	175046	148010	395113	344795	224652	111152	1.84642e+06	2.85949e+06	98557.5	142452	4.11356e+06	4.76886e+06	1.06138e+06	935303	0.746585	0.827632	0.700611	18.5534	19.0073	0.453905
Sulfometuronmethyl	364.083	2.951	1.00612e+06	844871	476608	398975	1.0524e+06	908900	237835	218754	1.20779e+06	1.00886e+06	821761	699284	304698	343688	1.38207e+06	1.32854e+06	226568	198370	631743	383359	415838	419238	168139	283646	357471	367772	323146	279518	0.676767	0.29035	0.125092	19.1653	18.5779	-0.587399
Pencycuron	328.134	7.116	1.1666e+06	1.1547e+06	405109	459777	1.66599e+06	1.93796e+06	736967	690606	323599	221359	518161	516945	320022	266522	1.44036e+06	1.54147e+06	483732	396290	560270	608083	541866	496505	609025	606827	542920	215056	420026	470237	0.344908	0.991522	0.981969	19.1792	19.1063	-0.0729285
Clomipramine	314.155	5.608	610695	462489	2.15265e+06	2.69964e+06	1.26973e+06	994805	117099	111632	734233	612757	305262	260662	614650	603299	258397	244466	366079	350252	505460	517660	453294	531251	540407	594093	566114	573879	422302	399948	0.973486	0.216296	0.0766636	19.1144	18.7342	-0.380179
fominoben	401.151	3.39	231770	200107	103373	106307	109961	113689	107515	107662	129914	135636	94799.4	105791	99083.3	97670	110505	107177	102485	206059	96162.4	91618.4	90388	89776.8	602555	653058	128647	121777	1.95964e+06	1.88387e+06	1.00716	0.800027	0.667331	16.8708	17.7034	0.832549
ACONINE	499.277	3.747	1.01787e+06	1.03225e+06	112002	190496	927360	951707	93895.6	898664	916056	127121	95038.4	78703.4	79992.2	87028.5	78541.9	167684	841851	765688	870993	845106	107443	75294.3	858452	860462	380053	333801	117735	126686	0.0381843	0.800027	0.667331	18.0346	18.2348	0.200227
MFCD01320532	339.277	6.9445	1.09195e+06	1.07665e+06	429385	429932	2.52475e+06	2.77714e+06	1.239e+06	701431	310986	313396	494563	428749	604558	537398	565898	536220	200602	252298	610335	666545	517893	451764	619849	551905	634455	394270	300242	317992	1.14143	0.34193	0.163552	19.4448	18.7635	-0.681298
Paliperidone	426.208	4.395	597355	336479	1.53868e+06	1.44725e+06	2.18297e+06	2.18826e+06	155201	275528	272911	301516	1.05561e+06	1.03347e+06	357865	327247	4.04921e+06	3.92129e+06	1.28321e+06	752887	485759	735763	262023	79058.4	1.50955e+06	1.5435e+06	427410	350771	497685	287676	0.462525	0.800027	0.667331	19.2156	19.3987	0.183072
Neotame	378.217	5.03	155250	205681	2.08054e+06	1.96917e+06	339763	481875	3.21455e+06	3.14726e+06	746954	510198	851884	614951	2732140	2.28139e+06	7.93132e+06	8.6169e+06	480701	443377	1.15236e+06	1.09824e+06	1.18577e+06	1.26938e+06	116303	91850.4	702738	725337	891085	942802	0.317263	0.933387	0.874287	19.7965	19.7189	-0.0776464
10-Deoxymethymycin	453.307	4.629	2.03055e+06	2.17545e+06	363180	368807	495160	584740	200784	674770	600224	284195	378179	780029	721589	357485	370221	289387	399459	293492	280063	288044	296196	296845	45241.1	88425.6	151123	115561	518170	486462	1.33972	0.0262525	0.00296311	19.0961	17.8425	-1.25364
I-Urobilin	590.31	3.6515	176594	110257	235515	230951	625191	619294	1.61664e+06	670845	266563	463613	508417	1.40794e+06	1.75816e+06	926749	4.25705e+06	4.34313e+06	1.29349e+06	1.73981e+06	668811	757688	2.36418e+06	2.27476e+06	586670	752524	1.71022e+06	1.52605e+06	1.8362e+06	1.57223e+06	1.53427	0.0128309	0.000971368	18.9366	20.5429	1.60632
Aspartyl-L-proline	230.09	1	1.57442e+06	1.14795e+06	733808	858646	1.47718e+06	1.32558e+06	728776	1.29381e+06	380867	1.18653e+06	1.37424e+06	654978	1.13161e+06	868911	1.07203e+06	450868	1.45663e+06	876021	509683	896975	603478	817785	1.14739e+06	1.50878e+06	1.21983e+06	1.04217e+06	740714	846310	0.4516	0.613023	0.427387	19.9137	19.7615	-0.152216
Encaleret	513.21	3.543	2.23384e+06	1.4558e+06	3.15346e+06	5.16983e+06	3.55053e+06	5.78392e+06	911553	300617	369914	3.98772e+06	3.42304e+06	2.58906e+06	2.54503e+06	1.41077e+06	3.18275e+06	3.1025e+06	1.2574e+06	1.31252e+06	1.61227e+06	457414	252044	187611	617056	745396	271410	247491	2.02105e+06	1.74719e+06	1.36612	0.0656694	0.012248	20.9154	19.645	-1.27037
VIRILON	412.297	6.881	1.05247e+06	1.00318e+06	587651	634775	1.64315e+06	1.72847e+06	535648	863333	599007	469643	829923	865788	1.13623e+06	1.14534e+06	468363	430773	605120	603041	594527	537953	493380	464272	411041	382142	478472	381177	764276	551886	1.82033	0.00483076	0.00021278	19.726	18.9383	-0.787699
N-[4-(4-Chlorophenyl)butyl]-N,N-diethyl-1-heptanaminium	338.26	4.304	102976	229284	2.61724e+06	2.70749e+06	357386	132440	1.20875e+06	1.21271e+06	1.15998e+06	844407	262784	174937	473745	1.33636e+06	949026	932934	583028	81901.7	187478	195462	911622	1.05067e+06	82624.8	83181.7	721937	659871	274099	337839	0.892124	0.374029	0.193579	19.1058	18.4256	-0.68019
NP-015755	438.116	2.355	97709.8	91272.5	77233.7	74002.9	77797.5	74218.6	74938	78229.5	2.92911e+06	2.72485e+06	83714.2	82572.8	86238.9	82302.1	331261	398591	210773	222430	296794	187007	77101.6	76741.3	82650.1	86120.4	82600.5	78481.1	380555	413377	0.299605	0.274501	0.113919	17.0438	17.3616	0.31778
Capsaicin	305.198	4.072	85726.7	90356.6	85001.2	84751.4	1.87678e+06	1.78974e+06	177906	108931	83860.5	102655	102566	84104.9	81470.7	82707.5	80967.9	84402.7	1.4184e+06	1.36547e+06	2.61501e+06	2.79038e+06	73303.5	76298.1	80466	119760	287264	229991	74160.4	76565.1	0.54488	0.869326	0.768812	17.1458	17.865	0.719232
Berberine	335.115	3.676	300576	557858	275753	451930	931810	1.3155e+06	176624	826424	797012	112457	265376	262805	159732	215549	793893	6.60126e+06	863243	402609	489568	887473	1.57898e+06	837791	846781	688535	1.26818e+06	987379	278259	258914	0.956531	0.0782164	0.0162031	18.4855	19.6328	1.14731
(8R,9R,11Z)-1-Carboxy-9-hydroxy-11-heptadecen-8-yl alpha-L-talopyranosiduronic acid	490.278	3.613	905719	1.04918e+06	1.00328e+06	819585	822576	862267	1.72736e+06	1.56464e+06	316424	261605	270486	198958	203102	621509	715429	687413	844025	749272	648105	557000	514161	425385	1.19987e+06	1.45702e+06	592636	549279	736952	687931	0.082413	0.910884	0.83879	19.202	19.4215	0.219454
(+)-Actinodaphnine	311.116	4.805	357537	391778	1.77952e+06	3.45423e+06	234290	976162	963524	1.13959e+06	365903	288839	1.02758e+06	1.02569e+06	1.82459e+06	1.88553e+06	621013	614876	1.94258e+06	2.15996e+06	3.80163e+06	913341	106027	111625	269071	220500	1.76683e+06	1.66941e+06	1.72666e+06	380323	0.0509087	0.847633	0.73446	19.6749	19.4283	-0.246646
O-(Hydroxy{(2R)-2-[(15Z)-15-tetracosenoyloxy]-3-[(9Z)-9-tetradecenoyloxy]propoxy}phosphoryl)-L-serine	815.568	6.176	69003.8	51562.1	106557	145213	49198.5	49925.7	46285.4	45074.6	1.41649e+06	1.00039e+06	1.78389e+06	1.53964e+06	43259.7	43654.8	403802	382608	53582.7	124871	131103	100213	656938	618280	1.03375e+06	968187	836487	888463	259878	226220	0.103062	0.259342	0.103523	17.1594	18.3613	1.20199
acebutolol	336.204	3.495	1.63284e+06	1.28717e+06	1.09608e+06	1.0558e+06	957051	563381	678029	371266	440159	356039	337298	191593	214129	796787	1.077e+06	840981	556717	711280	454047	605475	499817	409043	1.02726e+06	928573	605103	565159	634871	591831	0.0737436	0.869326	0.768812	19.1619	19.3129	0.151063
Retosiban	494.252	4.37933	585182	497691	161697	197833	762332	707112	455469	412191	1.22037e+06	1.17738e+06	251448	171056	85593.7	82147.1	522590	542099	87133.2	122132	446700	435884	122121	89870.6	1.23466e+06	1.28001e+06	87119.7	90943.1	124177	119160	0.156871	0.52021	0.328667	18.4159	17.8143	-0.60165
[FA(22:0)]13Z-docosenoicacid	338.318	8.846	853259	808275	522781	596221	1.29934e+06	1.40212e+06	590870	590199	260467	325690	590339	550207	338146	329691	588305	569488	166193	156706	366386	323793	890942	904104	649946	595587	1.03004e+06	194798	1.32824e+06	1.05211e+06	0.149794	0.991522	0.981969	19.1302	18.9722	-0.158054
4,5-Pyrenedione	232.052	1.251	1.32449e+06	905610	837358	541447	504808	589049	123215	258847	148118	144230	420259	321836	535288	476371	681851	512659	310323	299025	155752	199515	267834	417132	235055	581426	138330	173580	338599	349775	0.95824	0.374029	0.193579	18.6455	18.1855	-0.460003
Eucommin A	550.204	2.611	870633	615466	190006	169093	5.34199e+06	4.98632e+06	176161	279086	260050	3.55973e+06	4.20564e+06	1.57352e+06	160985	156713	170633	208113	2.29681e+06	2.59888e+06	257846	265493	139001	123270	478822	542640	798784	934654	178784	189554	0.871435	0.569829	0.376095	19.3484	18.5585	-0.789846
Phloionolic acid	332.255	6.533	1.04147e+06	1.25717e+06	1.00897e+06	962770	856015	791871	796910	782089	739871	826868	860599	746563	786155	882573	663488	3.30639e+07	776528	972208	551243	582589	649634	581805	579009	1.27066e+06	556047	625689	754605	875350	0.598307	0.126668	0.035045	19.7337	19.8204	0.0866963
Corticosterone	346.213	3.561	1.60889e+06	1.56633e+06	831219	942229	1.79079e+06	1.47278e+06	404586	442167	409671	567354	637059	790159	555308	449720	535215	607567	1.03995e+06	1.08218e+06	533206	603223	310849	426885	676471	519240	580599	348865	637251	749557	0.98802	0.457143	0.26491	19.5602	19.1545	-0.405699
DOG	344.256	5.637	1.28037e+06	989515	3.45265e+06	3.31737e+06	1.16843e+06	1.22524e+06	989032	904482	589408	430832	485722	568704	1.29486e+06	1.22681e+06	481617	456498	542427	553172	821241	791268	807096	825097	302991	357987	902827	998299	962593	1.04096e+06	1.24508	0.0726908	0.0141079	20.0066	19.3257	-0.680884
I-Urobilinogen	592.326	4.03533	174861	136938	150604	108048	3.58054e+06	4.34975e+06	654354	988639	806558	708146	498277	314419	653420	618389	131712	125013	1.88471e+06	2.09727e+06	1.45547e+06	869758	1.05631e+06	1.39951e+06	848478	740181	940552	887712	120441	119187	0.113348	0.569829	0.376095	19.0185	19.2108	0.192235
Mesoridazine	386.147	2.184	356735	268328	503587	562585	1.1972e+06	1.08054e+06	441529	433572	430347	397917	185932	157866	463223	373803	831713	677847	1.3022e+06	646899	761891	741153	872598	1.08396e+06	714845	767323	59011	57604.8	1.07163e+06	943524	1.1644	0.0976399	0.0241244	18.6898	19.1437	0.453879
Histamine	111.08	9.692	310152	243059	216111	569617	166797	502072	218864	207301	262115	1.85702e+06	236841	146061	185427	221689	253673	63909.6	573796	2.43735e+06	225564	516415	367114	191987	352221	305270	670463	1.18842e+06	348277	130935	0.536474	0.374029	0.193579	18.1253	18.4751	0.349797
Midodrine	254.126	1.983	305501	401227	973874	915532	1.14014e+06	936174	1.10966e+06	345073	241961	1.68697e+06	1.97128e+06	1.03593e+06	987095	1.46919e+06	2.61788e+06	2.41716e+06	366534	575250	640494	322955	2.35698e+06	2.46887e+06	1.45628e+06	1.682e+06	546470	505087	1.02174e+06	1.02528e+06	0.667985	0.613023	0.427387	19.6308	19.9448	0.314055
(2E_6E)-(10R_11S)-10_11-Epoxy-3_7_11-trimethyltrideca-2_6-dienoicacid	266.188	5.642	1.62769e+06	1.37321e+06	1.47896e+06	1.18644e+06	2.08542e+06	2.17686e+06	606666	611547	425439	378054	710328	595597	1.04372e+06	945185	483862	452205	334950	271610	755152	830784	1.13844e+06	794302	417713	460720	512058	578329	591807	684353	1.52474	0.0656694	0.012248	19.8478	19.0812	-0.766593
Hexaconazole	313.076	0.914	735110	678017	1.3463e+06	3.82917e+06	544532	3.34013e+06	4.89034e+06	499326	692455	2.17113e+07	2.24243e+07	1.88121e+07	1.13808e+07	4.10711e+06	3.15897e+06	3.42968e+06	653101	556457	2.11556e+06	855833	480400	844207	2.96944e+06	4.01559e+06	657678	512347	7.62592e+06	8.0298e+06	0.99171	0.393674	0.209978	21.4808	20.6083	-0.872532
MFCD00130070	171.162	4.934	703288	739189	649143	808728	609033	748939	477761	1.67303e+06	1.80054e+06	550393	608086	480129	571785	553004	567941	508986	358577	440404	685153	711982	726755	700958	412809	434757	476415	535281	506083	393201	1.08907	0.0656694	0.012248	19.4473	18.9858	-0.461514
NALMEFENE	339.182	5.834	176411	166737	155276	190848	499837	550255	845403	157604	146398	127412	123493	126125	125938	304264	124830	130680	447158	629387	2.22102e+06	2.14329e+06	112006	117356	116618	127362	791187	638242	113410	106075	0.720146	0.756219	0.602685	17.6895	18.1315	0.44197
5''-phosphoribostamycin	534.192	7.5425	1.08235e+06	896537	1.28475e+06	1.3123e+06	1.44111e+06	1.50488e+06	948536	928601	456062	414040	465721	491096	1.4374e+06	1.36619e+06	752762	884821	1.30336e+06	1.13727e+06	1.06967e+06	1.04251e+06	468796	513062	672216	641317	667524	263141	518445	407507	1.04121	0.259342	0.103523	19.7947	19.3685	-0.426231
Reboxetine	313.167	4.554	118018	107112	604965	574295	787935	715247	1.44989e+06	1.11742e+06	963194	186396	132730	124245	98177.3	1.59191e+06	203456	194656	734375	834951	1.20192e+06	1.16957e+06	191721	192985	159669	117783	470707	469081	104520	135239	0.545304	0.885253	0.803613	18.5716	18.2398	-0.331827
Calcimycin	523.267	5.852	1.31675e+06	1.52154e+06	723459	947771	1.20086e+06	1.43736e+06	1.03103e+06	762343	748737	733051	709909	761468	822085	1.20699e+06	764443	623519	863101	837646	504700	675879	461394	572010	577764	556177	552086	442543	708689	607531	1.86504	0.00358641	0.000130819	19.8697	19.2246	-0.64509
ARECOLINE	155.094	3.68	661371	785370	805622	796428	798702	851235	1.78957e+06	750333	912131	872774	815267	1.27568e+06	1.63707e+06	1.22771e+06	515334	543362	356238	219841	432887	479045	559534	545861	657230	648029	831056	808252	382482	427009	1.96578	0.000900656	1.86e-05	19.8614	18.9379	-0.923538
S-Adenosylhomocysteine(Adohcy)	384.121	3.301	651427	517643	90724.3	86153.2	212763	217633	1.71878e+06	1.04735e+06	342097	1.01086e+06	1.53452e+06	909490	769596	426644	965799	1.15247e+06	1.47088e+06	1.32024e+06	364200	367799	746804	711125	1.34893e+06	1.23744e+06	512968	550537	448443	389176	0.493533	0.52021	0.328667	18.8737	19.4812	0.607516
3-Oxo-5beta-cholanate	374.281	5.4985	186190	224440	643191	649679	2.33922e+06	2.38405e+06	231834	1.57704e+06	1.51617e+06	715085	793044	99687.3	79084.7	90000.1	453155	406017	592735	579753	1.40148e+06	1.35129e+06	6.57286e+06	6.88727e+06	618295	464638	115332	181187	71289.6	58680	0.440847	0.847633	0.73446	18.8251	19.0142	0.189126
UDP-L-Ara4O	534.027	3.787	3.14737e+06	4.90471e+06	168690	228776	259644	342515	288381	372480	345401	436076	308706	178149	297902	2.10305e+06	70285	103404	1.11455e+06	1.07338e+06	324391	404486	917689	948972	2.30431e+06	1.82646e+06	64662.8	74136.4	252046	203991	0.281984	0.827632	0.700611	18.8568	18.511	-0.34577
3-indole carboxylic acid glucuronide	337.08	2.843	739992	673925	436705	374285	1.13999e+06	1.27026e+06	484547	410084	1.03204e+06	867054	1.35915e+06	1.3098e+06	192440	224573	810283	768499	563081	502250	667510	613727	306451	335607	422502	404763	658748	670617	735887	726395	0.775917	0.542777	0.35189	19.2691	19.0955	-0.17357
Isodomedin	392.22	4.239	172403	88614.2	163759	207880	732355	788741	94865	91103.2	582576	593116	383031	322939	250580	272244	283692	244001	829541	696371	2.27535e+06	1.69044e+06	336669	386556	252115	270988	541015	486575	1.11922e+06	1.29663e+06	1.21206	0.0858566	0.018554	18.0046	19.1528	1.14818
3,16-Dihydroxy-13,28-epoxyoleanan-22-yl acetate	516.381	5.448	1.32914e+06	1.08814e+06	413112	403719	96148.8	142380	1.38172e+06	119444	110454	344725	351553	1.96798e+06	1.91157e+06	77785.5	160866	171267	136427	152151	346571	316171	147363	148707	69074.1	272328	2.19225e+06	2.07713e+06	64528.6	96814.4	0.633191	0.503092	0.306426	18.586	17.7643	-0.821735
Megastachine	331.215	5.772	763657	926838	606432	1.08533e+06	478170	1.25743e+06	687033	604242	1.01225e+06	950638	340571	630596	872210	486316	701187	510648	1.11286e+06	814165	1.14693e+06	1.15854e+06	615106	545266	1.25496e+06	681705	415831	798784	558767	564946	0.140824	0.991522	0.981969	19.459	19.4838	0.0248248
carpipramine	446.303	5.327	490224	317491	1.81035e+06	1.52713e+06	4.01757e+06	3.89634e+06	963505	999637	517228	557053	1.81853e+06	1.821e+06	722120	600120	343256	431289	242461	214511	1.73976e+06	1.70862e+06	313871	332504	706187	682148	367491	307804	1.14596e+06	1025280	1.21726	0.0916207	0.0211869	20.0333	19.0262	-1.00703
Ulipristal	433.26	7.263	1.37284e+06	1.53544e+06	3.00277e+06	2.45846e+06	1.68761e+06	1.33677e+06	1.59161e+06	941263	697081	1.05974e+06	1.20007e+06	904778	1.11419e+06	1.37597e+06	924475	2.03611e+06	682606	652539	481847	504264	693038	687161	1.83851e+06	1.51151e+06	99335.8	152818	1.27603e+06	924857	1.2208	0.0601641	0.0106002	20.3612	19.382	-0.979201
callystatin A	456.324	5.585	3.89247e+06	3.27399e+06	85948.7	125293	208610	215385	75057.7	75395.3	208292	285986	82138	86178.2	208932	179724	93884.9	70447.9	108180	122853	153903	98950.2	121828	137555	80423.6	117527	76054.2	68627.8	86399.9	94989	0.854409	0.174916	0.0556167	17.7349	16.5997	-1.13518
4-(2-Carboxyethyl)-2-methoxyphenyl beta-D-glucopyranosiduronic acid	372.105	2.529	224856	193111	5.17878e+06	4.60079e+06	1.45149e+06	1.14055e+06	2.00107e+06	1.48164e+06	732570	690758	767145	736115	158113	224862	202790	307061	450319	464442	1.40128e+06	1.51128e+06	1.02146e+06	858504	292039	267793	378605	367002	2.65514e+06	2.11294e+06	0.713026	0.847633	0.73446	19.6261	19.2597	-0.366352
3beta,17beta-Diacetoxy-5alpha-androstane	376.261	6.34	872495	744544	1.10101e+06	1.48571e+06	1.74163e+06	1.50833e+06	518125	428919	845529	703451	1.02639e+06	989143	1.04106e+06	1.26578e+06	401312	428421	1.36526e+06	851711	933524	1.04522e+06	747557	778954	479954	554605	475282	395151	883253	957901	1.17695	0.16059	0.0497355	19.8588	19.3815	-0.47735
Croconazole	310.087	0.629	898308	940641	850411	683228	752328	687960	1.31235e+06	1.1958e+06	620619	555098	470772	509642	599470	768737	648588	743144	534514	624069	745770	742367	752226	668557	631455	607696	490042	562799	594259	565215	1.11382	0.29035	0.125092	19.5001	19.2676	-0.232485
Cortol	368.256	5.777	1.2151e+06	1.29804e+06	979153	1.03396e+06	2.39101e+06	1.79515e+06	270327	293110	868769	705238	1.15973e+06	1.08207e+06	1.07589e+06	746960	382236	174879	995823	1.1503e+06	1.31439e+06	1.1805e+06	453419	322944	418993	397599	1.04744e+06	893009	947752	763747	1.00861	0.357455	0.178112	19.819	19.2892	-0.529852
L-Urobilin	594.341	4.2265	291888	163715	106984	108893	4.86706e+06	1.06652e+07	236855	1.17112e+06	1.25966e+06	302284	240817	253645	78786.8	81491.1	82771.6	82617.5	4.68329e+06	5.3042e+06	1.69179e+06	821951	389715	357037	408497	319628	971731	945721	122770	79530.1	0.160736	0.613023	0.427387	18.5264	18.8841	0.357689
20S-Protopanaxatriol	476.386	8.22	1.68418e+06	1.80535e+06	3.16156e+06	2.94424e+06	1.35034e+06	1.90641e+06	1.04773e+06	1.44809e+06	289131	300434	677403	865698	685682	1.13223e+06	799655	768567	642446	787932	632054	578753	964176	998212	464666	517013	893260	391942	570154	470707	1.55558	0.0601641	0.0106002	20.0836	19.313	-0.770573
24-Nor-5beta-chol-22-ene-3alpha,7alpha,12alpha-triol	362.282	5.932	1.06726e+06	892428	793456	768657	868702	1.07838e+06	919670	786615	651261	792633	910963	840214	1.57684e+06	1.35058e+06	1.07669e+06	913916	1.43526e+06	1.29311e+06	1.53748e+06	1.34094e+06	800603	719956	574619	569821	453028	456341	954945	909012	0.126587	0.933387	0.874287	19.8177	19.7193	-0.0983715
Deferoxamine	560.356	2.676	1.46297e+06	1.60571e+06	1.40606e+06	1.89367e+06	1.31314e+06	1.09634e+06	1.4915e+06	225048	280571	315180	365002	557657	514991	2.20896e+06	1.18986e+06	1.16067e+06	920550	1.57111e+06	1.10399e+06	740087	606783	415753	1.40454e+06	1.91876e+06	558188	423957	897108	821490	0.142063	0.991522	0.981969	19.6448	19.7623	0.117469
5-(3,4-Dihydroxyphenyl)-4-hydroxypentanoyl hydrogen sulfate	306.041	2.267	1.05806e+06	757033	86012.3	87745.3	1.51569e+07	1.11836e+07	9.94409e+06	9.44996e+06	90177	153654	381843	445219	425473	307613	432071	405517	5.12981e+06	4.06842e+06	4.00844e+06	4.2578e+06	161573	175755	255883	245817	155726	107233	2.43157e+06	2.45367e+06	0.71389	0.972037	0.945946	19.5691	19.4678	-0.101318
Mitiglinide	315.183	5.588	88812.4	88062.1	206566	164433	132344	84017.3	731676	136566	102705	73978	79429.8	78886.8	70961.3	175836	74130.7	69679.7	503449	478298	1.92115e+06	2.03171e+06	72201.6	70205.9	71667.6	72571.3	996425	988858	329638	347831	1.08277	0.679625	0.511239	16.9048	18.0713	1.16655
2-{2-[(2E)-3,6-Dimethyl-2-hepten-1-yl]-3,4-dihydroxyphenyl}-7-hydroxy-2,3-dihydro-4H-chromen-4-one	396.193	5.703	550029	602670	562537	1.44694e+06	770755	521780	403230	486061	542070	491571	439998	486433	542137	536805	981869	1.05365e+06	494087	308662	290989	372060	345797	350156	601448	491567	456642	871461	785339	546870	0.14997	0.679625	0.511239	19.1124	18.987	-0.125427
(-)-bisdechlorogeodin	330.073	2.31	106030	103019	104836	100466	106533	103056	97239.1	3.35622e+06	3.2661e+06	87359.2	91280.7	95429.3	92931.5	94729.5	88773	89529.4	92375.4	89498.1	486582	545745	85310.2	84445.2	215364	180805	88231.4	88998.5	81494.9	80572.8	0.621676	0.16059	0.0497355	17.3108	16.9423	-0.368526
Ankorine	335.209	3.951	547165	348962	1.28975e+06	1.24229e+06	869304	697665	254832	2.0506e+06	1.91136e+06	774330	827617	516179	454191	980066	513811	649502	560366	536868	857049	785926	380100	409185	580178	507379	744601	820808	401816	505188	1.04888	0.259342	0.103523	19.5605	19.1211	-0.439326
(8E)-9-(1,3-Benzodioxol-5-yl)-1-(1-piperidinyl)-8-nonen-1-one	343.214	6.15	127354	156391	126630	152928	204377	227560	653477	161419	176931	110325	101365	92603.3	80975.6	190840	87291.8	85106.9	330074	345857	1.79432e+06	1.66805e+06	71671.3	102490	89944.4	84760.1	1.29312e+06	1.40177e+06	79192.9	77621	0.942757	0.827632	0.700611	17.2572	17.8434	0.586262
Lanost-8-ene-2,3,12,21,24,25-hexol	508.376	6.939	1.94156e+06	1.08992e+06	864325	637241	1.511e+06	1.64559e+06	475449	451823	878310	779425	1.69074e+06	1.12422e+06	1.06035e+06	664063	532230	562284	540262	483107	1.38838e+06	1.61944e+06	556882	467886	628619	572308	584687	549056	861250	754832	1.1672	0.0976399	0.0241244	19.8737	19.3469	-0.526805
Isopropyl unoprostone	424.319	7.0455	2.00862e+06	1.50058e+06	579717	727788	698090	629260	451841	428748	868542	767340	788828	679670	913301	854927	525167	605847	673890	587963	837685	876197	781332	748585	472596	460835	794933	687295	525684	481434	0.894576	0.374029	0.193579	19.5709	19.2701	-0.300819
(3Z)-4-(2-Hydroxy-5-sulfophenyl)-2-oxo-3-butenoic acid	271.999	0.611	593850	648486	776035	548839	685429	567755	579841	452725	552584	553708	551047	700907	601719	601622	646058	717739	785321	839879	863187	804969	829565	889990	916421	887792	785800	845866	759531	831286	2.36112	0.000120731	1.5e-06	19.1854	19.63	0.44455
chloromebuform	238.124	4.949	545347	777176	1.24108e+06	1.89031e+06	455249	976697	621316	1.90302e+06	1.20373e+06	779564	1.11722e+06	1.07539e+06	1.15295e+06	422494	587322	1.49312e+06	975607	658996	845489	993356	552242	561521	1.0736e+06	980481	349730	609652	665131	355767	0.907853	0.307346	0.137068	19.803	19.4314	-0.371581
Indoxyl-beta-D-glucuronide	309.085	2.552	704575	809652	517740	518344	3.57237e+06	3.4797e+06	1.19386e+06	1.27076e+06	892683	769271	5.9689e+06	4.19722e+06	101930	146160	83901.6	148852	337702	259003	813129	733128	376203	432944	590148	557264	163689	291216	825312	709635	1.43602	0.0782164	0.0162031	19.9005	18.5051	-1.39539
3,7-DIKETO-5β-CHOLAN-24-OIC ACID	388.261	5.615	991732	896877	1.35739e+06	830801	2.75574e+06	2.30603e+06	924824	493627	725737	832071	1.127e+06	1.29492e+06	821275	1.13748e+06	429125	427706	984951	968185	1.4016e+06	1.41639e+06	1.23642e+06	1.33258e+06	570560	519672	572779	422693	1.51837e+06	1.34577e+06	0.732137	0.72959	0.57142	20.0216	19.6763	-0.345308
3-(7-Hydroxy-4-oxo-4H-chromen-2-yl)phenyl hydrogen sulfate	334.014	3.108	1.39914e+06	1.41133e+06	75536.8	89962.7	60029.9	163725	932335	922272	1.39062e+06	1.33607e+06	165615	101076	575761	566818	87247.8	72747.9	399644	346320	317203	267012	1.44246e+06	1.59614e+06	530593	559441	857655	773190	62466.3	96277.8	0.278729	0.78283	0.634669	18.5224	18.3435	-0.17892
2-Hydroxytricosanoic acid	370.344	7.724	2.06838e+06	1.77291e+06	1.31742e+06	1.22803e+06	932468	929965	26257.7	23162.9	786262	781343	494165	524736	827213	786985	539814	569269	442500	485661	1.07647e+06	1.02157e+06	684275	741597	276179	297163	641806	480266	685639	602792	0.91139	0.201054	0.0690475	19.1037	19.1214	0.0177023
DOA	370.308	7.226	1.14684e+06	3.30334e+06	1.47494e+06	2.38033e+06	1.11638e+06	2.34611e+06	1.0216e+06	1.16034e+06	1.22312e+06	926775	495559	505519	333311	417762	598367	624735	285477	306507	476532	607314	374384	484778	678532	483435	1.22321e+06	788143	513587	490574	1.4789	0.0601641	0.0106002	19.9821	19.0148	-0.967293
heraclenol	304.094	3.637	91516.2	92454.3	85011.2	79626	93542.5	92508.9	123944	126275	4.75329e+06	4.22502e+06	93452.1	92946.5	123402	134298	81088.9	80700.5	94949.8	90677.7	87877.1	83253.2	122047	114724	115823	108936	80250.7	80982.7	160665	173904	0.553937	0.457143	0.26491	17.4047	16.6384	-0.766274
1,5-Dihydroxy-3,4-dimethoxy-10-methyl-9(10H)-acridinone	301.094	3.44867	1.60778e+06	1.50784e+06	350869	330606	1.02174e+06	1.11186e+06	462826	631252	608809	1.09636e+06	1.14599e+06	270281	262108	454603	1.32695e+06	1.37895e+06	3.69901e+06	3.64158e+06	922101	948956	495800	541055	661620	587072	556134	572592	1.97988e+06	1.97643e+06	1.07473	0.259342	0.103523	19.3055	20.0377	0.732154
tilisolol	304.178	3.626	688594	1.04209e+06	148765	328967	5.25439e+06	4.51068e+06	119065	1.91519e+06	1.16881e+06	2.03438e+06	2.5266e+06	128357	111296	179414	292162	105096	4.10297e+06	4.29884e+06	115274	455301	600383	689472	414235	103549	1.33408e+06	1.13037e+06	277485	292012	0.370757	0.660008	0.482401	19.3302	18.9326	-0.397607
Germine	509.296	2.545	948191	1.08218e+06	1.12398e+06	954894	716047	491018	2.14487e+06	2.11572e+06	1.08471e+06	914171	121298	149844	249873	311058	460475	541774	1.23627e+06	1.07589e+06	756453	651516	177778	143182	1.49942e+06	1.44584e+06	871483	704208	91413.8	181267	0.410056	0.634902	0.454438	19.3126	18.9736	-0.338952
MFCD00133175	268.24	5.985	936386	927063	1.5083e+06	1.51796e+06	697039	690642	583041	580742	955857	741399	961954	924480	505060	353939	344778	354914	799436	845791	698159	547647	562187	551680	907963	861543	911902	831397	600105	652770	0.917926	0.274501	0.113919	19.5904	19.3046	-0.285793
TU4153400	460.21	5.393	444567	82314.8	250039	2.2274e+06	200369	192700	66029.3	147141	180007	65560.7	79737.7	151787	316185	244005	219406	300972	307647	117536	1.0355e+06	296551	261143	274638	212673	1.62196e+06	1.66932e+06	530665	66865.8	66368.8	0.440285	0.274501	0.113919	17.5411	18.2358	0.694661
Codeine-6-glucuronide	475.184	3.837	128107	106053	430103	368265	1.60008e+06	1.79227e+06	1.37972e+06	785619	103186	128511	212683	82306.8	108996	449586	150767	132273	380920	493573	914850	1.191e+06	197255	162129	202946	289010	201342	190405	1.63267e+06	1.29521e+06	0.114088	0.679625	0.511239	18.2424	18.4588	0.216383
Tofacitinib	312.168	2.713	1.09147e+06	916819	806433	716649	763185	669456	1.1226e+06	1.33273e+06	410928	254060	215929	173057	671085	568083	1.19165e+06	1.11684e+06	2.50049e+06	1.99482e+06	2.33184e+06	3.22967e+06	623765	712041	849313	1.06642e+06	791546	875772	785722	685482	1.33176	0.0858566	0.018554	19.1765	20.1393	0.962814
8_11_14-Eicosatrienoicacid	306.255	5.9935	864745	702043	1.1527e+06	1.06292e+06	2.03273e+06	2.08116e+06	1.01611e+06	1.31878e+06	936152	1.06493e+06	1.14362e+06	723664	577908	533514	515433	444941	520227	486014	854990	875294	574499	542352	801565	910509	629243	348919	483481	450216	1.67313	0.00483076	0.00021278	19.9388	19.1423	-0.796524
5-Deoxy-5-(7,8-dimethyl-2,4-dioxo-3,4,4a,5-tetrahydrobenzo[g]pteridin-10(2H)-yl)-D-ribitol	378.152	2.677	305019	235664	893348	620016	484074	396088	939528	446129	2.91311e+06	2.43983e+06	939549	846739	227701	212788	519948	460487	161463	132332	404224	376086	1.06626e+06	752993	122511	135763	204127	299334	486109	389479	0.895778	0.174916	0.0556167	19.2062	18.2895	-0.916639
Pyrimethamine	248.082	3.659	127273	98577.9	312116	255736	556387	645601	161743	821205	739156	1.3516e+06	1.21028e+06	765758	804610	686937	876788	888411	437350	503808	1.71956e+06	1.37847e+06	317141	350428	750481	631651	130705	94965	86396.4	67995.2	0.0227714	0.827632	0.700611	18.8373	18.5539	-0.283405
Fludarabine phosphate	365.054	2.485	1.96546e+06	1.46001e+06	956304	990403	2.32078e+06	2.41138e+06	673979	689456	597964	653404	1.44121e+06	1.12864e+06	385936	308304	1.0183e+06	840660	633404	444999	781662	757155	363106	510520	633006	720929	536204	366110	749924	679833	1.35789	0.186639	0.0620417	19.867	19.2393	-0.627718
1,3-Dihydroxy-2-propanyl (13Z,16Z)-13,16-docosadienoate	410.34	7.39	952447	1.53867e+06	850664	489440	828251	686945	1.06411e+06	872458	1.98752e+06	2.17108e+06	889027	866970	934143	569819	822248	717924	646892	637043	406841	704739	1.41352e+06	1.03996e+06	829813	158288	781026	703880	865878	846476	0.886484	0.135619	0.0394817	19.8737	19.394	-0.479734
1,3-Dihydroxy-2-propanyl (7Z,10Z,13Z,16Z)-7,10,13,16-docosatetraenoate	406.308	7.00367	1.54865e+06	1.22833e+06	1.2923e+06	1.30079e+06	1.62608e+06	1.38925e+06	867326	670526	894784	761246	938354	847677	999700	1.04395e+06	494313	579140	873875	1.02195e+06	1.1016e+06	1.05981e+06	843963	1.00744e+06	818475	708381	769373	415085	959657	827796	1.44966	0.0976399	0.0241244	20.0207	19.5927	-0.427986
N-(indol-3-ylacetyl)glutamine	303.122	2.754	847498	880607	1.0606e+06	1.00707e+06	1.60056e+06	1.43239e+06	907871	895366	1.17264e+06	1.32596e+06	1.63686e+06	1.85583e+06	99502.5	143918	950899	975524	851360	775914	1.49187e+06	1.3689e+06	340813	306249	1.86724e+06	2.097e+06	1.61634e+06	1.63305e+06	346674	342121	0.0364219	1	1	19.6948	19.7428	0.0480105
Capsi-amide	269.271	7.226	1.31133e+06	1.28083e+06	1.41856e+06	1.49212e+06	1.07572e+06	1.07754e+06	728764	1.17869e+06	1.00744e+06	833958	1.07439e+06	547087	483567	1.17224e+06	1.17439e+06	1.03254e+06	925109	1.04378e+06	1.15618e+06	1.09653e+06	888323	902484	1.10675e+06	911906	1.09543e+06	1.2743e+06	865629	658066	0.233237	0.679625	0.511239	19.9306	19.9268	-0.00379502
N-Methylphenylethanolamine	151.1	1.856	1.6869e+06	1.59137e+06	2.33618e+06	1.64712e+06	1.77121e+06	1.35893e+06	2.31987e+06	1.18645e+06	411093	1.09604e+06	550577	2.96516e+06	1.39866e+06	2.14287e+06	1.30642e+06	1.25729e+06	968496	1.31852e+06	990437	819149	953973	720433	2.18621e+06	3.3347e+06	971919	1.27847e+06	1.1387e+06	1.1306e+06	0.651099	0.216296	0.0766636	20.4485	20.2008	-0.247674
(2S)-1-Hydroxy-3-(pentadecanoyloxy)-2-propanyl (6Z,9Z,12Z,15Z)-6,9,12,15-octadecatetraenoate	574.46	7.79133	1.49826e+06	1.45723e+06	1.09457e+06	1.10627e+06	1.23244e+06	978941	764667	896182	560201	606493	752593	770342	748277	695522	609009	517622	509429	454191	464955	472540	320523	405974	1.66432e+06	1.42186e+06	561448	414079	670772	561314	1.11131	0.0175712	0.00172931	19.7774	19.1332	-0.644208
(1R,3'R,4R,6R,7R,11Z)-3',6,7,14-Tetramethyl-3,8,17-trioxospiro[2,9-dioxa-14-azabicyclo[9.5.1]heptadec-11-ene-4,2'-oxiran]-7-yl acetate	423.189	3.852	1.2118e+06	833064	1.36827e+06	1.25533e+06	917288	912574	622599	617121	288267	467844	470611	444581	859220	758691	673818	494686	700758	561357	426637	452066	669582	770699	743736	637458	317146	665269	747493	754765	1.01878	0.34193	0.163552	19.4596	19.1882	-0.271424
[FA(20:3)]11_12-epoxy-5Z_8Z_14Z-eicosatrienoicacid	320.235	6.55025	941581	798505	1.40577e+07	1.30293e+07	2.13882e+06	2.0458e+06	1.60305e+06	1.18279e+06	772545	928227	1.19185e+06	2.31111e+06	1.80225e+06	808526	960017	1.06102e+06	597392	638453	1.03856e+06	831537	702794	691280	908602	896912	1.41226e+06	1.15232e+06	819323	674168	1.06833	0.0410334	0.00576106	20.7661	19.7126	-1.05352
etifenin	322.154	4.458	1.03325e+06	1.28056e+06	4.92548e+06	3.73241e+06	1.31867e+06	1.25533e+06	1.28354e+06	1.02242e+06	439362	641711	1.88135e+06	1.53915e+06	2.86145e+06	1.84444e+06	1.05141e+06	1.26788e+06	1.46336e+06	1.47908e+06	2.92554e+06	1.66911e+06	1.3978e+06	979435	921305	1.17727e+06	646831	426615	2.47604e+06	1.79552e+06	0.687837	0.70113	0.540927	20.4909	20.266	-0.224937
sulfometuron [ANSI]	350.067	4.319	1.32282e+06	1.72938e+06	1.08132e+06	1.2651e+06	1.40713e+06	1.25641e+06	1.23248e+06	1.33157e+06	761928	966484	308329	394980	412060	281377	997320	642832	985207	728499	1.28237e+06	552345	1.48678e+06	727104	973465	655257	222290	286945	1.12986e+06	470483	0.677233	0.457143	0.26491	19.6884	19.429	-0.25936
3'-N-debenzoyl-2'-deoxytaxol	733.309	4.365	2.98731e+06	2.15246e+06	2.66528e+06	2.09525e+06	1.37293e+06	1.3189e+06	1.01537e+06	299646	264899	230877	204542	1.34971e+06	2.00284e+06	1.33258e+06	659971	728245	573869	526919	337594	341594	245104	305536	1.07794e+06	1.1533e+06	374017	479806	486634	446291	1.57449	0.174916	0.0556167	19.9197	18.9312	-0.98854
Pyrazinamide	123.044	9.329	230681	69099	194920	222669	265537	47248.9	173903	212622	148485	163205	158640	219922	143492	174767	74388.6	28865.8	233858	140390	177355	203357	264924	179530	145004	509831	79037.3	274685	34546.2	98382.1	0.0283331	0.847633	0.73446	17.2818	17.0413	-0.240481
3-O-alpha-mycarosylerythronolide B	546.341	2.768	790950	820251	972124	1.46246e+06	1.07924e+06	1.15232e+06	1.78341e+06	630619	641235	652633	543901	739569	755934	1.6558e+06	824401	751778	579999	492325	541766	544434	506600	556722	2.29084e+06	1.60351e+06	1.19913e+06	1.31286e+06	503792	671618	0.234577	0.357455	0.178112	19.7973	19.566	-0.231299
3-(2,4-Cyclopentadien-1-ylidene)-5alpha-androstan-17beta-ol	338.26	5.18725	178131	143587	2.70694e+06	2.76179e+06	1.35767e+06	1.36322e+06	2.35975e+06	2.66778e+06	2.16599e+06	680879	779970	295636	281232	3.09704e+06	993093	987419	418385	470028	1.08042e+06	1.05516e+06	7.7692e+06	7.1583e+06	369681	332182	655645	710037	1.70861e+06	1.72304e+06	0.181746	0.910884	0.83879	19.8887	20.0059	0.117193
2-[(2R,4aS,6S,8aS)-6-Hydroxy-4a-methyl-8-methylenedecahydro-2-naphthalenyl]-2-propanyl beta-D-glucopyranoside	400.246	5.696	97852.4	80288.9	4.15368e+06	3.39865e+06	1.29461e+06	1.46843e+06	656800	832534	325460	245729	884616	887020	174689	210047	105893	113864	311296	295639	775743	572513	134770	179080	175253	77708.7	74506.4	131750	2.03083e+06	2.53128e+06	0.816667	0.245306	0.0938681	19.0831	18.0125	-1.07051
5-(5,7-Dihydroxy-4-oxo-3,4-dihydro-2H-chromen-2-yl)-2-methoxyphenyl hydrogen sulfate	382.036	1.86333	1.34263e+06	1.01398e+06	1.62649e+06	2.74596e+06	1.37633e+06	2.69261e+06	1.12079e+07	1.14392e+07	920522	1.38453e+06	3.52931e+06	2.91372e+06	4.25284e+06	2.42835e+06	1.60886e+06	791775	3.55638e+06	2.10869e+06	1.9339e+06	1.69985e+06	788425	1.22446e+06	1.57516e+06	959146	4.04432e+06	2.11836e+06	1.6579e+06	1.67172e+06	1.05203	0.412357	0.227321	21.2585	20.6521	-0.606427
N-Palmitoyltyrosine	419.302	5.516	2.01571e+06	1.41862e+06	1.36023e+06	1.39396e+06	2.81405e+06	2.15848e+06	1.1247e+06	480957	493328	462506	400741	1.26506e+06	1.09024e+06	2.54545e+06	1.24783e+06	1.2568e+06	1.72372e+06	1.64079e+06	655807	561970	771449	846846	364617	484128	725154	586645	845366	830634	1.03482	0.34193	0.163552	20.1113	19.6351	-0.47615
2-Amino-4-oxo-4-alpha-hydroxy-6-(erythro-1'_2'_3'-Tri-hydroxypropyl)-5_6_7_8-tetrahydroxypterin	321.092	3.713	4.75191e+06	4.37405e+06	81615.2	78884.8	82171.8	83311.3	89566.8	85020.8	81665.1	3.80647e+06	1.0356e+07	6.60034e+06	74774.8	81756	1.81226e+06	1.61246e+06	1.91398e+06	1.62904e+06	75193.9	74751.5	75756.4	74951.4	824731	773618	85125.4	89470.9	77906.9	78870.3	0.96084	0.503092	0.306426	18.4977	18.0188	-0.478964
Linamarin	247.105	3.657	211931	2.89412e+06	281448	636225	646826	2.4196e+06	809978	2.25264e+06	1.37763e+06	146458	96260.3	87110.2	81132.5	528156	84105.4	120291	79067.3	496576	80421.5	412279	123849	130023	115015	266088	91673.1	1.35953e+06	131066	109309	1.23016	0.0916207	0.0211869	18.8298	17.3367	-1.49313
2-Amino-9,10-epoxy-8-oxodecanoic acid	215.115	0.9325	3.37997e+06	3.63164e+06	1.26166e+06	2.28503e+06	1.51678e+06	2.55238e+06	1.29584e+06	1.71184e+06	489392	1.89998e+06	8.0495e+06	3.86309e+06	4.41072e+06	2.62397e+06	1.93668e+06	1.65931e+06	2.91386e+06	2.87082e+06	1.55933e+06	591439	819559	960290	332406	725236	2.01164e+06	2.36758e+06	3.60846e+06	2.21785e+06	1.08388	0.307346	0.137068	21.1197	20.4663	-0.653415
Saccharopine	276.131	0.619	606712	499143	1.34033e+06	3.5748e+06	796692	5.11916e+06	5.30345e+06	541472	307087	2.96517e+07	3.51212e+07	1.53642e+07	8.96312e+06	4.71743e+06	5.32305e+06	6.68738e+06	339403	318143	2.3641e+06	598895	468503	686128	4.44741e+06	4.729e+06	505915	386229	1.19452e+07	1.00509e+07	0.761075	0.52021	0.328667	21.4852	20.6282	-0.857001
pentamidine	340.188	5.351	1.99669e+06	1.65289e+06	2.20428e+06	1.88502e+06	1.23812e+06	1.14429e+06	584494	653443	1.04618e+06	968800	572234	617371	1.09737e+06	1.00686e+06	523831	432250	1.00147e+06	938995	917100	907349	1.38491e+06	1.36757e+06	265559	307771	542820	564559	1.32146e+06	1.28904e+06	1.06475	0.186639	0.0620417	20.0425	19.494	-0.548555
NP-019748	488.35	5.084	1.55571e+06	1.12241e+06	603116	683550	548504	777939	1.93364e+06	2.74136e+06	75713.2	73714.6	3.69538e+06	4.37759e+06	2.71056e+06	2.88111e+06	396688	504510	126389	138466	2.25132e+06	1.9881e+06	761998	792103	73530.3	77363.3	137369	82857.2	82814.1	152641	1.5789	0.0858566	0.018554	19.9458	18.007	-1.93881
(22R,23R,24S)-22,23-Dihydroxyergost-4-en-3-one	430.343	6.946	1.62012e+06	1.81951e+06	742439	756742	2.31e+06	1.32797e+06	697005	702639	846092	1.0994e+06	982007	1.37512e+06	1.17084e+06	1.37313e+06	526456	455735	525430	958098	789285	857073	928081	755751	565442	818214	520622	519269	910022	699965	1.69413	0.0175712	0.00172931	20.0979	19.3762	-0.721714
Loganate	376.137	2.3575	1.21567e+06	880058	1.47498e+06	853282	2.26733e+06	1.73859e+06	2.30659e+06	2.29209e+06	745976	2.66952e+06	1.8434e+06	1.39719e+06	1.65873e+06	403953	624195	524113	823647	823940	291461	444107	439668	529974	580589	622197	1.24549e+06	1.11128e+06	663131	886997	1.91841	0.00703573	0.000421272	20.4024	19.2896	-1.11283
Tricaprilin	470.36	6.978	883201	681569	1.23809e+06	1.13951e+06	1.88291e+06	1.39861e+06	637824	764602	1.0449e+06	1.01076e+06	963040	1.15399e+06	862981	708051	499543	680794	737051	669112	2.10137e+06	1.55968e+06	933887	1.07768e+06	828598	842048	801331	615389	698305	673888	0.508449	0.259342	0.103523	19.9063	19.6829	-0.223317
3alpha_7alpha_12alpha-Trihydroxy-5beta-cholestanoate	450.335	7.0785	2.26585e+06	2.23133e+06	1.23752e+06	880376	1.47556e+06	1.23503e+06	527972	546649	1.08688e+06	959588	757116	772800	831019	844490	546359	910808	689159	611784	898357	893816	718087	847299	786876	726582	959218	819477	633217	576445	1.18267	0.16059	0.0497355	19.9538	19.5106	-0.443236
3-(Decanoyloxy)-2-hydroxypropyl tridecanoate	442.366	7.14467	1.26833e+06	877857	1.1624e+06	1.16032e+06	1.24239e+06	1.23751e+06	830115	801609	906202	936071	1.13743e+06	1.22717e+06	1.16632e+06	1.40018e+06	647095	685311	1.06359e+06	1.02364e+06	1.91685e+06	1.56922e+06	1.46422e+06	1.4709e+06	580740	579215	699438	606446	954292	997059	0.469306	0.52021	0.328667	20.0438	19.8433	-0.200469
19-Nor-9,10-secocholesta-5,7-diene-1,3,25-triol, (1alpha,3beta,7E)-	404.328	6.44	693601	747762	1.27665e+06	1.98298e+06	1.38358e+06	1.43692e+06	748869	1.1306e+06	1.1467e+06	1.57045e+06	1.33228e+06	2.01532e+06	2.09032e+06	1.32888e+06	1.12433e+06	1.21965e+06	668605	702498	1.06365e+06	1.23509e+06	629251	799885	974035	978553	988647	1.1173e+06	1.05859e+06	1.15981e+06	1.42053	0.0449456	0.00674339	20.281	19.8701	-0.41091
Lactobionic acid	358.113	1.005	1.44021e+06	1.62283e+06	213277	241530	204112	200267	228010	164749	355420	232998	240228	358515	195512	252398	217386	247307	562221	473318	347257	342750	292128	206203	1.0758e+06	288383	190257	263761	363745	304944	0.17821	0.374029	0.193579	18.2263	18.3295	0.103203
Tetrahydrocortisone	364.224	3.571	2.42679e+06	2.688e+06	1.29703e+06	1.5206e+06	1.98636e+06	1.98912e+06	591789	335928	432489	653739	387468	1.41326e+06	1.46765e+06	1.50928e+06	882254	993632	924590	1.07206e+06	887364	854298	282161	392018	666096	1.50978e+06	809550	787146	1.03657e+06	1.04606e+06	1.11474	0.325041	0.149881	20.0596	19.6241	-0.4355
AC 45594	208.146	4.466	526795	608597	397822	431650	778753	831089	87544.3	118077	529147	507591	336275	409520	637984	652285	1.62551e+06	1.59052e+06	779336	745873	667651	710526	817830	892540	454048	450759	2.52996e+06	2.43604e+06	521716	459750	1.39848	0.0410334	0.00576106	18.6867	19.7411	1.05438
Pentaerithrityl tetranitrate	316.015	0.645	1.31362e+06	837799	1.29611e+06	1.24618e+06	1.62735e+06	1.8139e+06	1.3071e+06	1.07185e+06	1.04036e+06	1.36602e+06	1.06884e+06	748377	988572	1.03511e+06	1.25126e+06	1.31374e+06	1.63191e+06	1.23473e+06	1.17832e+06	1.36917e+06	1.13083e+06	1.31767e+06	1.4106e+06	1.14611e+06	1.18313e+06	746644	978449	689741	0.0208165	0.885253	0.803613	20.1527	20.1416	-0.0111477
Pteryxin	386.137	2.4555	930554	781258	226454	222278	412072	275520	2.70149e+06	1.2734e+06	436230	2.65484e+06	4.47702e+06	2.31238e+06	1.34829e+06	664802	1.77594e+06	1.58566e+06	1.69372e+06	1.46164e+06	424768	388704	1.29657e+06	1.36096e+06	2.37947e+06	2.57567e+06	663228	1.053e+06	244172	209156	0.157753	0.910884	0.83879	19.7385	19.8479	0.109381
5-Hydroxyconiferylalcohol	196.073	2.97	365261	396707	387501	353096	355362	390292	377738	3.77231e+06	4.85214e+06	1.50051e+06	1.45666e+06	368975	372243	341770	215051	264598	202571	197213	218402	278253	213081	232905	314643	282930	247722	226421	181684	205513	1.04653	9.05e-06	4.99e-08	19.2886	17.8213	-1.46725
(2S_3S)-2-Hydroxytridecane-1_2_3-tricarboxylate	332.183	4.194	1.97074e+06	1.64862e+06	9.10248e+06	9.12386e+06	7.6539e+06	7.47863e+06	1.1419e+06	1.08639e+06	99542.6	111927	73055.7	87423.6	765845	724360	1.0304e+06	908678	539585	562870	439938	417389	1.23827e+06	1.25615e+06	72281.9	72784.9	5.4558e+06	5.83125e+06	428389	302835	0.88108	0.435776	0.24563	19.9028	19.2782	-0.624598
Leu-Pro(Leucyl-Proline)	228.147	3.451	566338	1.47025e+06	518718	750646	747972	1.18954e+06	518472	2.36073e+06	1.47454e+06	1.04867e+06	1.55588e+06	2.08132e+06	884694	424129	307884	310243	355274	585960	549518	652227	837440	549514	298496	267799	335221	575117	566304	720453	1.80088	0.0161409	0.00143302	19.8893	18.8197	-1.06953
Dihydrophaseicacid	282.146	4.493	4.63331e+06	3.61021e+06	327111	239108	479257	557303	247722	234206	178582	153735	87525.5	145170	834546	778256	866199	865369	93745.9	93163.1	68141.8	65735.8	161407	139565	126280	65317.2	480795	592053	356221	363396	0.814785	0.325041	0.149881	18.665	17.6306	-1.0344
butoctamide	315.204	2.357	1.56674e+06	1.72254e+06	1.93241e+06	1.8737e+06	1.39831e+06	1.73202e+06	1.57921e+06	1.76257e+06	1.64433e+06	1.47983e+06	1.58359e+06	1.80234e+06	1.39481e+06	1.81042e+06	790257	631600	717115	626188	748052	686394	709205	720249	600602	683487	649222	605662	596691	600206	2.84343	9.05e-06	4.99e-08	20.6583	19.3458	-1.3125
11(Z),14(Z)-Eicosadienoic Acid	308.271	6.982	65791.1	63577	114192	102135	2.31645e+06	2.99864e+06	66570.7	46618.8	5.06711e+06	4.47907e+06	64726.6	54822.6	50962.7	49650.6	54309.5	49789.1	63652	68495.5	47670.6	57594.4	70795.5	66507.5	48930.3	122479	341716	245081	61558.7	56359.8	0.881444	0.542777	0.35189	17.6373	16.2357	-1.40166
fenalamide	334.226	5.2	2.14836e+06	1.63132e+06	1.5825e+06	1.38973e+06	2.08546e+06	2.09234e+06	1.59677e+06	1.00587e+06	1.06429e+06	690668	952451	1.01673e+06	1.41824e+06	1.36583e+06	700484	811867	396942	400659	522303	613742	484239	594972	760841	786243	775268	664224	491008	482066	2.27957	8.1e-05	9.47e-07	20.3758	19.1686	-1.20714
phe-gln	293.137	2.199	921150	767247	1.94449e+06	1.59296e+06	750052	573210	563640	505663	887878	973255	558736	676424	1.31669e+06	1.21392e+06	686348	687691	801178	846072	735533	856343	435326	486091	555403	653486	691252	796967	784653	917493	0.996658	0.357455	0.178112	19.729	19.4067	-0.322266
Closantel	661.853	7.139	31774.9	31817	95838.3	91508.9	33310	33084.8	820203	835209	157393	172319	27167.9	26484	25684.6	24657.8	233447	168081	25811.7	26807	27474.4	26568.6	29418.1	32472.1	2.84353e+06	3.0963e+06	25479.7	20932.3	24891.7	25617.3	0.670279	0.52021	0.328667	16.1155	16.0766	-0.0389517
Sinigrin	358.027	5.057	1.97869e+06	1.80446e+06	715385	589157	602989	655701	471593	455956	744238	640926	1.07087e+06	1.14755e+06	845394	855095	2.47317e+06	3.0898e+06	993181	884301	494882	435289	400583	364467	482329	522893	785196	683220	782628	967457	0.174902	0.756219	0.602685	19.6312	19.5365	-0.0947164
[FAhydroxy(20:4)]5S-hydroxy-12-keto-6Z_8E_10E_14Z-eicosatetraenoicacid	334.214	4.6035	97006.3	88387	8.49247e+06	7.54947e+06	366997	399797	1.58726e+06	5.62976e+06	3.10036e+06	146454	151482	134057	2.33441e+06	3.44198e+06	96004.7	96893.2	128573	131500	864883	763168	267129	306076	93280.5	88532.7	77804.3	101488	2.20962e+06	2.28692e+06	1.23207	0.108462	0.0273955	19.6296	17.902	-1.72761
pyropheophorbidea	536.281	4.625	5.62939e+06	1.73966e+06	90026.2	48023.8	243548	176123	58855.2	57680.1	191084	103842	47335.3	47657.5	47672.1	45490.5	77922.1	88010.1	65765	84964.8	48580.8	47804	49515.7	52690.9	48559	49299.6	49181	47038.7	47260.1	47951.3	0.721022	0.357455	0.178112	17.0313	15.7707	-1.26057
2-Hydroxy-22-methyltetracosanoic acid	398.376	8.241	2.15119e+06	1.07813e+06	1.4276e+06	1.38238e+06	1.02907e+06	1.12987e+06	1.00058e+06	1.06848e+06	1.05898e+06	1.03799e+06	705096	674471	900845	880707	873569	870758	910226	863425	1.4255e+06	1.31085e+06	1.92511e+06	2.12871e+06	354278	340825	633783	353978	580826	551345	0.589848	0.216296	0.0766636	20.02	19.5991	-0.420917
MOLLICELLIN B	382.105	4.395	147839	138455	110507	109570	111738	106909	104300	92439.8	85578.2	85541.5	99195.1	110974	107082	106889	188759	198899	95784.4	91601.6	1.2187e+06	1.2092e+06	80715.9	80888.5	91439.4	91556.8	90945.1	89660.2	3.47926e+06	3.94202e+06	0.997059	0.991522	0.981969	16.7094	17.9081	1.19873
Methionylserine	236.083	3.402	4.8668e+06	4.47255e+06	89230.1	83629.3	850347	767714	82456.3	315700	254551	78804.7	101596	404007	485362	80656.9	77428.8	81877	69806.5	71579	222817	233377	65940.9	66992.6	341116	379648	67354.2	80209	65481.2	68033.1	0.972058	0.0161409	0.00143302	18.2586	16.694	-1.56454
OLEOYL TYROSINE	445.318	5.573	2.14726e+06	1.63151e+06	1.78776e+06	1.90336e+06	1.06881e+06	1.0271e+06	436417	598319	512685	500194	538912	701051	732797	1.37479e+06	1.0302e+06	996596	484613	535317	1.20233e+06	1.37578e+06	567710	574637	380456	308961	1.0246e+06	936352	443610	523593	1.01133	0.29035	0.125092	19.8184	19.3563	-0.462079
(1S,2R,3R,5Z,7E)-2-[(5-Hydroxypentyl)oxy]-9,10-secocholesta-5,7,10-triene-1,3-diol	502.402	8.078	1.86804e+06	2.60033e+06	1.40686e+06	945188	2.26028e+06	1.65842e+06	1.2707e+06	1.59138e+06	894777	826673	1.15734e+06	1.16575e+06	1.80214e+06	1.35859e+06	1.14418e+06	1.0197e+06	1.22742e+06	1.86737e+06	643954	719683	786482	736099	751910	478863	993989	424268	971265	898016	1.65667	0.0143206	0.0011827	20.4246	19.689	-0.735574
(+)-abscisic acid beta-D-glucopyranosyl ester	426.189	2.206	2.34147e+06	2.01126e+06	1.01677e+06	872661	1.65795e+06	1.27595e+06	2.09434e+06	453435	359243	362148	358642	868228	1.05072e+06	1.2364e+06	221497	231814	262387	284453	777793	679426	441812	579593	257294	232057	1.01699e+06	1.2672e+06	174322	409970	1.63307	0.0228645	0.0024863	19.8474	18.6159	-1.23151
2-(3,4-Dihydroxyphenyl)-3,7-dihydroxy-5-chromanesulfinic acid	338.046	3.4244	4.5993e+06	3.80289e+06	247094	208741	526759	529111	334791	447263	340787	357897	237152	241159	977916	946164	1.236e+06	1.11499e+06	589591	614963	141083	137687	219408	181456	106835	105224	74962.8	76905	93619.7	89797.5	0.866552	0.0726908	0.0141079	19.0739	17.6355	-1.43846
Tivozanib	454.104	2.293	2.03595e+06	1.69972e+06	642277	467406	444600	289645	357743	464104	662605	561585	972547	1.09557e+06	473945	471884	1.73043e+06	1.74014e+06	706668	656839	1.57158e+06	1.46148e+06	100090	165680	841288	914323	237134	280375	623513	728933	0.24463	0.827632	0.700611	19.2896	19.2417	-0.0478968
(2R)-1-[(Hydroxy{[(1s,3R)-2,3,4,5,6-pentahydroxycyclohexyl]oxy}phosphoryl)oxy]-3-(palmitoyloxy)-2-propanyl (11Z,14Z)-11,14-icosadienoate	862.559	13.783	805056	798605	421396	738554	826110	727963	371793	305529	917009	1.09694e+06	562443	522396	560592	342064	379238	318060	453342	632082	504433	372898	739361	798193	381294	321596	1.25675e+07	2.64819e+06	1.02447e+06	568290	0.574149	0.885253	0.803613	19.1934	19.4475	0.254057
Chelerythrine	348.124	3.052	1.22166e+06	1.10623e+06	2.37177e+06	2.02517e+06	663096	574997	179495	169182	1.14249e+06	982800	981001	747770	356418	258800	1.54533e+06	1.62613e+06	709421	661346	1.93605e+06	2.12419e+06	390865	437709	446762	471648	1.66251e+06	1.20399e+06	1.78623e+06	1.79868e+06	0.629364	0.457143	0.26491	19.3993	19.9436	0.544355
N-[(10Z)-7-Isobutyl-3-isopropyl-5,8-dioxo-2-oxa-6,9-diazabicyclo[10.2.2]hexadeca-1(14),10,12,15-tetraen-4-yl]-1-methylprolinamide	470.288	4.943	152761	67279.7	1.42139e+07	1.26527e+07	4.17586e+06	4.47836e+06	844615	796732	320155	349592	1.08676e+06	1.07973e+06	582135	690505	639786	557191	65045.5	63389	2.17916e+06	2.29067e+06	414065	489155	116378	133311	116192	68617.8	3.2192e+06	2.71874e+06	0.936294	0.245306	0.0938681	19.9527	18.5569	-1.39585
benalaxyl	325.167	5.474	113973	80526	181527	106626	476532	534038	1.16052e+06	195335	177969	71732.2	75236.7	73940.8	72057.4	220082	74721.1	80384.6	691479	744794	3.4871e+06	4.10254e+06	84981.4	90424.2	88701.5	80176.2	746190	634030	69520	90741.1	0.752775	0.72959	0.57142	17.3363	17.9997	0.663467
3-[2-(3,5-Dihydroxyphenyl)ethyl]phenyl hydrogen sulfate	310.052	1.4425	674752	1.3785e+06	780588	2.55812e+06	1.38825e+06	2.6901e+06	800364	1.49367e+06	1.49183e+06	1.67085e+06	288935	338753	195359	174352	1.15706e+06	658858	847306	661601	412018	657535	683263	886689	566245	1.76307e+06	442921	244860	1.09636e+06	1.15101e+06	0.682342	0.569829	0.376095	19.6559	19.4526	-0.203289
Marimastat	331.21	2.959	534609	439191	264902	72089.7	1.00523e+06	935780	1.44849e+06	1.46091e+06	230337	313720	225966	242228	79270.7	123996	82281	127585	3.09364e+06	2.70967e+06	499963	506515	568208	569025	2.28519e+06	1.93128e+06	395615	334847	867582	906063	1.01661	0.245306	0.0938681	18.3988	19.3431	0.944301
NP-006862	336.23	5.578	936477	823472	1.33512e+06	1.21146e+06	709463	758728	653018	601465	1.01135e+06	1.21468e+06	4.02455e+06	4.33979e+06	833396	773215	531720	427680	591861	636139	795254	649153	417948	534982	1.04008e+06	1.17198e+06	625826	828147	745619	846522	1.18774	0.0546895	0.00914629	20.0649	19.361	-0.70383
costatol	333.929	0.627	1.244e+06	1.37089e+06	1.33578e+06	1.14492e+06	1.32031e+06	1.11618e+06	1.48366e+06	1.20486e+06	1.03915e+06	845556	1.25057e+06	1.35867e+06	1.37405e+06	1.62803e+06	1.13723e+06	1.19978e+06	941725	907239	1.08026e+06	984293	1.06176e+06	1.02082e+06	996289	984953	940923	1.12582e+06	1.14608e+06	1.17076e+06	1.82717	0.0128309	0.000971368	20.2544	19.9963	-0.258157
2-hydroxycerotic acid	412.391	8.558	1.54468e+06	1.4424e+06	2.04372e+06	1.89858e+06	890091	888459	984094	884027	1.49463e+06	1.66526e+06	913861	905959	1.11047e+06	1.01147e+06	624572	638356	1.36883e+06	1.29447e+06	1.56988e+06	1.56871e+06	2.16853e+06	2.22223e+06	349907	354992	523073	277322	852576	728931	0.628069	0.325041	0.149881	20.2018	19.6878	-0.514003
3-[(12-Hydroxyoctadecanoyl)oxy]-4-(trimethylammonio)butanoate	443.36	6.007	1.83917e+06	1.65985e+06	1.45421e+06	1.41569e+06	1.96787e+06	2.4858e+06	621940	637977	531757	1.57126e+06	1.75485e+06	1.33317e+06	1.4386e+06	1.8559e+06	1.66967e+06	1.57719e+06	1.75117e+06	1.34995e+06	748593	753795	937800	1.19706e+06	970766	841468	671334	720831	1.79967e+06	1.5135e+06	0.83155	0.412357	0.227321	20.3596	20.0806	-0.279018
fluocortolone pivalate	460.265	5.088	114752	132104	182943	4.98635e+06	219564	229848	149998	169755	108240	92259.4	113846	93753.3	689468	181775	478557	3.87048e+06	135233	118589	118464	152359	187372	83920.7	1.19815e+06	96843.7	231731	2.93421e+06	4.1461e+06	174020	0.481097	0.542777	0.35189	17.6478	18.4322	0.784383
Testolate	320.198	5.376	2.51984e+06	1.52221e+06	2.1905e+06	1.27635e+06	1.81059e+06	2.77603e+06	1.5078e+06	1.1547e+06	2.89078e+06	2.71051e+06	1.47265e+06	1.36025e+06	1.67091e+06	1.48065e+06	1.40432e+06	1.02567e+06	1.43412e+06	1.49924e+06	1.93664e+06	1.61489e+06	1.13542e+06	1.36234e+06	584689	868120	1.82368e+06	1.57113e+06	693608	908419	1.3984	0.0782164	0.0162031	20.7767	20.2015	-0.575162
gemeprost	394.272	4.399	159189	218751	305472	270682	498796	355657	849344	953179	1.06434e+06	1.12094e+06	1.49303e+06	1.6692e+06	333384	369774	472873	664900	299482	397787	437558	368582	1.06072e+06	1.05755e+06	2.81484e+06	2.5402e+06	1.68042e+06	1.01976e+06	200056	235134	0.597375	0.679625	0.511239	19.0253	19.3601	0.334821
Arachidic Acid	312.303	8.886	1.72226e+06	1.83469e+06	1.16503e+06	1.20271e+06	1.34672e+06	1.3838e+06	1.06976e+06	1.04247e+06	903596	1.01401e+06	974047	982952	792437	749469	1.53306e+06	1357491	534802	455220	778252	746694	1.10047e+06	1.05297e+06	1.14195e+06	1.03012e+06	1.21444e+06	256510	846599	637556	1.01974	0.307346	0.137068	20.0931	19.6538	-0.439332
Myristamide	227.224	6.963	1.04364e+06	2.0153e+06	1.24573e+06	1.3383e+06	1.26767e+06	2.00657e+06	1.24424e+06	1.30264e+06	1.40526e+06	1.00141e+06	1.00411e+06	1.09538e+06	991167	1.29705e+06	1.01705e+06	1.25946e+06	905286	858647	1.07034e+06	933957	738987	780372	1.3015e+06	1.29501e+06	824506	1.21375e+06	1.01879e+06	823853	1.41481	0.0410334	0.00576106	20.2777	19.9102	-0.367545
metominostrobin	284.116	5.90267	1.05896e+06	1.50663e+06	1.72048e+06	1.34454e+06	1.06409e+06	1.30852e+06	1.68963e+06	1.53476e+06	730511	794369	1.25118e+06	1.03415e+06	2.61431e+06	2.30875e+06	1.26478e+06	1.20096e+06	1.15584e+06	1.00901e+06	649852	610695	923813	1.07753e+06	1.73608e+06	946066	1.30755e+06	506742	1.28509e+06	736223	1.23861	0.126668	0.035045	20.3542	19.8978	-0.456368
His-Leu	268.153	1.001	586360	493058	870820	838905	828545	612855	584621	782343	1.19603e+06	654986	492624	323273	368775	300551	872729	844237	2.06551e+06	1.97331e+06	370831	548877	354579	586553	535598	323500	3.27316e+06	2.76811e+06	1.41946e+06	1.32921e+06	1.19419	0.274501	0.113919	19.1797	19.8309	0.6512
Tafenoquine	463.209	3.726	2.27469e+06	1.67465e+06	2.06424e+06	1.78534e+06	1.28276e+06	3.16251e+06	1.26556e+06	1.06943e+06	984312	524568	576211	913600	767558	1.79255e+06	2.35313e+06	2.042e+06	1.62039e+06	1.69551e+06	1.49063e+06	1.71908e+06	1.46191e+06	1.40739e+06	613116	649236	623702	680773	2.5378e+06	2.49947e+06	0.142299	0.800027	0.667331	20.2779	20.376	0.0980105
3-[(4E,7E,10E,13E,16E,19E)-4,7,10,13,16,19-Docosahexaenoyloxy]-4-(trimethylammonio)butanoate	471.334	5.757	2.436e+06	2.11942e+06	2.62907e+06	2.41591e+06	1.66098e+06	1.71728e+06	864601	689426	457029	732805	780550	961211	956224	2.19977e+06	1.20089e+06	1.09336e+06	483647	552287	1392659	1.34558e+06	718726	774710	618744	505202	496484	594511	551399	603222	1.5451	0.0494767	0.00786587	20.2802	19.469	-0.811256
(2alpha,3beta,5xi,6beta,9xi)-2,3,6,23-Tetrahydroxyurs-12-en-28-oic acid	504.342	6.651	1.27098e+06	758391	2.50237e+06	2.05756e+06	1.56661e+06	2.20185e+06	810333	1.27825e+06	1.24625e+06	1.24842e+06	1.43697e+06	1.3015e+06	913161	1.31133e+06	1.43304e+06	948593	775569	964198	832186	861386	1.24413e+06	951613	770956	761368	694221	655894	1.11899e+06	92639.3	1.68016	0.0161409	0.00143302	20.3565	19.5468	-0.809704
Apigenin7-O-beta-D-glucoside	432.105	2.311	100563	97706.4	99429.9	95285.6	101039	97741.2	89558.1	4.50287e+06	4.80252e+06	82854.3	86573.6	90508.2	88139.2	89844.6	84195.2	84912.6	85781.7	84882.9	758479	774843	80699.9	80090.5	339617	300465	83681.5	84409.1	77292.4	76417.8	0.578332	0.148545	0.0443691	17.3124	17.0665	-0.245909
Aminoimidazoleribotide	295.058	0.655	481772	597804	739039	846024	346578	305619	568095	1.19464e+06	1.19221e+06	1.55049e+06	1.01643e+06	573746	671159	639449	1.24023e+06	964577	146306	244857	951633	1.12107e+06	705259	752731	1.03188e+06	888025	954008	1.02094e+06	676238	527808	0.2543	0.660008	0.482401	19.4042	19.4305	0.0263247
Emivirine	302.162	3.452	180083	134788	1.0107e+06	802135	2.54015e+06	661747	1.17128e+06	2.26256e+06	1.97016e+06	8.88395e+06	1.00194e+07	2.55153e+06	7.53218e+06	378583	1.71609e+06	1.94016e+06	6.18946e+06	4.92415e+06	106638	149356	2.65497e+06	3.11412e+06	215300	202839	1.18631e+06	1.17232e+06	4.2887e+06	6.08722e+06	0.199005	0.991522	0.981969	20.4177	20.2462	-0.17145
LysoSM(d18:1)	465.344	5.596	2.04053e+06	2.05192e+06	2.11936e+06	1.94399e+06	3.56522e+06	2.79766e+06	1.25518e+06	829999	644076	596517	649909	1.49065e+06	1.51689e+06	2.42331e+06	1.63162e+06	1.56209e+06	1.92695e+06	1.83147e+06	1.14055e+06	987588	1.07725e+06	1.08449e+06	786415	836093	1.09375e+06	1.16651e+06	1.05453e+06	904046	1.04887	0.34193	0.163552	20.4986	20.1632	-0.335379
Melagatran	429.239	2.845	1.67559e+06	1.40474e+06	1.90588e+06	1.67806e+06	1.81982e+06	1.46314e+06	2.10984e+06	2.75679e+06	1.54158e+06	1.50742e+06	874578	847786	3.54966e+06	2.56553e+06	1.23217e+06	1.19114e+06	1.17133e+06	1.03605e+06	501841	666926	931268	945797	1.17247e+06	1.30314e+06	486781	573416	598510	673246	1.86997	0.00168838	4.53e-05	20.7056	19.6837	-1.02195
tyr-thr	282.121	2.35	2.89332e+06	2.69217e+06	1.59799e+06	1.17008e+06	891931	893729	1.05149e+06	436445	356471	341797	251787	586258	397395	883715	2.52073e+06	799257	2.22793e+06	2.92179e+06	1.06307e+06	1.73943e+06	797532	868111	3.10567e+06	3.58174e+06	1.11327e+06	1.09637e+06	1.63388e+06	2.26322e+06	1.2966	0.0782164	0.0162031	19.5821	20.6258	1.04375
N-Acetyl-L-tyrosine	223.084	2.226	914319	842341	850040	925733	538095	547561	680604	789648	1.34292e+06	1.31858e+06	1.34995e+06	1.2866e+06	1.1113e+06	982236	1.00067e+06	948223	935947	868920	885275	878777	2.28346e+06	2.26296e+06	721626	696129	933871	1.09817e+06	1.28741e+06	1.2169e+06	0.599332	0.634902	0.454438	19.8148	20.0261	0.211297
(2R)-3-{[(2-Aminoethoxy)(hydroxy)phosphoryl]oxy}-2-hydroxypropyl pentadecanoate	439.268	2.837	1.77112e+06	1.19768e+06	1.84372e+06	1.40574e+06	1.42433e+06	1.78946e+06	2.71788e+06	3.02882e+06	873886	958451	651936	821657	2.0629e+06	2.08723e+06	819914	882114	1.3969e+06	1.23186e+06	1.25954e+06	874178	709893	646717	865718	998528	514227	599557	564616	649956	1.75327	0.0128309	0.000971368	20.4887	19.6442	-0.844457
10-(3,4-Dihydroxy-6-methyl-5-methylene-2-heptanyl)-5,6-dihydroxy-7a,9a-dimethylhexadecahydro-3H-benzo[c]indeno[5,4-e]oxepin-3-one	478.329	5.681	1.57036e+06	939784	558961	416754	777176	1.21968e+06	2.40603e+06	2.20893e+06	991154	762484	585438	707218	877450	1.04869e+06	568243	710934	730610	713656	553153	598003	1.26795e+06	1.08447e+06	812363	906658	729765	774725	2.76448e+06	2.84525e+06	0.0411594	0.827632	0.700611	19.8599	19.8121	-0.0477286
7,8-Dihydroxy-3,4,15-triacetoxyscirpenol	440.168	3.431	1.65035e+06	1.25068e+06	1.1594e+06	1.26327e+06	1.21317e+06	1.08257e+06	251240	259146	2.2445e+06	1.87403e+06	5.74239e+06	6.6229e+06	1.85319e+06	1.72154e+06	2.43694e+06	2.16358e+06	1.48696e+06	1.44531e+06	3.78808e+06	3.43551e+06	1.28304e+06	1.34665e+06	261216	356701	981366	1.35425e+06	599852	981250	0.549282	0.885253	0.803613	20.4347	20.2326	-0.202043
4beta-methylzymosterol-4-carbaldehyde	426.349	7.936	2.00365e+06	1.98289e+06	3.09745e+06	2.33679e+06	911140	1.23396e+06	1.04971e+06	839815	861441	1.40362e+06	1.30768e+06	2.05143e+06	1.40853e+06	2.63414e+06	2.87427e+06	768182	466334	637260	1.10336e+06	682892	1.29117e+06	1.6534e+06	1.39439e+06	1.49472e+06	1.44097e+06	1.06813e+06	2.43893e+06	303091	0.851898	0.357455	0.178112	20.5332	20.0261	-0.507041
2-Hydroxy-2-(4-methyl-2-oxocyclohexyl)propyl hexopyranoside	348.179	6.409	1.32301e+06	1.5255e+06	1.32871e+06	1.30282e+06	1.25281e+06	1.51321e+06	1.02527e+06	992694	1.43489e+06	1.13547e+06	469883	482045	1.01307e+06	676207	1.04461e+06	990072	679960	638613	878673	848070	1.04613e+06	908452	865705	1.05588e+06	664737	964546	791684	632953	1.14537	0.0916207	0.0211869	19.9865	19.6873	-0.299246
(Z)-thiacloprid	252.024	2.946	128820	121403	2.06389e+06	1.76594e+06	669329	665435	859181	950101	488999	512213	732779	668734	695059	782520	215053	154781	566600	580759	429285	498562	3.19085e+06	3.88804e+06	340190	333044	5.62282e+06	3.56322e+06	826710	781641	0.674577	0.972037	0.945946	19.2532	19.6065	0.353321
12-epi Leukotriene B4	336.23	5.245	518650	390514	85124.5	471386	605575	522265	955575	1.1552e+06	3.26608e+06	2.94116e+06	4.03588e+06	4.20307e+06	69071.5	186553	736533	633748	224067	440275	67367.4	196580	503851	1.17877e+06	467883	784236	3.70735e+06	3.21083e+06	1.48231e+06	1.27231e+06	0.372499	0.972037	0.945946	19.4036	19.3324	-0.0712658
(3a,5b,7a,12a)-24-[(carboxymethyl)amino]-1,12-dihydroxy-24-oxocholan-3-yl-b-D-Glucopyranosiduronic acid	641.342	3.848	1.70006e+06	1.97061e+06	81295.3	80166.9	1.53252e+06	1.57667e+06	178393	76591.9	1.35546e+06	1.11792e+06	2.16145e+06	2.96121e+06	160298	111720	79570.4	145046	194496	159492	215892	151142	976795	1.09823e+06	438615	421205	76009.1	82529.4	257547	449537	1.40984	0.29035	0.125092	19.0056	17.8496	-1.15601
Desoxycortone21-D-glucoside	492.273	2.399	1.10652e+06	1.07525e+06	90926	87726.6	94254.7	110418	2.40197e+06	181602	109040	2.50076e+06	2.29229e+06	964624	894425	2.39164e+06	83234.5	84680.4	115495	146989	70886.3	155353	2.34792e+06	1.76797e+06	146111	78877	1.04993e+07	1.01947e+07	59406.8	65501.1	0.407824	0.374029	0.193579	18.9219	18.1328	-0.789105
cyclo-dopa5-O-glucoside	357.106	1.8915	132971	123326	175345	124526	130065	139432	772741	799334	139982	117419	269757	189068	350327	383346	170121	124512	208154	133729	138901	136284	685884	725558	2.26979e+06	2.48445e+06	9.18745e+06	9.1622e+06	2.69728e+06	2.88456e+06	1.16594	0.16059	0.0497355	17.7141	19.5311	1.81694
1-Methoxypyrene	232.088	2.46	1.88779e+06	1.36232e+06	2.3232e+06	3.87733e+06	1.73005e+06	3.55876e+06	1.42214e+06	948018	697687	190090	299455	2.18754e+06	1.96208e+06	1.76845e+06	3.37332e+06	3.0185e+06	335926	450389	1.55153e+06	871216	282002	507389	1.57316e+06	2.03261e+06	978652	370298	126275	128907	0.864038	0.259342	0.103523	20.3499	19.3976	-0.952308
(5Z_9E_14Z)-(8xi_11R_12S)-11_12-Epoxy-8-hydroxyicosa-5_9_14-trienoicacid	336.23	4.989	90314.8	122447	1.44303e+07	1.38738e+07	1.8819e+06	1.99384e+06	2.2945e+06	2.0034e+06	619995	583814	269787	339862	1.12507e+06	1.30575e+06	60254.4	61269.2	87922	62568.4	4.8018e+06	4.55064e+06	932497	812481	189876	368438	122780	60676.9	3.25712e+06	3.9502e+06	0.701744	0.357455	0.178112	19.9956	18.5917	-1.40396
(2R_3S)-3-Isopropylmalate	176.068	2.502	510281	1.97744e+06	400491	633222	738232	1.20288e+06	523732	1.57305e+06	1.33898e+06	1.2515e+06	1.24871e+06	687722	673372	434005	700850	522377	851971	596887	725334	786399	1.09233e+06	877049	468555	345397	913505	737965	530042	328783	1.0054	0.477924	0.285176	19.6696	19.2877	-0.381933
desferrioxamine G	618.36	2.425	3.51611e+06	1.72424e+06	2.75151e+06	4.88452e+06	2.08941e+06	1.65571e+06	4.0285e+06	176969	259179	156490	157446	991456	872841	2.5263e+06	2.1232e+06	2.03241e+06	1.03383e+06	886570	917704	854736	496657	598000	2.78716e+06	2.52397e+06	636224	475516	923932	1.16141e+06	0.698281	0.70113	0.540927	20.0379	20.0082	-0.0296396
fluacrypyrim	426.14	3.052	1.98856e+06	1.71526e+06	3.19788e+06	2.77893e+06	1.26934e+06	998445	411501	438766	1.45247e+06	1.31251e+06	1.13564e+06	958075	570080	489252	2.13433e+06	2.08976e+06	767714	710972	1.92696e+06	2.55811e+06	437023	425016	473528	529911	1.26078e+06	1.12267e+06	1.37549e+06	1.82045e+06	0.146184	0.955396	0.910026	20.0748	20.0021	-0.0726669
perphenazine decanoate	557.287	5.86	2.16143e+06	1.42696e+06	2.07143e+06	1.59677e+06	1.16781e+06	1.15027e+06	1.97174e+06	1.17038e+06	920233	975667	1.04342e+06	1.175e+06	1.3015e+06	1.28491e+06	1.06334e+06	565077	1.20278e+06	1.1829e+06	988094	955974	1.04283e+06	1.02694e+06	554244	877809	903113	765949	746788	548439	1.87471	0.00605446	0.000337516	20.3504	19.7124	-0.637986
3-[(6-Oxodecanoyl)oxy]-4-(trimethylammonio)butanoate	329.219	3.559	2.05998e+06	2.0582e+06	806645	895394	1.1802e+06	1.80934e+06	1.16554e+06	1.89191e+06	1.65412e+06	3.03593e+06	2.90834e+06	870080	839598	1.44401e+06	612880	503803	1.54898e+06	1.12964e+06	752728	1.10582e+06	1.20502e+06	1.1184e+06	505882	746507	691404	790272	1.24784e+06	1.21012e+06	1.45571	0.0332255	0.00416177	20.4884	19.7598	-0.728579
Cholicacidglucuronide	584.32	3.95767	1.11069e+06	998580	4.04259e+06	3.79226e+06	4.36789e+06	3.61276e+06	492332	403253	2.12742e+06	1.91337e+06	1.75077e+06	1.70951e+06	595493	561365	1.81129e+06	1.68222e+06	1.07869e+06	1.12996e+06	239692	268504	1.26092e+06	1.42582e+06	1.0426e+06	910420	1.03974e+06	605970	1.11809e+06	1.13676e+06	1.1575	0.34193	0.163552	20.4859	19.8163	-0.669674
3beta-Hydroxy-4beta-methyl-5alpha-cholest-7-ene-4alpha-carboxylate	444.359	7.936	2.10575e+06	2.304e+06	3.05583e+06	1.39987e+06	972096	1.16419e+06	1.04999e+06	1.09971e+06	935414	1.3555e+06	1.33606e+06	1.8724e+06	1.38516e+06	2.86661e+06	2.33002e+06	914335	609212	715405	1.215e+06	861580	1.41958e+06	1.65844e+06	1.49948e+06	1.60478e+06	1.52768e+06	1.74802e+06	2.63468e+06	463985	0.637307	0.679625	0.511239	20.5327	20.2293	-0.303438
Cholestane-3-7-12-25-tetrol-3-glucuronide	612.387	4.767	1.81064e+06	1.35813e+06	3.29554e+06	2.37517e+06	5.67104e+06	6.00859e+06	1.2366e+06	1.37961e+06	1.03978e+06	888806	1.66892e+06	1.83032e+06	826277	918784	1.05301e+06	855655	1.06806e+06	864221	835330	768452	569576	855546	930238	738269	1.69021e+06	1.36884e+06	1.95625e+06	1.96207e+06	1.22754	0.0976399	0.0241244	20.7335	19.9791	-0.754412
Genipin	226.084	3.78	2.14551e+06	1.77023e+06	1.27584e+06	1.2945e+06	1.45925e+06	1.61476e+06	584469	620783	1.09274e+06	1.02202e+06	2.00153e+06	1.9523e+06	1.29816e+06	1.44834e+06	5.54134e+07	5.63124e+07	691562	669757	2.0405e+06	1.86563e+06	1.32146e+06	1.18782e+06	726435	602980	1.83816e+06	1.56986e+06	1.36503e+06	1.34026e+06	0.835136	0.885253	0.803613	20.3215	20.952	0.630436
difenoconazole	405.065	5.513	892721	973030	1.55605e+06	1.86496e+06	1.05844e+06	916334	738220	685598	1.06229e+06	992675	978857	701304	916156	1.09876e+06	705256	634176	859797	843241	928117	813251	827491	1.0408e+06	1.29943e+06	1.26253e+06	637799	666128	1.10012e+06	933641	0.652489	0.412357	0.227321	19.9209	19.7367	-0.184209
1-Oleoyl-rac-glycerol	356.293	6.944	2.66028e+06	3.82109e+06	828142	2.43584e+06	1.04592e+06	1.03806e+06	617678	627171	495964	434865	571983	562780	1.67269e+06	1.72135e+06	679870	669378	378375	322347	1.5372e+06	1.43389e+06	1.01701e+06	1.00421e+06	369049	336325	1.07499e+06	874803	1.05488e+06	1.07642e+06	0.947634	0.569829	0.376095	19.9877	19.509	-0.478705
Foretinib	632.247	4.716	1.9978e+06	2.37734e+06	245171	203212	3.0146e+06	3.62988e+06	1.55567e+06	591441	490459	589248	619966	735327	823262	710495	2.09564e+06	1.80105e+06	872637	1.15344e+06	713955	425337	600539	686214	3.93152e+06	3.68371e+06	1.89393e+06	2.65018e+06	2.59014e+06	2.00214e+06	0.763776	0.29035	0.125092	19.7569	20.4663	0.709355
Kahweol	314.187	5.486	3.45326e+06	3.19831e+06	1.05922e+06	1.00815e+06	682986	693798	825341	782122	651714	524889	613433	1.13296e+06	1.04325e+06	915352	832410	953688	592334	486327	337393	387338	800380	975825	1.06266e+06	931155	583987	531558	555375	589914	1.03664	0.135619	0.0394817	19.911	19.3077	-0.603266
(3Z)-Phytochromobilin	584.262	5.57233	2.16918e+06	2.20368e+06	1.4588e+06	1.19738e+06	2.32754e+06	2.39853e+06	1.09245e+06	747474	662551	1.11154e+06	1.03965e+06	1.03885e+06	842582	1.2563e+06	2.12433e+06	1.25473e+06	1.41237e+06	1.45674e+06	1.17291e+06	685348	1.29674e+06	1.42714e+06	1.18807e+06	1.24474e+06	1.47042e+06	1.36234e+06	1.51011e+06	1.38266e+06	0.144176	0.634902	0.454438	20.2889	20.3357	0.0467858
(1S,3R,5Z,7E,9xi,20S)-20-(3-Methylbutoxy)-9,10-secopregna-5,7,10-triene-1,3-diol	402.312	4.148	1.22554e+06	916916	1.53328e+06	1.12792e+06	1.46775e+06	1.32718e+06	774111	1.1354e+06	965735	1.94299e+06	2.13624e+06	573397	656117	1.28789e+06	1.90138e+06	1.6412e+06	1.02727e+06	998192	898867	793172	793932	867362	720632	578596	1.41981e+06	1.44345e+06	1.65763e+06	1.60243e+06	0.120119	0.910884	0.83879	20.1239	20.0626	-0.0612728
PC(o-18:2(9Z,12Z)/18:2(9Z,12Z))	767.581	7.29	4.18165e+06	4.68475e+06	3.20188e+06	1.99558e+06	2.89665e+06	1.79676e+06	1.52385e+06	928625	1.09549e+06	694770	940750	1.01987e+06	923859	1.53684e+06	1.89347e+06	465070	1.05206e+06	1.03385e+06	1.15485e+06	783616	1.02147e+06	1.06084e+06	767440	748433	885247	795385	924938	851070	1.42969	0.0601641	0.0106002	20.6388	19.8072	-0.831592
N~6~,N~6~-Dimethyllysine	174.137	0.649	1.26125e+06	1.09813e+06	1.19008e+06	651864	986606	560434	2.2056e+06	1.76558e+06	1.71074e+06	1.12542e+06	1.14638e+06	1.78677e+06	2.17957e+06	1.13479e+06	1.08013e+06	1.06375e+06	666964	982133	1.05397e+06	1.12549e+06	1.43224e+06	1.531e+06	725098	653339	1.8546e+06	1.18989e+06	4.5235e+06	3.83312e+06	0.285476	0.78283	0.634669	20.2527	20.2994	0.0466527
Indole-3-acryloylglycine	244.084	3.2795	1.80029e+06	1.91739e+06	1.01937e+07	1.19843e+07	3.90919e+06	3.9102e+06	1.25611e+06	1.36859e+06	1.21382e+06	1.0374e+06	563062	453736	497211	664369	863986	685174	2.58249e+06	2.2598e+06	1.24075e+06	1.23328e+06	1.16983e+06	1.16341e+06	1.42637e+06	1.61857e+06	669234	730672	910898	974965	0.942467	0.660008	0.482401	20.6603	20.1352	-0.525067
[SP(20:0)]N-(eicosanoyl)-sphing-4-enine	593.573	0.727	317233	883049	902136	626504	1.18226e+06	849419	803894	942396	395805	1.67302e+06	402567	197181	902955	548001	516570	768068	643776	1.17149e+06	809638	1.09873e+06	914964	633980	878319	1.15425e+06	923311	893173	1.43807e+06	1.07942e+06	0.82286	0.34193	0.163552	19.3374	19.7659	0.428508
Hexadecanedioic acid mono-L-carnitine ester	429.308	4.573	5.07771e+06	4.58135e+06	848060	673844	2.17506e+06	1.82708e+06	1.01861e+06	652913	519608	555633	505842	880755	999519	828949	1.10997e+06	1.1996e+06	1.90593e+06	1.89053e+06	667892	769655	518305	506791	408528	270621	365778	451075	1.80203e+06	1.54561e+06	0.702998	0.457143	0.26491	20.0676	19.5798	-0.487855
Hydrocortisone butyrate (JP15/USP)	432.251	6.001	2.73569e+06	2.33393e+06	2.38335e+06	1.99418e+06	2.63446e+06	2.68438e+06	2.008e+06	2.00926e+06	835903	763186	797717	855321	1.71845e+06	1.71147e+06	1.62147e+06	1.88935e+06	1.36306e+06	1.30894e+06	1.78479e+06	1.62775e+06	1.09151e+06	1.22749e+06	1.7593e+06	1.74065e+06	1.01667e+06	839479	1.44353e+06	1.37938e+06	0.986026	0.274501	0.113919	20.654	20.4166	-0.237396
7-Acetoxy-4-hydroxy-N,N,N-trimethyl-3,5,9-trioxa-4-phosphapentacosan-1-aminium 4-oxide	524.371	5.077	1.62699e+06	1.1234e+06	928607	1.1077e+06	435965	425886	1.42567e+06	1.40255e+06	414864	237340	1.26708e+06	1.75043e+06	4.2526e+06	4.11755e+06	161008	178212	310615	279091	203472	210110	195165	179954	3.68898e+06	3.74665e+06	181086	105938	786843	891956	0.731382	0.0228645	0.0024863	20.0327	18.4704	-1.56235
3-hydroxyhexadecanoylcarnitine	415.329	5.566	3.06778e+06	2.3641e+06	2.11925e+06	1.82824e+06	3.80601e+06	3.76939e+06	1.60306e+06	498316	461074	2.36017e+06	2.04694e+06	2.11451e+06	2.01226e+06	3.16155e+06	2.13675e+06	2.06263e+06	1.85364e+06	2.11232e+06	1.57003e+06	1.09081e+06	1.01295e+06	911804	893489	801138	965035	1.21649e+06	1.53819e+06	1.47071e+06	1.37601	0.0656694	0.012248	20.877	20.3385	-0.53849
Dobutamine	301.167	4.775	421613	455693	260134	191833	691032	640228	2.38358e+06	880220	986571	85905.1	130627	188078	92299.6	2.07806e+06	101608	130642	1.57022e+06	1.833e+06	2.45665e+06	2.65716e+06	342297	232860	92906.2	102383	1.05928e+06	1.14525e+06	164864	205321	0.311409	0.885253	0.803613	18.6386	18.7191	0.0805323
(4S)-4-{[(9Z)-3-Hydroxy-9-hexadecenoyl]oxy}-4-(trimethylammonio)butanoate	413.313	5.946	1.4157e+06	2.50824e+06	1.73662e+06	1.70964e+06	2.86621e+06	2.4656e+06	1.41921e+06	1.4758e+06	1.16778e+06	1.42168e+06	1.55243e+06	1.56476e+06	1.31807e+06	1.90517e+06	1.16897e+06	1.41756e+06	1.57538e+06	1.5126e+06	1.03397e+06	859324	848689	1.2058e+06	955903	807467	1.02492e+06	917404	1.1404e+06	1.40152e+06	1.81848	0.00419146	0.000167312	20.6906	20.0786	-0.611984
Iniparib	291.935	0.641	1.57358e+06	1.4963e+06	1.61426e+06	1.51018e+06	1.25837e+06	1.54506e+06	1.3002e+06	1.30521e+06	1.33168e+06	1.29089e+06	1.39561e+06	1.28671e+06	1.65815e+06	1.45168e+06	1.34689e+06	1.48591e+06	1.27123e+06	1.26155e+06	1.34395e+06	1.39288e+06	1.18319e+06	1.16108e+06	1.33099e+06	1.17693e+06	1.27113e+06	1.10633e+06	1.15257e+06	1.14749e+06	1.67355	0.0228645	0.0024863	20.4413	20.2593	-0.182063
2-Oxobutyric acid	102.031	13.9725	2.28914e+08	1.11124e+07	8.26805e+08	8.09008e+08	7.84047e+08	696256953	5.08055e+08	182680003	319929296	4.70867e+08	253337944	1.91404e+08	1.54755e+08	4.7489e+08	5.55086e+08	3.29725e+06	2.28064e+08	5.0958e+08	4.00177e+08	429912584	4.45879e+08	1.12774e+06	2.92139e+08	2.06804e+08	4.65925e+08	3.71756e+08	5.1527e+08	441962267	0.49866	0.756219	0.602685	28.157	27.4396	-0.717396
17α-Hydroxyprogesterone	330.219	3.399	2.1711e+06	2.46457e+06	2.24996e+06	1.50714e+06	2.94275e+06	2.615e+06	1.30993e+06	1.22891e+06	1.06506e+06	1.53257e+06	1.49085e+06	1.70469e+06	1.66892e+06	1.23947e+06	925098	889833	2.70819e+06	2.55542e+06	987120	1.08825e+06	1.31118e+06	1.10518e+06	884807	981385	926858	1.05422e+06	1.3987e+06	1.34806e+06	1.19753	0.0410334	0.00576106	20.7111	20.2049	-0.506212
(2R)-1-(Octanoyloxy)-3-(phosphonooxy)-2-propanyl stearate	564.378	2.79	1.17595e+06	3.13053e+06	1.45333e+06	1.51537e+06	912261	1.98235e+06	2.15084e+06	1.72932e+06	640253	930661	1.90722e+06	1.83163e+06	1.01218e+06	3.98618e+06	1.20942e+06	976692	1.16502e+06	1.46747e+06	1.72527e+06	1.58512e+06	1.16981e+06	755540	887123	1.21793e+06	359895	1.32516e+06	1.94456e+06	2.1024e+06	0.996489	0.374029	0.193579	20.5629	20.1717	-0.391218
N-[3-Carboxy-2-(carboxymethyl)-2-hydroxypropanoyl]glutamic acid	321.069	6.91	594189	614063	656316	483471	636532	540407	350307	488610	365480	683444	1.03528e+06	426750	498678	365107	384413	342754	555173	483994	339297	300189	412560	295712	297069	291853	255767	206108	186653	172591	1.82839	0.00300843	0.000101454	19.0149	18.2259	-0.789009
(2R)-3-{[(2-Aminoethoxy)(hydroxy)phosphoryl]oxy}-2-(octanoyloxy)propyl octanoate	467.264	3.90167	2.51462e+06	2.44019e+06	1.51891e+06	1.3117e+06	2.47074e+06	2.55969e+06	1.40063e+06	1.11712e+06	539674	547607	488784	464675	521574	1.04223e+06	1.78753e+06	2.31579e+06	3.71604e+06	2.92831e+06	3.31891e+06	3.15959e+06	1.50806e+06	1.60002e+06	809045	914731	1.46083e+06	1.58594e+06	1.36475e+06	1.26907e+06	0.967829	0.186639	0.0620417	20.0846	20.7691	0.684476
11-Methyl-5-(11-methyl-6-oxo-7,11-diazatricyclo[7.3.1.0~2,7~]tridec-2-en-3-yl)-7,11-diazatricyclo[7.3.1.0~2,7~]trideca-2,4-dien-6-one	408.254	5.246	130762	98519.2	106597	61428.8	375842	226574	298017	289139	405982	382272	161735	211236	260418	196313	84745.8	141109	174776	138690	59094.4	181752	669677	874636	57204.1	143099	75341.2	57799.8	486501	390467	0.177201	0.591314	0.401263	17.6121	17.3432	-0.268873
Homovanillicacidsulfate	262.014	2.2665	1.31887e+06	1.14976e+06	8.27425e+06	8.25355e+06	1.93673e+06	2.31967e+06	3.46431e+06	3.33458e+06	1.09796e+06	910424	598686	747509	674836	627974	2.22619e+06	2.08808e+06	1.90219e+06	1.43931e+06	1.46786e+06	1.40818e+06	1.22262e+06	1.32873e+06	999597	895317	1.55957e+06	1.63889e+06	1.44194e+06	1.7097e+06	0.817286	0.847633	0.73446	20.6453	20.4968	-0.148564
Pancratistatin	325.08	1.047	1.11295e+06	712981	122442	163301	4.01293e+06	3.58258e+06	426469	871041	699044	1.1073e+06	1.87928e+06	1.32836e+06	128565	128087	131713	139495	404658	247910	703823	1.30715e+06	267074	117363	1.87644e+06	2.11224e+06	121076	144901	2.5541e+06	2.52891e+06	0.32744	0.70113	0.540927	19.3219	18.8348	-0.487104
Dibutyl malate	246.146	3.77967	4.26979e+06	3.44927e+06	626133	611216	2.28478e+06	2.59551e+06	3.78039e+06	3.58762e+06	695376	638383	889507	926071	524103	546175	2.24923e+06	2.16802e+06	245941	230805	742879	796758	485265	478402	400594	452692	1.29167e+06	1.42694e+06	596243	596848	1.22115	0.0916207	0.0211869	20.3293	19.3753	-0.954036
[ST(2:0)]cholest-5-en-3beta_22R-diol	402.349	6.927	2.56705e+06	1.84229e+06	1.20799e+06	1.16425e+06	2.44768e+06	1.93559e+06	940378	1.12757e+06	1.12725e+06	2.20432e+06	1.72303e+06	2.10406e+06	1.77993e+06	2.14103e+06	1.31623e+06	927941	1.36866e+06	1.17635e+06	1.00235e+06	994255	1.20244e+06	1.36296e+06	976185	1.42286e+06	675672	772514	1.21726e+06	720529	1.78378	0.0295517	0.00351854	20.6576	20.0052	-0.652396
Taxa-4(20)_11(12)-dien-5alpha-acetoxy-10beta-ol	346.251	6.434	619457	597412	684903	667712	706668	609427	304232	328769	1.36909e+06	1.1426e+06	1.90298e+06	1.93406e+06	314239	341814	1.55703e+06	1.45574e+06	725391	677759	557169	533962	1.87634e+06	1.87204e+06	1.77908e+06	1.75436e+06	1.61308e+06	1.72717e+06	875850	807572	1.14247	0.148545	0.0443691	19.3749	20.1345	0.759548
15S-hydroxyeicosatrienoic acid	322.251	6.518	1.47396e+06	1.27145e+06	1.43123e+06	1.38202e+06	1.81852e+06	1.84179e+06	743880	825961	949736	908796	1.74203e+06	1.854e+06	699941	660489	889885	983701	821052	736434	775131	722362	1.42309e+06	1.33909e+06	1.50449e+06	1.46607e+06	951221	837615	1.24677e+06	1.19169e+06	0.822119	0.52021	0.328667	20.1671	19.9716	-0.195494
terpendole K	517.281	4.977	143682	137884	119891	172247	83126.5	63829.3	118835	108789	2.26236e+06	2.11918e+06	1.05658e+06	1.31128e+06	96664.7	59376.3	1.17114e+06	1.1603e+06	1.3081e+06	1.36881e+06	906214	947821	1.2298e+06	1.42144e+06	974310	1.06945e+06	1.73186e+06	1.84236e+06	1.23236e+06	1.16783e+06	1.61972	0.0494767	0.00786587	17.803	20.2264	2.42339
18-acetoxy-1alpha-hydroxyvitamin D3	458.339	6.148	3.07298e+06	2.18311e+06	984327	912496	1.12768e+06	1.18218e+06	772698	759114	906576	927599	705333	669219	1.26267e+06	1.17449e+06	449895	357665	537787	587422	618206	619036	445363	580956	2.15454e+06	1.95963e+06	395094	347666	843504	769515	0.882149	0.0161409	0.00143302	20.0367	19.2856	-0.751113
Remikiren	630.346	2.958	1.61769e+06	1.33353e+06	1.68617e+06	2.13347e+06	1.69098e+06	1.80041e+06	1.14565e+06	2.05533e+06	1.71151e+06	1.96964e+06	2.05811e+06	1.66679e+06	1.23005e+06	1.23476e+06	1.10247e+06	2.77168e+07	1.07284e+06	1.54256e+06	1.57958e+06	847730	1.13128e+06	1.11418e+06	621113	1.83011e+06	1.02093e+06	1.37341e+06	900690	1.36475e+06	0.495619	0.0449456	0.00674339	20.641	20.4591	-0.181916
lamifiban	468.199	3.95	2.64753e+06	1.36615e+06	673209	648633	2.46598e+06	2.34529e+06	84401.5	64764.2	1.97348e+06	1.62179e+06	3.37991e+06	3.48486e+06	1.65805e+06	1.53236e+06	1.89478e+06	1.66728e+06	1.36545e+06	1.31649e+06	2.42812e+06	2.2168e+06	1.33578e+06	1.39259e+06	542206	493238	1.3123e+06	1.26387e+06	643180	835454	0.670029	0.393674	0.209978	20.0928	20.2002	0.107342
Onapristone	449.291	7.265	2.08149e+06	2.97371e+06	5.35002e+06	4.15279e+06	2.45001e+06	2.51475e+06	2.42465e+06	1.26436e+06	1.03439e+06	1.86956e+06	1.8367e+06	1.39927e+06	1.35037e+06	2.65526e+06	2.90281e+06	2.81057e+06	771907	1.40122e+06	1.03963e+06	886815	1.21118e+06	1.07227e+06	3.12028e+06	2.86279e+06	148875	178726	1.90099e+06	1.47818e+06	1.02067	0.259342	0.103523	21.0386	20.1329	-0.905667
persin	380.292	7.0965	2.51743e+06	2.25469e+06	1.1398e+06	1.24743e+06	1.62726e+06	1.59639e+06	815310	860702	1.27905e+06	1.17051e+06	1.42729e+06	906017	1.68087e+06	1.61587e+06	726992	776531	621572	598634	1.25026e+06	1.12047e+06	1.21555e+06	1.26895e+06	580516	529929	697303	633374	1.06035e+06	990312	1.73758	0.00835514	0.000523275	20.3797	19.6495	-0.730165
[FAoxo(6:0)]N-(3-oxo-hexanoyl)-homoserinelactone	213.1	2.199	2.28988e+06	1.76151e+06	1.5121e+06	1.56153e+06	1.37841e+06	1.2856e+06	1.85829e+06	887741	1.10602e+06	847955	728424	1.04451e+06	1.07555e+06	1.76536e+06	2.15523e+06	2.00332e+06	2.01157e+06	1.72349e+06	1.7187e+06	1.51416e+06	1.34314e+06	1.26694e+06	4.29944e+06	5.09654e+06	1.23279e+06	1.9619e+06	1.93728e+06	2.0498e+06	1.37362	0.0546895	0.00914629	20.3057	20.915	0.609332
3-Devinyl-3-(1-hydroxyethyl)-chlorophyllide a	632.249	4.725	1.2679e+06	1.5386e+06	106746	200341	2.15234e+06	4.13443e+06	1.32803e+06	1.93462e+06	545148	425249	541214	428363	677208	661564	377069	283133	3.55703e+06	3.62664e+06	2.19593e+06	1.70807e+06	443724	559720	1.9516e+06	2.18994e+06	1.98966e+06	2.53141e+06	736708	453573	0.618456	0.393674	0.209978	19.5427	20.1606	0.617885
7,8-dihydro-7-hydroxy-8S-glutathionylbenzo[a]pyrene	575.175	2.161	267379	212626	345392	342685	341114	294113	2.27795e+06	195687	225279	570083	570041	824593	880818	346002	435769	407808	710345	651358	6.49488e+06	6.57821e+06	630376	655186	310100	414744	791736	1.30523e+06	89681	127669	0.687994	0.357455	0.178112	18.6842	19.3013	0.617104
(2-Hydroxy-2-oxido-1,3,2-dioxaphospholan-4-yl)methyl palmitate	392.233	13.747	675077	599109	983046	1.25914e+06	1.42042e+06	1.25921e+06	631486	612983	1.06934e+06	1.00957e+06	1.2761e+06	1.27877e+06	666765	733182	853174	936789	1.63671e+06	1.51764e+06	1.12608e+06	1.60654e+06	2.40785e+06	1.88579e+06	2.21437e+06	2.58767e+06	1.06872e+06	1.11794e+06	2.38969e+06	1.19069e+06	1.69393	0.0332255	0.00416177	19.807	20.5252	0.718255
2444643WXK	238.12	4.187	2.19449e+06	1.94145e+06	719452	1.1127e+06	3.44753e+06	3.09596e+06	318358	321657	1.64341e+06	1.49156e+06	1.15586e+06	1.00932e+06	3.33808e+06	3.22307e+06	1.63986e+06	1.56873e+06	1.15373e+06	1.25746e+06	1.33375e+06	1.2114e+06	4.34619e+06	4.43604e+06	308463	359101	5.29352e+06	5.48121e+06	1.85595e+06	1.61805e+06	0.440354	0.756219	0.602685	20.4203	20.6553	0.23502
(5xi,8alpha,9xi,10alpha,13alpha)-13-(beta-D-Glucopyranosyloxy)kaur-16-en-18-oic acid	480.272	3.736	86437.4	82818.3	83242.5	77576.4	80133.5	77045.4	73747.1	75495.4	7.29966e+06	6.29951e+06	80870.2	79084.7	70828.1	69603.3	74119.3	74076.1	75213.6	78133.7	75438.9	71003.4	73080.4	73399.4	82426.7	83039.9	73875.5	75724.1	80205.6	81366.1	0.558382	0.34193	0.163552	17.1702	16.2217	-0.948554
trifloxystrobin	408.13	2.179	1.03806e+06	750642	825981	770528	1.95218e+06	2.02488e+06	457623	585790	1.04251e+06	1.05145e+06	820523	782826	906302	742697	1.46082e+06	1.13621e+06	1.26482e+06	1.00839e+06	1.23673e+06	1.50083e+06	1.58837e+06	1.8296e+06	1.28762e+06	1.32359e+06	429834	333980	1.48338e+06	994475	0.787964	0.201054	0.0690475	19.7883	20.0775	0.289185
3-{[(2,3-Dihydroxypropoxy)(hydroxy)phosphoryl]oxy}-2-hydroxypropyl stearate	512.31	4.833	95365	151019	5.28272e+06	5.13192e+06	840950	1.12472e+06	3.652e+06	3.79945e+06	2.58065e+06	3.16235e+06	692202	693289	435762	426446	1.08755e+06	1.05701e+06	289122	357812	725861	625554	9.93322e+06	9.84349e+06	1.27892e+06	1.2559e+06	4.38674e+06	4.46142e+06	1.1979e+06	1.23181e+06	0.300814	0.70113	0.540927	20.0672	20.4984	0.431228
GibberellinA24	346.178	5.091	2.15983e+06	1.97048e+06	709344	679904	640726	601501	309206	358074	1.2423e+06	1.24297e+06	1.44181e+06	1.43635e+06	2.42437e+06	2.00733e+06	706946	809282	588701	507686	1.33907e+06	1.06911e+06	1.55131e+06	1.65521e+06	977244	1.22193e+06	3.11153e+06	2.76835e+06	995622	1.01848e+06	0.14168	0.955396	0.910026	19.9635	20.1253	0.16186
flumipropyn	347.071	0.643	709310	742339	688027	614332	448170	298830	547219	1.99571e+06	1.60807e+06	1.93518e+06	1.75605e+06	490657	656261	514719	1.52914e+06	1.34976e+06	390100	373135	1.16513e+06	1.2685e+06	974511	980627	1.38968e+06	1.48575e+06	1.33546e+06	1.28605e+06	1.10201e+06	770089	0.606216	0.477924	0.285176	19.5684	19.9568	0.388337
OxidizedRenillaluciferin	395.162	2.528	3.28311e+06	3.56457e+06	2.86195e+06	3.62667e+06	3.91359e+06	3.86792e+06	9.03751e+06	3.81196e+06	4.82079e+06	3.19157e+06	2.82623e+06	2.16571e+07	8.83091e+06	3.82681e+06	713299	579455	321666	302192	548990	460937	1.00598e+06	811107	716697	825059	918587	723323	325728	561289	1.83379	9.05e-06	4.99e-08	22.1393	19.1664	-2.97296
Fluorescein	332.067	2.106	1.88855e+06	1.28873e+06	1.19348e+06	1.10959e+06	2.58819e+06	2.40785e+06	1.08966e+06	1090228	1.43399e+06	1.40301e+06	1.62901e+06	1.26264e+06	1.30499e+06	1.1655e+06	1489982	1.17672e+06	1.87005e+06	1.65257e+06	1.87293e+06	1.96426e+06	1.15669e+06	1.21121e+06	1.25162e+06	1.18543e+06	1.55075e+06	1.67315e+06	1.41265e+06	1.39077e+06	0.00899556	0.660008	0.482401	20.448	20.4832	0.0351436
(2E)-3-(3,4-Dihydroxyphenyl)-N-[2-(3,4-dihydroxyphenyl)ethyl]acrylamide	315.11	4.199	323588	292142	1.66098e+06	1.59881e+06	3.46226e+07	3.49073e+07	8.36199e+06	5.14958e+06	1.01401e+06	658704	200630	480089	989729	2.4259e+06	395745	385077	560195	540218	1.44905e+06	1.39817e+06	1.2679e+06	1.48661e+06	765064	715872	433744	434098	2.8289e+06	2.87524e+06	0.933615	0.569829	0.376095	20.7158	19.7345	-0.981274
Adaprolol	429.287	3.96267	1.31226e+06	1.16607e+06	1.34605e+06	2.01068e+06	1.31793e+06	1.41502e+06	2.92552e+06	2.87795e+06	3.45348e+06	1.31003e+06	1.1459e+06	403557	352190	7.2682e+06	966108	1.12516e+06	756039	765477	1.53498e+06	1.46661e+06	7.92322e+06	9.59964e+06	598170	601037	1.19274e+06	1.06744e+06	1.93383e+06	1.64934e+06	0.10898	0.660008	0.482401	20.5347	20.4528	-0.0819195
1-Cyclopropyl-2-(2-fluorophenyl)-2-(2-hydroxy-6,7-dihydrothieno[3,2-c]pyridin-5(4H)-yl)ethanone	331.103	2.618	2.45024e+06	1.89221e+06	1.1572e+06	986842	1.97717e+06	1.86167e+06	1.32448e+06	1.16792e+06	712696	501605	153532	168277	129394	136801	242395	326949	2.08775e+06	2.1362e+06	171406	147288	452231	400033	950094	793845	106767	115498	2.73914e+06	2.4505e+06	0.152925	0.800027	0.667331	19.3841	18.9832	-0.400855
16alpha-hydroxydehydroepiandrosterone 3-sulfate	384.161	3.4845	2.42218e+06	1.97842e+06	446710	408666	2.97518e+06	2.7238e+06	1.01663e+06	1.20347e+06	487183	490701	823522	958765	309152	268278	1.01949e+06	988985	871921	917588	1.05536e+06	843378	937848	837717	1.60418e+06	1.52643e+06	753136	840887	1.85933e+06	1.7647e+06	0.119038	0.660008	0.482401	19.7258	20.0402	0.314411
Tilnoprofen arbamel	354.157	3.523	1.89754e+06	1.89311e+06	1.22671e+07	1.0806e+07	1.72458e+06	5.04714e+06	2.94805e+06	725845	457294	4.45896e+06	4.08069e+06	5.68575e+06	5.59202e+06	4.33563e+06	5.98019e+06	7.04005e+06	696181	798195	4.18397e+06	1.37685e+06	227844	329931	3.55566e+06	3.75554e+06	583025	544079	3.69088e+06	3.13754e+06	0.942148	0.259342	0.103523	21.5943	20.5714	-1.02295
1-Methyladenosine	281.112	1.2875	1.99452e+06	1.15137e+06	2.17488e+06	2.08776e+06	6.32729e+06	3.24115e+06	2.60945e+06	818506	1.30711e+06	964863	1.82909e+06	1.29247e+06	670237	2.77942e+06	1.5466e+06	755950	2.59898e+06	2.50205e+06	2.82878e+06	1.38732e+06	2.44716e+06	1.24534e+06	1.53558e+06	2.95564e+06	2.3023e+06	4.37772e+06	880697	1.71114e+06	0.0332199	0.800027	0.667331	20.7393	20.8326	0.0932197
Taurocholate	515.292	3.945	227409	100318	1.1041e+06	945489	223439	167631	2.99829e+06	3.22001e+06	2.89931e+06	2.17432e+06	671754	766369	194666	208086	1.51164e+06	1.77881e+06	258749	257420	291725	339830	5.72387e+07	6.50737e+07	237108	308647	2.91486e+06	3.34327e+06	391470	652103	0.713048	0.477924	0.285176	19.2325	20.188	0.955469
3-{13-Hydroxy-13-[5'-(1-hydroxyundecyl)octahydro-2,2'-bifuran-5-yl]tridecyl}-5-methyl-2(5H)-furanone	606.486	7.7545	3.45895e+06	2.98633e+06	932120	709012	657020	676211	1.09621e+06	1.12161e+06	541501	554801	822929	897196	1.27342e+06	1.02978e+06	514675	528775	581697	593296	583132	572611	225317	207160	2.33775e+06	2.44544e+06	212081	175555	839253	722445	0.737649	0.0601641	0.0106002	19.9399	19.048	-0.891946
3-[3-Methoxy-4-(sulfooxy)phenyl]propanoic acid	276.03	2.446	221395	167413	5.02369e+06	4.82179e+06	2.43333e+06	2.04103e+06	1.37882e+06	1.54101e+06	1.29075e+06	1.08784e+06	1.13694e+06	1.1822e+06	144049	282420	395140	364055	633578	593397	3773075	3.92976e+06	4.33501e+06	5.20444e+06	786598	877012	796833	878672	2.27848e+06	2.23398e+06	0.157842	0.885253	0.803613	19.8988	20.3226	0.423873
(1S,3R,5Z,7E,20R,24R)-20-Fluoro-26,27-cyclo-9,10-secocholesta-5,7,10-triene-1,3,24-triol	432.306	4.937	374164	167209	248102	281014	762332	763259	3.41418e+06	4.26279e+06	3.81764e+06	620406	685438	613784	538718	5.15518e+06	114932	176192	578603	532173	683974	629275	4.34438e+06	4.70227e+06	419781	358891	1.36318e+06	1.22867e+06	324712	357159	0.391009	0.679625	0.511239	19.6966	19.2684	-0.428108
(11S,12E,14Z)-11-Hydroxy-12,14-icosadienoic acid	324.266	7.094	2.58312e+06	2.37997e+06	1.37945e+06	1.23935e+06	2.26713e+06	2.42573e+06	958031	926623	740601	720325	1.01187e+06	1.03548e+06	854280	909316	1.07687e+06	1.05391e+06	759536	660858	757255	846013	1.12256e+06	1.1642e+06	1.1566e+06	1.02349e+06	1.05734e+06	709976	1.08178e+06	1.14648e+06	1.15914	0.542777	0.35189	20.2514	19.8653	-0.386102
Pentadecanedioic acid	272.199	5.301	2.1643e+06	1.85486e+06	2.60452e+06	2.55462e+06	2.09785e+06	1.64806e+06	1.45178e+06	1.4867e+06	1.09442e+06	1.22972e+06	1.74643e+06	1.80281e+06	2.22391e+06	1.88159e+06	934219	1.11752e+06	1.34772e+06	1.16343e+06	2.16679e+06	1.98661e+06	1.02022e+06	1.11273e+06	1.12237e+06	1.24155e+06	2.08434e+06	2.20915e+06	936797	870705	1.43069	0.0916207	0.0211869	20.7735	20.3164	-0.457103
Octyl 6-O-[(4xi)-D-xylo-hexofuranosyl]-alpha-D-glucopyranoside	454.241	2.653	1.64603e+06	2.20458e+06	2.40968e+06	2.19397e+06	1.8646e+06	1.86368e+06	2.34743e+06	2.08457e+06	1.79586e+06	1.57892e+06	1.7047e+06	1.45686e+06	1.52474e+06	1.76829e+06	1.18208e+06	1.90026e+07	983333	1.02795e+06	1.22302e+06	944324	971053	1.01419e+06	1.12714e+06	1.7104e+06	840458	1.06022e+06	1.08365e+06	1.20916e+06	0.293796	0.00300843	0.000101454	20.8313	20.3502	-0.481101
calicoferol E	398.317	6.808	4.16637e+06	3.39382e+06	1.00366e+06	974279	1.19825e+06	1.27091e+06	1.67676e+06	1.09261e+06	920936	1.06354e+06	978974	1.43127e+06	2.17106e+06	1.68481e+06	945172	885641	700245	709992	1.8544e+06	1.65499e+06	735277	751042	719995	706396	1.00349e+06	1.12366e+06	1.27734e+06	939229	1.22892	0.0410334	0.00576106	20.4742	19.8571	-0.617172
(3alpha,5beta,7alpha,12alpha,23E)-3,7,12-Trihydroxyergost-23-en-26-oic acid	462.335	6.403	1.75409e+06	1.15323e+06	2.7836e+06	2.09261e+06	2.75231e+06	1.71013e+06	837875	1.05505e+06	1.50759e+06	1.21174e+06	1.54203e+06	1.87998e+06	2.42501e+06	1.72929e+06	628674	765530	1.66833e+06	1.52852e+06	1.95001e+06	1.9462e+06	1.18972e+06	1.74406e+06	1.36698e+06	1.0577e+06	1.91108e+06	899662	1.47213e+06	1.31379e+06	1.01169	0.34193	0.163552	20.6522	20.3271	-0.325036
PALGLY	313.262	7.003	3.04672e+06	2.50764e+06	1.34232e+06	1.46456e+06	3.06967e+06	3.27404e+06	995331	1.02442e+06	789131	747171	1.05336e+06	1.14314e+06	1.03462e+06	1.1771e+06	1.31781e+06	1.49021e+06	686502	676846	1.58773e+06	1.50258e+06	1.06736e+06	1.12987e+06	1.53092e+06	1.61768e+06	2.01248e+06	1.25891e+06	1.02027e+06	850346	0.746285	0.910884	0.83879	20.4356	20.2056	-0.229937
[SThydroxy(4:0)]2alpha_3alpha_22R_23R-tetrahydroxy-6_7-seco-5-campestano-6_7-lactone	480.345	6.32525	1.96254e+06	1.5233e+06	1.70314e+06	1.60947e+06	1.8017e+06	2.56816e+06	1.24893e+06	1.94231e+06	1.86792e+06	2.00335e+06	2.05398e+06	1.79749e+06	3.04734e+06	2.47361e+06	1.01379e+06	1.21205e+06	1.71439e+06	1.64847e+06	3.22051e+06	2.50521e+06	1.19441e+06	1.32859e+06	887270	920466	1.36533e+06	1.24865e+06	2.12867e+06	1.92113e+06	0.987088	0.135619	0.0394817	20.8763	20.5018	-0.374417
Tiotidine	312.094	5.049	2.9234e+06	3.57891e+06	1.10365e+06	1.1037e+06	1.1383e+06	1.06853e+06	852462	1.09354e+06	961763	1.27932e+06	1.20235e+06	1.09289e+06	1.19811e+06	1.46594e+06	506943	484121	689407	925713	1.28757e+06	1.15672e+06	596268	585883	1.30254e+06	1.24409e+06	865058	792943	1.04686e+06	734235	1.24828	0.0656694	0.012248	20.3143	19.657	-0.657356
3-{13-[5'-(1,5-Dihydroxyundecyl)octahydro-2,2'-bifuran-5-yl]-13-hydroxytridecyl}-5-methyl-2(5H)-furanone	622.481	6.514	3.50359e+06	1.85103e+06	1.1486e+06	1.06883e+06	258252	169084	3.37208e+06	2.9042e+06	80155.7	89109.5	974699	744944	1.99044e+06	2.30785e+06	176423	161241	131601	163034	109784	91486.2	61673.3	92941.3	3.38341e+06	2.47617e+06	78269.5	64429.7	852245	581766	1.06749	0.0916207	0.0211869	19.6727	17.7645	-1.90826
fludroxycortide	436.227	2.708	720636	3.84414e+06	307930	2.33872e+06	1.27705e+06	2.97627e+06	1.52472e+06	3.44106e+06	2.08245e+06	219952	252644	410181	360087	506685	226179	1.23407e+06	326879	615697	176705	551952	397153	278235	233670	767373	261964	1.46057e+06	178552	269822	1.36055	0.0976399	0.0241244	19.8218	18.5794	-1.24239
(2R)-1-{[(2-Aminoethoxy)(hydroxy)phosphoryl]oxy}-3-hydroxy-2-propanyl (13Z,16Z)-13,16-docosadienoate	533.348	6.478	1.85376e+06	1.6435e+06	1.43149e+06	1.33094e+06	892344	919193	1.05112e+06	1.13021e+06	1.69766e+06	1.13851e+06	1.10464e+06	1.15589e+06	809796	773450	1.26865e+06	1.26537e+06	1.15864e+06	1.08154e+06	747672	885911	1.13812e+06	1.35976e+06	1.59544e+06	1.62767e+06	1.17944e+06	986968	1.25194e+06	1.49372e+06	0.161012	0.847633	0.73446	20.155	20.1846	0.0296424
Cortisone	360.193	3.827	3.02992e+06	2.3611e+06	3.12652e+06	2.58423e+06	1.75378e+06	1.3668e+06	1.53928e+06	1.1802e+06	1.10147e+06	1.05069e+06	1.04908e+06	2.0718e+06	2.03108e+06	2.63297e+06	1.78827e+06	1.85586e+06	1.20459e+06	1.23796e+06	1.36109e+06	1.39454e+06	1.47061e+06	1.51102e+06	1.53837e+06	1.24685e+06	1.36129e+06	1.31274e+06	903177	973487	1.37379	0.201054	0.0690475	20.7691	20.3584	-0.410721
(2S,4R,9a'S)-4-(2-Acetyl-4-oxo-3(4H)-quinazolinyl)-1'-hydroxy-2',2'-dimethyl-1',9a'-dihydro-3H-spiro[furan-2,9'-imidazo[1,2-a]indole]-3',5(2'H,4H)-dione	474.153	3.474	511596	273304	97862.4	66417.9	6.28222e+06	6.00863e+06	518739	516525	445004	419788	2.60729e+06	2.00868e+06	69219.4	67116.4	68646.5	66283.7	3.09166e+06	2.76562e+06	2.32454e+06	2.60078e+06	244024	256031	517951	604148	69369.8	69580.4	1.61885e+06	1.88515e+06	0.272438	0.955396	0.910026	18.8925	18.9423	0.0497955
YK6000000	260.126	2.815	1.5848e+06	935085	1.16699e+06	1.12946e+06	923089	952455	1.17582e+06	1.20857e+06	3.38961e+06	3.44616e+06	731353	933963	494807	409436	918085	846659	854281	731928	1.02481e+06	969994	2.38796e+06	2.70265e+06	789239	726719	1.05054e+06	1.1933e+06	689624	657087	0.255575	0.52021	0.328667	20.073	19.9332	-0.139797
GibberellinA14	348.193	4.796	139073	81770.2	496813	535256	79484.6	132946	93668.7	86227	225393	337717	65037.1	114738	63079	148207	67014.3	65662.4	108975	66848.6	365918	385336	119572	111263	7.47383e+06	7.15676e+06	214351	200386	66583.7	64347.9	0.891065	0.972037	0.945946	17.1167	17.742	0.62532
N-[(9-beta-D-ribofuranosylpurin-6-yl)carbamoyl]threonine	412.133	2.236	1.98663e+06	1.65161e+06	1.32508e+06	1.26865e+06	3.27456e+06	1.66966e+06	1.5397e+06	1.65345e+06	1.62861e+06	1.61461e+06	1.73477e+06	1.37651e+06	938448	1.48684e+06	1.34077e+06	1.23222e+06	1.61263e+06	1.60775e+06	1.78782e+06	1.60251e+06	1.36788e+06	1.42806e+06	1.32631e+06	1.56226e+06	1.45752e+06	1.52885e+06	1.52834e+06	1.56454e+06	0.555477	0.393674	0.209978	20.6025	20.5064	-0.0961226
NP-021023	472.355	7.355	1.89173e+06	2.47969e+06	1.43666e+06	1.34995e+06	1.71729e+06	2.25174e+06	1.12557e+06	804232	1.59036e+06	1.62248e+06	1.86404e+06	1.99213e+06	2.58193e+06	1.82792e+06	1.09304e+06	834972	860204	1.00066e+06	1.02602e+06	1.08116e+06	1.23134e+06	1.13371e+06	917945	823021	1.21184e+06	864562	2.37561e+06	1.84686e+06	1.62444	0.0262525	0.00296311	20.681	20.0801	-0.600935
Amorolfine	317.271	4.783	1.35437e+06	1.30637e+06	1.75746e+06	1.97635e+06	2.18691e+06	1.84123e+06	2.23517e+06	1.04087e+06	1.05068e+06	1.72282e+06	1.09796e+06	1.14113e+06	1.41786e+06	1.87465e+06	1.61155e+06	1.40176e+06	1.4101e+06	1.56248e+06	938583	1.24236e+06	908203	852891	1.28836e+06	1.72602e+06	1.39639e+06	1.27148e+06	790360	1.14304e+06	1.12001	0.174916	0.0556167	20.5344	20.2175	-0.316844
all-trans-Hexaprenyldiphosphate	586.319	2.895	1.61771e+06	2.55575e+06	2.3898e+06	2.71153e+06	2.62677e+06	2.15739e+06	3.06911e+06	2.6276e+06	1.66855e+06	1.88975e+06	1.6202e+06	3.22301e+06	2.9543e+06	2.72212e+06	1.45628e+06	3.30196e+07	1.07833e+06	1.51022e+06	1.54261e+06	901664	2.12529e+06	1.21678e+06	2.30046e+06	1.41978e+06	1.48404e+06	1.25791e+06	1.87736e+06	1.29684e+06	0.397992	0.00835514	0.000523275	21.1678	20.7908	-0.376932
tretoquinol	345.157	4.817	1.99137e+06	1.41042e+06	2.57697e+06	2.60119e+06	1.69661e+06	1.72958e+06	1.53425e+06	699923	1.24273e+06	1.08338e+06	1.02681e+06	926170	812956	1.52529e+06	889404	965842	814273	664019	1.33179e+06	1.29817e+06	1.11352e+06	996339	1.40628e+06	1.27339e+06	1.58615e+06	1.50843e+06	828358	821895	1.13722	0.216296	0.0766636	20.4	20.03	-0.369978
3-(3,4-Dimethoxyphenyl)-N-[2-(3,4-dimethoxyphenyl)-2-hydroxyethyl]propanamide	389.183	4.367	2.42469e+06	2.58058e+06	2.82803e+06	2.42192e+06	1.62936e+06	1.87522e+06	1400979	1.20209e+06	1.06768e+06	1.76663e+06	1.00956e+06	1.99331e+06	1.33976e+06	1.88612e+06	1.38808e+06	1.49481e+06	1.20061e+06	1.2853e+06	1.05574e+06	1.01687e+06	1.05856e+06	814202	1.5082e+06	1.52982e+06	1.14244e+06	1.19455e+06	1.05592e+06	1.10853e+06	1.69676	0.0228645	0.0024863	20.7206	20.1779	-0.542697
Amide C18	283.287	8.037	1.3679e+06	2.25365e+06	1.76728e+06	2.88696e+06	2.10105e+06	2.54232e+06	1.59393e+06	1.4529e+06	1.47961e+06	2.2421e+06	2.14815e+06	2.17177e+06	2.01807e+06	1.68867e+06	2.97499e+06	2.19058e+06	1.39057e+06	1.5349e+06	1.67636e+06	1.32767e+06	1.47312e+06	1.44925e+06	2.01346e+06	1.86157e+06	1.38103e+06	2.33372e+06	5.09334e+06	1.31418e+06	0.00700703	0.477924	0.285176	20.8834	20.8161	-0.0672283
4-Ethyl-2,6-dihydroxyphenyl hydrogen sulfate	234.019	2.601	758799	598757	6.69689e+06	6.00695e+06	360597	543323	1.16353e+07	1.17633e+07	183546	302496	2.77548e+06	3.59342e+06	2.29643e+06	2.45177e+06	354497	337426	1.17632e+06	1.19612e+06	1.57526e+07	1.67464e+07	407673	279843	434318	591167	530793	524621	1.1136e+06	978074	0.346659	0.457143	0.26491	20.6871	19.8357	-0.851399
Nodakenin	408.141	4.401	3.58479e+06	3.28479e+06	1.15477e+07	4.85264e+06	2.00883e+06	1.58537e+06	2.57997e+06	1.46886e+06	1.21427e+06	1.90581e+06	2.28516e+06	1.1307e+06	1.1187e+06	2.11521e+06	975815	695293	1.22534e+06	1.34267e+06	3.66748e+06	3.83693e+06	584967	570328	1.8882e+06	1.91422e+06	353692	403871	1.01464e+06	752175	1.07703	0.0494767	0.00786587	21.1303	20.0063	-1.12398
(24R_24'R)-Fucosterolepoxide	428.365	10.214	2.379e+06	2.5461e+06	1.81479e+06	2.31608e+06	2.2917e+06	2.62392e+06	1.95162e+06	1.60392e+06	2.07465e+06	1.74428e+06	1.69874e+06	1.46025e+06	1.51475e+06	1.76899e+06	713824	583664	1.80864e+06	1.69438e+06	1.33422e+06	1.29492e+06	1.30009e+06	1.42138e+06	1.51857e+06	1.71513e+06	1.24929e+06	1.30162e+06	94432.5	490457	1.9258	0.00141152	3.4e-05	20.8953	19.9085	-0.986812
Valclavam	329.158	2.356	1.07675e+06	999167	916418	937988	1.811e+06	1.75949e+06	838635	979324	2.10727e+06	2.00964e+06	1.52132e+06	1.52605e+06	1.62034e+06	1.98973e+06	617834	582111	1.23797e+06	1.06205e+06	1.91335e+06	2.0693e+06	1.59817e+06	1.32662e+06	2.6051e+06	2.56872e+06	2.24838e+06	2.29252e+06	912690	993707	0.454935	0.756219	0.602685	20.3788	20.4284	0.0496277
Primidolol	333.168	2.501	5.71019e+06	5.10595e+06	2.38631e+06	2.34376e+06	1.16536e+06	1.37334e+06	1.14148e+06	300967	317343	299530	263011	372392	337374	1.13351e+06	1.78461e+06	1.77849e+06	2.39757e+06	2.38441e+06	1.41312e+06	1.80771e+06	1.27365e+06	1.2226e+06	6.87405e+06	5.60981e+06	773042	804113	2.33198e+06	2.6331e+06	0.724278	0.148545	0.0443691	19.8139	20.8869	1.07303
3-Epihydroxymugineicacid	336.118	5.059	4.27268e+06	3.31482e+06	1.92839e+06	1.59335e+06	1.55971e+06	1.41959e+06	1.09101e+06	921877	1.21222e+06	1.06327e+06	1.69161e+06	1.59362e+06	1.47875e+06	1.5313e+06	3.95525e+06	4.30505e+06	1.61235e+06	1.33128e+06	898883	761404	735652	868774	824619	1.02871e+06	1.27194e+06	1.43348e+06	1.67432e+06	1.6163e+06	0.210355	0.412357	0.227321	20.6155	20.3647	-0.250734
lavoltidine	359.231	4.271	2.81732e+06	2.15308e+06	2.73329e+06	2.70078e+06	7.93324e+06	7.4281e+06	2.16036e+06	2.49359e+06	1.08788e+06	974745	901020	916407	1.09432e+06	4.00908e+06	744844	701587	881874	811391	768159	712949	654875	633800	1.04864e+06	1.00492e+06	1.14806e+06	1.09137e+06	1.10352e+06	1.20511e+06	1.531	0.00703573	0.000421272	21.0556	19.7356	-1.32007
threonylphenylalanine	266.126	1.983	3.50026e+06	1.71191e+06	5.13604e+06	4.07619e+06	3.01622e+06	1.42855e+06	1.59338e+06	1.4517e+06	2.28262e+06	1.36959e+06	1.49202e+06	2.71935e+06	2.85136e+06	2.0539e+06	1.75586e+06	992236	3.1903e+06	3.42508e+06	2.5878e+06	2.25883e+06	1.10365e+06	898091	1.31828e+06	2.27673e+06	1.82115e+06	1.8332e+06	2.29561e+06	2.30119e+06	0.731089	0.569829	0.376095	21.1104	20.8252	-0.285121
Rosuvastatin	481.168	4.503	955443	794160	5.11387e+06	5.02852e+06	1.10256e+06	1.19299e+06	4.31478e+06	2.0005e+06	69999.9	71857.4	70249.9	1.44088e+06	2.79845e+06	1.93738e+06	3.69565e+06	3.94039e+06	1.92107e+06	1.7912e+06	1.25636e+06	1.23052e+06	68799.5	69139.2	1.89377e+06	1.78297e+06	3.08276e+06	2.83544e+06	2.90733e+06	3.03952e+06	0.12254	0.70113	0.540927	19.8809	20.402	0.521149
Hexamethyldisiloxane	162.09	8.879	1.30803e+06	1.86829e+06	1.31987e+06	1.80761e+06	1.09669e+06	1.7774e+06	829155	2.22989e+06	2.63011e+06	3.68042e+06	1.71935e+06	2.99972e+06	1.95015e+06	1.265e+06	732686	539952	2.36593e+06	2.03328e+06	1.81284e+06	1.48841e+06	342042	1.87658e+06	1.11705e+06	1.70022e+06	2.13745e+06	2.78006e+06	1.09516e+06	475369	0.752931	0.457143	0.26491	20.7414	20.237	-0.50444
(3S,6S)-3,6-Bis(4-hydroxybenzyl)-2,5-piperazinedione	326.126	4.565	3.15588e+06	1.33671e+06	154546	563299	1.01431e+06	1.49999e+06	571144	517729	1.4033e+06	588557	1.01677e+06	1.25465e+06	566680	438726	1.24997e+06	1.27526e+06	1.29862e+06	1.31303e+06	2.08647e+06	1.1897e+06	1.82487e+06	2.29093e+06	1.13674e+06	1.22536e+06	2.21485e+06	1.78702e+06	1.40001e+06	844286	1.10297	0.0858566	0.018554	19.608	20.4689	0.860874
valganciclovir	354.163	1.098	722933	785473	1.35852e+06	1.07237e+06	1.6383e+06	1.37331e+06	835786	739346	1.44155e+06	1.40412e+06	188692	658552	149724	142366	983033	1.21458e+06	842476	1.14425e+06	1.87281e+06	1.36117e+06	1.63687e+06	1.26622e+06	1.74886e+06	1.49987e+06	708505	1.19199e+06	1.08846e+06	1.80337e+06	1.36011	0.135619	0.0394817	19.4072	20.2691	0.861874
sparsomycin	361.075	0.983	1.60596e+06	1.26793e+06	2.62239e+06	2.30072e+06	2.60145e+06	2.02561e+06	1.14453e+06	1.48224e+06	1.91349e+06	2.57041e+06	2.05519e+06	1.38377e+06	1.53599e+06	1.13299e+06	2.66553e+06	1.93487e+06	2.17919e+06	1.76295e+06	1.95267e+06	2.53711e+06	3.0853e+06	2.96775e+06	1.94044e+06	2.7476e+06	1.39027e+06	1.30194e+06	2.67573e+06	3.09741e+06	1.17996	0.135619	0.0394817	20.7447	21.084	0.339212
L-3-nitrotyrosine	226.059	4.95	1.5332e+06	1.2894e+06	1.40843e+06	1.20134e+06	1.22058e+06	1.31279e+06	705160	699026	1.96191e+06	1.64626e+06	458281	525121	1.3004e+06	1.40955e+06	648667	611988	497221	517610	586675	591179	1.00162e+06	994513	1.4957e+06	1.54457e+06	1.57482e+06	1.91824e+06	951198	737216	0.51334	0.477924	0.285176	20.0682	19.7506	-0.317541
ambrisentan	378.158	3.88	55303.2	53047.6	1.29638e+06	1.44003e+06	54340.2	56327.2	54939.7	54511.3	50046.8	49829.2	53311.6	54074.4	52727.4	49689.4	54695.8	54289.1	75163	54057.7	55526	52967.1	51345.2	55976.5	54373.1	53745.6	54251.2	54694.1	55199.6	55701.6	0.843535	0.660008	0.482401	16.3666	15.7636	-0.602999
1_8-Diazacyclotetradecane-2_9-dione	226.168	2.067	1.27553e+06	1.81175e+06	4.22328e+06	1.90712e+06	1.41598e+06	1.36927e+06	1.32971e+06	1.43763e+06	1.49633e+06	1.26843e+06	1.65544e+06	1.97203e+06	2.13023e+06	1.46304e+06	1.08154e+06	903725	954515	766498	1.22123e+06	1.02842e+06	1.32957e+06	1.43529e+06	1.14019e+06	1.01608e+06	2.00405e+06	978347	977641	2.25897e+06	1.30026	0.0175712	0.00172931	20.673	20.1533	-0.519687
Spiroxamine	297.266	5.18	1.06713e+06	835402	650819	629125	1.21154e+06	1.10366e+06	559306	1.67764e+06	1.68632e+06	1.21363e+06	1.24432e+06	573102	539205	1.23595e+06	783780	772319	1.70035e+06	1.73488e+06	1.09123e+06	1.08647e+06	1.60392e+06	1.47065e+06	1.65645e+06	1.58629e+06	2.45597e+06	2.45762e+06	1.24074e+06	922615	1.36277	0.11801	0.0310252	19.8482	20.396	0.547797
SECONAL	238.131	2.23	4.50058e+06	4.65835e+06	2.96361e+06	3.34813e+06	2.05781e+06	1.54895e+06	3.82766e+06	562309	560256	325704	273381	661081	883443	2.27306e+06	2.65567e+06	2.36002e+06	1.63283e+06	1.83496e+06	1.1301e+06	1.17982e+06	1.08644e+06	1.06145e+06	2.62694e+06	3.31909e+06	1.18321e+06	1.32856e+06	1.15314e+06	1.15655e+06	0.380996	0.991522	0.981969	20.4003	20.5776	0.177238
MFCD00270409	354.276	6.983	1.91518e+06	1.68985e+06	3.19882e+06	4.77822e+06	1.79551e+06	1.68619e+06	900553	787953	1.23621e+06	1.78772e+06	953104	935276	1.63403e+06	1.45746e+06	1.34241e+06	993374	1.95235e+06	1.8927e+06	1.86123e+06	1.94703e+06	1.87598e+06	1.84829e+06	445680	463005	943291	780307	1.84099e+06	1.70428e+06	0.641658	0.972037	0.945946	20.5717	20.2804	-0.29134
5alpha-cyprinol	452.35	6.959	3.65644e+06	3.96996e+06	1.70098e+06	1.96072e+06	3.49178e+06	3.44961e+06	723019	1.07313e+06	1.73656e+06	2.92226e+06	2.07483e+06	1.47749e+06	1.85113e+06	1.57046e+06	900511	985233	777559	381827	1.61456e+06	1.57319e+06	1.29769e+06	1.63314e+06	1.00348e+06	984420	1.44497e+06	1.70026e+06	2.36614e+06	1.43353e+06	1.50369	0.0295517	0.00351854	20.9545	20.1848	-0.769689
Chlorethoxyfos	333.891	0.891	798094	1.3592e+06	976711	1.39773e+06	1.39951e+06	1.48961e+06	755760	1.13817e+06	1.7302e+06	2.33835e+06	956177	1.72172e+06	979899	1.45522e+06	1.64521e+06	1.34584e+06	2.26728e+06	1.42431e+06	1.68811e+06	1.20276e+06	1.598e+06	1.08328e+06	1.18442e+06	1.12954e+06	1.70753e+06	1.73067e+06	1.76233e+06	1.75956e+06	0.9134	0.274501	0.113919	20.2642	20.5221	0.257906
Rivastigmine	250.168	2.422	3.11992e+06	3.86296e+06	3.27613e+06	3.06203e+06	3.08625e+06	3.21215e+06	4.17041e+06	2.13846e+06	1.96224e+06	2.04249e+06	2.36727e+06	3.90455e+06	3.30171e+06	3.3875e+06	635043	2.05373e+06	1.63843e+06	1.63665e+06	1.7322e+06	1.87507e+06	1.76903e+06	1.50212e+06	2.42329e+06	2.62139e+06	1.90815e+06	1.92481e+06	1.50423e+06	1.72489e+06	2.22483	0.000419542	6.93e-06	21.5086	20.7055	-0.803073
Caffeine	194.08	2.439	970197	707233	222058	842013	3.44909e+06	3.54884e+06	328188	531102	785146	768394	823005	1.29503e+07	1.49486e+07	6.00594e+06	400407	445589	5.86124e+08	5.03647e+08	703471	651450	2.21709e+06	2.23703e+06	472672	473235	704391	838855	1.92168e+08	1.93473e+08	1.05925	1	1	20.4533	22.0124	1.55914
vanilloloside	316.116	2.557	4.32183e+06	2.07703e+06	1.57626e+06	1.34019e+06	728046	761548	673579	792854	910613	796094	915520	867476	634883	561443	2.1218e+06	1.83282e+06	4.74008e+06	4.49932e+06	9.2839e+06	7.68159e+06	648013	831491	828129	867371	3.37835e+06	4.26559e+06	928819	994675	1.17619	0.0782164	0.0162031	19.9462	20.9955	1.04935
N-Succinyl-LL-2_6-diaminoheptanedioate	290.112	5.051	4.32181e+06	4.83514e+06	1.51716e+06	1.36178e+06	1.31173e+06	1.25831e+06	968550	1.32682e+06	1.13415e+06	1.67635e+06	1.56453e+06	1.2723e+06	1.45273e+06	1.64704e+06	652572	571762	1.0454e+06	1.07506e+06	1.43657e+06	1.30169e+06	658362	841475	1.56984e+06	1.54509e+06	968281	962485	1.11122e+06	976500	1.20303	0.0228645	0.0024863	20.6241	19.9381	-0.686003
Piromidic acid	288.122	2.283	1.30868e+06	1.22355e+06	760858	851074	1.32885e+06	641255	1.20364e+06	1.98275e+06	2.17508e+06	1.49215e+07	2.43117e+07	1.10121e+06	593467	849389	1.11037e+06	1.33473e+06	3.08055e+06	3.97558e+06	2.0941e+06	2.11234e+06	3.94974e+06	2.44433e+06	648927	587715	1.88248e+06	1.96745e+06	1.20281e+07	1.04722e+07	0.0923631	0.29035	0.125092	20.6352	21.1511	0.515881
4-[(2R)-2-(Aminomethyl)-2-(hydroxymethyl)-5-oxo-1-pyrrolidinyl]-3-(3-pentanylamino)benzoic acid	349.2	2.78	4.9438e+06	4.38025e+06	2.23367e+06	2.18407e+06	820636	561761	687497	349722	333651	305570	328917	298898	494231	726621	3.31231e+06	3.34183e+06	2.86376e+06	2.81834e+06	1.25507e+06	1.33988e+06	748011	797229	4.49174e+06	4.53309e+06	531911	489188	2.9954e+06	3.03997e+06	1.0359	0.0976399	0.0241244	19.6053	20.7943	1.18899
Inspra	414.203	4.959	491740	237939	316799	1.042e+07	637997	536085	206936	287020	216981	786424	784162	372032	1.26676e+06	466748	260868	1.80685e+07	360066	173107	158715	153523	421921	347983	2.05595e+06	328396	208333	5.29202e+06	5.17293e+06	558853	0.48596	0.78283	0.634669	19.0687	19.3038	0.235133
Difloxacin	399.139	7.317	2.2428e+06	2.60031e+06	1.71978e+06	2.17096e+06	2.13038e+06	1.10075e+06	1.85473e+06	1.96512e+06	1.35247e+06	1.506e+06	1.3268e+06	1.94987e+06	1.48855e+06	1.65664e+06	1.73626e+06	2.36003e+06	1.49716e+06	1.35728e+06	1.34073e+06	1.72116e+06	1.73674e+06	1.93613e+06	2.35888e+06	2.55302e+06	1.88358e+06	1.13138e+06	1.99301e+06	1.63163e+06	0.0779654	0.955396	0.910026	20.7344	20.7456	0.011218
4-(1-Carboxyethyl)-3-hydroxy-2-(3-methyl-2-buten-1-yl)phenyl hexopyranosiduronic acid	426.152	4.4	6.603e+06	4.62631e+06	6.99057e+06	6.87831e+06	1.52339e+06	1.21049e+06	2.60926e+06	1.47321e+06	1.17532e+06	2.16548e+06	2.40411e+06	1.17891e+06	1.2149e+06	1.64894e+06	1.1312e+06	1.0089e+06	1.01309e+06	954887	2.93749e+06	2.10955e+06	467721	463961	1.5484e+06	1.47225e+06	299859	395719	993417	902469	1.46371	0.00967992	0.000646216	21.1601	19.8263	-1.33377
CGP-28392	365.108	2.22	520680	626682	1.63409e+06	4.63784e+06	896713	6.63077e+06	5.3467e+06	568486	447019	2.44103e+07	2.42708e+07	2.08164e+07	1.27747e+07	6.28595e+06	4.18073e+06	5.84047e+06	783131	478115	4.21053e+06	819843	858859	704089	4.80328e+06	5.3805e+06	821163	805104	8.66014e+06	9.75048e+06	0.936985	0.613023	0.427387	21.6628	20.9851	-0.677785
4-Nitrophenyl-3-ketovalidamine	296.1	2.31	264218	193757	2.15577e+06	1.86213e+06	3.57226e+06	3.10541e+06	1.29467e+06	683003	511869	1.86541e+06	1.30645e+06	948073	823559	1.02361e+07	477371	444862	755749	918364	2.49022e+06	2.00509e+06	4.22414e+06	6.02089e+06	764644	774487	78363	178523	7.83809e+06	9.93143e+06	0.292021	0.933387	0.874287	20.2408	20.1882	-0.0525401
5-oxo-delta-bilirubin	598.242	4.655	3.35169e+06	1.85441e+06	634715	1.09416e+06	1.3056e+06	1.89129e+06	850770	1.07656e+06	1.06418e+06	860971	1.48614e+06	1.25158e+06	1.09732e+06	1.40779e+06	2.91768e+06	2.14981e+06	1.88052e+06	1.32431e+06	1.88779e+06	1.77452e+06	1.66826e+06	2.05207e+06	1.24948e+06	1.47245e+06	3.2178e+06	1.40708e+06	2.02923e+06	1.658e+06	1.15936	0.0410334	0.00576106	20.2661	20.8097	0.543565
3'-METHYLEPICATECHIN-4'-SULFATE	384.051	3.741	1.80356e+06	1.24093e+06	85855.4	80011.5	126096	127248	308849	297351	5.80488e+06	6.06496e+06	133581	81567.1	959151	813714	689566	661153	81493	80586.3	134136	74017.2	75374.3	75703.4	85014	85646.4	76194.4	79286	82723.2	85498.7	0.818057	0.0175712	0.00172931	18.7052	16.781	-1.92411
Isopropyl beta-D-galactopyranoside	222.11	2.249	4.77747e+06	4.53455e+06	1.75599e+06	1.41071e+06	895372	1.16044e+06	837700	1.13055e+06	1.32457e+06	719103	975275	405870	498863	1.48021e+06	4.73831e+06	4.5418e+06	4.59931e+06	5.75261e+06	2.75345e+06	2.03812e+06	945240	921713	5.24478e+06	6.84584e+06	1.14971e+06	1.14905e+06	2.58282e+06	3.12618e+06	1.48711	0.0601641	0.0106002	20.2086	21.3619	1.15329
[FA(18:1)]9Z-Octadecen-12-ynoicacid	278.224	6.871	2.59232e+06	3.42432e+06	1.16384e+06	1.31073e+06	1.47797e+06	543760	2.97772e+06	911784	979687	1.82937e+06	1.13652e+06	2.55945e+06	1.91637e+06	659279	1.28138e+06	1.09486e+06	598040	876859	922401	865119	1.81949e+06	418359	1.68708e+06	1.14082e+06	3.04715e+06	3.08377e+06	867526	502458	0.700059	0.34193	0.163552	20.4747	20.0613	-0.413409
(2beta,3beta,6beta,14S)-5,10,16-Trihydroxy-2,3-epoxygrayanotoxane-6,14-diyl diacetate	452.241	3.817	1.45426e+06	1.18249e+06	1.24612e+06	1.14039e+06	1.07235e+06	1.08155e+06	506236	489800	1.40826e+06	1.37156e+06	1.04513e+06	948575	920087	811867	761719	733220	1.51549e+06	1.13431e+06	1.83506e+06	1.98142e+06	1.0815e+06	1.17559e+06	1.51644e+06	878285	1.54202e+06	1.49796e+06	1.48285e+06	1.35115e+06	1.16017	0.174916	0.0556167	19.9321	20.2726	0.340454
Glyceryl 2-myristate	302.246	7.663	3.22757e+06	2.51887e+06	1.73926e+06	1.50129e+06	2.5169e+06	2.94108e+06	1.10028e+06	1.34409e+06	802917	862419	1.61168e+06	1.4018e+06	982709	893096	2.23938e+06	2.36997e+06	867798	851320	1.09586e+06	1.03711e+06	1.21131e+06	1.34197e+06	1.62965e+06	1.52642e+06	1.82146e+06	1.17512e+06	1.07043e+06	1.05503e+06	0.680936	0.634902	0.454438	20.5257	20.3205	-0.205211
(2R,4aR,6bS,12aS)-1-Hydroxy-1,2,6b,9,9,12a-hexamethyl-10,13-dioxo-1,3,4,5,6,6a,6b,7,8,8a,9,10,11,12,12a,12b,13,14b-octadecahydro-4a(2H)-picenecarboxylic acid	470.303	5.406	6.61191e+06	5.67525e+06	935991	877313	382052	347201	173575	142407	1.73896e+06	1.46678e+06	302720	297157	520106	436687	580196	601122	354877	387576	306794	371424	333626	251721	336239	310128	76868.1	86283.6	447449	574629	0.956284	0.307346	0.137068	19.3909	18.2497	-1.14121
Gliotoxin	326.039	1.025	1.31889e+07	5.57233e+06	313954	381158	726914	690440	772563	1.95087e+06	441182	836577	514391	408462	110080	131663	850599	499500	1.66224e+06	998711	307602	537947	905498	1.36132e+06	800053	1.72173e+06	233048	289221	1.73224e+06	1.43944e+06	0.504773	0.591314	0.401263	19.427	19.581	0.153949
HARMONY	387.03	5.06	4.2058e+06	2.99462e+06	1.72501e+06	1.22558e+06	1.38943e+06	1.2131e+06	731930	741626	940910	815764	1.77157e+06	1.70746e+06	1.44459e+06	1.28712e+06	4.50247e+06	5.70539e+06	1.47433e+06	1.23305e+06	651774	536156	404831	578054	628346	731233	1.21104e+06	1.24319e+06	1.47916e+06	1.59333e+06	0.0175655	0.412357	0.227321	20.4113	20.12	-0.291304
1_2-Diaminobenzene	108.069	9.089	1.95873e+06	1.92438e+06	1.01601e+06	1.60405e+06	3.62208e+06	3.10748e+06	1.52743e+06	2.99776e+06	4.0633e+06	2.31846e+06	3.43924e+06	2.28706e+06	2.41788e+06	1.20417e+06	1.60686e+06	2.34542e+06	1.62031e+06	3.78889e+06	5.45849e+06	3.26307e+06	1.885e+06	3.23763e+06	1.90131e+06	2.13449e+06	1.71532e+06	1.13012e+06	976444	466495	0.179649	0.70113	0.540927	21.0787	20.87	-0.208708
20-Hydroxyecdysone	480.309	4.793	843935	715316	1.1513e+06	984542	1.22699e+06	1.15867e+06	859299	899481	1.19705e+06	1.22861e+06	1.81195e+06	2.50613e+06	92792.5	83860.1	1.08891e+06	1.0791e+06	1.27455e+06	1.22296e+06	378539	344658	1.46024e+06	1.60951e+06	1.38451e+06	3.07911e+06	501479	432338	924057	812431	0.143218	0.910884	0.83879	19.5975	19.8345	0.236998
(4S,9R,11R)-9,11-Dihydroxy-29-(4-hydroxyphenyl)-4-methyl-3-nonacosanone	560.481	7.3	5.30045e+06	4.37107e+06	1.49539e+06	1.80712e+06	3.86263e+06	3.16264e+06	1.34719e+06	1.40738e+06	806192	811021	1.00109e+06	1.17871e+06	754407	852468	1.53128e+06	1.76099e+06	704405	671670	1.04498e+06	943485	1.30274e+06	1.26647e+06	1.83629e+06	1.48449e+06	1.48204e+06	1.55356e+06	1.09114e+06	1.2666e+06	0.951655	0.72959	0.57142	20.6095	20.2294	-0.380062
Dopaxanthin	390.106	3.007	64404.3	61485.9	64413.6	62732.2	66928.7	69373.7	1.08076e+06	1.00201e+06	61048.5	56859.1	69800.1	83272	1.06213e+06	1.037e+06	61321.5	59191.6	61259.4	61383.4	63648.4	61432.4	3.38723e+06	3.16166e+06	2.75256e+06	2.51352e+06	57858.2	60709.5	1.02282e+07	1.05568e+07	1.06622	0.991522	0.981969	17.1441	18.5496	1.40557
Taxifolin	304.057	0.931667	1.28998e+07	6.2251e+06	439180	687185	654227	982916	921991	1.87213e+06	559851	1.11391e+06	1.00439e+06	648664	347809	247943	1.22234e+06	639795	2.03738e+06	908061	445644	1.02151e+06	904620	1.75144e+06	1.01004e+06	1.7187e+06	576486	412719	1.60312e+06	2.0088e+06	0.503823	0.634902	0.454438	19.9255	19.9654	0.0398887
10-hydroxydecanoicacid	188.14	3.909	2.42467e+06	1.72667e+06	2.27754e+06	2.00785e+06	5.13978e+06	4.32278e+06	1.86865e+06	1.80011e+06	602925	561989	440938	806422	2.13196e+06	2.34882e+06	759126	948027	815044	720659	927837	1.1348e+06	920218	1.15718e+06	2.59124e+06	1.20575e+06	1.07544e+06	1.02208e+06	673166	952515	1.29688	0.245306	0.0938681	20.6283	19.936	-0.692288
Lanthionine ketimine	189.009	1.162	1.13045e+06	712144	1.56976e+06	2.09882e+06	3.64697e+06	5.20959e+06	2.46537e+06	2.6619e+06	1.81529e+06	2.17252e+06	6.00931e+06	4.47269e+06	232106	107829	2.36795e+07	1.99822e+07	2.40485e+07	1.70253e+07	4.14866e+06	3.51784e+06	3.48772e+06	4.04814e+06	2.1303e+06	2.78492e+06	872846	743661	1.27574e+06	975168	1.16628	0.357455	0.178112	20.6299	21.8966	1.2667
3-hydroxydodecanoylcarnitine	359.266	4.507	4.85629e+06	3.35138e+06	5.27831e+06	4.31187e+06	1.04017e+07	8.37063e+06	3.47091e+06	1.05318e+06	790700	2.53415e+06	1.68505e+06	3.03354e+06	3.4087e+06	5.09229e+06	1.62699e+06	1.95695e+06	3.52461e+06	3.07182e+06	1.13211e+06	1.20468e+06	1.20747e+06	1.26391e+06	966071	937689	1.262e+06	1.17394e+06	1.91232e+06	2.14962e+06	1.58014	0.037713	0.00490555	21.6688	20.5479	-1.12089
[SP]Sphinganine-1-phosphate	381.263	5.635	1.20917e+06	2.55158e+06	1.56967e+06	1.64727e+06	878471	1.2896e+06	692269	1.60873e+06	1.80121e+06	2.87505e+06	2.70414e+06	1.21351e+06	1.04343e+06	2.29596e+06	2.94144e+06	3.05886e+06	1.46324e+06	1.24298e+06	1.12531e+06	1.25118e+06	1.49664e+06	1.32162e+06	1.65064e+06	1.51164e+06	1.47086e+06	379570	1.9756e+06	1.03139e+06	0.0915458	0.885253	0.803613	20.5515	20.4327	-0.118811
Morusinol	438.169	4.312	4.19406e+06	2.73609e+06	1.51354e+06	1.33111e+06	656410	481898	2.27475e+06	2.31454e+06	424430	411013	947174	780863	1.78994e+06	1.90879e+06	2.97888e+06	2.73363e+06	2.27782e+06	2.30037e+06	857332	675167	502368	508325	1.73956e+06	1.56986e+06	1.50687e+06	1.48837e+06	1.30295e+06	1.15541e+06	0.00290396	0.885253	0.803613	20.2234	20.3503	0.126903
2-{[(Hexadecyloxy)(hydroxy)phosphoryl]oxy}-N,N,N-trimethylethanaminium	408.324	7.291	3.75683e+06	3.54903e+06	3.3431e+06	3.60811e+06	2.54792e+06	2.16602e+06	1.11349e+06	988352	2.14334e+06	2.91361e+06	1.26691e+06	1.62592e+06	2.42989e+06	2.32302e+06	963136	929088	2.46426e+06	2.57354e+06	2.52788e+06	2.42024e+06	2.06322e+06	2.78755e+06	885708	1.16986e+06	2.95766e+06	2.81366e+06	957713	1.86472e+06	0.753099	0.393674	0.209978	21.0826	20.7592	-0.323407
Corrinoid	306.183	5.079	2.96963e+06	2.90896e+06	3.46304e+06	2.42867e+06	3.47628e+06	3.02151e+06	1.11854e+06	1.19791e+06	1.32406e+06	1.42974e+06	1.1717e+06	1.30631e+06	3.69705e+06	4.4405e+06	962690	950395	1.6438e+06	1.9214e+06	6.76132e+06	4.59938e+06	1.04971e+06	1.33626e+06	879317	944628	1.47251e+06	2.4859e+06	2.02004e+06	2.01031e+06	0.425047	0.393674	0.209978	21.0437	20.689	-0.354705
[FAamino(5:0)]2S-amino-pentanoicacid	117.079	0.9	2.71492e+06	2.27095e+06	4.09643e+06	3.32443e+06	3.02194e+06	2.68646e+06	3.95895e+06	1.86648e+06	1.95898e+06	2.35513e+06	2.36125e+06	1.91746e+06	1.41546e+06	2.81442e+06	2.60012e+06	1.92374e+06	2.83882e+06	2.40596e+06	2.18319e+06	3.543e+06	2.07252e+06	2.23137e+06	1.97487e+06	2.04967e+06	1.69057e+06	1.59668e+06	1.02331e+06	1.59005e+06	1.02376	0.259342	0.103523	21.2656	20.9607	-0.30499
Taxa-4(20)_11(12)-dien-5alpha-ol	288.244	5.021	118361	106125	1.87394e+07	1.76257e+07	2.511e+06	2.56084e+06	932679	1.22315e+06	931519	770319	572448	1.01358e+06	1.05925e+06	2.23504e+06	2.28178e+06	2.51481e+06	1.04045e+06	1.12915e+06	5.97384e+06	6.57458e+06	396501	324503	78401.6	173177	264043	244069	74235.5	74161.4	0.716878	0.393674	0.209978	20.2821	19.0335	-1.24856
3alpha_7alpha_12alpha-Trihydroxy-5beta-cholestan-26-al	434.339	6.98833	1.24833e+06	1.24393e+06	1.60572e+06	798274	3.15734e+06	3.00427e+06	1.33078e+06	1.43419e+06	2.09335e+06	1.96807e+06	1.43335e+06	1.54207e+06	1.85383e+06	1.13105e+06	1.66949e+06	1.50815e+06	878790	979899	779771	919988	1.45651e+06	1.53945e+06	1.45234e+06	676638	804718	1.07557e+06	1.38028e+06	1.38708e+06	1.26382	0.126668	0.035045	20.6049	20.1105	-0.49433
Lexacalcitol	460.355	7.372	4.01077e+06	3.35784e+06	742465	619606	2.00306e+06	1.97126e+06	1.11213e+06	1.04038e+06	2.18283e+06	2.13545e+06	2.08786e+06	3.02078e+06	3.38373e+06	3.24298e+06	1.88578e+06	1.63701e+06	1.34389e+06	1.31707e+06	1.1853e+06	1.61475e+06	2.03403e+06	2.09023e+06	1.30915e+06	768035	1.75369e+06	1.45453e+06	2.0087e+06	1.79097e+06	1.06408	0.245306	0.0938681	20.8713	20.5516	-0.319731
beta-Glycerophosphoricacid	172.014	0.927	3.42509e+06	3.09027e+06	793210	428036	1.97617e+06	1.44003e+06	350561	546905	774140	1.04338e+06	683733	1.36008e+06	582717	1.11523e+06	1.48529e+06	1.68171e+06	1.66611e+06	1.72159e+06	1.58638e+06	1.80389e+06	1.67429e+06	1.79516e+06	2.07768e+06	1.17439e+06	719615	1.11469e+06	629977	713686	0.351633	0.307346	0.137068	19.927	20.3431	0.41602
Olivoretin D	451.321	4.942	345012	173970	134657	96147.5	912406	1.10652e+06	4.42178e+06	4.72874e+06	5.1536e+06	4.71146e+06	910307	1.12121e+06	538175	608760	50226.1	48731.9	518142	559540	2.01678e+06	1.99082e+06	5.83786e+06	7.17285e+06	1.51292e+06	2.20298e+06	265583	302696	955727	860064	0.00248289	0.991522	0.981969	19.7238	19.5566	-0.167264
5-Allyl-5-sec-butyl-1,3-dimethyl-2,4,6(1H,3H,5H)-pyrimidinetrione	252.147	2.247	3.36523e+06	2.63949e+06	3.70874e+06	3.17929e+06	1.99164e+06	3.43323e+06	4.0459e+06	753958	722059	963545	460168	1.15892e+06	1.14344e+06	4.02458e+06	2.84746e+06	3.16013e+06	1.38602e+06	1.84401e+06	1.18114e+06	1.8013e+06	1.61307e+06	1.01423e+06	6.19928e+06	6.10199e+06	2.71996e+06	1.65964e+06	2.49167e+06	1.86422e+06	0.386463	0.869326	0.768812	20.7791	21.0712	0.2921
Zalcitabine	211.095	1.049	1.51152e+06	1.67795e+06	1.98687e+06	1.53174e+06	1.82049e+06	1.96015e+06	1.54858e+06	3.66314e+06	4.18175e+06	2.08005e+06	1.89296e+06	1.73223e+06	1.26891e+06	1.50053e+06	1.60782e+06	1.99491e+06	2.23671e+06	1.45243e+06	1.50432e+06	1.70282e+06	1.67298e+06	1.64979e+06	2.21454e+06	1.36413e+06	2.06478e+06	1.98792e+06	1.32167e+06	1.83355e+06	0.505151	0.869326	0.768812	20.8638	20.7253	-0.138465
4,15-Diacetoxy-3-hydroxy-12,13-epoxytrichothec-9-en-8-yl 3-hydroxy-3-methylbutanoate	482.215	4.085	1.31427e+06	965214	892258	802541	3.35508e+06	2.92326e+06	310160	246655	1.53111e+06	1.28754e+06	8.82099e+06	7.40926e+06	792679	745443	823535	742238	1.4008e+06	2.00225e+06	3.60631e+06	3.19907e+06	1.5976e+06	1.66885e+06	2.71801e+06	2.6086e+06	1.47892e+06	1.37187e+06	1.61317e+06	1.36957e+06	0.397391	0.393674	0.209978	20.3385	20.6966	0.358102
Cedefingol	343.308	5.962	3.10397e+06	1.58264e+06	1.02273e+07	7.95349e+06	2.38336e+06	3.30645e+06	2.48048e+06	1.84842e+06	1.97585e+06	2.24474e+06	2.73267e+06	1.03815e+07	2.4163e+06	2.44386e+06	2.21171e+06	3.81329e+06	7.00475e+06	1.79528e+06	1.83028e+06	1.48044e+06	5.09558e+06	4.92392e+06	1.47096e+06	1.82984e+06	1.7407e+06	3.02086e+06	7.13097e+06	8.48139e+06	0.251393	0.679625	0.511239	21.5998	21.5428	-0.0569601
3-(Sulfooxy)-L-tyrosine	277.025	1.139	3.47001e+06	3.92973e+06	4.42756e+06	5.6609e+06	5.70334e+06	3.95902e+06	3.05751e+06	3.41544e+06	2.95818e+06	3.73313e+06	3.45411e+06	3070998	3.63937e+06	2.24779e+06	5.68388e+06	4.84427e+06	3.93831e+06	3.66241e+06	2.6081e+06	3.52697e+06	2.72977e+06	4.67805e+06	2.6819e+06	2.75409e+06	2.64409e+06	1.82143e+06	3.77917e+06	3.25446e+06	0.42982	0.613023	0.427387	21.8032	21.6661	-0.137129
Sphingosine-1-phosphate (d16:1)	351.217	4.8645	1.96801e+06	1.72002e+06	1.60313e+06	1.81531e+06	2.0076e+06	1.46244e+06	1.35585e+06	1.76945e+06	2.75341e+06	2.56032e+06	1.76873e+06	1.78158e+06	1.50072e+06	2.08269e+06	3.15049e+06	2.83739e+06	2.21722e+06	2.14669e+06	3.10221e+06	3.03782e+06	2.18333e+06	2.17074e+06	1.3195e+06	1.02072e+06	1.87162e+06	1.49412e+06	2.54276e+06	1.90611e+06	0.974111	0.230223	0.0849275	20.8054	21.0089	0.203436
Bardoxolone methyl	505.317	6.46	4.19876e+06	3.83094e+06	2.18396e+06	1.90787e+06	2.95781e+06	2.10295e+06	2.88166e+06	2.58392e+06	1.66151e+06	1.45403e+06	1.25828e+06	1.43257e+06	1.42535e+06	2.34649e+06	1.65025e+06	1.45016e+06	1.69962e+06	1.4657e+06	2.15275e+06	2.15303e+06	1.5081e+06	1.51808e+06	1.50824e+06	1.90629e+06	959467	1.29624e+06	2.1775e+06	1.82416e+06	1.26797	0.230223	0.0849275	21.0362	20.6324	-0.403786
Nicotianamine	303.142	2.1895	2.95964e+06	2.57056e+06	1.56512e+06	1.62359e+06	2.77857e+06	1.65121e+06	1.01114e+06	1.88058e+06	2.58833e+06	3.55496e+06	5.06782e+06	2.68872e+06	593839	1.54017e+06	785107	757833	1.31132e+06	1.27105e+06	1.56792e+06	1.55007e+06	1.49801e+06	1.57696e+06	1.15816e+06	938702	1.12234e+06	1.25708e+06	1.2117e+06	1.29873e+06	1.579	0.0143206	0.0011827	20.9487	20.2016	-0.747053
2-Aminoadenosine	282.108	2.456	3.27625e+06	9.20301e+06	1.07335e+07	1.07653e+07	9.03852e+06	9.4987e+06	4.95516e+06	5.43952e+06	5.45226e+06	4.52645e+06	6.85341e+06	6.28392e+06	5.75777e+06	5.36851e+06	6.32235e+06	7.15976e+06	5.23187e+06	4.30925e+06	5.77422e+06	6.44908e+06	4.29899e+06	4.3573e+06	4.6086e+06	1.90016e+06	4.84532e+06	3.92988e+06	5.98864e+06	6.39726e+06	1.34091	0.201054	0.0690475	22.642	22.2232	-0.418857
Catechingallate	442.088	0.98	1.58882e+06	798390	2.71698e+06	3.65613e+06	4.989e+06	5.45177e+06	1.12556e+06	3.56495e+06	1.76463e+06	3.69136e+06	1.52534e+06	780325	1.58029e+06	898485	4.49473e+06	1.60074e+06	4.78285e+06	660219	1.95411e+06	5.33403e+06	6.55132e+06	8.71071e+06	2.19585e+06	4.84751e+06	1.64461e+06	716788	5.08893e+06	4.75658e+06	0.952109	0.29035	0.125092	20.9234	21.5008	0.577347
Sapacitabine	490.314	2.669	1.90284e+06	2.48197e+06	2.80221e+06	1.73041e+06	2.57169e+06	3.02071e+06	3.03007e+06	1.76428e+06	1.74286e+06	1.92861e+06	1.89517e+06	2.48767e+06	2.33406e+06	1.34944e+06	2.1663e+06	1.08029e+06	1.43693e+06	1.49884e+06	1.58494e+06	1.11337e+06	1.32663e+06	1.33049e+06	1.03835e+06	1.58446e+06	1.33753e+06	1.21298e+06	1.0278e+06	1.45968e+06	2.15732	0.000679426	1.36e-05	21.0412	20.3583	-0.682893
5-Hydroxy-2-(4-hydroxyphenyl)-4-oxo-4H-chromen-7-yl hydrogen sulfate	350.009	3.024	5.63461e+06	4.7792e+06	805691	773944	314492	260090	3.38397e+06	2.70951e+06	1.55946e+06	1.48601e+06	439401	389954	577228	585250	210810	203071	723757	819976	189807	231411	2.34663e+06	1.59953e+06	1.65278e+06	1.94858e+06	1.64319e+06	1.71006e+06	218868	242857	0.741818	0.477924	0.285176	19.9856	19.2919	-0.693684
NP-003553	338.246	5.9075	1.58397e+06	1.2608e+06	8.12806e+07	7.31436e+07	4.20627e+06	4.22756e+06	4.23673e+06	4.42059e+06	1.23301e+06	1.18222e+06	1.35499e+06	1.36296e+06	1.01725e+07	9.60715e+06	300993	308561	722637	699532	8.11723e+06	6.74026e+06	2.02855e+06	1.82669e+06	215181	234741	448931	379137	5.17957e+06	4.51742e+06	0.95655	0.126668	0.035045	22.0712	19.9985	-2.07266
L-gamma-Glutamyl-L-hypoglycin	270.121	2.175	5.77264e+06	4.72414e+06	2.79167e+06	2.64657e+06	944439	1.25511e+06	1.46711e+06	885547	828380	651573	455003	1.07295e+06	787604	1.20792e+06	5.16985e+06	4.62298e+06	4.07582e+06	3.45743e+06	1.86193e+06	1.85842e+06	1.33447e+06	1.29858e+06	5.70932e+06	5.76253e+06	739662	800063	4.41906e+06	4.96459e+06	1.2379	0.135619	0.0394817	20.3802	21.34	0.95978
pentobarbital	226.131	2.2285	3.04426e+06	3.73794e+06	2.42525e+06	2.6867e+06	1.91041e+06	2.45573e+06	3.00091e+06	1.7701e+06	899501	901036	1.67524e+06	2.2134e+06	1.58923e+06	2.86993e+06	2.13883e+06	1.90537e+06	1.7476e+06	1.51792e+06	1.44796e+06	1.3962e+06	1.27781e+06	1.27345e+06	2.51668e+06	2.71221e+06	1.66105e+06	1.84128e+06	1.42087e+06	1.74398e+06	1.05549	0.201054	0.0690475	20.9765	20.7062	-0.270225
Estradiol enanthate	384.265	5.741	5.67751e+06	6.24538e+06	2.72078e+06	2.39201e+06	3.47314e+06	3.53206e+06	2.72044e+06	1.10471e+06	1.03119e+06	1.46229e+06	1.53594e+06	1.44914e+06	1.58414e+06	3.29649e+06	2.9719e+06	2.7152e+06	1.79476e+06	1.82315e+06	2.22617e+06	1.82413e+06	1.30196e+06	1.42056e+06	1.3963e+06	1.46151e+06	907851	887454	3.48126e+06	1.43341e+06	1.00287	0.259342	0.103523	21.1591	20.6936	-0.465576
Tryptoline	172.1	2.216	2.39509e+06	2.13819e+06	1.43805e+06	1.09111e+06	2.68535e+06	3.64811e+06	2.50745e+06	2.15985e+06	986674	1.20639e+07	1.31917e+07	4.11954e+06	2.97121e+06	2.11428e+06	1.7478e+06	3.11247e+06	4.86443e+06	3.7141e+06	1.98932e+06	955343	2.04457e+06	2.22572e+06	2.2928e+06	2.48284e+06	4.01714e+06	4.39089e+06	1.35936e+07	1.76218e+07	0.301296	0.70113	0.540927	21.4119	21.6662	0.254352
Pyridoxamine;2-Methyl-4-aminomethyl-5-hydroxymethyl-3-Pyridinol	168.09	0.999	2.76511e+06	1.86129e+06	3.96863e+06	4.60406e+06	2.69757e+06	3.67559e+06	7.1939e+06	1.25978e+06	1.85044e+06	3.93602e+06	3.78357e+06	8.50855e+06	1.07078e+07	1.30192e+07	3.44861e+06	3.17823e+06	1.28061e+06	2.36264e+06	2.81625e+06	967176	1.99758e+06	2.07038e+06	2.21067e+06	2.35625e+06	1.05525e+06	1.32774e+06	7.89899e+06	9.02119e+06	0.964839	0.16059	0.0497355	21.9345	21.1864	-0.748103
Ciclesonide	540.308	2.89	2.76631e+06	3.61458e+06	4.47056e+06	4.99223e+06	735962	754153	1.85337e+06	2.0733e+06	2.00489e+06	2.00507e+06	786008	875108	5.63769e+06	5.59148e+06	2.56941e+06	1.98309e+06	1.5591e+06	1.91991e+06	524554	444922	2.11622e+06	1.88061e+06	1.92013e+06	1.25295e+06	1.64846e+06	1.35313e+06	1.81727e+06	1.8588e+06	1.08952	0.245306	0.0938681	21.0273	20.5033	-0.523983
PG(18:1(11Z)/18:2(9Z,12Z))	772.527	2.965	1.09651e+06	2.10764e+06	2.58274e+06	2.06013e+06	1.5168e+06	1.97485e+06	2.21626e+06	1.99394e+06	690399	1.98122e+06	2.76329e+06	1.52644e+06	1.82867e+06	1.69292e+06	2.32159e+06	1.83061e+06	1.85212e+06	2.4227e+06	1.75581e+06	1.67456e+06	1.29978e+06	2.078e+06	2.22403e+06	1.65844e+06	2.27933e+06	2.77831e+06	2.46884e+06	1.76395e+06	0.39921	0.613023	0.427387	20.7534	20.9252	0.17183
1-(4-Hydroxyphenyl)-2-aminoethanol	153.079	2.462	2.10302e+06	2.83343e+06	4.34907e+06	4.2476e+06	4.65628e+06	4.44593e+06	4.17548e+06	3.00055e+06	3.06198e+06	2.7889e+06	2.62165e+06	6.75928e+06	9.46064e+06	6.29212e+06	1.43084e+06	1.4132e+06	1.66273e+06	1.46657e+06	1.7517e+06	1.62909e+06	2.24008e+06	2.42775e+06	1.49621e+06	1.58794e+06	1.35426e+06	1.79139e+06	1.09969e+06	1.76557e+06	2.09051	1.93e-05	1.99e-07	21.9272	20.6274	-1.29972
1-methyl-1,2,3,4-tetrahydro-beta-carboline-3-carboxylic acid	230.105	2.632	924828	1.37063e+06	2.33064e+06	1.89879e+06	1.17304e+06	492689	775664	3.86682e+06	2.47661e+06	1.23848e+06	1.43451e+06	834723	2.31803e+06	1.37737e+06	993949	1.29597e+06	1.50106e+06	1.34912e+06	1.78399e+06	2.9581e+06	1.79635e+06	1.66349e+06	1.27836e+06	670614	1.8362e+06	2.59905e+06	326092	478501	0.296365	0.933387	0.874287	20.4197	20.2683	-0.151314
7-Isopropyl-4a-methyl-1-methylene-1,2,3,4,4a,9,10,10a-octahydrophenanthrene	254.203	7.226	4.30872e+06	3.29518e+06	1.71764e+06	1.99264e+06	2.42784e+06	1.51878e+06	1.69527e+06	2.17019e+06	2.01928e+06	2.17645e+06	2.69636e+06	1.84754e+06	1.87874e+06	2.10504e+06	2.45833e+06	2.01978e+06	2.0713e+06	1.564e+06	2.47334e+06	2.42388e+06	1.49834e+06	1.60568e+06	1.71746e+06	1.56785e+06	1.59972e+06	1.50748e+06	2.02713e+06	1.52279e+06	0.968542	0.230223	0.0849275	21.0602	20.8018	-0.258396
4'-HYDROXY FLURBIPROFEN	260.086	0.612	1.33707e+06	1.46006e+06	1.80988e+06	1.40521e+06	2.30497e+06	2.17972e+06	1.49827e+06	1.57111e+06	1.54225e+06	1.51019e+06	1.7341e+06	1.94487e+06	875845	1.25183e+06	1.95633e+06	2.02244e+06	1.50213e+06	1.65484e+06	1.75483e+06	1.87394e+06	1.87433e+06	2.04265e+06	1.71956e+06	1.44992e+06	1.36503e+06	1.21666e+06	1.92018e+06	1.90429e+06	0.53924	0.477924	0.285176	20.5732	20.7082	0.135028
Tinidazole	247.062	2.491	3.59613e+06	2.95378e+06	894841	838609	5.17779e+06	4.88629e+06	1.15003e+06	1.45887e+06	1.5133e+06	3.23867e+06	2.12812e+06	451107	639177	571654	533131	761577	2.56611e+06	1.52802e+06	1.25098e+06	1.05687e+06	808467	683660	1.00835e+06	793002	970544	962062	753622	1.06006e+06	1.13898	0.29035	0.125092	20.5876	19.8939	-0.693661
Perindoprilat	340.199	2.382	2.6945e+06	3.07918e+06	2.1732e+06	2.89787e+06	2.42221e+06	2.27858e+06	3.08124e+06	1.22218e+06	1.0024e+06	952492	1.03815e+06	978092	961328	2.33939e+06	2.31691e+06	2.42858e+06	2.11455e+06	2.19544e+06	1.50604e+06	1.70918e+06	1.48185e+06	1.91764e+06	3.49744e+06	4.08669e+06	1.90708e+06	2.17145e+06	1.62274e+06	1.42382e+06	0.484563	0.827632	0.700611	20.7322	20.9797	0.247436
1-Naphthol	144.057	2.399	919096	1.07423e+06	735081	819483	736597	715791	1.58949e+06	1.15194e+06	1.04341e+06	1.72938e+06	1.62826e+06	2.56834e+06	2.02004e+06	1.59467e+06	1.6105e+06	1.34775e+06	675027	643879	688080	550114	1.42793e+06	1.53425e+06	574780	555727	6.34367e+06	7.04623e+06	376486	362585	0.295911	0.259342	0.103523	20.2032	19.975	-0.228163
4,4'-[(Z)-1,2-Diazenediyldimethylylidene]bis(2,6-dimethoxy-2,5-cyclohexadien-1-one)	358.116	2.606	2.90825e+06	2.38001e+06	496311	437343	6.96103e+06	6.75962e+06	1.13865e+06	943291	390506	269540	197205	322594	104212	116837	160204	150549	4.84484e+06	3.80911e+06	161128	145870	204954	169880	1.04602e+06	1.03774e+06	130245	114695	7.55463e+06	7.41282e+06	0.158096	0.756219	0.602685	19.4076	19.1057	-0.301873
Moxisylyte	279.183	4.082	226250	158738	884980	690315	165380	163677	1.02093e+06	2.85252e+06	2.72946e+06	1.73242e+06	1.6095e+06	1.75923e+06	1.82272e+06	1.76445e+07	528267	572689	475117	565711	4.74627e+06	4.50279e+06	1.59343e+06	1.6088e+06	745550	694116	152569	158116	130285	132124	0.484947	0.325041	0.149881	19.9012	19.2152	-0.685968
Lexibulin	434.243	13.888	1.75663e+06	1.4678e+06	1.56298e+06	1.19682e+06	5.31983e+06	2.88661e+06	1.38522e+06	2.70361e+06	2.59299e+06	3.44121e+06	3.00237e+06	2.22908e+06	1.95495e+06	1.36767e+06	2.41098e+06	2.38778e+06	4.27765e+06	4.02828e+06	4.9979e+06	4.50619e+06	7.11644e+06	1.00586e+07	2.10891e+07	4.47567e+07	3.45492e+06	1.78485e+06	1.64062e+06	2.10771e+06	1.09033	0.0494767	0.00786587	21.034	22.1876	1.15351
Icosadienoicacid	308.271	7.368	5.8466e+06	4.7444e+06	1.64432e+06	2.14508e+06	5.23037e+06	6.53603e+06	900619	1.97903e+06	1.95343e+06	792425	1.1769e+06	1.15939e+06	659007	657916	2.61325e+06	2.73005e+06	1.47839e+06	1.44953e+06	938834	887343	953811	1.21335e+06	2.20497e+06	2.21181e+06	2.43145e+06	1.54302e+06	1.31322e+06	1.11597e+06	0.790445	0.955396	0.910026	20.8183	20.5478	-0.270564
Seocalcitol	454.344	4.809	3.93872e+06	3.30588e+06	3.22703e+06	3.47953e+06	2.84692e+06	2.99371e+06	2.69951e+06	1.53353e+06	1.65193e+06	1.4907e+06	1.67171e+06	2.17265e+06	1.85301e+06	2.75302e+06	2.45978e+06	2.02042e+06	2.09207e+06	1.86541e+06	1.79144e+06	1.64458e+06	1.68086e+06	1.51701e+06	3.32489e+06	3.70586e+06	1.36789e+06	1.44009e+06	1.46991e+06	1.633e+06	0.965669	0.216296	0.0766636	21.2062	20.8638	-0.342371
Icosanedioic acid	342.277	6.529	4.15471e+06	3.63162e+06	5.02837e+06	4.75001e+06	1.85246e+06	1.73172e+06	1.25458e+06	1.09652e+06	1.32256e+06	1.2782e+06	1.14055e+06	1.23396e+06	1.92671e+06	3.29286e+06	1.37748e+06	1.29067e+06	1.28472e+06	1.09901e+06	2.15361e+06	2.32893e+06	1.68396e+06	1.59653e+06	862814	919389	1.54022e+06	1.57052e+06	2.2881e+06	2.20222e+06	1.10924	0.542777	0.35189	20.9709	20.5283	-0.442624
[FAtrihydroxy(18:0)]9_10_13-trihydroxy-11-octadecenoicacid	330.24	4.254	1.55142e+06	3.23381e+06	1.3792e+06	2.44785e+06	1.37001e+06	2.59799e+06	1.93549e+06	1.82145e+06	2.06568e+06	1.9447e+06	952595	782919	2.15594e+06	2.41984e+06	591998	859514	1.00222e+06	1.37879e+06	1.07954e+06	1.0265e+06	1.81343e+06	1.82226e+06	1.09785e+06	1.93126e+06	861179	860787	2.16148e+06	1.83593e+06	1.29518	0.0858566	0.018554	20.7671	20.2177	-0.549461
Bromodeoxyuridine	305.986	0.655	1.87991e+06	2.19456e+06	2.27746e+06	1.74765e+06	3.6083e+06	2.60841e+06	1.62651e+06	1.12493e+06	1.9624e+06	2.06209e+06	1.73246e+06	950061	1.15899e+06	2.39547e+06	1.43492e+06	2.18582e+06	1.92631e+06	3.24155e+06	2.11147e+06	1.48629e+06	1.89262e+06	2.1477e+06	2.08569e+06	1.12614e+06	1.3459e+06	952759	1.21776e+06	1.06374e+06	0.405351	0.591314	0.401263	20.8139	20.6408	-0.173107
MFCD00083068	440.386	7.688	2.95596e+06	2.78195e+06	1.69538e+06	1.61901e+06	1.6822e+06	1.82361e+06	128789	95335.4	2.20837e+06	1.98578e+06	1.46631e+06	1.58294e+06	1.72259e+06	1.41799e+06	1.68757e+06	1.78696e+06	1.84561e+06	1.84056e+06	2.29236e+06	2.31832e+06	1.86198e+06	1.74146e+06	989813	956574	1.03122e+06	937638	1.51786e+06	1.5964e+06	0.055388	0.972037	0.945946	20.246	20.5468	0.30082
Aporeine	279.125	2.886	2.38987e+06	2.73304e+06	2.64526e+06	1.28556e+06	2.05473e+06	1.82306e+06	1.65598e+06	1.87812e+06	1.64452e+06	1.71728e+06	1.13674e+06	1.89881e+06	1.63411e+06	2.55809e+06	2.08749e+06	1.30485e+06	983044	1.20359e+06	1.51457e+06	1.48643e+06	1.40801e+06	1.27995e+06	1.36956e+06	1.11825e+06	1.2987e+06	1.67449e+06	1.19024e+06	1.35883e+06	1.72331	0.0175712	0.00172931	20.8378	20.37	-0.467764
[FA(20:4)]5Z_8Z_11Z_14Z-eicosatetraenoicacid	304.24	5.8365	2.5949e+06	2.53736e+06	2.42257e+06	2.45537e+06	2.68348e+06	2.38751e+06	2.21816e+06	2.27854e+06	1.22668e+06	1.43221e+06	1.18877e+06	1.13071e+06	1.75824e+06	1.88509e+06	1.19341e+06	1.03938e+06	1.65852e+06	1.38605e+06	1.60117e+06	1.53195e+06	1.22837e+06	1.26485e+06	1.30087e+06	1.66772e+06	2.64466e+06	1.49261e+06	1.45928e+06	1.57575e+06	1.43996	0.16059	0.0497355	20.8799	20.4845	-0.395396
Chlorophyllide a	614.238	4.5025	3.06596e+06	3.99784e+06	226682	364064	2.2167e+06	2.21354e+06	473572	832646	910300	788483	600850	371020	220585	657809	1.5048e+06	1.56149e+06	2.63721e+06	3.50851e+06	1.47864e+06	1.03457e+06	2.88935e+06	2.51882e+06	1.48853e+06	1.69958e+06	2.77123e+06	2.69372e+06	2.57096e+06	2.72213e+06	1.36232	0.0410334	0.00576106	19.613	21.0005	1.38752
Remifentanil	376.2	3.5535	1.10863e+06	1.33567e+06	2.12152e+06	1.9487e+06	1.67295e+06	1.43816e+06	4.23289e+06	3.37359e+06	2.41646e+06	2.49746e+06	1.74355e+06	2.08721e+06	2.49802e+06	3.13053e+06	2.4021e+06	2.88758e+06	1.43151e+06	1.17946e+06	1.5064e+06	1.57901e+06	2.26378e+06	1.90223e+06	3.42187e+06	3.00251e+06	928739	860487	1.76283e+06	1.8985e+06	0.511341	0.503092	0.306426	21.013	20.7663	-0.246713
Ozagrel	228.089	1.211	343758	2.92692e+06	313838	1.52902e+06	1.943e+06	5.56775e+06	2.12246e+06	8.19826e+06	1.06429e+07	232458	277222	367935	198988	1.13925e+06	465449	212857	241773	836960	199013	613808	280224	181424	170173	347963	165987	1.35038e+06	180049	195239	1.18813	0.0332255	0.00416177	20.1014	18.2146	-1.88682
Cyamemazine	323.145	5.332	1.40383e+06	1.17049e+06	3.46383e+06	3.16852e+06	2.52312e+06	2.19104e+06	1.30979e+06	1.24676e+06	1.93995e+06	1.65687e+06	1.5182e+06	1.74911e+06	1.77939e+06	1.77554e+06	805466	961065	1.20318e+06	1.18981e+06	1.12039e+06	1.03192e+06	1.36301e+06	1.42344e+06	2.12105e+06	2.06418e+06	801590	719263	1.65418e+06	1.798e+06	1.34885	0.0601641	0.0106002	20.7959	20.2331	-0.562717
7_8-Didehydro-4_5-epoxy-3-methoxy-17-methoxy-(5_)-morphinan-6-one	297.136	5.133	147449	106899	695691	411848	758659	835267	1.49309e+06	308654	244774	90315.4	97636.4	101965	102995	675468	99034.2	107505	1.27037e+06	1.03411e+06	5.97046e+06	6.13661e+06	125065	84260.9	142614	140537	1.60764e+06	1.68e+06	100383	156537	0.789035	0.70113	0.540927	18.1057	18.665	0.559253
(2S)-2-(2-Hydroxy-2-propanyl)-4,7,8-trimethoxy-9-methyl-2,3-dihydrofuro[2,3-b]quinolin-9-ium	334.166	2.448	2.47814e+06	2.77182e+06	2.05311e+06	2.52777e+06	2.52066e+06	2.06861e+06	2.71718e+06	3.29422e+06	989144	869659	623628	481098	1.50687e+06	1.36813e+06	2.22668e+06	1.3416e+06	3.4457e+06	1.59274e+06	3.85971e+06	3.82529e+06	1.32905e+06	1.50969e+06	1.69086e+06	1.99976e+06	2.18632e+06	2.02534e+06	1.6473e+06	1.77658e+06	0.429252	0.800027	0.667331	20.6309	20.9585	0.327667
disophenol	390.82	5.079	190505	173393	995998	861155	145588	188881	500880	549537	8.06803e+06	7.53338e+06	729287	676200	195313	231389	5.00442e+06	4.69797e+06	88954.7	128699	124682	74137	97099.4	98916.9	75139.1	79055.9	1.4431e+06	1.56245e+06	1.50487e+06	1.53241e+06	0.00448955	0.435776	0.24563	19.0923	18.4766	-0.615747
(4S)-4-{[(9Z)-3-Hydroxy-9-octadecenoyl]oxy}-4-(trimethylammonio)butanoate	441.344	5.697	7.70734e+06	6.32226e+06	2.48039e+06	2.33262e+06	5.83989e+06	6.38908e+06	1.98724e+06	730834	713622	1.39276e+06	1.45066e+06	2.51473e+06	2.50777e+06	4.76989e+06	2.55485e+06	1.92372e+06	2.74916e+06	2.73185e+06	1.10842e+06	954963	922204	961224	603180	724505	1.0808e+06	1.16624e+06	2.35358e+06	2.1683e+06	1.36385	0.16059	0.0497355	21.3128	20.4034	-0.909467
SM(d18:1/18:0)	730.597	10.52	8.90221e+06	8.3114e+06	3.54725e+06	4.27435e+06	2.29482e+06	1.06619e+07	9.21548e+06	5.36545e+06	5.49635e+06	4.11024e+06	4.98423e+06	4.28412e+06	6.04428e+06	7.36882e+06	4.60146e+06	5.34557e+06	3.27233e+06	3.35485e+06	3.18262e+06	2.18495e+06	3.10296e+06	1.67954e+06	3.07295e+06	1.1877e+06	1.45033e+06	1.64431e+06	3.34383e+06	1.32433e+06	1.91507	0.00211663	5.97e-05	22.4147	21.2548	-1.15988
11-Deoxy prostaglandin F2β	338.245	6.154	3.82907e+06	5.31932e+06	2.96365e+06	3.62669e+06	8.21692e+06	2.57975e+06	1.37599e+06	3.06422e+06	5.20481e+06	1.89604e+06	1.75389e+06	2.13624e+06	3.04962e+06	2.90843e+06	1.56238e+06	1.33733e+06	2.73608e+06	1.40571e+06	3.34335e+06	3.3345e+06	1.6713e+06	1.92381e+06	1.26267e+06	1.16095e+06	3.05889e+06	2.48126e+06	2.05284e+06	3.24629e+06	1.16387	0.135619	0.0394817	21.5468	20.9589	-0.587924
UNII:Z5JO63XGNK	262.193	5.504	92124.7	82982.4	142831	155466	118858	81553.3	85014	5.59933e+06	1.06719e+07	82426.6	84218.2	106447	92508.2	666637	83001	81610.1	185723	68936.6	92467.7	110653	524361	434163	78221.4	92291.3	81863.6	76474.7	145376	186161	0.631127	0.591314	0.401263	17.6966	16.9401	-0.756445
epsilon-(gamma-Glutamyl)-lysine	275.147	0.917	2.69266e+06	2.23978e+06	3.84724e+06	4.24698e+06	5.18565e+06	2.89215e+06	3.22731e+06	2.75156e+06	3.34151e+06	2.84821e+06	3.28304e+06	2.71205e+06	2.33544e+06	3.17715e+06	2.01856e+06	3.57047e+07	1.6048e+06	2.04252e+06	2.11115e+06	1.85551e+06	2.07269e+06	1.83323e+06	1.80426e+06	2.66139e+06	1.53549e+06	2.1521e+06	1.39116e+06	1.88485e+06	0.344055	0.00168838	4.53e-05	21.5727	21.1572	-0.415548
5'-S-Methyl-5'-thioadenosine	297.089	2.124	2.89815e+06	2.21e+06	2.58517e+06	2.25058e+06	2.37678e+06	1.59219e+06	2.07951e+06	1.88392e+06	1.8478e+06	2.877e+06	2.66218e+06	2.03408e+06	1.8751e+06	2.74505e+06	1.21855e+06	1.13905e+06	2.3357e+06	2.36515e+06	2.29284e+06	1.94404e+06	1.41444e+06	1.62667e+06	1.70845e+06	1.23141e+06	1.16398e+06	1.29276e+06	1.74852e+06	1.60312e+06	1.71528	0.0175712	0.00172931	21.0973	20.6063	-0.491018
3-(3-sulfooxyphenyl)propanoic acid	246.019	3.00125	1.19935e+06	1.034e+06	312889	291403	693839	649209	803818	735874	176893	118924	1.76741e+06	1.81776e+06	652596	600143	741152	703141	1.1325e+06	863376	1.37527e+06	1.20053e+06	616515	633378	270894	209946	122963	100007	997964	851079	0.418117	0.991522	0.981969	19.1964	19.0513	-0.145063
DIGITOGENIN	448.319	6.8175	5.08265e+06	3.91316e+06	2.48139e+06	2.50784e+06	3.53826e+06	3.7343e+06	860386	926582	2.03497e+06	1.81075e+06	1.37737e+06	1.49617e+06	1.56316e+06	1.68675e+06	1.0343e+06	1.17745e+06	1.03731e+06	1.00363e+06	1.39553e+06	1.69496e+06	1.50396e+06	1.19341e+06	1.54768e+06	1.54386e+06	1.53629e+06	1.36966e+06	1.28343e+06	1.275e+06	1.43897	0.0494767	0.00786587	20.9796	20.3222	-0.657371
Palmatoside G	492.201	1.145	2.27283e+06	1.92988e+06	2.17062e+06	1.45705e+06	2.58238e+06	2.10652e+06	2.23176e+06	1.75791e+06	1.62364e+06	2.09879e+06	931283	705194	679918	894589	4.14647e+06	3.16195e+06	2.35806e+06	1.85073e+06	2.00971e+06	2.72503e+06	3.12087e+06	3.00753e+06	1.79738e+06	2.02642e+06	748785	626155	2.5202e+06	2.61418e+06	1.18551	0.148545	0.0443691	20.5498	21.004	0.454247
Acevaltrate	480.2	2.584	2.19278e+06	2.18359e+06	596333	186636	6.84768e+06	1.66635e+06	320973	1.34024e+06	1.36915e+06	1.44402e+07	1.23955e+07	225014	469921	188594	665436	800736	6.60325e+06	6.67338e+06	1.15607e+06	1.43977e+06	758090	865721	464564	252011	4.08874e+06	3.89295e+06	2.39542e+06	2.1777e+06	0.258944	0.78283	0.634669	20.1942	20.5003	0.306121
Dopamine3-O-sulfate	233.035	1.093	5.54448e+06	3.19893e+06	1.64052e+06	1.27969e+06	1.96328e+06	1.7167e+06	3.14374e+06	3.76176e+06	2.67867e+06	2.84001e+06	1.4494e+06	1.29267e+06	1.29592e+06	1.85781e+06	2.74618e+06	2.37754e+06	1.76298e+06	1.77511e+06	1.16371e+06	1.5565e+06	2.41854e+06	2.38854e+06	1.83e+06	1.7728e+06	743042	720199	1.97366e+06	2.17284e+06	0.797687	0.542777	0.35189	21.0484	20.6913	-0.357126
gamma-Glutamyl-gamma-aminobutyraye	232.105	0.999	3.49135e+06	3.06997e+06	2.04794e+06	2.22462e+06	1.49868e+06	2.26523e+06	2.00633e+06	1.85308e+06	1.67421e+06	845692	1.27111e+06	1.31708e+06	1.20538e+06	2.19775e+06	2.5613e+06	2.3321e+06	3.50373e+06	2.65776e+06	2.84598e+06	1.81927e+06	2.40491e+06	1.66569e+06	1.53805e+06	2.11661e+06	824586	812462	617370	415593	0.10639	0.991522	0.981969	20.7829	20.5983	-0.184557
Olean-12-ene-3,16,21,22,23,28-hexol	506.361	6.3785	2.83848e+06	2.3e+06	3.12399e+06	2.1595e+06	2.78831e+06	2.08076e+06	2.39209e+06	2.4679e+06	1.44365e+06	1.51824e+06	3.67135e+06	2.51463e+06	3.98584e+06	2.70888e+06	1.30917e+06	1.45578e+06	2.48317e+06	2.98721e+06	3.96221e+06	3.65037e+06	1.77959e+06	2.45312e+06	2.63606e+06	2.4266e+06	1.74266e+06	866700	2.35183e+06	2.0302e+06	0.620909	0.503092	0.306426	21.2409	21.0265	-0.214334
BIM-1	412.192	4.127	1.91763e+06	1.97414e+06	913029	960211	4.98865e+06	4.76585e+06	611320	678959	2.26511e+06	1.36404e+06	1.04846e+06	1.05873e+06	89229.7	126497	1.67471e+06	1.59888e+06	2.47718e+06	2.59205e+06	2.82413e+06	2.44963e+06	1.3342e+06	1.45876e+06	1.72156e+06	1.55762e+06	644632	792756	3.17856e+06	2.81989e+06	0.427492	0.29035	0.125092	19.956	20.7511	0.795073
Oseltamivir	312.204	2.4275	3.3946e+06	2.61134e+06	4.45529e+06	4.43471e+06	3.51005e+06	3.71427e+06	2.79239e+06	1.81254e+06	1.69579e+06	1.72089e+06	1.79836e+06	2.35088e+06	2.3426e+06	4.19997e+06	2.13209e+06	1.77826e+06	2.20445e+06	2.02017e+06	2.11561e+06	2.51119e+06	1.81188e+06	1.89942e+06	3.23142e+06	3.37866e+06	1.42357e+06	1.92342e+06	2.03883e+06	2.24579e+06	1.20299	0.216296	0.0766636	21.3901	21.0292	-0.360932
Benzoyl cyanide	131.037	2.22067	6.53445e+06	5.08129e+06	1.40515e+06	833602	1.61558e+07	1.47559e+07	1.17741e+06	1.49114e+06	1.42888e+06	2.6395e+06	2.65615e+06	394261	372137	926991	669157	517657	1.42639e+07	1.27744e+07	2.28416e+06	2.25095e+06	652894	528048	1.03905e+06	914843	2.4557e+06	1.6921e+06	890393	864939	0.273978	0.542777	0.35189	20.9628	20.5323	-0.430433
mebutamate	232.142	1.907	578706	2.59201e+06	858401	764303	1.49639e+06	2.09225e+06	868484	749563	2.18301e+06	1.60983e+06	450554	472973	523399	864969	391638	426049	230158	390131	868706	1.18953e+06	777929	630983	2.59961e+06	2.83485e+06	4.15641e+06	5.02247e+06	347147	490713	0.435064	0.756219	0.602685	19.8918	19.7653	-0.12655
Linoleamide	279.256	4.814	697206	517654	1.26384e+06	1.36025e+06	1.20557e+06	1.31633e+06	1.48192e+06	1.75062e+06	1.28448e+06	1.32764e+06	1.31838e+06	670019	609248	1.98389e+06	665829	668285	1.87343e+06	1.91594e+06	5.21717e+06	5.80503e+06	1.57517e+06	1.82133e+06	1.13965e+06	1.21226e+06	1.7888e+06	1.74196e+06	849725	755070	0.847803	0.412357	0.227321	20.09	20.5446	0.454631
e]chromeno[5',6':6,7]indeno[1,2-b]indole-4a(4bH)-carbaldehyde	617.37	6.361	2.38711e+06	2.32607e+06	3.35926e+06	3.0693e+06	3.51578e+06	3.60044e+06	2.80511e+06	2.48239e+06	1.70948e+06	1.79148e+06	1.55684e+06	1.89433e+06	1.71679e+06	1.66081e+06	1.25329e+06	1.33994e+06	1.93916e+06	1.94915e+06	2.3558e+06	1.89566e+06	3.12025e+06	3.49418e+06	2.95614e+06	3.47446e+06	1.99414e+06	1.86241e+06	1.54507e+06	1.61019e+06	0.49531	0.660008	0.482401	21.145	20.9916	-0.1534
1,3-Dihydroxy-2-propanyl (13Z)-13-docosenoate	412.355	7.661	3.37155e+06	2.09005e+06	1.89716e+06	3.12435e+06	1.76394e+06	1.9094e+06	1.25023e+06	1.08173e+06	2.43409e+06	2.90311e+06	3.36746e+06	1.73231e+06	2.13578e+06	2.05533e+06	1.48041e+06	1.69851e+06	2.52576e+06	1.42917e+06	3.38607e+06	3.29368e+06	4.58216e+06	4.4524e+06	1.09026e+06	1.69499e+06	2.2616e+06	1.2195e+06	1.33978e+06	1.32336e+06	0.0401248	0.78283	0.634669	21.0081	20.945	-0.0630995
Tiludronic acid	317.929	0.624	2.0322e+06	1.59847e+06	2.32751e+06	2.46021e+06	2.41983e+06	2.53353e+06	1.123e+06	2.70394e+06	2.132e+06	1.74632e+06	1.74548e+06	2.24165e+06	2.27797e+06	2.14336e+06	1.50389e+06	1.99728e+06	2.55649e+06	2.96548e+06	1.60256e+06	2.40187e+06	2.18661e+06	2.44472e+06	2.29209e+06	2.25542e+06	2.5706e+06	2.15711e+06	2.07328e+06	2.04575e+06	0.407534	0.78283	0.634669	20.9736	21.06	0.0864122
Oxibendazole	249.112	3.894	1.21398e+06	906346	2.08115e+06	1.45903e+06	387823	250480	76099.3	513920	550671	548715	575930	622577	609878	318117	357310	342034	150095	136387	225110	199608	708730	702271	642879	683487	142926	95694.9	295729	208269	1.25145	0.16059	0.0497355	19.0836	18.1083	-0.975222
2,3,14,20-Tetrahydroxy-22,23-epoxyergost-7-en-6-one	476.314	5.865	2.32545e+06	1.76004e+06	1.71733e+06	2.07815e+06	1.40974e+07	1.26684e+07	3.18014e+06	3.49573e+06	1.98016e+06	1.79585e+06	1.16109e+06	1.27402e+06	1.82156e+06	2.10744e+06	1.69391e+06	1.98019e+06	2.17388e+06	2.5341e+06	2.03859e+06	1.96605e+06	1.94965e+06	2.08743e+06	1.78077e+06	1.81986e+06	788168	892950	4.10149e+06	4.22123e+06	0.736886	0.800027	0.667331	21.3001	20.8986	-0.401478
1-O-(9,16,17-Trihydroxy-18-oxokauran-18-yl)hexopyranose	514.278	4.268	103400	120776	4.55993e+07	4.83241e+07	2.64037e+06	3.05451e+06	3.08831e+06	3.32336e+06	4.03069e+06	4.07062e+06	1.35146e+06	1.2792e+06	6.36222e+06	4.83206e+06	2.02852e+06	1.72474e+06	224286	171925	9.91018e+06	7.4779e+06	763543	843968	83372	86279	86491.6	89700.7	8.14496e+06	5.85442e+06	0.85536	0.274501	0.113919	21.426	19.5126	-1.91341
Glycolithocholate	433.319	5.607	166683	430803	58608	60918.8	4.31298e+06	3.91136e+06	1.41129e+07	1.43986e+07	9.42393e+06	9.04512e+06	201192	346723	855888	821614	51592.9	50650.6	2.72326e+06	2.082e+06	874593	822386	4.20593e+06	4.63378e+06	3.80041e+06	2.95089e+06	53214.9	54537.6	1.11563e+06	1.15501e+06	0.801482	0.660008	0.482401	20.0657	19.4428	-0.62291
3,7-Dihydroxy-2-(4-hydroxy-3-methoxyphenyl)-5-chromanesulfinic acid	352.061	3.506	9.93915e+06	7.64108e+06	418947	398240	83202.5	86689.2	523783	597506	267820	278773	74030.4	76395.7	69097.8	69182.6	75149.9	72372.6	486783	439323	78678.3	69316.7	585974	554589	70480.3	71525.7	74045.3	73585.3	169234	193883	0.804256	0.477924	0.285176	18.214	17.148	-1.06597
thymol sulfate	230.061	3.8165	1.48935e+06	1.16008e+06	1.34502e+06	1.20616e+06	1.74528e+06	1.46593e+06	2.71375e+07	2.42563e+07	521345	503270	1.0708e+06	1.01284e+06	612732	367908	3.52748e+06	2.97098e+06	3.77185e+06	3.42817e+06	3.69216e+06	3.65273e+06	1.26273e+06	1.23421e+06	1.78491e+06	1.72644e+06	1.60122e+06	1.84933e+06	1.72842e+06	1.68235e+06	0.586289	0.0449456	0.00674339	20.5203	21.0891	0.568809
3alpha_7alpha_12beta-Trihydroxy-5beta-cholanate	408.287	5.4295	2.10247e+06	1.31693e+06	2.37413e+06	1.44818e+06	3.68501e+06	3.86109e+06	927231	728524	5.39036e+06	4.8815e+06	2.22319e+06	1.78624e+06	694327	608203	914811	981573	2.52504e+06	2.18591e+06	1.7344e+06	1.76392e+06	2.13444e+06	2.07019e+06	1.27041e+06	1.2356e+06	298367	343244	1.06828e+06	1.03228e+06	0.861009	0.357455	0.178112	20.7872	20.1866	-0.600645
9-OAHSA	564.512	7.705	6.53402e+06	5.98597e+06	3.42373e+06	3.01225e+06	4.6877e+06	5.6262e+06	106527	129357	1.34758e+06	1.23501e+06	1.70581e+06	1.92556e+06	1.65736e+06	1.7742e+06	3.78539e+06	3.61343e+06	885399	1.0586e+06	2.08969e+06	1.98716e+06	2.16956e+06	2.25989e+06	2.60913e+06	2.3862e+06	3.59433e+06	2.46142e+06	1.80104e+06	1.85323e+06	0.431422	0.885253	0.803613	20.7317	21.0423	0.310568
1-(4-Hydroxy-3,5-dimethoxyphenyl)-1,2,3-propanetriol	244.094	3.699	262764	8.66703e+06	197630	1.66741e+06	1.70455e+06	7.02931e+06	2.42957e+06	5.6349e+06	3.52184e+06	203995	265303	209876	200869	1.49217e+06	236422	432346	270555	999014	185053	726565	280200	197298	312478	618850	217044	3.00499e+06	174800	166703	1.24482	0.230223	0.0849275	19.9717	18.4789	-1.49281
Cypridinaluciferin	405.226	3.208	3.26871e+06	3.70138e+06	3.76279e+06	2.54075e+06	2.05611e+06	1.57019e+06	2.0568e+06	1.34397e+06	1.04795e+06	1.18634e+06	1.09496e+06	1.05922e+06	1.11995e+06	2.27899e+06	2.90117e+06	2.33103e+06	1.99742e+06	2.7357e+06	3.05365e+06	2.04951e+06	1.2976e+06	1.53356e+06	3.08371e+06	3.05243e+06	1.6131e+06	1.47662e+06	1.87356e+06	2.16226e+06	0.422085	0.542777	0.35189	20.781	21.0281	0.247135
isonocardicinC	486.174	3.28	2.90139e+06	2.78539e+06	1.9878e+06	2.27087e+06	4.58804e+06	3.76863e+06	1.67758e+06	1.51835e+06	3.73686e+06	2.99758e+06	3.78318e+06	3.52314e+06	1.44411e+06	1.31501e+06	3.75225e+06	3.10521e+06	1.45811e+06	1.50245e+06	2.88182e+06	2.59739e+06	1.96623e+06	1.82856e+06	1.37716e+06	1.23239e+06	1.57375e+06	2.82345e+06	2.31223e+06	2.25658e+06	0.852758	0.34193	0.163552	21.2742	20.9832	-0.291063
1-hexadecyl-2-[(9Z,12Z)-octadecadienoyl]-sn-glycero-3-phosphocholine	743.581	13.761	9.59736e+06	6.75902e+06	5.68333e+06	7.88753e+06	5.19327e+06	4.89008e+06	2.49556e+06	2.86286e+06	4.40662e+06	2.06437e+06	2.56331e+06	2.89578e+06	2.70676e+06	3.31796e+06	3.31438e+06	2.40961e+06	1.48592e+06	1.89228e+06	1.87925e+06	2.6125e+06	1.85407e+06	2.29693e+06	1.61183e+06	2.07208e+06	1.38152e+06	1.60282e+06	6.97122e+06	1.56974e+06	1.47958	0.00605446	0.000337516	21.9497	21.0183	-0.931406
(3S,6S,9S,14aR)-9-[(2S)-2-Butanyl]-6-[(1-methoxy-1H-indol-3-yl)methyl]-3-(6-oxooctyl)decahydropyrrolo[1,2-a][1,4,7,10]tetraazacyclododecine-1,4,7,10-tetrone	609.352	4.606	1.53748e+06	1.36297e+06	74678.2	249225	1.41403e+07	1.08406e+07	4.75842e+06	4.80257e+06	1.858e+06	1.45868e+06	987608	1.04877e+06	1.06807e+06	1.00815e+06	217956	118851	1.30887e+06	1.23463e+06	1.32695e+06	1.12935e+06	1.58252e+06	771521	1.00429e+06	978167	75898.9	69627.5	4.84744e+06	5.16656e+06	0.832248	0.34193	0.163552	20.5523	19.4566	-1.0957
ronifibrate	377.104	3.5815	156674	163168	141149	120263	131442	121824	232772	332007	221801	188987	239885	142081	244172	248769	113540	102798	128384	126661	118121	155121	298500	267185	2.81813e+06	2.80299e+06	9.55013e+06	9.50446e+06	1.30677e+06	1.25752e+06	1.08418	0.542777	0.35189	17.4801	19.1045	1.62439
NPPB	300.11	4.385	2.06429e+06	2.97923e+06	1.15201e+06	980639	2.28118e+06	3.13067e+06	1.68835e+06	1.36057e+06	2.69186e+06	1.79358e+06	7.90672e+06	1.00584e+06	813869	1.53754e+06	2.58705e+06	3.13571e+06	3.51045e+06	3.77838e+06	4.81289e+06	1.33009e+06	1.26322e+06	1.29446e+06	2.44999e+06	1.77132e+06	1.65594e+06	1.75172e+06	2.43434e+06	2.66499e+06	0.224586	0.435776	0.24563	20.8186	21.1094	0.29072
Piperlongumine	317.126	4.0725	492489	400207	814956	644230	1.51452e+07	1.49228e+07	5.89824e+06	2.86948e+06	1.12512e+06	549921	153634	420373	599459	1.19306e+06	318288	311010	1.14514e+06	1.00318e+06	2.54099e+06	2.6555e+06	1.04743e+06	1.09594e+06	1.25456e+06	1.19529e+06	1.8551e+06	1.9398e+06	1.85907e+06	1.52291e+06	0.73911	0.634902	0.454438	20.1816	20.1994	0.0178914
PC(18:3(9Z,12Z,15Z)/18:2(9Z,12Z))	779.543	7.238	3.19101e+06	3.47321e+06	2.99983e+06	2.55496e+06	4.02929e+06	1.98889e+06	1.52721e+06	1.00064e+06	1.93857e+06	1.91767e+06	1.97945e+06	1.30219e+06	1.1921e+06	1.99532e+06	3.04498e+06	960425	2.9772e+06	2.63802e+06	3.35922e+06	1.38195e+06	2.32088e+06	1.82667e+06	1.10622e+06	1.32157e+06	2.55326e+06	2.42119e+06	2.72069e+06	507199	0.256306	0.869326	0.768812	20.9697	20.8216	-0.148032
glycidyl oleate	338.281	6.307	5.19274e+06	4.4893e+06	3.46969e+06	3.17999e+06	3.61819e+06	3.59975e+06	5.20607e+06	2.14138e+06	2.66089e+06	3.579e+06	4.58894e+06	2.58774e+06	2.53998e+06	3.37841e+06	2.01815e+06	2.0844e+06	2.6301e+06	2.23303e+06	2.45227e+06	1.68055e+06	2.73293e+06	2.32399e+06	1.34584e+06	2.09853e+06	2.02646e+06	1.79019e+06	2.10306e+06	1.5474e+06	2.12357	0.000419542	6.93e-06	21.7252	20.9599	-0.765359
Clobenpropit	308.087	4.376	5.02787e+06	3.84697e+06	1.50543e+06	1.55079e+06	1.64219e+06	1.83212e+06	1.76576e+06	1.67724e+06	1.24314e+06	1.18451e+06	2.02979e+06	2.05446e+06	2.14216e+06	2.26989e+06	5.03597e+06	4.84346e+06	1.54147e+06	1.4209e+06	1.54811e+06	1.85805e+06	809339	853487	1.65654e+06	1.45255e+06	1.47342e+06	1.08124e+06	2.17254e+06	1.97814e+06	0.159212	0.412357	0.227321	20.8996	20.701	-0.198592
GLYCERYL 2-LINOLENATE	352.261	6.5105	5.73431e+06	4.40898e+06	6.25123e+06	7.17239e+06	2.83898e+06	2.52352e+06	746510	913838	2.02139e+06	1.96683e+06	2.07149e+06	1.83223e+06	2.15878e+06	2.43923e+06	779959	564743	2.3796e+06	2.15899e+06	2.63625e+06	2.52835e+06	2.54323e+06	2.34469e+06	586392	597346	1.74094e+06	1.42333e+06	2.29111e+06	2.51534e+06	1.20806	0.357455	0.178112	21.2707	20.5611	-0.709598
N(alpha)-Benzyloxycarbonyl-L-leucine	265.131	2.638	2.91268e+06	3.14651e+06	1.00632e+06	1.04328e+06	5.84832e+06	5.93558e+06	514827	1.07638e+06	940444	1.12357e+06	1.33302e+06	245651	264059	1.94569e+06	1.08308e+06	1.3924e+06	2.92501e+06	2.46925e+06	2.52003e+06	3.12324e+06	1.72554e+06	1.74233e+06	1.68782e+06	1.30096e+06	1.09299e+06	987324	769803	1.66377e+06	0.191481	0.613023	0.427387	20.2916	20.6181	0.326517
5-Hydroxy-7-methoxy-2,2-dimethyl-3,4-dihydro-2H-chromen-4-yl hydrogen sulfate	304.062	4.321	2.90112e+06	3.79534e+06	2.26784e+06	2.86841e+06	3.07842e+06	3.78905e+06	2.95596e+06	3.46085e+06	1.82416e+06	2.2796e+06	681071	1.03949e+06	967253	711805	2.44267e+06	1.48495e+06	2.34315e+06	1.91628e+06	2.89245e+06	1.4128e+06	3.23e+06	1.9527e+06	2.24776e+06	1.71712e+06	761721	855769	2.7612e+06	1.21011e+06	0.631379	0.503092	0.306426	20.9373	20.7734	-0.163961
anacardic acid	348.266	6.76	1.5674e+06	1.17864e+06	791118	782899	1.20244e+06	1.25307e+06	327770	363683	2.5519e+06	2.3417e+06	3.64387e+06	3.46935e+06	393668	410034	1.67114e+06	1.85739e+06	1.02388e+06	1.05613e+06	1.01742e+06	959254	2.82311e+06	2.91485e+06	3.56355e+06	3.68347e+06	3.36364e+06	2.91145e+06	1.35968e+06	1.23349e+06	0.89387	0.230223	0.0849275	20.0262	20.8248	0.798519
(2Z)-3,7-Dimethyl-2,6-octadien-1-yl 3-oxobutanoate	238.157	5.118	4.82016e+06	3.74459e+06	2.82959e+06	2.64006e+06	5.46059e+06	5.76666e+06	1.47094e+06	1.25367e+06	1.63853e+06	1.76162e+06	2.44537e+06	1.96238e+06	3.01786e+06	3.19893e+06	1.04757e+06	1.15378e+06	634171	583551	1.76329e+06	1.45146e+06	2.34775e+06	2666680	1.11591e+06	1.09899e+06	1.27682e+06	1.06355e+06	1.65484e+06	1.67261e+06	1.76873	0.00605446	0.000337516	21.36	20.292	-1.06799
Cormethasone acetate	470.191	1.822	1.37292e+06	1.16462e+06	1.87856e+06	1.64726e+06	2.59327e+06	2.2715e+06	623480	995853	919656	550683	353976	268379	271955	224846	950104	781511	2.0642e+06	2.39116e+06	1.08383e+06	1.2675e+06	507009	539535	4.41755e+06	4.80314e+06	5.86194e+06	5.99212e+06	1.2656e+06	1.39804e+06	1.21755	0.201054	0.0690475	19.6293	20.7049	1.07558
5-Hydroxy-3-(3-hydroxy-3-methylbutyl)-8,8-dimethyl-2-(2,4,5-trihydroxyphenyl)-4H,8H-pyrano[2,3-f]chromen-4-one	454.162	2.561	2.15944e+06	2.02387e+06	2.77205e+06	2.06286e+06	1.12166e+06	283366	933292	1.68786e+06	2.56283e+06	2.3322e+06	5.93383e+06	5.953e+06	1.83185e+06	3.05752e+06	2.27672e+06	2.39399e+06	1.88439e+06	1.18644e+06	642397	3.29385e+06	4.06044e+06	3.43914e+06	3.80888e+06	4.12664e+06	8.09417e+06	4.9039e+06	2.38938e+06	2.97138e+06	0.59398	0.29035	0.125092	20.9211	21.4034	0.482287
D-Arabinonate	166.047	13.88	3.56571e+06	3.964e+06	4.48339e+07	4.5676e+07	2.63731e+06	4.84255e+06	1.41201e+06	3.04353e+06	761501	2.10824e+06	2.88941e+07	2.93122e+07	3.27564e+06	4.83454e+07	3211771	6.16343e+06	2.57422e+07	989682	2.12773e+06	1.27729e+06	2.74032e+07	2.25715e+07	4.11035e+06	2.09231e+06	1.8042e+06	1.4225e+06	2.49067e+06	2.25473e+06	0.898796	0.325041	0.149881	22.6684	21.8349	-0.833471
2-Oxononadecanoic acid	312.266	6.6715	4.25153e+06	3.54454e+06	2.50262e+06	2.67696e+06	3.12313e+06	3.89054e+06	3.02188e+06	2.15854e+06	1.87716e+06	3.62473e+06	3.32588e+06	1.28509e+06	1.74983e+06	3.41938e+06	2.39382e+06	2.30378e+06	2.76555e+06	2.6433e+06	2.77967e+06	2.68058e+06	2.70355e+06	2.80898e+06	3.06592e+06	2.95008e+06	2.34492e+06	2.38526e+06	2.67907e+06	2.31943e+06	0.506423	0.477924	0.285176	21.3894	21.321	-0.0683714
Militarinone A	459.261	5.0225	578551	535491	313513	1.16608e+07	670923	541632	315508	570924	456398	569661	576639	429364	1.51322e+06	620828	818593	8.46303e+06	483000	159926	192898	206280	516422	325829	2.44474e+06	353869	261896	7.18235e+06	9.74413e+06	516023	0.396611	0.613023	0.427387	19.3743	19.5678	0.193506
MFCD00059633	244.204	6.3175	4.44689e+06	3.86934e+06	3.493e+06	3.50937e+06	5.63366e+06	5.8065e+06	2.43957e+06	2.56248e+06	1.61406e+06	1.29437e+06	1.9045e+06	1.9528e+06	2.5887e+06	2.59431e+06	2.7428e+06	2.37149e+06	1.23487e+06	757304	2.13424e+06	2.33606e+06	1.35306e+06	1.49737e+06	2.00168e+06	1.96272e+06	1.90479e+06	1.6992e+06	1.78616e+06	1.8668e+06	1.5851	0.0410334	0.00576106	21.4389	20.7421	-0.696768
(2E)-3-Phenyl-2-propen-1-yl (2Z)-3-phenylacrylate	264.114	2.29	2.06267e+06	2.03058e+06	649748	475966	568169	480352	1.36928e+06	1.03798e+06	901571	3.07581e+06	2.79497e+06	2.08402e+06	1.91626e+06	1.28786e+06	4.02757e+06	2.8232e+06	688352	742938	1.79667e+06	1.97342e+06	1.41552e+06	1.4218e+06	2.1082e+06	2.87186e+06	2.22116e+06	3.29277e+06	2.73267e+06	3.01153e+06	1.15354	0.126668	0.035045	20.2404	20.9233	0.682877
fluorochloridone	311.009	1.588	2.56283e+06	2.43545e+06	2.38799e+06	2.63776e+06	2.65834e+06	2.9691e+06	3.10207e+06	3.10037e+06	1.83991e+06	1.66971e+06	3.67286e+06	1.15704e+06	2.76049e+06	2.09087e+06	2.65019e+06	1.52449e+06	3.51039e+06	2.73133e+06	1.88902e+06	2.56561e+06	2.85957e+06	4.12139e+06	2.22713e+06	2.24931e+06	2.20756e+06	2.6718e+06	2.86086e+06	2.88639e+06	0.202537	0.847633	0.73446	21.2015	21.2917	0.0902364
Cinnamaldehyde	132.058	5.18	2.76128e+06	2.56565e+06	2.73988e+06	3.3087e+06	2.80072e+06	2.46676e+06	2.10355e+06	2.06739e+06	2.63212e+06	2.54138e+06	2.53585e+06	2.43816e+06	2.71901e+06	2.86388e+06	3.08128e+06	1.57614e+06	1.79689e+06	1.59961e+06	1.33508e+06	1.6905e+06	1.89389e+06	1.61761e+06	1.99846e+06	2.28987e+06	1.31384e+06	2.26097e+06	1.75112e+06	1.76547e+06	2.01259	0.00211663	5.97e-05	21.3062	20.7877	-0.518519
(2R)-1-{[(2-Aminoethoxy)(hydroxy)phosphoryl]oxy}-3-hydroxy-2-propanyl (5Z,8Z,11Z,14Z,17Z)-5,8,11,14,17-icosapentaenoate	499.27	5.5015	6.60343e+06	5.90869e+06	2.54019e+06	2.28993e+06	3.06365e+06	2.25179e+06	4.67466e+06	5.17818e+06	1.9496e+06	1.98802e+06	5.83668e+06	4.46123e+06	2.51847e+06	2.46433e+06	3.85753e+06	2.98685e+06	1.75944e+06	1.89547e+06	2.46375e+06	4.46555e+06	2.26728e+06	1.80558e+06	1.45738e+06	1.46438e+06	1.86532e+06	1.51361e+06	3.43234e+06	3.43859e+06	1.33809	0.0858566	0.018554	21.6816	21.1394	-0.542255
Nalpha-Benzyl-N-[(1S)-1-(hydroxyamino)-3-methylbutyl]-L-tyrosinamide	371.22	2.455	5.24131e+06	4.77386e+06	6.08707e+06	6.3454e+06	3.58953e+06	4.09352e+06	4.20667e+06	2.46127e+06	2.29343e+06	2.03779e+06	2.05007e+06	2.59836e+06	3.22371e+06	5.12778e+06	3.75236e+06	3.32596e+06	3.2466e+06	2.64017e+06	3.17905e+06	3.47303e+06	2.62933e+06	2.34786e+06	4.53712e+06	4.92778e+06	2.67136e+06	1.57163e+06	2.61995e+06	2.79502e+06	0.853642	0.542777	0.35189	21.778	21.5213	-0.256693
(-)-citrinin	250.084	4.365	4.99062e+06	3.88752e+06	4.98997e+06	4.61116e+06	2.94167e+06	3.26412e+06	3.06834e+06	1.76786e+06	1.33507e+06	1.50048e+06	1.31515e+06	4.21698e+06	4.54494e+06	3.88892e+06	2.8389e+06	2.66299e+06	1.68381e+06	1.91135e+06	1.83266e+06	1.4036e+06	1.50679e+06	1.41689e+06	3.10743e+06	2.91001e+06	1.88359e+06	1.83328e+06	1.73723e+06	1.81885e+06	1.59399	0.11801	0.0310252	21.5117	20.9092	-0.602572
N,O-DIDESMETHYLVENLAFAXINE-GLUCURONIDE	425.205	3.816	1.91004e+06	1.97584e+06	2.10936e+06	2.02602e+06	2.46405e+06	2.78176e+06	1712040	1.66736e+06	2.68002e+06	2.54664e+06	1.87216e+06	1.68785e+06	1.41817e+06	2.09956e+06	2.40611e+06	2.39261e+06	3.21537e+06	1.95296e+06	2.54857e+06	3.32013e+06	2.28704e+06	2.51503e+06	2.41615e+06	2.67704e+06	2.5549e+06	1.50109e+06	3.43951e+06	3.79594e+06	1.55852	0.0782164	0.0162031	20.9535	21.2973	0.343823
Sphinganine (d17:0)	287.282	4.831	1.73539e+06	1.71075e+06	1.50945e+06	1.59742e+06	2.00934e+06	1.91447e+06	2.14274e+06	2.23268e+06	2.24247e+06	2.04492e+06	2.51171e+06	1.84295e+06	1.95387e+06	1.86423e+06	2.07448e+06	1.26262e+06	2.16646e+06	2.4096e+06	2.20246e+06	2.09833e+06	2.11099e+06	1.78258e+06	2.18502e+06	2.08302e+06	2.06293e+06	2.15051e+06	1.84158e+06	2.29769e+06	0.542672	0.357455	0.178112	20.8826	20.9537	0.071149
15(S)-HpEDE	340.261	6.3072	3.90725e+06	3.39541e+06	3.66556e+06	4.249e+06	2.88291e+06	2.59195e+06	1.77418e+06	1.71063e+06	2.58307e+06	2.07629e+06	1.88326e+06	1.78381e+06	2.57578e+06	2.76829e+06	1.57359e+06	1.67313e+06	3.09321e+06	3.22355e+06	2.84512e+06	2.70026e+06	3.67806e+06	2.77416e+06	1.53783e+06	1.55379e+06	1.94634e+06	1.9158e+06	2.60543e+06	2.4888e+06	0.613218	0.591314	0.401263	21.303	21.1358	-0.167152
ODA	269.308	6.143	2.8625e+06	5.30637e+06	2.70025e+06	3.05105e+06	3.72566e+06	5.94083e+06	3.60701e+06	4.56425e+06	3.89901e+06	3.34551e+06	3.69683e+06	3.33366e+06	3.25326e+06	4.84309e+06	3.34659e+06	3.69301e+06	2.56265e+06	2.78607e+06	1.8613e+06	2.02197e+06	2.35273e+06	2.17284e+06	1.55049e+06	1.84187e+06	2.39501e+06	2.22083e+06	5.04607e+06	2.17151e+06	1.69331	0.00835514	0.000523275	21.8447	21.225	-0.619647
3-Hydroxy-5, 8-tetradecadiencarnitine	383.266	4.554	8.19254e+06	6.84269e+06	4.66281e+06	3.36641e+06	8.77562e+06	1.06324e+07	3.00985e+06	1.56073e+06	1.64535e+06	1.57315e+06	1.40901e+06	3.30266e+06	3.5102e+06	4.80137e+06	1.78875e+06	2.68635e+06	3.03117e+06	2.90232e+06	1.45894e+06	1.55088e+06	1.9545e+06	2.04847e+06	1.70168e+06	1.23179e+06	507607	1.28034e+06	1.88457e+06	2.64239e+06	1.54997	0.0410334	0.00576106	21.8046	20.7418	-1.06281
CTP	482.983	5.502	2.35778e+06	2.31447e+06	3.93462e+06	3.46631e+06	2.86816e+06	2.74324e+06	1.68756e+06	1.61039e+06	2.36486e+06	2.10444e+06	920304	884151	2.03139e+06	2.66721e+06	1.29457e+06	1.20553e+06	1.96042e+06	1.6602e+06	2.07239e+06	2.01802e+06	1.85342e+06	1.98526e+06	2.54719e+06	2.59507e+06	1.69672e+06	1.02196e+06	2.14986e+06	1.51584e+06	0.845894	0.230223	0.0849275	21.0095	20.7538	-0.25572
1-[(9Z)-octadecenoyl]-2-[(4Z,7Z,10Z,13Z,16Z,19Z)-docosahexaenoyl]-sn-glycero-3-phosphocholine	831.577	13.761	422348	4.3488e+06	817047	4.48404e+06	577209	1.15178e+06	865923	1.16576e+06	338747	1.37015e+06	448743	2.31169e+06	1.71988e+06	2.80059e+06	3.41051e+06	1.5555e+06	2.33368e+06	2.99486e+06	913288	1.59131e+06	1.37318e+06	771475	1.56973e+06	1.18382e+06	803083	1.45679e+06	383172	537936	0.212963	0.847633	0.73446	20.1736	20.2656	0.0920293
5,4'-dihydroxy-3,3'-dimethoxy-6,7-methylenedioxyflavone	358.069	3.1775	1.96254e+06	2.08418e+06	1.93237e+06	2.11371e+06	1.82687e+06	2.10775e+06	1.7705e+06	1.6872e+06	2.30898e+06	1.85804e+06	2.20813e+06	2.18992e+06	889093	1.24688e+06	2.49241e+06	2.40931e+06	2.08585e+06	2.18819e+06	1.76088e+06	1.94508e+06	1.69129e+06	1.92896e+06	1.79209e+06	2.83873e+06	932351	905277	1.92556e+06	1.92039e+06	0.219762	0.991522	0.981969	20.7965	20.8064	0.00984663
N-[(1S)-4-Carbamimidamido-1-carboxybutyl]asparaginylaspartic acid	404.165	7.197	3.74442e+06	974164	3.43893e+06	3.3048e+06	5.58395e+06	5.15906e+06	2.1679e+06	2.04927e+06	1.54927e+06	1.43213e+06	1.69503e+06	1.54204e+06	1.20322e+06	818732	1.9755e+06	2.06407e+06	1.61469e+06	1.85538e+06	1.47178e+06	1.40006e+06	1.95232e+06	1.88348e+06	3.68935e+06	3.04528e+06	3.63349e+06	2.49423e+06	2.18163e+06	1.9018e+06	0.309644	0.869326	0.768812	20.995	21.0212	0.0262437
(1R,3S,4S,5R,7R)-4-(3-hydroxybutyl)-5-methyl-10-methylidene-8-oxatricyclo[5.3.0.0?l,??]decan-9-one	250.157	6.212	3.90278e+06	3.74482e+06	5.79744e+06	6.38845e+06	1.88786e+06	1.89918e+06	3.90074e+06	3.74962e+06	1.18426e+06	991618	1.34048e+06	1.33923e+06	3.83823e+06	6.7703e+06	711236	708387	777555	766828	712917	736439	1.59671e+06	1.62004e+06	1.6905e+06	1.6643e+06	564380	659319	1.76457e+06	1.86179e+06	1.83903	0.00605446	0.000337516	21.4008	19.9665	-1.43427
1,4-Anhydro-6-O-dodecanoyl-2,3-bis-O-(2-hydroxyethyl)-D-glucitol	434.288	4.775	3.97615e+06	3.23896e+06	6.12951e+06	6.08972e+06	4.33878e+06	4.18347e+06	7.36288e+06	7.44668e+06	1.79547e+06	1.40752e+06	3.63099e+06	3.98765e+06	1.70496e+06	1.6653e+06	2.37089e+06	1.92624e+06	3.11552e+06	2.92343e+06	3.55108e+06	2.55755e+06	1.73562e+06	2.05267e+06	436893	602398	583925	541769	5.23666e+06	5.52033e+06	1.40116	0.126668	0.035045	21.7578	20.7645	-0.993241
Gusperimus	387.297	5.065	7.18634e+06	3.84342e+06	3.78899e+06	2.63624e+06	1.03101e+07	8.92349e+06	2.62036e+06	1.40271e+06	1.20719e+06	4.55165e+06	4.05496e+06	4.053e+06	4.21094e+06	6.55882e+06	2.79055e+06	3.37694e+06	4.44499e+06	3.7366e+06	1.63496e+06	1.56696e+06	1.93011e+06	1.80281e+06	1.27278e+06	1.9238e+06	1.8507e+06	1.51234e+06	3.01506e+06	2.77132e+06	1.43112	0.0656694	0.012248	21.9168	21.0948	-0.821996
(1Z,2S)-N-[(2S,3R,4E,8E)-1,3-Dihydroxy-4,8-octadecadien-2-yl]-2-hydroxypentadecanimidic acid	537.475	7.031	3.77891e+06	3.94025e+06	2.50685e+06	3.35543e+06	3.09602e+06	2.32976e+06	1.70087e+06	1.81047e+06	2.06337e+06	2.08651e+06	1.94e+06	2.19485e+06	1.93792e+06	5.81712e+06	8.79069e+06	8.22419e+06	3.08947e+06	2.83969e+06	3.79672e+06	3.1413e+06	1.96823e+06	2.73414e+06	2.37782e+06	1.62173e+06	1.44903e+06	1.45817e+06	1.32142e+07	3.5031e+06	0.811743	0.660008	0.482401	21.2982	21.6367	0.338512
aspergillic acid	224.152	2.337	5.55667e+06	3.46946e+06	5.83199e+06	3.77444e+06	3.47863e+06	3.62268e+06	3.7638e+06	2.49361e+06	2.84996e+06	2.7606e+06	1.9863e+06	4.39848e+06	4.09563e+06	3.88962e+06	3.09908e+06	2.65692e+06	2.96473e+06	1.50433e+06	2.40014e+06	1.8782e+06	2.76749e+06	2.60389e+06	4.5364e+06	6.56548e+06	2.85898e+06	2.9199e+06	2.72512e+06	2.84419e+06	0.826168	0.16059	0.0497355	21.7681	21.441	-0.327099
Porphobilinogen	226.095	1.642	2.01106e+06	1.6988e+06	1.88441e+06	1.66594e+06	3.80713e+06	2.99515e+06	1.41956e+06	2.06401e+06	9.60899e+06	1.31084e+07	6.60454e+06	5.16241e+06	2.03734e+06	1.5836e+06	2.94071e+06	1.83793e+06	3.18373e+06	1.24859e+06	4.37978e+06	6.90979e+06	2.6566e+06	5.91845e+06	2.6474e+06	2.28691e+06	4.15537e+06	2.71083e+06	2.80737e+06	3.02691e+06	0.204932	0.679625	0.511239	21.5204	21.5386	0.0182109
(+/-)12(13)-DiHOME	314.246	5.303	3.43847e+06	2.23709e+06	1.70977e+06	1.73927e+06	2.96251e+06	2.63269e+06	3.83446e+06	4.4374e+06	2.17059e+06	3.35971e+06	2.27623e+06	1.54291e+06	3.28792e+06	2.44854e+06	1.882e+06	1.52716e+06	2.1564e+06	1.48305e+06	2.67808e+06	2.18205e+06	3.96156e+06	4.41048e+06	1.96589e+06	2.26992e+06	1.84872e+06	2.1547e+06	2.33321e+06	2.33837e+06	0.649517	0.393674	0.209978	21.307	21.1083	-0.198694
[ST(2:0)](5Z_7E)-(3S)-9_10-seco-5_7_10(19)-cholestatriene-3_25-diol	400.334	7.293	3.20023e+06	2.60692e+06	2.92568e+06	1.45202e+06	4.92989e+06	5.60068e+06	2.92716e+06	2783587	1.82357e+06	1.58189e+06	2.92012e+06	2.79131e+06	4.08506e+06	4.28287e+06	3.70425e+06	3.82158e+06	4.73722e+06	4.69729e+06	3.27771e+06	3.11132e+06	3.20608e+06	3.0643e+06	1.25704e+06	1.37647e+06	2.51524e+06	1.57696e+06	2.76645e+06	2.62452e+06	0.262248	0.933387	0.874287	21.4777	21.4019	-0.0757539
(-)-Menthylacetate	198.161	4.786	6.65306e+06	5.36951e+06	3.89705e+06	4.04157e+06	8.67648e+06	7.14848e+06	2.51355e+06	2.78745e+06	821501	821195	559544	626929	2.32488e+06	1.99e+06	1.144e+06	1.09123e+06	568417	550410	1.02223e+06	873001	1.63886e+06	928652	1.41532e+06	1.60141e+06	1.68078e+06	1.72814e+06	994113	999935	1.56824	0.0976399	0.0241244	21.2194	20.0598	-1.15963
(9S_10S)-9_10-Dihydroxyoctadecanoate	316.261	6.20067	2.96519e+06	2.67897e+06	1.95469e+06	2.18795e+06	3.05331e+06	2.7448e+06	5.63134e+06	6.26907e+06	2.2447e+06	2.36035e+06	2.18688e+06	1.99717e+06	4.64897e+06	4.46674e+06	2.01245e+06	1.91923e+06	1.96085e+06	2.23999e+06	2.93237e+06	2.73604e+06	2.17855e+06	2.14404e+06	2.15879e+06	2.14124e+06	1.62182e+06	1.63752e+06	1.62431e+06	2.14938e+06	1.4815	0.0175712	0.00172931	21.5175	20.984	-0.533555
N-acetyl-DL-tryptophan	246.1	1.432	1.20579e+06	3.54294e+06	1.18945e+06	6.78167e+06	1.38476e+06	5.31598e+06	3.72616e+06	4.85574e+06	9.55355e+06	1.56344e+06	1.14284e+06	480857	1.17413e+06	2.0615e+06	710451	1.66267e+06	1.43314e+06	1.76429e+06	1.72581e+06	1.80842e+06	900820	1.65503e+06	1.80571e+06	1.29019e+06	2.0393e+06	3.03064e+06	1.29704e+06	1.47151e+06	1.0251	0.634902	0.454438	21.1085	20.5442	-0.564246
Varanic acid	436.319	5.99967	3.71782e+06	2.74176e+06	6.34571e+06	5.84188e+06	3.98114e+06	3.28196e+06	1.88295e+06	1.68075e+06	1.67423e+06	1.68974e+06	3.83813e+06	3.82138e+06	3.23355e+06	4.2608e+06	1.88426e+06	1.50104e+06	2.17349e+06	2.17828e+06	3.08063e+06	3.00858e+06	2.93284e+06	3.02051e+06	1.795e+06	1.59277e+06	1.64409e+06	1.65232e+06	2.03855e+06	2.47872e+06	1.55014	0.0601641	0.0106002	21.5809	21.0314	-0.549546
(7E,10E,13E,16E)-7,10,13,16-Docosatetraenoic acid	332.271	6.991	3.20479e+06	3.49953e+06	3.26413e+06	3.09616e+06	4.74007e+06	5.16655e+06	1.97332e+06	1.66344e+06	1.17496e+06	1.07778e+06	1.78994e+06	1.75448e+06	1.28024e+06	1.32412e+06	1.53405e+06	1.62995e+06	1.62367e+06	1.31103e+06	1.43324e+06	1.39108e+06	1.84352e+06	1.83e+06	2.19695e+06	2.42889e+06	2.72326e+06	1.57672e+06	2.06553e+06	1.88605e+06	1.02639	0.613023	0.427387	21.0678	20.7631	-0.304621
(2R)-3-{[(2-Aminoethoxy)(hydroxy)phosphoryl]oxy}-2-hydroxypropyl (9Z)-9-hexadecenoate	451.269	4.686	4.27899e+06	3.56359e+06	2.01659e+06	2.03153e+06	2.87874e+06	3.71103e+06	3.91249e+06	2.42503e+06	1.38441e+06	3.11286e+06	5.31921e+06	3.43202e+06	1.45796e+06	2.20392e+06	2.32571e+06	1.65576e+06	3.29649e+06	3.54555e+06	3.98933e+06	4.60829e+06	2.19603e+06	2.58604e+06	2.68679e+06	2.56771e+06	2.90521e+06	2.85599e+06	2.8252e+06	2.62239e+06	0.230796	0.972037	0.945946	21.4037	21.4263	0.0225799
N-Hydroxy-2-acetamidofluorene	239.094	1.47	7.41243e+06	1.92002e+06	1.07644e+07	1.44964e+07	1.69477e+07	1.30065e+07	1.6585e+07	9.67873e+06	1.00737e+07	1.613e+06	3.56499e+06	8.41921e+06	5.76777e+06	1.77876e+07	1.38906e+07	1.78719e+06	6.1137e+06	1.10403e+07	8.09614e+06	1.74649e+06	1.32722e+07	2.05852e+06	1.84716e+06	3.09977e+06	2.12687e+06	2.17944e+06	1.18961e+06	1.59422e+06	1.34193	0.0976399	0.0241244	22.92	21.7143	-1.20577
5?-androstane-3?,17?-diol dipropionate	404.292	5.598	4.77796e+06	3.05495e+06	2.40335e+06	2.18476e+06	4.00572e+06	3.17202e+06	1.66612e+06	1.05982e+06	2.99651e+06	2.68357e+06	4.89086e+06	3.07273e+06	5.53856e+06	4.5977e+06	1.832e+06	1.80847e+06	3.8253e+06	4.01291e+06	3.25935e+06	3.13393e+06	1.52186e+06	1.63418e+06	1.18213e+06	1.16186e+06	3.23082e+06	2.97556e+06	1.46647e+06	1.71592e+06	1.12183	0.245306	0.0938681	21.5269	21.0308	-0.496122
Mocetinostat	396.17	3.854	2.02861e+06	1.58931e+06	3.39216e+06	3.03683e+06	1.45042e+06	1.45089e+06	1.17652e+06	1.28389e+06	843301	678895	636284	622704	1.65071e+06	1.90199e+06	1.15748e+06	1.01427e+06	1.36777e+06	1.19013e+06	935419	921572	1.56579e+06	1.62338e+06	1.40416e+06	1.26193e+06	958139	832854	1.35451e+06	1.40071e+06	0.828401	0.477924	0.285176	20.3767	20.1808	-0.195902
(5Z,8Z,11Z,14Z)-N-[2-(4-Sulfamoylphenyl)ethyl]-5,8,11,14-icosatetraenamide	486.29	8.634	3.09952e+06	2.82566e+06	2.41855e+06	2.18709e+06	3.20065e+06	1.88359e+06	5.08314e+06	1.53281e+06	3.08067e+06	1.74184e+06	3.20773e+06	1.20402e+06	1.90421e+06	1.59066e+06	4.79516e+06	1.63012e+06	2.72077e+06	2.10202e+06	1.0286e+06	2.9597e+06	6.2152e+06	1.09541e+06	3.09185e+06	2.49358e+06	3.31631e+06	9.37154e+06	3.54604e+06	1.83175e+06	0.627724	0.634902	0.454438	21.1501	21.393	0.242865
(R)-2_3-Dihydroxy-3-methylpentanoate	148.073	1.787	2.40249e+06	6.50459e+06	2.87954e+06	3.29352e+06	3.17359e+06	4.41286e+06	3.33425e+06	4.85219e+06	3.70103e+06	2.24272e+06	2.9467e+06	2.45177e+06	1.73998e+06	2.99216e+06	2.69644e+06	3.41231e+06	1.88725e+06	2.10379e+06	2.61267e+06	1.50073e+06	2.53807e+06	1.72259e+06	1.55727e+06	1.31623e+06	1.82905e+06	1.69327e+06	1.02011e+06	1.09759e+06	1.76531	0.00703573	0.000421272	21.5974	20.7973	-0.800118
(2S)-3-Methyl-2-({[(3S,4S,5R)-2,3,4-trihydroxy-5-(hydroxymethyl)tetrahydro-2-furanyl]methyl}amino)butanoic acid (non-preferred name)	279.131	0.807333	1.18583e+06	1.06922e+06	4.39176e+06	1.58349e+07	1.50744e+06	1.4738e+07	1.37075e+07	4.83887e+06	644121	6.00016e+07	7.99736e+07	5.13369e+07	3.51974e+07	1.49678e+07	8.70568e+06	1.27389e+07	3.29776e+06	1.9429e+06	7.42518e+06	941739	537699	1.30375e+06	9.10846e+06	8.7199e+06	6.1057e+06	7.29997e+06	1.92008e+07	1.84826e+07	1.07936	0.477924	0.285176	23.0247	22.2192	-0.805527
N-D-Glucosylarylamine	255.11	1.86	309446	226460	301087	224930	279589	232461	229864	219738	189174	205600	211044	193407	188407	204578	180290	166223	239137	208060	7.57184e+06	7.25411e+06	180347	302178	223977	213472	179700	237670	181639	175469	0.726892	0.634902	0.454438	17.7911	18.3805	0.589378
O-pentadecanoylcarnitine	385.318	5.717	6.24381e+06	6.907e+06	4.22113e+06	4.84058e+06	3.72857e+06	3.80402e+06	3.05227e+06	1.479e+06	1.66632e+06	566013	566571	1.08054e+06	887057	3.15314e+06	435070	605072	774855	925483	1.64352e+06	1.77637e+06	837460	713513	312983	460264	391182	475770	912728	778672	1.79791	0.00967992	0.000646216	21.1084	19.409	-1.6994
2-(2-Carboxyethyl)-4-methyl-5-pentyl-3-furoic acid	268.131	4.5875	4.86668e+06	7.52956e+06	2.54412e+06	2.36575e+06	2.25664e+06	3.81426e+06	1.60725e+06	2.36163e+06	2.26315e+06	1.73151e+06	1.73034e+06	1.35021e+06	1.22437e+06	1.97404e+06	719740	777540	1.02758e+06	1.08701e+06	1.6731e+06	1.71578e+06	643247	738825	1.26441e+06	1.41024e+06	948672	1.73645e+06	1.07428e+06	867897	1.5998	0.00111512	2.53e-05	21.166	20.019	-1.14707
Perfluorononanoic acid	463.971	5.44	2.05483e+06	1.4993e+06	1.94684e+06	1.73498e+06	4.01958e+06	3.8269e+06	1.86512e+06	1.70517e+06	1.34792e+06	1.36485e+06	1.41712e+06	1.38401e+06	2.37391e+06	3.73392e+06	3.1397e+06	3.55694e+06	1.62123e+06	1.62473e+06	1.07352e+06	1.08217e+06	1.40806e+06	1.26252e+06	1.73028e+06	2.32012e+06	1.14286e+06	1.38674e+06	2.13435e+06	2.11397e+06	0.494387	0.477924	0.285176	20.9309	20.7007	-0.230205
(4S)-4-[(2E,4Z)-2,4-Decadienoyloxy]-4-(trimethylammonio)butanoate	311.209	4.05	7.26389e+06	6.55859e+06	4.52637e+06	5.43641e+06	1.36691e+07	1.13537e+07	5.65943e+06	5.20882e+06	4.72593e+06	1.95833e+06	3.18137e+06	7.82867e+06	7.85013e+06	1.09807e+07	2.13605e+06	2.67668e+06	3.16922e+06	3.20041e+06	3.64359e+06	3.61242e+06	5.91857e+06	4.96881e+06	1.49168e+06	1.74422e+06	2.34769e+06	3.11097e+06	4.99042e+06	4.74087e+06	1.75878	0.0143206	0.0011827	22.5482	21.5935	-0.954731
(1R,2R,3R,5Z,7E)-2-[(5-Hydroxypentyl)oxy]-9,10-secocholesta-5,7,10-triene-1,3,25-triol	518.397	7.23217	3.73944e+06	2.63837e+06	2.50683e+06	3.38764e+06	3.79235e+06	2.6154e+06	2.76947e+06	2.6563e+06	1.8934e+06	2.37827e+06	3.78354e+06	2.64626e+06	3.94988e+06	3.99936e+06	1.90091e+06	1.44695e+06	1.49472e+06	2.49138e+06	1.542e+06	1.71812e+06	1.26128e+06	1.47657e+06	2.83681e+06	2.4353e+06	1.40245e+06	1.23192e+06	2.20237e+06	1.70897e+06	2.1167	0.00111512	2.53e-05	21.5068	20.7279	-0.778943
(2S,3R)-3-Hydroxy-2-[(1-hydroxydodecyl)amino]octadecyl 2-(trimethylammonio)ethyl phosphate	650.534	0.729	2.03811e+06	1.28474e+06	2.92394e+06	2.13756e+06	2.27761e+06	2.24865e+06	1.56132e+06	2.21286e+06	2.67177e+06	2.71706e+06	1.51167e+06	1.33005e+06	2.35058e+06	2.35984e+06	2.64444e+06	3.80967e+06	2.52765e+06	2.17151e+06	2.73515e+06	3.05549e+06	1.74052e+06	2.49953e+06	3.05002e+06	3.31136e+06	2.99003e+06	3.09455e+06	1.27653e+06	2.17682e+06	1.39904	0.108462	0.0273955	20.9685	21.2883	0.319777
Benserazide	257.101	0.912	3.95803e+06	2.69013e+06	4.25816e+06	2.38626e+06	5.04667e+06	4.86351e+06	1.03369e+06	2.72093e+06	3.50135e+06	2.88189e+06	3.51893e+06	1.38538e+06	1.72244e+06	1.25353e+06	1.58884e+06	1.63376e+06	4.4954e+06	3.8064e+06	2.92038e+06	3.02513e+06	2.44563e+06	2.34275e+06	2.64004e+06	2.41709e+06	3.89028e+06	3.8762e+06	2.14738e+06	3.4378e+06	0.0106476	0.955396	0.910026	21.3314	21.4035	0.072111
Bis(2-ethylhexyl)phthalate	390.277	5.69	4.75211e+06	3.63686e+06	2.24632e+06	2.14231e+06	4.22431e+06	4.30742e+06	1.84015e+06	2.13167e+06	3.03913e+06	3.37059e+06	1.85574e+06	2.63044e+06	2.06893e+06	2.91858e+06	2.12216e+06	1.24465e+06	2.05515e+06	2.11631e+06	2.01868e+06	2.45815e+06	3.48235e+06	3.25379e+06	1.80476e+06	1.65815e+06	1.79322e+06	1.29483e+06	1.93349e+06	1.69802e+06	1.35592	0.0332255	0.00416177	21.4154	20.9206	-0.494747
N-Acetylleucylleucyltyrosine	449.251	2.601	5.31534e+06	6.79854e+06	3.51044e+06	3.939e+06	2.81235e+06	3.11485e+06	2.18307e+06	669817	582755	597029	480984	862978	936215	3.53903e+06	3.39718e+06	4.07275e+06	4.05183e+06	3.2576e+06	2.42349e+06	2.36688e+06	1.71721e+06	1.57995e+06	8.25736e+06	6.5758e+06	1.92178e+06	2.04797e+06	3.11617e+06	2.77613e+06	0.745356	0.457143	0.26491	20.7588	21.5262	0.767466
(6Z,6'Z,10Z,10'Z)-4,4'-Dimethoxy-7,7',11,11'-tetramethyl-5,5',8,8',9,9',12,12'-octahydro-2,2'-bibenzo[10]annulene-1,1'-diol	514.31	5.405	2.6355e+06	2.35086e+06	3.11354e+06	3.04639e+06	2.01099e+06	2.17597e+06	2.78339e+06	2.41462e+06	1.78422e+06	1.98519e+06	3.31656e+06	3.46509e+06	1.8365e+06	1.96249e+06	3.09171e+06	2.86548e+06	3.52501e+06	3.8145e+06	2.34907e+06	1.60106e+06	2.15231e+06	2.35053e+06	2.93065e+06	3.03086e+06	1.89909e+06	1.49371e+06	2.40877e+06	2.92802e+06	0.205306	0.869326	0.768812	21.2138	21.2615	0.0476963
Eldacimibe	634.432	6.317	3.37086e+06	3.15659e+06	7.7332e+06	4.91799e+06	1.12006e+07	2.8035e+06	5.88897e+06	3.21378e+06	5.54169e+06	3.43039e+06	4.53882e+06	5.69618e+06	4.0157e+06	5.83205e+06	7.44729e+06	1.90306e+06	1.86429e+06	2.65626e+06	2.15642e+06	1.92753e+06	1.5767e+06	2.46493e+06	2.79778e+06	4.49208e+06	2.08364e+06	3.01046e+06	1.72206e+06	2.80175e+06	1.51394	0.00300843	0.000101454	22.172	21.2686	-0.903441
Biliverdin	582.247	4.71367	6.19165e+06	3.74743e+06	4.64999e+06	4.43156e+06	5.20573e+06	5.32178e+06	1.82816e+06	2.15771e+06	1.94615e+06	2.70695e+06	3.1249e+06	2.9083e+06	2.45204e+06	2.76309e+06	4.33157e+06	6.41486e+06	4.28926e+06	4.7068e+06	2.85495e+06	1.84776e+06	3.13869e+06	5.26284e+06	3.06934e+06	1.97429e+06	2.90316e+06	2.07769e+06	4.44704e+06	1.94751e+06	0.0118176	0.991522	0.981969	21.6469	21.6375	-0.00938138
16-feruloyloxypalmitic acid	448.283	7.1122	5.50586e+06	4.84596e+06	3.26845e+06	3.07279e+06	4.84479e+06	4.5482e+06	2.26917e+06	1.99509e+06	2.84172e+06	2.863e+06	4.19432e+06	3.8828e+06	5.35476e+06	4.57501e+06	3.1133e+06	2.72201e+06	3.71804e+06	3.75678e+06	3.37793e+06	3.26672e+06	1.65506e+06	1.726e+06	2.07625e+06	2.05415e+06	3.23464e+06	3.09379e+06	2.09193e+06	2.05741e+06	1.53729	0.0656694	0.012248	21.8152	21.3163	-0.498861
2(alpha-D-Mannosyl)-D-glycerate	268.08	0.728	6.17526e+06	6.48751e+06	1.99499e+06	1.79159e+06	2.25074e+06	3.26078e+06	993028	987255	1.31195e+06	1.42731e+06	5.61928e+06	5.881e+06	1.18223e+06	1.69014e+06	1.1725e+06	1.18634e+06	1.53298e+06	1.5752e+06	1.84164e+06	2.7214e+06	1.45858e+06	1.22487e+06	2.81605e+06	2.51105e+06	1.26029e+06	1.02205e+06	1.93466e+06	1.68826e+06	1.17158	0.477924	0.285176	21.1429	20.6319	-0.51097
sn-3-O-(Geranylgeranyl)glycerol1-phosphate	444.264	4.772	1.56382e+06	1.21998e+06	1.45599e+06	1.39246e+06	7.83145e+06	6.68299e+06	325445	283359	6.09083e+06	5.42558e+06	3.90761e+06	4.35293e+06	208922	121089	2.34817e+06	2.14405e+06	4.64201e+06	4.65276e+06	166554	128707	3.88657e+07	4.03262e+07	243208	263613	60853.3	86538.9	4.59715e+06	4.41559e+06	0.595101	0.847633	0.73446	20.5067	20.2634	-0.243307
(7R)-4,7-Dihydroxy-N,N,N-trimethyl-3,5,9-trioxa-4-phosphaheptacosan-1-aminium 4-oxide	510.392	7.235	1.96562e+06	1.82069e+06	3.66445e+06	3.74653e+06	3.32595e+06	3.94327e+06	2.20064e+06	2.92576e+06	2.62074e+06	3.02512e+06	2.45811e+06	2.73626e+06	2.13561e+06	2.08926e+06	1.81554e+06	1.69784e+06	2.93093e+06	3.41225e+06	4.12129e+06	3.43378e+06	3.08632e+06	2.23091e+06	1.20918e+06	1.06811e+06	2.43307e+06	1.84935e+06	2.72063e+06	4.47791e+06	0.355579	0.78283	0.634669	21.3539	21.1957	-0.158188
(3aR,4R,5R,6aS)-5-Hydroxy-4-[(1E,3S)-3-hydroxy-1-octen-1-yl]hexahydro-2H-cyclopenta[b]furan-2-one	268.167	4.824	6.06068e+06	4.89365e+06	2.46046e+06	2.01726e+06	2.44183e+06	2.53789e+06	1.28678e+06	1.41085e+06	1.23601e+06	1.03312e+06	860608	1.03781e+06	1.01741e+06	1.19995e+06	837853	1.16563e+06	599620	928733	1.18186e+06	1.47685e+06	663122	843527	614785	709263	1.55206e+06	1.70856e+06	2.03481e+06	2.56884e+06	1.08419	0.148545	0.0443691	20.7295	20.0517	-0.677779
Butenylcarnitine	229.131	2.043	5.16501e+06	4.3845e+06	3.21172e+06	2.8408e+06	3.0262e+06	2.67804e+06	3.16928e+06	2.20417e+06	1.50272e+06	1.39802e+06	1.49223e+06	1.81739e+06	1.81272e+06	3.26303e+06	4.08552e+06	3.45495e+06	5.41923e+06	4.6512e+06	5.40917e+06	4.96209e+06	2.43567e+06	2.05604e+06	5.42006e+06	5.24748e+06	2.86703e+06	3.32305e+06	2.83932e+06	3.21974e+06	1.44131	0.0494767	0.00786587	21.2593	21.8473	0.587953
Juvenile hormone III bisepoxide	282.183	5.061	8.21251e+06	4.96962e+06	5.29269e+06	3.37816e+06	3.05835e+06	2.1424e+06	1.19668e+06	1.97579e+06	3.4505e+06	2.21383e+06	1.85616e+06	2.99141e+06	1.2825e+06	2.45239e+06	1.05189e+06	651552	854464	1.25655e+06	5.92824e+06	1.97532e+06	548879	3.99307e+06	1.59658e+06	928978	3.67769e+06	3.71177e+06	2.49241e+06	2.52798e+06	0.827882	0.325041	0.149881	21.3976	20.734	-0.663565
3alpha_12alpha-Dihydroxy-7-oxo-5beta-cholanate	406.271	6.0844	2.50446e+06	2.30531e+06	2.66988e+06	2.62341e+06	5.91822e+06	5.96366e+06	2.68328e+06	2.5809e+06	3.31236e+06	2.8904e+06	2.50049e+06	2.87051e+06	2.38065e+06	2.56197e+06	1.03739e+06	981565	1.88551e+06	1.67332e+06	1.5634e+06	1.63148e+06	2.41361e+06	2.72499e+06	2.65992e+06	2.7023e+06	1.08122e+06	933347	2.42654e+06	2.24051e+06	1.58451	0.0128309	0.000971368	21.5017	20.7211	-0.780617
1-Methyl-2,3,4,9-tetrahydro-1H-beta-carboline-1,3-dicarboxylic acid	274.096	2.76	1.2731e+06	1.23427e+06	2.37045e+06	2.07179e+06	1.43947e+06	596412	742961	3.46937e+06	4.79591e+06	2.79578e+06	2.29802e+06	1.99689e+06	1.11428e+06	1.3771e+06	1.29173e+06	1.37209e+06	2.38819e+06	1.91955e+06	2.44692e+06	5.99939e+06	5.53383e+06	5.19538e+06	2.94682e+06	2.72274e+06	2.35284e+06	2.14905e+06	1.58541e+06	2.9016e+06	1.01116	0.148545	0.0443691	20.6926	21.3093	0.616625
cholesteryl sulfate	466.311	9.714	4.4411e+06	3.57478e+06	1.8454e+06	5.94471e+06	2.45972e+06	5.14033e+06	1.90382e+06	2.15064e+06	2.37923e+06	2.96152e+06	5.17255e+06	5.39725e+06	2.20435e+06	1.44761e+06	3.96926e+06	2.29181e+06	4.25336e+06	2.30236e+06	4.27484e+06	1.07385e+06	3.15385e+06	2.35235e+06	1.82174e+06	2.42366e+06	8.47677e+06	3.20222e+06	2.95169e+06	1.85937e+06	0.274984	0.800027	0.667331	21.5339	21.4265	-0.107422
D-Alanyl-alanyl-poly(glycerolphosphate)	468.091	4.128	3.37721e+06	3.97186e+06	2.4879e+06	2.55427e+06	2.19345e+06	1.9738e+06	3.83074e+06	4.64134e+06	881600	760507	1.45443e+06	1.56134e+06	1.43782e+06	1.18896e+06	4.30768e+06	4.45163e+06	4.12118e+06	3.83975e+06	1.51937e+06	939357	1.15951e+06	1.0277e+06	2.66948e+06	3.04658e+06	1.82442e+06	1.53057e+06	2.4397e+06	3.29465e+06	0.317905	0.72959	0.57142	20.9358	21.1118	0.175977
(2Z)-3-(3,4,5-Trimethoxyphenyl)-2-propen-1-yl acetate	266.115	4.8155	6.1421e+06	5.2566e+06	1.53056e+06	1.39556e+06	2.0973e+06	2.06528e+06	866894	862162	1.74499e+06	1.90247e+06	2.54904e+06	3.29939e+06	2.87912e+06	2.55007e+06	1.24229e+07	1.01715e+07	2.2772e+06	1.78653e+06	1.49563e+06	1.64301e+06	1.74353e+06	1.64507e+06	1.65805e+06	1.71971e+06	3.59114e+06	3.09113e+06	1.71517e+06	1.59704e+06	0.485784	0.955396	0.910026	21.0374	21.2359	0.198502
Leu-Val	230.163	2.19425	4.70441e+06	3.54789e+06	4.93003e+06	4.05643e+06	1.67619e+06	1.39527e+06	1.5493e+06	1.79814e+06	1.79197e+06	1.24382e+06	1.13861e+06	2.50519e+06	2.5702e+06	1.301e+06	1.54714e+06	1.44897e+06	1.29921e+06	1.23909e+06	1.97959e+06	2.49106e+06	737650	774535	1.9068e+06	2.09723e+06	1.91732e+06	1.91591e+06	1.37516e+06	1.31036e+06	1.23004	0.307346	0.137068	21.0385	20.5082	-0.530315
1-arachidonoyl-sn-glycerol 3-phosphate	458.244	13.887	1.36944e+06	792502	1.40711e+06	1.49872e+06	3.61961e+06	3.20086e+06	1.00685e+06	1.1066e+06	2.39007e+06	2.7352e+06	1.47779e+06	2.81363e+06	1.40107e+06	1.19425e+06	2.90289e+06	3.21182e+06	3.79726e+06	1.47632e+07	3.86072e+06	3.67358e+06	7.61783e+06	8.87397e+06	1.56933e+07	2.94635e+07	3.95705e+06	2.84974e+06	2.23765e+06	2.92191e+06	1.46657	0.000679426	1.36e-05	20.6739	22.3596	1.6857
CETYL BENZOATE	346.287	6.769	3.63396e+06	2.54064e+06	3.04037e+06	2.70411e+06	4.11754e+06	4.07267e+06	3.52417e+06	3.56628e+06	3.18308e+06	2.87376e+06	1.89026e+06	2.49907e+06	4.48963e+06	5.60571e+06	3.28295e+06	2.84832e+06	4.98257e+06	4.51563e+06	4.04032e+06	3.59092e+06	2.51362e+06	3.05874e+06	1.89081e+06	972274	1.95741e+06	1.5615e+06	2.23382e+06	2.21032e+06	0.762846	0.357455	0.178112	21.6496	21.311	-0.338564
N-gondoylethanolamine	353.328	7.293	2.63771e+06	2.10925e+06	3.28186e+06	1.65341e+06	2.08027e+06	2.12843e+06	2.17654e+06	2.22697e+06	3.35541e+06	3.65412e+06	3.00114e+06	2.24516e+06	2.28836e+06	1.78942e+06	2.28566e+06	1.2136e+06	1.27793e+06	991556	1.6083e+06	1.87543e+06	1.59609e+06	1.0338e+06	992895	1.28346e+06	1.83801e+06	3.03459e+06	2.76585e+06	692954	1.60676	0.0202595	0.00207754	21.1988	20.4956	-0.703222
Benzamide	121.053	2.463	3.0762e+06	5.38912e+06	5.28247e+06	5.17734e+06	5.64977e+06	6.69114e+06	5.15412e+06	4.73052e+06	4.38536e+06	3.31278e+06	3.09649e+06	7.27237e+06	1.00858e+07	7.20591e+06	2.43689e+06	2.1745e+06	1.79828e+06	2.1228e+06	2.48696e+06	2.59487e+06	4.5734e+06	2.9087e+06	1.97778e+06	2.79562e+06	1.90721e+06	2.85819e+06	1.79444e+06	2.34394e+06	2.20627	5.43e-05	5.98e-07	22.3037	21.1993	-1.10442
3-oxopalmitic acid	270.219	6.442	6.31633e+06	5.28539e+06	5.30174e+06	5.13245e+06	1.09085e+07	1.1571e+07	2.48898e+06	2.34409e+06	577341	503942	1.9397e+06	1.53327e+06	4.07542e+06	4.29853e+06	1.56187e+06	1.33629e+06	529183	467211	2.10048e+06	2.04499e+06	1.42155e+06	1.54684e+06	839010	813203	1.2284e+06	1.32663e+06	768477	917223	1.69591	0.0161409	0.00143302	21.594	20.0697	-1.5243
Tobramycin	467.26	4.417	4.73382e+06	3.66255e+06	3.07257e+06	3.22304e+06	1.73853e+06	1.80252e+06	3.13383e+06	3.39021e+06	1.41506e+06	854007	1.4982e+06	1.40397e+06	1.46022e+06	1.3182e+06	3.5775e+06	3.66347e+06	2.80573e+06	2.60627e+06	2.68375e+06	2.38546e+06	746304	523555	1.28662e+06	1.11799e+06	1.47171e+06	1.14906e+06	3.027e+06	1.96889e+06	0.400411	0.634902	0.454438	20.9867	20.7718	-0.214899
Carnosol	330.183	4.449	6.93511e+06	5.46589e+06	3.56625e+06	3.32251e+06	2.56689e+06	3.00538e+06	3.7608e+06	3.7248e+06	1.80116e+06	1.63409e+06	2.99261e+06	3.45061e+06	4.46678e+06	4.3104e+06	3.3589e+06	3.61667e+06	2.24537e+06	1.83115e+06	1.54344e+06	1.69256e+06	2.52933e+06	2.66829e+06	2.30267e+06	2.89176e+06	1.78946e+06	1.78241e+06	2.28625e+06	2.56209e+06	1.5725	0.0262525	0.00296311	21.7001	21.1274	-0.572732
D-Ribitol5-phosphate	232.034	2.378	3.23686e+06	4.00653e+06	1.73369e+06	2.10201e+06	2.45431e+06	3.28432e+06	4.55545e+06	3.49026e+06	4.2898e+06	3.25489e+06	5.58752e+06	6.10906e+06	4.66012e+06	5.25878e+06	2.31445e+06	1.70394e+06	2.62616e+06	1.50949e+06	3.84609e+06	1.35737e+06	2.75712e+06	1.99761e+06	2.64878e+06	1.83627e+06	2.89772e+06	2.69599e+06	883179	1.05535e+06	1.8892	0.00835514	0.000523275	21.7942	20.9286	-0.865545
gitogenin	432.324	5.96711	4.39453e+06	3.42885e+06	2.95993e+06	3.17926e+06	3.77987e+06	3.51554e+06	2.14257e+06	2.45349e+06	1.78295e+06	1.54621e+06	2.31466e+06	2.38675e+06	2.33641e+06	1.89202e+06	2.39012e+06	2.30902e+06	2.09698e+06	2.30025e+06	2.97362e+06	2.29404e+06	1.95565e+06	2.53881e+06	2.3105e+06	2.25094e+06	2.31632e+06	1.67928e+06	2.76083e+06	2.41607e+06	0.978567	0.412357	0.227321	21.3135	21.1382	-0.17532
Propantheline	294.194	2.781	4.22018e+06	4.23938e+06	5.24439e+06	4.74242e+06	3.80957e+06	3.0015e+06	4.2897e+06	2432095	1.93284e+06	2.01965e+06	1.78305e+06	2.03136e+06	2.51055e+06	3.55618e+06	3.53324e+06	3.7763e+06	2.63631e+06	2.59233e+06	2.82061e+06	3.04287e+06	1.9173e+06	2.29317e+06	3.66115e+06	4.18696e+06	2.30511e+06	2.48941e+06	2.34684e+06	2.46604e+06	0.606495	0.613023	0.427387	21.5513	21.413	-0.138253
Digitoxigenin	374.245	7.076	4.77069e+06	4.68479e+06	4.10278e+06	4.0051e+06	5.04431e+06	5.52435e+06	2.86958e+06	3.01063e+06	1.28006e+06	1.09523e+06	1.83964e+06	1.83241e+06	1.79648e+06	1.87733e+06	3.57657e+06	3.64263e+06	1.83589e+06	2.14004e+06	1.82147e+06	1.84669e+06	2.30953e+06	2.46435e+06	2.32624e+06	2.10902e+06	2.33269e+06	1.90737e+06	2.92216e+06	2.84358e+06	0.916476	0.679625	0.511239	21.3906	21.1772	-0.213362
methyl 3-hydroxypalmitate	286.251	7.384	4.2335e+06	4.39669e+06	1.80285e+06	1.10989e+06	4.11959e+06	3.88276e+06	3.16384e+06	2.89e+06	2.24328e+06	2.49597e+06	2.06989e+06	2.12887e+06	1.83976e+06	1.40886e+06	3.18748e+06	3.08577e+06	1.36135e+06	1.64971e+06	955264	1.49275e+06	2.12743e+06	2.12957e+06	4.10322e+06	2.83987e+06	1.96849e+06	1.85538e+06	3.20588e+06	2.7725e+06	0.476865	0.613023	0.427387	21.2466	21.0544	-0.192142
6alpha-Hydroxy-castasterone	466.366	7.02062	6.51236e+06	4.88474e+06	2.06366e+06	2.83918e+06	5.58225e+06	4.83484e+06	2.54848e+06	3.02995e+06	3.85998e+06	3.78966e+06	3.76035e+06	3.6758e+06	4.2861e+06	4.1097e+06	2.76916e+06	2.41775e+06	2.71551e+06	2.83128e+06	3.56646e+06	4.24919e+06	3.05069e+06	2.41426e+06	2.89213e+06	2.02331e+06	2.56362e+06	2.06511e+06	3.29132e+06	3.39359e+06	1.46828	0.0410334	0.00576106	21.8633	21.4261	-0.437196
Furazabol	330.23	2.767	2.87653e+06	4.27038e+06	4.61734e+06	2.66666e+06	4.28922e+06	4.0501e+06	2.73218e+06	1.97331e+06	2.62195e+06	1.89831e+06	2.42531e+06	3.98861e+06	3.54449e+06	4.05558e+06	2.08225e+06	1.51796e+06	1.66306e+06	1.22313e+06	1.328e+06	1.28505e+06	1.59238e+06	1.49548e+06	1.98707e+06	3.18047e+06	1.87278e+06	1.4812e+06	1.3147e+06	1.90102e+06	2.15889	0.000679426	1.36e-05	21.5905	20.6573	-0.933152
Cyprodenate	227.188	5.67267	3.99514e+06	2.09221e+06	4.59253e+06	4.17729e+06	4.35356e+06	4.59171e+06	3.07859e+06	3.0953e+06	1.23938e+06	2.1334e+06	3.53663e+06	3.2089e+06	2.58929e+06	3.52604e+06	2.60127e+06	1.7616e+06	3.61266e+06	2.16927e+06	1.95664e+06	2.66775e+06	3.14652e+06	2.61182e+06	2.54593e+06	2.62129e+06	3.45369e+06	4.18269e+06	3.69685e+06	1.5648e+06	1.00257	0.34193	0.163552	21.5742	21.3396	-0.234575
Oglufanide	333.132	3.007	3.17325e+06	2.50768e+06	3.25668e+06	2.80748e+06	2.94201e+06	3.29484e+06	2.51134e+06	2.63211e+06	2.06965e+06	1.51352e+06	1.0802e+06	1.51016e+06	1.46964e+06	1.39023e+06	2.37082e+06	2546394	2.91196e+06	3.02108e+06	2.13098e+06	2.00196e+06	1.37168e+06	1.38271e+06	3.29722e+06	3.43292e+06	3.43882e+06	2.50992e+06	1.15111e+06	1.26408e+06	0.146094	0.991522	0.981969	21.0438	21.0672	0.0234198
asulam	230.036	2.489	5.12918e+06	4.74613e+06	1.44519e+06	1.31982e+06	8.18002e+06	7.8899e+06	1.65324e+06	2.22683e+06	2.2581e+06	4.98599e+06	3.54587e+06	747548	938172	886308	855366	1.07967e+06	4.20542e+06	3.00674e+06	2.03054e+06	1.77193e+06	1.267e+06	1.31742e+06	1.47466e+06	1.16274e+06	1.56646e+06	1.60767e+06	1.26645e+06	1.5952e+06	1.06946	0.307346	0.137068	21.2218	20.5928	-0.628983
Cotylenin F	626.367	4.577	3.06464e+06	2.81235e+06	9.48539e+06	1.02887e+07	3.24908e+06	4.25267e+06	1.61669e+06	1.69351e+06	2.04475e+06	2.41137e+06	1.39947e+06	3.00567e+06	1.73542e+06	1.99288e+06	1.7543e+06	2.39013e+06	3.17387e+06	2.58623e+06	1.77705e+06	1.64768e+06	1.62685e+06	1.46408e+06	1.22999e+06	979347	4.49173e+06	3.5841e+06	4.0197e+06	3.75052e+06	0.766147	0.634902	0.454438	21.4403	21.0815	-0.358818
7,8-didemethyl-8-hydroxy-5-deazariboflavin	363.108	1.53	1.48025e+06	1.24384e+06	3.44503e+06	7.62884e+06	1.50537e+06	1.09509e+07	1.00872e+07	9.3163e+06	1.19725e+06	610462	3.65945e+07	3.68153e+07	2.26112e+07	1.1712e+07	1.51279e+06	1.49076e+06	1.20141e+07	1.31984e+07	1.22702e+07	1.98865e+06	1.33354e+06	2.80992e+06	1.97765e+06	2.31096e+06	1.18698e+07	1.72341e+07	5.59927e+06	1.66862e+06	0.917752	1	1	22.3734	21.938	-0.435488
6-Hydroxy-5-methyl-4,11-dioxoundecanoic acid	244.131	3.489	9.63845e+06	7.81189e+06	3.43864e+06	2.93897e+06	7.23049e+06	6.76599e+06	3.59886e+06	4.36367e+06	1.57398e+06	1.15119e+06	625995	682638	1.67202e+06	1.6414e+06	1.13314e+06	731839	494985	473400	858672	829710	1.13825e+06	1.16072e+06	1.00951e+06	635277	1.65441e+06	2.38529e+06	1.35656e+06	1.38039e+06	1.63079	0.0202595	0.00207754	21.3776	19.9168	-1.46077
celiprolol	379.246	2.5505	6.94872e+06	4.75448e+06	4.83665e+06	4.30507e+06	5.69356e+06	3.80629e+06	5.5326e+06	3.03624e+06	2.92177e+06	2.83948e+06	2.88497e+06	4.36974e+06	4.75098e+06	5.74804e+06	2.48089e+06	2.92769e+06	2.03368e+06	1.8994e+06	2.07355e+06	1.93137e+06	2.37722e+06	2.3399e+06	3.615e+06	4.14883e+06	2.89211e+06	2.88822e+06	1.71436e+06	2.00516e+06	2.01937	0.00168838	4.53e-05	22.0326	21.22	-0.812559
[FAoxo_trihydrox]6-oxo-9S_11R_15S-trihydroxy-13E-prostenoicacid	370.235	4.13	391060	179751	157832	152884	134779	138497	312219	344501	1.59746e+07	1.77976e+07	118120	115942	107134	104119	171940	314426	307639	391301	274602	105674	380381	108766	136024	145556	126779	123113	229791	458161	0.544255	0.933387	0.874287	18.3109	17.6549	-0.656039
PC(18:3(6Z,9Z,12Z)/P-18:1(11Z))	765.564	13.9	4.77713e+06	3.47232e+06	2.03742e+06	2.22345e+06	3.46444e+06	3.93117e+06	3.47858e+06	3.21459e+06	3.33756e+06	1.20494e+06	3.14794e+06	2.83724e+06	3.82577e+06	2.90821e+06	2.8167e+06	2.54949e+06	3.19907e+06	2.65239e+06	2.34035e+06	2.64558e+06	2.92788e+06	3.5588e+06	3.05236e+06	2.60124e+06	2.95631e+06	1.69363e+06	2.71142e+06	2.54591e+06	0.871457	0.186639	0.0620417	21.5119	21.3631	-0.148847
tween20	522.34	5.785	9.02796e+06	5.12408e+06	2.56701e+06	2.66056e+06	1.93066e+06	1.92366e+06	3.15242e+06	2.8896e+06	3.52131e+06	2.80189e+06	2.57038e+06	2.19544e+06	2.56805e+06	3.097e+06	2.07817e+06	3.21155e+06	1.6232e+06	1.62761e+06	2.39786e+06	2.22241e+06	2.39841e+06	2.68089e+06	2.1409e+06	2.42227e+06	1.57507e+06	1.52883e+06	2.21679e+06	1.98387e+06	1.11295	0.0410334	0.00576106	21.5154	21.0043	-0.511163
Eldecalcitol	490.366	6.7076	3.267e+06	2.68507e+06	7.53596e+06	7.01685e+06	8.98211e+06	8.02817e+06	4.21298e+06	4.25516e+06	2.55527e+06	2.63606e+06	5.6288e+06	6.20996e+06	5.71191e+06	5.49285e+06	2.73302e+06	2.64907e+06	4.84165e+06	4.65247e+06	6.09908e+06	5.79776e+06	3.60719e+06	3.31172e+06	3.98261e+06	4.85735e+06	2.13812e+06	1.7299e+06	4.3372e+06	4.4218e+06	1.18607	0.307346	0.137068	22.2205	21.824	-0.396442
7-Hydroxy-3-(2-thienyl)-2-benzofuran-1(3H)-one	232.02	3.847	73155.9	118649	67497.5	69722.5	68001.2	69991.7	64512.9	81154.8	1.35528e+07	1.20435e+07	64810.1	68128	64453.3	120921	69203.8	66947.4	75975.3	69855.6	69252.9	66625.4	64453.4	65755.2	67092.1	64984.8	66106.4	71777.2	69553.4	70393.4	0.5615	0.374029	0.193579	17.2639	16.0609	-1.20293
3-Hydroxyhexadecadienoylcarnitine	411.298	4.989	7.88179e+06	4.9236e+06	6.20197e+06	4.8704e+06	1.3691e+07	1.01685e+07	6.15464e+06	1.8245e+06	2.89096e+06	3.15212e+06	3.14321e+06	3.76775e+06	3.99596e+06	7.29292e+06	3.25682e+06	3.66128e+06	4.04248e+06	4.86384e+06	1.94747e+06	1.8529e+06	2.35212e+06	2.11364e+06	1.72209e+06	1.29087e+06	2.40015e+06	1.86829e+06	3.08589e+06	3.8557e+06	1.55421	0.0202595	0.00207754	22.2476	21.2836	-0.963998
2,3-Bis(octanoyloxy)propanimidic acid	357.251	4.282	9.31717e+06	6.91508e+06	6.21786e+06	5.62283e+06	7.66147e+06	7.56631e+06	4.59559e+06	2.87719e+06	3.06926e+06	5.27567e+06	5.44726e+06	5.64521e+06	5.53083e+06	7.58211e+06	1.45145e+06	1.53307e+06	2.32683e+06	2.2533e+06	1.4401e+06	1.46426e+06	2.35591e+06	2.59485e+06	1.5808e+06	1.74783e+06	1.91211e+06	1.79855e+06	2.55574e+06	2.80008e+06	2.46007	9.05e-06	4.99e-08	22.4365	20.883	-1.55353
Hexadecanamide	255.256	6.9935	2.1173e+06	4.27643e+06	2.25814e+06	3.6577e+06	2.6305e+06	4.27258e+06	2.41948e+06	4.2008e+06	3.02213e+06	2.27445e+06	2.65391e+06	2.23426e+06	1.94382e+06	2.8013e+06	2.24754e+06	2.80538e+06	1.93571e+06	2.25195e+06	2.06874e+06	2.21386e+06	1.5214e+06	1.77071e+06	8.11118e+06	8.11998e+06	2.34663e+06	3.22971e+06	6.13327e+06	3.25007e+06	0.529875	0.72959	0.57142	21.4212	21.4806	0.0594013
Ephedranin A	556.102	2.843	2.58648e+06	2.11465e+06	2.22224e+06	1.77881e+06	2.60561e+06	2.21266e+06	2.34701e+06	2.36861e+06	3.28504e+06	3.05915e+06	2.87763e+06	2.5127e+06	2.60847e+06	2.70157e+06	2.6274e+06	2.11587e+06	2.12112e+06	2.23994e+06	1.95478e+06	1.46471e+06	2.83217e+06	3.02766e+06	3.20666e+06	3.00768e+06	2.86229e+06	2.47321e+06	2.57862e+06	2.25333e+06	0.0211615	0.955396	0.910026	21.2485	21.2153	-0.0331388
MFCD00674434	323.282	6.646	5.8561e+06	4.90818e+06	2.80433e+06	2.37956e+06	3.65535e+06	4.19091e+06	1.27566e+06	2.57106e+06	2.26261e+06	3.0274e+06	2.70073e+06	1.73316e+06	1.8336e+06	3.58104e+06	3.47629e+06	3.11322e+06	2.3013e+06	2.32466e+06	2.34471e+06	2.49915e+06	1.87519e+06	1.87946e+06	1.85139e+06	1.77653e+06	3.40188e+06	3.69987e+06	2.96472e+06	2.33382e+06	0.672817	0.569829	0.376095	21.4282	21.2448	-0.183325
Glycidyl Stearate	340.297	6.714	6.00523e+06	5.07075e+06	4.1561e+06	3.99808e+06	3.67957e+06	4.63133e+06	3.97286e+06	2.12816e+06	3.02711e+06	4.01192e+06	4.27474e+06	2.13552e+06	2.16297e+06	4.82093e+06	4.50385e+06	4.31555e+06	2.7721e+06	3.16782e+06	2.84109e+06	3.1571e+06	3.2049e+06	3.47165e+06	3.54348e+06	3.46055e+06	3.17882e+06	3.39222e+06	3.68479e+06	2.56344e+06	0.700692	0.325041	0.149881	21.8122	21.6703	-0.141858
N-Acetyl-L-glutamate5-semialdehyde	173.069	1.011	4.98327e+06	4.20217e+06	4.13194e+06	3.85589e+06	2.41408e+06	2.6768e+06	4.3049e+06	2.16904e+06	2.27334e+06	1.62105e+06	2.0479e+06	1.31241e+06	1.89253e+06	2.66972e+06	6.24928e+06	5.65869e+06	4.06032e+06	3.78775e+06	2.90657e+06	2.53531e+06	2.07842e+06	1.86959e+06	4.79414e+06	6.98998e+06	2.42861e+06	2.30948e+06	4.89862e+06	4.48969e+06	1.11142	0.245306	0.0938681	21.356	21.7844	0.428414
11beta-Chloromethylestradiol	320.155	3.468	365019	5.63705e+06	85105.9	7.35978e+06	1.26328e+06	7.0051e+06	3.53858e+06	9.7452e+06	3.52237e+06	80018.9	103399	79389.6	75246.7	2.02405e+07	853198	1.34536e+06	254680	2.34932e+06	120384	1.78168e+06	270821	810083	122522	730884	183215	3.97402e+06	70370.7	402755	1.0968	0.591314	0.401263	19.9652	18.9293	-1.03588
(3S,5Z,7E)-26,26,26,27,27,27-Hexafluoro-9,10-secocholesta-5,7,10-triene-3,25-diol	508.28	6.66	3.81798e+06	3.96738e+06	4.07474e+06	3.23941e+06	2.57215e+06	4.11623e+06	1.9714e+06	2.13027e+06	3.0032e+06	3.20853e+06	3.12626e+06	3.3704e+06	2.6523e+06	2.78805e+06	3.05054e+06	2.82031e+06	2.52122e+06	2.41672e+06	2.58761e+06	2.48451e+06	4.03327e+06	3.03974e+06	2.80552e+06	1.9895e+06	2.92013e+06	2.51256e+06	2.75939e+06	2.34305e+06	1.03668	0.186639	0.0620417	21.5509	21.3645	-0.186364
(7R)-7-Acetoxy-4-hydroxy-N,N,N-trimethyl-3,5,9-trioxa-4-phosphaheptacosan-1-aminium 4-oxide	552.403	5.453	5.0013e+06	3.79673e+06	1.75759e+06	1.66923e+06	1032191	1.01002e+06	5.01157e+06	5.62594e+06	908671	823431	1.75746e+06	1.70924e+06	7.97368e+06	8.17444e+06	716641	601902	725413	766070	1.03179e+06	865963	535156	591489	9.16892e+06	6.52666e+06	183923	226003	1.84491e+06	1.93668e+06	0.75424	0.0782164	0.0162031	21.2081	19.8794	-1.32878
6-Deoxocastasterone	450.371	7.775	9.53838e+06	7.43886e+06	2.83089e+06	2.97244e+06	8.5986e+06	7109553	1.49892e+06	1.86701e+06	8.34028e+06	3.4141e+06	3.54711e+06	3.02671e+06	3.35719e+06	3.15064e+06	3.41175e+06	4.17247e+06	2.63623e+06	2.47002e+06	3.6556e+06	1.5423e+06	3.25998e+06	3.05637e+06	2.61485e+06	2.12537e+06	3.80725e+06	3.5613e+06	2.74621e+06	2.78336e+06	1.10221	0.34193	0.163552	21.9529	21.4684	-0.4845
SPORIDESMIN J	459.031	2.445	3.82163e+06	4.7855e+06	4.37488e+06	4.17468e+06	3.54323e+06	3.46858e+06	5.05266e+06	5.63408e+06	2.34156e+06	1.97865e+06	1.43712e+06	1.11591e+06	3.12245e+06	3.10076e+06	4.80262e+06	3.91694e+06	6.31447e+06	6.34924e+06	6.8994e+06	5.91197e+06	2.60043e+06	3.00666e+06	3.95561e+06	4.34967e+06	4.4835e+06	4.02852e+06	2.94357e+06	3.21082e+06	1.04527	0.259342	0.103523	21.5746	22.0313	0.456637
[STHydroxy_oxo(2:0)]12alpha-Hydroxy-3-oxochola-4_6-dien-24-oicAcid	386.245	4.6845	5.14525e+06	5.04301e+06	4.60018e+06	3.6681e+06	5.31324e+06	6.24124e+06	4.03098e+06	3.31076e+06	1.19498e+06	1.44527e+06	2.17336e+06	2.30366e+06	2.63676e+06	3.00781e+06	2.56471e+06	2.63787e+06	2.12718e+06	2.14364e+06	3.96812e+06	3.9115e+06	2.4025e+06	2.38103e+06	1.66377e+06	1.63775e+06	1.13827e+06	1.17923e+06	2.55859e+06	3.77928e+06	1.3289	0.135619	0.0394817	21.6218	21.1147	-0.507131
N-dodecanoylsphingosine 1-phosphate	561.416	7.225	7.76109e+06	7.72754e+06	1.44642e+06	1.02347e+06	2.86653e+06	2.4172e+06	1.79555e+06	2.887e+06	2.76708e+06	1.31194e+06	1.29146e+06	328212	275895	2.73689e+06	1.54718e+06	1.428e+06	2.45278e+06	2.22435e+06	1.56767e+06	1.78274e+06	2.45854e+06	2.84482e+06	1.67949e+06	1.34204e+06	1.94059e+06	2.31113e+06	4.03381e+06	1.18814e+06	0.448629	0.972037	0.945946	20.7784	20.8943	0.115954
Ala-Tyr(Alanyltyrosine)	252.111	1.3025	6.06122e+06	5.34451e+06	9.75112e+06	7.96097e+06	3.99787e+06	3.04317e+06	2.16637e+06	2.34423e+06	2.35884e+06	3.14355e+06	3.60928e+06	3.20383e+06	3.41185e+06	5.39499e+06	3.88838e+06	3.88703e+06	2.97737e+06	2.62271e+06	4.28969e+06	4.89571e+06	3.34132e+06	3.14428e+06	2.67939e+06	3.55792e+06	3.14981e+06	3.50544e+06	2.45108e+06	3.23063e+06	0.911369	0.660008	0.482401	21.9222	21.6724	-0.249859
3?-chloro-5-androsten-17?-ol	308.192	2.44	7.12132e+06	5.42438e+06	4.68136e+06	4.69005e+06	4.41983e+06	4.04716e+06	3.88713e+06	2.24557e+06	2.42065e+06	2.14673e+06	2.13944e+06	3.15031e+06	3.33986e+06	4.31469e+06	3.68633e+06	3.75362e+06	3.7435e+06	4.25756e+06	2.92172e+06	3.31565e+06	2.53917e+06	3.27399e+06	7.4959e+06	8.0738e+06	2.90927e+06	2.70465e+06	4.04329e+06	4.34002e+06	0.295684	0.972037	0.945946	21.7883	21.8705	0.0822109
5D-5-O-Methyl-2_3_5/4_6-pentahydroxycyclohexanone	192.063	1.517	603350	6.91141e+06	449579	4.84294e+06	2.43545e+06	7.39453e+06	1.77457e+06	2.63663e+06	6.18881e+06	4.33022e+06	656816	617422	336616	174874	339482	318172	178061	1.45381e+06	528047	1.8764e+06	346150	815399	359029	5.6633e+06	215413	215435	177675	1.37863e+06	1.06987	0.108462	0.0273955	20.5698	19.0434	-1.52634
2-Ethylhexylphthalate	278.152	6.268	5.61708e+06	4.64142e+06	5.25902e+06	5.16371e+06	7.34712e+06	7.02986e+06	3.93687e+06	3.85137e+06	2.52317e+06	2.21953e+06	1.81728e+06	2.26229e+06	6.04639e+06	6.06443e+06	3.72972e+06	3.23953e+06	3.92285e+06	4.0583e+06	4.0485e+06	3.84463e+06	2.53382e+06	2.52825e+06	3.10857e+06	3.36011e+06	2.2235e+06	2.09225e+06	2.30622e+06	2.22366e+06	1.38471	0.135619	0.0394817	21.9889	21.5165	-0.472411
2-(2-Chloro-1,3-dihydroxy-2-propanyl)-5-hydroxy-11-methyl-1,11-dihydrofuro[2,3-c]acridin-6(2H)-one	375.088	3.89	142407	136585	178113	169458	173673	170670	168478	119250	119775	174798	139156	130251	126209	130514	121033	128541	120072	123597	120104	119180	116361	120308	4.85987e+06	5.51503e+06	1.23145e+07	1.07898e+07	566111	629188	1.12202	0.991522	0.981969	17.1648	18.9275	1.76276
Metanephrine	197.105	2.325	2.71569e+06	2.67032e+06	3.18363e+06	3.34899e+06	4.49194e+06	4.27103e+06	4.61508e+06	2.23202e+06	2.84561e+06	3.06135e+06	2.78112e+06	3.78192e+06	3.01848e+06	4.54358e+06	2.71722e+06	3.83787e+06	1.64579e+06	1.88469e+06	1.75942e+06	1.30035e+06	2.04206e+06	2.05546e+06	2.89017e+06	2.92639e+06	3.25756e+06	3.20803e+06	1.21638e+06	1.45035e+06	1.63236	0.0410334	0.00576106	21.6598	21.0433	-0.616494
2-Phenylethyl D-glucopyranoside	284.126	3.568	4.8284e+06	4.33553e+06	2.84857e+06	1.97453e+06	2.27692e+06	2.17491e+06	1.15971e+06	1.34271e+06	3.1005e+06	3.24879e+06	2.42567e+06	2.77586e+06	1.89397e+06	1.79668e+06	1.13775e+07	1.24154e+07	2.62589e+06	2.38517e+06	2.44964e+06	1.72925e+06	1.6208e+06	1.696e+06	1.91722e+06	2.45199e+06	1.78377e+06	3.14345e+06	2.3041e+06	2.39478e+06	0.644836	0.972037	0.945946	21.1942	21.3969	0.202718
Palmitoleicacid	254.224	5.718	5.20617e+06	4.36767e+06	2.92153e+06	2.63548e+06	4.55434e+06	4.59259e+06	2.31832e+06	2.60081e+06	2.45986e+06	2.21566e+06	2.23467e+06	1.95756e+06	2.03861e+06	2.28703e+06	2.22983e+06	2.12793e+06	2.17924e+06	2.22075e+06	2.45543e+06	2.36598e+06	2.10046e+06	2.33022e+06	3.06123e+06	3.19435e+06	3.89059e+06	3.06386e+06	2.57047e+06	2.35525e+06	0.718162	0.679625	0.511239	21.4478	21.2754	-0.172373
N-Acetyl-L-Carnosine	268.118	2.398	3.18811e+06	3.52278e+06	1.33911e+06	1.33119e+06	1.69338e+06	1.59984e+06	3.97356e+06	1.62193e+06	1.79691e+06	5.29807e+06	4.42548e+06	3.55293e+06	2.13761e+06	6.39529e+06	1.27384e+06	1.08094e+06	1.84479e+06	1.33307e+06	1.55654e+06	1.31641e+06	5.37328e+06	4.86327e+06	976027	782910	8.43189e+06	8.0349e+06	766847	757169	0.208584	0.259342	0.103523	21.3207	20.8181	-0.502579
DINP	418.308	7.057	4.97415e+06	3.97157e+06	3.88e+06	3.20655e+06	6.11309e+06	4.74864e+06	2.92844e+06	2.51869e+06	2.77272e+06	2.45401e+06	6.20819e+06	6.72655e+06	4.08382e+06	6.79529e+06	2.60484e+06	2.81541e+06	3.04686e+06	3.00055e+06	3.60342e+06	3.46682e+06	4.85901e+06	5.15508e+06	1.69895e+06	1.41401e+06	2.87805e+06	2.07727e+06	2.9482e+06	2.98821e+06	1.47767	0.135619	0.0394817	21.9765	21.4559	-0.520596
Ancymidol	256.121	3.631	2.76376e+06	6.33706e+06	390075	588353	3.92765e+06	5.91947e+06	2.59874e+06	2.52695e+06	2.18597e+06	2.4119e+06	1.60141e+06	1.69729e+06	698990	561294	1.80361e+06	1.44536e+06	4.87561e+06	3.92837e+06	2.5698e+06	2.42379e+06	1.95583e+06	3.28249e+06	2.75684e+06	4.53807e+06	4.68649e+06	5.01453e+06	2.43534e+06	1.61903e+06	0.610012	0.374029	0.193579	20.771	21.4417	0.670695
10-Undecenoic acid	184.146	4.634	9.34477e+06	7.41102e+06	2.22951e+06	2.25598e+06	9.33825e+06	9.13272e+06	2.18299e+06	1.78256e+06	3.62909e+06	3.68181e+06	3.72421e+06	3.70002e+06	7.44903e+06	8.05714e+06	1.05975e+07	9.17747e+06	1.48337e+06	1.40178e+06	2.80643e+06	2.1356e+06	4.50639e+06	3.84167e+06	2.63767e+06	2.58481e+06	5.60277e+07	5.71389e+07	2.09184e+06	1.85059e+06	0.603957	0.72959	0.57142	22.0923	22.1261	0.033782
Dimetofrine	227.115	2.7995	4.84252e+06	3.63136e+06	3.96567e+06	3.33544e+06	2.71546e+06	2.94867e+06	3.41664e+06	2.28635e+06	1.78934e+06	1.67324e+06	1.52502e+06	1.72219e+06	1.62579e+06	3.30267e+06	4.29096e+06	4.40593e+06	3.99126e+06	4.8827e+06	3.57506e+06	3.71543e+06	2.88591e+06	2.85969e+06	7.2011e+06	6.67037e+06	3.3873e+06	3.43414e+06	3.81641e+06	3.68101e+06	1.6387	0.0202595	0.00207754	21.305	21.9487	0.643681
3''-Deamino-3''-oxonicotianamine	302.112	3.5125	1.064e+06	934178	2.08844e+06	1.12063e+06	828288	894330	895937	892078	8.05047e+06	1.69053e+06	2.72437e+07	2.93192e+06	774436	819710	865459	1.1182e+06	917547	862608	1.45598e+07	935725	954807	829720	702457	788653	699795	767937	1.98613e+06	1.06715e+06	0.489233	0.374029	0.193579	20.6382	20.1018	-0.53638
spinacine	167.069	0.622	3.88809e+06	4.71412e+06	3.04997e+06	3.85742e+06	4.06424e+06	8.56159e+06	9.08341e+06	2.74567e+06	2.12939e+06	4.97416e+07	4.53593e+07	2.83604e+07	1.98574e+07	5.3748e+06	7.37408e+06	9.2289e+06	3.8333e+06	2.8233e+06	5.78255e+06	3.33445e+06	2.96219e+06	2.90318e+06	7.86012e+06	6.33805e+06	5.55926e+06	2.88177e+06	1.73798e+07	2.23945e+07	0.746891	0.72959	0.57142	22.8821	22.4418	-0.44033
Decylubiquinol	324.23	5.972	7.96444e+06	6.77342e+06	1.41049e+07	1.0773e+07	4.64653e+06	6.11727e+06	1.53882e+06	1.05892e+06	3.06308e+06	2.90286e+06	3.27218e+06	2.46772e+06	3.47143e+06	3.86441e+06	1.57278e+06	1.40911e+06	4.0403e+06	6.68607e+06	5.43513e+06	4.90862e+06	3.40399e+06	4.21496e+06	1.6781e+06	1.04524e+06	4.52272e+06	3.74892e+06	3.86292e+06	3.36864e+06	0.861158	0.679625	0.511239	21.9634	21.5802	-0.383269
Dutasteride	528.221	3.02867	4.3749e+06	3.5646e+06	3.89828e+06	3.73146e+06	1.63054e+07	1.53082e+07	2.40603e+06	2.34195e+06	1.84177e+06	4.08011e+06	1.06689e+07	8.94637e+06	1.5337e+06	1.11396e+06	2.0914e+06	2.4014e+06	3.50716e+06	3.77521e+06	4.09828e+06	3.46783e+06	1.70988e+06	1.84356e+06	2.25819e+06	2.72275e+06	3.07837e+06	3.19464e+06	2.77511e+06	2.76501e+06	1.18313	0.325041	0.149881	21.9703	21.3886	-0.581713
Haplopine	245.068	2.27	3.36401e+06	3.75352e+06	3.98482e+06	3.14661e+06	1.79082e+06	2.33221e+06	2.22709e+06	3.37181e+06	2.98564e+06	2.98294e+06	2.5453e+06	2.22706e+06	1.99717e+06	3.06012e+06	1.64482e+06	1.63136e+06	2.24337e+06	2.90833e+06	2.93084e+06	3.38537e+06	1.44895e+06	1.77565e+06	2.37423e+06	2.47581e+06	3.23995e+06	3.09703e+06	1.42069e+06	1.47265e+06	1.08128	0.186639	0.0620417	21.3992	21.0566	-0.342568
13(S)-HOTrE	294.219	6.327	5.87528e+06	4.8016e+06	2.88544e+06	3.26239e+06	8.12801e+06	8.4766e+06	2.00366e+06	2.54819e+06	1.00753e+06	954862	1.95368e+06	1.9474e+06	2.6791e+06	2.60528e+06	1.84467e+06	1.53644e+06	1.6701e+06	1.62246e+06	2.23125e+06	3.20878e+06	3.08514e+06	2.58017e+06	2.96303e+06	2.5426e+06	2.5698e+06	2.53328e+06	2.15727e+06	1.91568e+06	1.0164	0.374029	0.193579	21.4449	21.1056	-0.339263
(3E)-4-(7-Methoxy-2-oxo-2H-chromen-6-yl)-2-oxo-3-buten-1-yl hydrogen sulfate	340.025	4.375	5.40351e+06	4.3185e+06	1.64786e+06	1.67815e+06	1.84304e+06	1.50262e+06	1.21663e+06	1.56591e+06	1.7423e+06	1.53382e+06	3.38277e+06	3.53109e+06	2.85156e+06	2.81808e+06	1.70412e+07	1.78068e+07	1.75501e+06	1.28163e+06	3.00384e+06	2.54715e+06	1.14869e+06	1.00284e+06	1.58038e+06	2.06434e+06	1.80702e+06	1.82419e+06	3.31458e+06	3.17056e+06	0.661305	0.972037	0.945946	21.104	21.3155	0.211475
1-[(1Z)-octadecenyl]-2-[(5Z,8Z,11Z,14Z)-icosatetraenoyl]-sn-glycero-3-phosphocholine	793.597	11.609	7.30022e+06	5.6248e+06	8.33905e+06	2.18184e+06	6.01398e+06	7.32888e+06	1.11384e+06	2.88405e+06	2.53802e+06	1.94894e+06	1.72911e+06	3.85837e+06	4.27894e+06	5.71895e+06	4.94316e+06	2.44839e+06	4.78801e+06	1.94802e+06	1.90295e+06	2.01605e+06	2.07552e+06	3.30861e+06	2.01779e+06	1.8105e+06	1.65685e+06	1.89547e+06	3.10826e+06	1.94091e+06	1.31394	0.126668	0.035045	21.8136	21.1924	-0.621212
mino)hexanoic acid	886.559	13.7915	3.49028e+06	2.95585e+06	1.37892e+06	2.62456e+06	3.54154e+06	3.66194e+06	2.2522e+06	2.0153e+06	4.01488e+06	2.27325e+06	1.80067e+06	1.88229e+06	1.78194e+06	1.58518e+06	1.97354e+06	1.61764e+06	1.94022e+06	2.16283e+06	3.31792e+06	2.08488e+06	1.73304e+06	1.7939e+06	1.36864e+06	1.13071e+06	5.94459e+07	6.98891e+06	3.18879e+06	1.86441e+06	0.527536	0.634902	0.454438	21.1852	21.3652	0.179975
3-[(2,6-Dimethylheptanoyl)oxy]-4-(trimethylammonio)butanoate	301.225	4.0545	5.55942e+06	5.64372e+06	1.17939e+07	1.06551e+07	9.96513e+06	8.72506e+06	6.37792e+06	3.63743e+06	3.3839e+06	2.07007e+06	2.00018e+06	1.98502e+06	2.16481e+06	5.05215e+06	3.56459e+06	3.44841e+06	2.47198e+06	1.47968e+06	4.22273e+06	4.34996e+06	3.01951e+06	3.05804e+06	1.13251e+06	1.06595e+06	1.10723e+06	801187	1.41768e+06	1.6757e+06	1.64923	0.0228645	0.0024863	22.1581	20.949	-1.20914
(1R,4S,6R)-1-[(E)-{(1R,3aS,7aR)-1-[(2R)-6-Hydroxy-6-methyl-2-heptanyl]-7a-methyloctahydro-4H-inden-4-ylidene}methyl]-1,3,4,5,6,7-hexahydro-2-benzothiophene-4,6-diol 2,2-dioxide	480.29	6.409	3.55107e+06	4.52002e+06	3.24965e+06	1.93031e+06	1.42795e+06	3.54885e+06	974252	1.23672e+06	4.58906e+06	1.15807e+06	2.85396e+06	2.47846e+06	5.15635e+06	3.63153e+06	3.2534e+06	2.69304e+06	3.1919e+06	3.63062e+06	1.36207e+06	923948	1.37391e+06	1.29257e+06	4.02341e+06	6.37731e+06	1.51271e+06	1.29805e+06	2.80307e+06	2.77805e+06	0.150069	0.70113	0.540927	21.2689	21.106	-0.162941
taleranol	322.178	4.544	3.33905e+06	2.99994e+06	2.37243e+06	2.05551e+06	4.86418e+06	4.6065e+06	1.91933e+06	1.65445e+06	3.69414e+06	3.20888e+06	4.23645e+06	4.5837e+06	4.65241e+06	4.72047e+06	4.41961e+06	3.06343e+06	1.54056e+06	1.73623e+06	4.32506e+06	2.47642e+06	2.91989e+06	2.8789e+06	2.37263e+06	2.9212e+06	6.84768e+06	7.441e+06	2.87417e+06	2.2362e+06	0.102834	0.591314	0.401263	21.6506	21.5615	-0.0890996
[STtrihydrox]3alpha_11beta_21-5alpha-trihydroxy-pregnane-20-one	350.245	6.676	6.38946e+06	5.50702e+06	5.05697e+06	4.85664e+06	5.72316e+06	5.6031e+06	3.14226e+06	2.86765e+06	3.3145e+06	3.48122e+06	2.87975e+06	3.27731e+06	2.95917e+06	4.1061e+06	3.08857e+06	3.07782e+06	2.68825e+06	2.7122e+06	3.23256e+06	2.94124e+06	3.55812e+06	2.88681e+06	4.07869e+06	4.1432e+06	4.80651e+06	3.98912e+06	5.34815e+06	3.16147e+06	0.902494	0.307346	0.137068	21.953	21.7276	-0.225391
1,4-Bis(2-ethylhexyl) sulfosuccinate	422.234	7.71	2.14575e+06	8.41978e+06	1.8068e+06	2.90556e+06	4.23762e+06	4.22123e+06	2.26486e+06	2.35917e+06	5.87735e+06	3.39986e+06	1.48526e+06	1.36881e+06	1.80476e+06	1.20226e+06	1.75027e+06	1.66288e+06	1.3702e+06	1.38155e+06	1.7322e+06	2.82318e+06	1.37075e+06	2.29995e+06	1.93293e+06	3.63075e+06	1.29784e+06	905481	1.48005e+06	1.69591e+06	1.06372	0.11801	0.0310252	21.3321	20.7016	-0.630565
Pramiracetam	269.21	3.557	5.28354e+06	4.0368e+06	9.80063e+06	5.78613e+06	5.05211e+06	9.68189e+06	1.48642e+06	5.42583e+06	5.36911e+06	6.25884e+06	1.12577e+07	1.15539e+07	4.82547e+06	1.91512e+06	4.0494e+06	2.88354e+06	5.16604e+06	2.82846e+06	2.08595e+06	3.82539e+06	1.04609e+07	5.62791e+06	969878	1.52251e+06	2.76554e+06	3.66821e+06	7.6341e+06	1.00308e+07	0.953908	0.274501	0.113919	22.372	21.8212	-0.550831
Cortolone-3-glucuronide	542.273	3.57675	7.84587e+06	7.62867e+06	5.60682e+06	4.57402e+06	1.21237e+07	1.18774e+07	5.38818e+06	5.78532e+06	3.70533e+06	3.65694e+06	3.67263e+06	3.85983e+06	5.85669e+06	5.52805e+06	5.14875e+06	4.22773e+06	3.53593e+06	3.45542e+06	4.47276e+06	4.80893e+06	2.5593e+06	2.71554e+06	3.70176e+06	3.36074e+06	5.04963e+06	6.38687e+06	7.49121e+06	8.56236e+06	0.976779	0.186639	0.0620417	22.4543	22.0695	-0.384867
(2E,4Z)-N-Isobutyl-2,4-octadecadienamide	335.318	6.917	3.48126e+06	2.54297e+06	3.84406e+06	2.72348e+06	2.46718e+06	2.55923e+06	3.02701e+06	3.7457e+06	3.48321e+06	5.18493e+06	4.11464e+06	4.0371e+06	4.76269e+06	1.90303e+06	2.52676e+06	1.60396e+06	1.65143e+06	1.50562e+06	1.14551e+06	4.53514e+06	1.8812e+06	1.63884e+06	1.13643e+06	2.60033e+06	3.62134e+06	5.26231e+06	3.74706e+06	1.3754e+06	1.19061	0.0976399	0.0241244	21.6533	21.0398	-0.613523
L-365,260	398.176	3.946	7.38496e+06	4.96209e+06	2.02557e+06	1.67125e+06	4.81258e+06	5.98291e+06	3.24493e+06	2.78335e+06	4.36448e+06	3.77844e+06	4.43716e+06	4.26673e+06	2.21007e+06	2.13389e+06	8.2913e+06	4.98979e+06	4.44443e+06	6.00005e+06	5.34121e+06	6.69779e+06	1.70431e+06	3.44924e+06	3.64693e+06	6.61678e+06	3.30248e+06	2.91638e+06	5.05999e+06	3.90422e+06	0.808702	0.325041	0.149881	21.7531	22.0736	0.320512
Clazuril	372.016	0.766	7.51018e+06	3.00417e+06	6.53168e+06	6.59077e+06	4.20481e+06	2.87406e+06	1.477e+06	2.78533e+06	2.80211e+06	8.48985e+06	6.25384e+06	2.13275e+06	2.88061e+06	2.55539e+06	5.69243e+06	5.77776e+06	3.24705e+06	3.7712e+06	3.25379e+06	3.85467e+06	2.29687e+06	2.24107e+06	3.20714e+06	3.56859e+06	4.28103e+06	3.84503e+06	1.94004e+06	2.99006e+06	0.479918	0.955396	0.910026	21.8422	21.7002	-0.14206
Perfluorocapric acid	513.967	5.92	8.27023e+06	6.54575e+06	1.64682e+06	1.08317e+06	1.34184e+06	1.4806e+06	1.33909e+06	1.23553e+06	1.53051e+06	1.40576e+06	1.41098e+06	1.17762e+06	4.18515e+06	3.38195e+06	3.40497e+06	3.33138e+06	778115	821170	430914	345097	886150	1.05768e+06	1.69918e+06	1.60443e+06	754117	904078	1.62473e+06	2.68435e+06	0.859	0.216296	0.0766636	20.9295	20.1483	-0.781256
15-Hydroxypentadecanoic acid	258.219	6.773	5.24621e+06	4.6818e+06	2.44736e+06	2.52655e+06	3.66643e+06	4.02779e+06	2.32658e+06	2.40579e+06	2.46315e+06	2.39767e+06	2.64623e+06	2.70137e+06	1.96787e+06	1.8651e+06	3.41401e+06	3.37788e+06	2.63127e+06	2.6613e+06	2.89366e+06	2.85077e+06	2.31229e+06	2.62116e+06	3.79153e+06	3.76787e+06	2.74199e+06	2.47497e+06	3.3101e+06	3.30711e+06	0.144873	0.393674	0.209978	21.4238	21.5052	0.0813844
lythidathion	315.978	0.676	4.03236e+06	3.74356e+06	2.85347e+06	3.37083e+06	805495	5.42786e+06	4.15573e+06	4.0673e+06	4.46503e+06	3.82985e+06	3.81989e+06	3.14113e+06	4.10017e+06	3.53802e+06	3.69404e+06	3.48758e+06	4.22213e+06	3.76814e+06	3.1902e+06	2.87871e+06	3.25959e+06	3.28269e+06	4.05785e+06	3.8106e+06	2.25587e+06	2.43294e+06	2.68349e+06	2.74658e+06	0.624148	0.186639	0.0620417	21.7122	21.6163	-0.095857
Brassylic acid	244.167	4.69333	7.77156e+06	7.52055e+06	1.36557e+06	1.62232e+06	6.17823e+06	3.64295e+06	3.21447e+06	3.30171e+06	4.05993e+06	4.94836e+06	1.24151e+06	1.3759e+06	1.53118e+06	1.2861e+06	5.34047e+06	4.40172e+06	1.02967e+06	825840	2.30035e+06	1.58069e+06	1.7405e+06	1.96744e+06	1.23024e+06	1.14776e+06	2.44066e+06	1.81787e+06	3.66992e+06	1.52471e+06	0.875608	0.374029	0.193579	21.4312	20.8666	-0.56459
5-Hydroxy-8,8-dimethyl-3-(3-methyl-2-buten-1-yl)-2-(2,4,5-trihydroxyphenyl)-4H,8H-pyrano[2,3-f]chromen-4-one	436.153	4.128	7.61133e+06	5.31948e+06	4.60177e+06	1.30099e+06	3.03033e+06	2.83562e+06	3.54201e+06	3.80453e+06	1.47269e+06	1.20653e+06	1.63252e+06	1.93629e+06	1.94706e+06	1.81886e+06	4.45023e+06	4.56717e+06	4.12899e+06	3.73516e+06	1.65093e+06	1.39627e+06	1.47366e+06	1.48621e+06	3.27404e+06	3.32356e+06	2.4418e+06	2.19875e+06	3.478e+06	3.28732e+06	0.06154	0.869326	0.768812	21.2952	21.361	0.0657804
4-(3-Oxopentyl)phenyl hydrogen sulfate	258.056	0.635	4.45958e+06	4.58902e+06	4.68666e+06	3.93799e+06	5.77313e+06	5.93887e+06	3.78007e+06	3.4829e+06	2.64599e+06	4.42693e+06	4.53674e+06	2646734	3.13977e+06	3.8415e+06	4.46831e+06	4.5612e+06	4.11121e+06	4.29914e+06	3.90867e+06	4.69695e+06	3.55573e+06	4.27499e+06	3.75482e+06	3.28201e+06	3.43419e+06	2.74145e+06	3.17113e+06	2.4197e+06	0.618853	0.542777	0.35189	21.9393	21.8184	-0.120885
1-Phosphatidyl-D-myo-inositol	390.057	1.945	777365	410839	894013	662452	1.97198e+07	1.86302e+07	2.92726e+06	3.4435e+06	3.92872e+06	3.83061e+06	1.99797e+07	20893595	705821	967234	1.67411e+06	1.71465e+06	2.44318e+06	1.88045e+06	4.32226e+06	5.11111e+06	3.22986e+06	2.7461e+06	4.59277e+06	5.52613e+06	2.76961e+06	1.73993e+06	2.06551e+06	2.04603e+06	1.02578	0.955396	0.910026	21.4686	21.3851	-0.0835309
3,5-Dihydroxy-2-(4-hydroxy-3-methoxyphenyl)-3,4-dihydro-2H-chromen-7-yl hydrogen sulfite	368.056	5.059	8.12798e+06	6.46631e+06	3.12794e+06	3.03262e+06	2.53967e+06	3.13148e+06	1.77103e+06	1.85828e+06	2.27529e+06	2.57468e+06	3.77405e+06	4.40833e+06	3.274e+06	2.98034e+06	1.41785e+07	1.25019e+07	3.09244e+06	3.06907e+06	1.63945e+06	1.58903e+06	1.50334e+06	1.65051e+06	1.52197e+06	1.86358e+06	3.20762e+06	2.83981e+06	3.49294e+06	3.56828e+06	0.245125	0.569829	0.376095	21.6148	21.4844	-0.130378
Hexacosanedioic acid	426.371	7.902	3.32544e+06	3.29454e+06	5.8265e+06	4.88805e+06	3.33342e+06	2.87687e+06	2.61783e+06	4.99374e+06	3.35805e+06	3.39293e+06	3.46002e+06	3.00441e+06	4.22749e+06	3.14607e+06	2.89868e+06	2.37659e+06	4.25856e+06	3.2652e+06	4.25976e+06	4.11665e+06	2.67137e+06	4.02347e+06	2.28673e+06	1.66405e+06	2.70937e+06	1.36458e+06	2.49791e+06	2.97987e+06	1.17496	0.126668	0.035045	21.7799	21.4209	-0.359029
UNII:V9Q7UUZ15U	280.167	4.889	9.79209e+06	5.62163e+06	2.52472e+06	2.89578e+06	4.61931e+06	3.36935e+06	1.62757e+06	1.44658e+06	1.94531e+06	1.7651e+06	2.59474e+06	1.76139e+06	4.27442e+06	5.79545e+06	1.39985e+06	917401	1.66878e+06	1.46876e+06	2.75778e+06	1.75661e+06	1.24318e+06	1.1327e+06	1.19603e+06	1.02746e+06	3.04007e+06	2.40718e+06	2.85057e+06	2.9377e+06	1.32785	0.0449456	0.00674339	21.5352	20.6929	-0.842271
3-Hydroxy-cis-5-tetradecenoylcarnitine	385.282	4.821	1.26863e+07	6.19308e+06	7.5235e+06	6.73458e+06	1.67682e+07	1.55821e+07	4.52705e+06	1.49519e+06	1.51764e+06	1.81098e+06	1.97675e+06	4.45063e+06	4.43842e+06	9.10823e+06	2.85061e+06	2.5531e+06	4.44768e+06	4.79403e+06	1.57806e+06	1.68302e+06	2.32575e+06	2.45198e+06	1.26732e+06	1.1051e+06	1.79969e+06	1.58063e+06	4.10853e+06	2.9457e+06	1.49346	0.0656694	0.012248	22.2659	21.1309	-1.13501
4-(2,4-Dihydroxyphenyl)-8-[(Z)-2-(2,4-dihydroxyphenyl)vinyl]-10,18-dihydroxy-14-methyl-3,5,15-trioxahexacyclo[12.7.1.0~2,4~.0~2,12~.0~6,11~.0~16,21~]docosa-6,8,10,16,18,20-hexaen-13-one	594.154	1.558	2.39259e+06	2.4412e+06	2.25559e+06	1.92478e+06	3.11619e+06	2.68587e+06	2.33863e+06	2.54444e+06	3.31994e+06	5.40922e+06	1.41364e+06	1.17885e+06	1.26261e+06	1.49589e+06	3.34808e+06	3.72427e+06	3.21154e+06	3.24503e+06	3.63356e+06	3.65422e+06	3.85426e+06	3.62037e+06	4.05465e+06	3.92856e+06	1.81119e+06	1.57939e+06	3.81911e+06	3.26531e+06	1.51655	0.0262525	0.00296311	21.0832	21.6248	0.541595
1-Deoxy-1-(4-morpholinyl)-alpha-D-fructofuranose	249.121	3.165	516169	1.23092e+07	812236	2.82758e+06	2.31194e+06	9.20513e+06	2.6834e+06	1.09359e+07	6.42479e+06	265403	256847	407554	299332	1.93479e+06	529561	1.04018e+06	431990	2.22185e+06	540296	1.68771e+06	684342	909624	380294	1.22014e+06	711517	5.09009e+06	236250	188877	1.14175	0.357455	0.178112	20.6373	19.5406	-1.09666
9-fluoro-17-methyl-5beta-androstane-3alpha,11beta,17beta-triol	340.243	5.725	6.0299e+06	5.72596e+06	1.18354e+07	1.01264e+07	9.3813e+06	8.31578e+06	2.80735e+06	3.65975e+06	3.31246e+06	3.01716e+06	2.31026e+06	5.99087e+06	6.05971e+06	6.66718e+06	5.96398e+06	4.52897e+06	7.98222e+06	9.20855e+06	4.37663e+06	3.70876e+06	2.3885e+06	3.45758e+06	2.31201e+06	1.97698e+06	2.92551e+06	3.21136e+06	2.2397e+06	1.81964e+06	1.13673	0.135619	0.0394817	22.368	21.7511	-0.616889
2,3-Dimethoxy-5-methyl-6-(3-methyl-2-buten-1-yl)-1,4-benzenediol	252.136	4.464	4.35153e+06	7.56676e+06	2.28613e+06	2.15387e+06	5.56433e+06	1.59666e+06	488908	459481	6.08668e+06	4.51411e+06	3.40001e+06	3.6333e+06	4.05684e+06	4.37055e+06	1.189e+07	1.14935e+07	6.64445e+06	6.47004e+06	5.7129e+06	4.10962e+06	5.99632e+06	6.19907e+06	3.9028e+06	4.04662e+06	2.01705e+07	1.79855e+07	2.20857e+06	2.96393e+06	1.37573	0.0782164	0.0162031	21.4239	22.609	1.1851
2-Arachidonoylglycerol	378.277	6.6765	5.92401e+06	4.52344e+06	6.81727e+06	6.20625e+06	5.03165e+06	5.30094e+06	3.29542e+06	2.21319e+06	7.05398e+06	5.65903e+06	4.34133e+06	8.094e+06	6.12947e+06	4.81857e+06	1.62669e+06	1.66148e+06	5.61497e+06	7.42199e+06	5.01386e+06	7.22349e+06	3.72251e+06	3.01305e+06	2.11251e+06	1.98361e+06	2.90416e+06	3.70181e+06	3.83847e+06	3.67774e+06	1.25126	0.0916207	0.0211869	22.2951	21.7026	-0.59248
[Similar to: (2R,3S,4S,5S,6R)-2-({7-hydroxy-4-[(3Z)-5-hydroxy-3-methylpent-3-en-1-yl]-4a,8,8-trimethyl-3-methylidene-decahydronaphthalen-2-yl}oxy)-6-(hydroxymethyl)oxane-3,4,5-triol; ΔMass: -217.0480 Da]	267.256	4.355	175618	152059	2.56772e+06	2.31376e+06	2.12968e+06	2.87002e+06	2.71369e+06	1.53184e+06	1.54018e+06	1.41445e+06	1.58333e+06	709217	703318	4.57976e+06	150196	161430	2.37905e+06	2.14123e+06	1.34061e+07	1.34593e+07	1.22481e+06	1.36809e+06	525410	579084	99477.8	101511	101586	120472	0.289305	0.230223	0.0849275	20.2879	19.2547	-1.03324
(+/-)9,10-dihydroxy-12Z-octadecenoic acid	314.246	5.398	4.14943e+06	2.87352e+06	2.87446e+06	3.05136e+06	3.60658e+06	3.80565e+06	3.78538e+07	3.51986e+07	3.76741e+06	4.02585e+06	1.99228e+06	1.99507e+06	5.13012e+06	5.56773e+06	1.29317e+06	1.47547e+06	1.89592e+06	1.62183e+06	2.65352e+06	2.3448e+06	1.31065e+07	1.26572e+07	3.11223e+06	3.19663e+06	2.0943e+06	1.58773e+06	3.30906e+06	3.6848e+06	0.812815	0.11801	0.0310252	22.1899	21.4473	-0.742633
4-Imino-1-(beta-D-ribofuranosyl)-1,4-dihydro-3-pyridinecarboxylic acid	270.085	2.9125	5.68035e+06	4.61386e+06	7.65813e+06	4.26954e+06	3.28463e+07	3.30851e+07	4.8542e+06	3.9041e+06	5.17391e+06	1.26646e+06	5.45377e+06	6.4802e+06	3.57523e+06	7.34394e+06	4.84694e+06	4.50397e+06	5.75328e+06	3.22337e+06	1.24196e+07	9.55512e+06	2.80773e+06	3.20391e+06	3.52596e+06	5.74429e+06	5.08122e+06	6.41345e+06	2.87524e+06	4.37828e+06	0.747729	0.503092	0.306426	22.5489	22.1988	-0.350087
Glycocholicacid	465.308	4.292	2.44151e+06	1.90368e+06	7.75472e+06	6.26743e+06	1.55304e+06	1.52727e+06	1.11329e+07	1.2105e+07	1.10583e+07	3.65623e+06	3.23727e+06	631508	670759	4.9322e+07	3.78949e+06	3.25147e+06	1.4417e+06	1.52962e+06	2.62604e+06	2.15156e+06	4.00177e+07	4.00146e+07	1.13848e+06	1.09507e+06	2.67085e+06	2.38304e+06	8.58119e+06	7.56759e+06	0.0268664	0.869326	0.768812	21.8999	21.8542	-0.0457399
(10S)-Juvenile hormone III diol	284.199	5.368	1.67161e+07	1.28388e+07	8.18421e+06	3.79763e+06	5.01655e+06	3.33253e+06	2.07727e+06	2.00984e+06	1.60872e+06	2.4066e+06	2.38327e+06	1.64904e+06	6.19275e+06	6.60917e+06	1.67094e+06	1.95392e+06	1.15091e+06	1.18115e+06	5.41163e+06	4.85768e+06	1.28197e+06	2.69156e+06	1.54518e+06	1.29385e+06	5.90044e+06	5.65277e+06	3.98681e+06	4.99517e+06	0.935699	0.245306	0.0938681	21.9395	21.2907	-0.648787
N2-Dimethylguanosine	311.122	1.678	3.93988e+06	3.16703e+06	2.75079e+06	3.00086e+06	5.09251e+06	4.05251e+06	2.38223e+06	3.71986e+06	3.27373e+06	5.30178e+06	4.21515e+06	2.24332e+06	2.03e+06	3.23597e+06	2.33289e+06	2.36242e+06	4.79585e+06	3.57344e+06	3.6474e+06	3.67651e+06	3.09437e+06	2.7642e+06	3.47963e+06	4.001e+06	3.10394e+06	3.89112e+06	4.18003e+06	4.47224e+06	0.245179	0.885253	0.803613	21.6655	21.7188	0.0532657
(3R,5S,7R,8R,9S,10S,12S,13R,14S,17R)-10,13-Dimethyl-17-[(2R)-5,6,7-trihydroxy-2-heptanyl]hexadecahydro-1H-cyclopenta[a]phenanthrene-3,7,12-triol	454.329	6.19025	3.5054e+06	2.9776e+06	3.66145e+06	2.60467e+06	5.73759e+06	6.5927e+06	2.65638e+06	2.45106e+06	4.36878e+06	4.1595e+06	7.17412e+06	5.87779e+06	3.5441e+06	3.86583e+06	1.69708e+06	1.93713e+06	3.31959e+06	3.15165e+06	5.38287e+06	5.73538e+06	2.68012e+06	2.74967e+06	2.92511e+06	2.72896e+06	3.11658e+06	3.50999e+06	4.27235e+06	4.00977e+06	0.962958	0.325041	0.149881	21.9272	21.6088	-0.318471
17-Hydroxypregnenolone sulfate	412.192	3.682	5.69778e+06	2.18554e+06	3.90047e+06	2.74359e+06	4.84624e+06	4.05852e+06	4.47489e+06	3.51094e+06	1.84109e+06	2.06196e+06	2.07309e+06	2.3658e+06	3.97281e+06	3.6726e+06	2.345e+06	2.76487e+06	2.9932e+06	2.90631e+06	3.18357e+06	2.77554e+06	1.08902e+06	1.01475e+06	2.83114e+06	2.76675e+06	2.09425e+06	1.84173e+06	3.99432e+06	3.85723e+06	1.04583	0.357455	0.178112	21.6041	21.215	-0.389104
Ethopabate	237.1	2.3465	1.85153e+06	1.61011e+06	5.50482e+06	1.3115e+07	2.03785e+06	1.2375e+07	9.44092e+06	8.13591e+06	1.8307e+06	1.74156e+06	6.06795e+07	5.94521e+07	35869270	2.65328e+07	2.09496e+06	2.39796e+06	1.35611e+07	1.20235e+07	1.6166e+07	3.59902e+06	1.80363e+06	2.26741e+06	2.57919e+06	3.10376e+06	1.64915e+07	2.89704e+07	9.06039e+06	2.71539e+06	0.9748	0.910884	0.83879	22.9354	22.3669	-0.568508
13-Hydroxy-9-methoxy-10-oxo-11-octadecenoic acid	342.241	4.1285	6.66277e+06	5.52178e+06	8.35195e+06	9.14975e+06	6.46531e+06	6.58991e+06	7.74596e+06	3.10353e+06	3.80439e+06	3.8131e+06	3.17271e+06	5.50586e+06	5.60369e+06	4.87329e+06	3.59646e+06	2.38811e+06	2.96889e+06	2.37149e+06	3.15867e+06	3.34151e+06	3.39678e+06	3.55086e+06	4.14101e+06	4.49629e+06	3.55175e+06	3.77905e+06	2.59374e+06	2.78294e+06	1.99875	0.00419146	0.000167312	22.3754	21.6264	-0.749056
Inulicin	308.162	5.10433	2.68436e+06	2.21797e+06	3.02934e+06	2.69077e+06	5.61542e+06	5.06288e+06	3.63743e+06	3.81147e+06	2.98068e+06	3.03283e+06	1.53735e+06	1.4797e+06	2.22715e+06	2.24274e+06	1.69845e+06	1.79429e+06	3.09594e+06	3.12355e+06	2.21051e+06	1.92075e+06	2.1144e+06	2.49621e+06	4.55898e+06	4.19016e+06	1.26248e+06	1.43949e+06	3.07342e+06	2.89966e+06	0.509514	0.52021	0.328667	21.4249	21.1916	-0.23325
EPTAZOCINE	231.162	3.165	5.0394e+06	5.27211e+06	5.00384e+06	5.11398e+06	4.46994e+06	4.05288e+06	4.6546e+06	4.47541e+06	4.18504e+06	4.24466e+06	4.76086e+06	5.62678e+06	5.85943e+06	5.05234e+06	3.90777e+06	4.19281e+06	3.26714e+06	3.00688e+06	3.58237e+06	3.48127e+06	3.42545e+06	2.90643e+06	4.41225e+06	4.26398e+06	3.05467e+06	3.82992e+06	3.71123e+06	4.32836e+06	2.22925	0.000543291	9.72e-06	22.1995	21.794	-0.405481
Fesoterodine	411.276	4.29	2.21135e+06	1.72862e+06	7.0124e+06	6.53244e+06	1.5936e+06	1.54572e+06	9.67413e+06	1.01928e+07	1.02419e+07	3.73038e+06	3.96775e+06	651058	657008	3.93541e+07	3.04528e+06	2.87793e+06	1.18446e+06	1.26578e+06	1.98483e+06	1.70131e+06	4.04833e+07	5.707e+07	920671	958372	1.92321e+06	1.99387e+06	6.58585e+06	5.86452e+06	0.188837	0.70113	0.540927	21.8383	21.6227	-0.21559
Palmitoleic Acid	254.224	7.194	1.03123e+07	9.11952e+06	2.59415e+06	1.86013e+06	6.50524e+06	2.37881e+06	3.74299e+06	3.93423e+06	1.99521e+06	1.72519e+06	1.46529e+06	3.02069e+06	2.7476e+06	1.41718e+06	5.5142e+06	6.17587e+06	1.88067e+06	1.48152e+06	3.12458e+06	2.7142e+06	2.4703e+06	2.61624e+06	4.65115e+06	5.54733e+06	7.5066e+06	4.15814e+06	3.03411e+06	3.31668e+06	0.0795147	0.52021	0.328667	21.5422	21.7408	0.198599
Valylvaline	216.147	1.079	7.39977e+06	6.06089e+06	6.9851e+06	5.3192e+06	6.01651e+06	5.15886e+06	5.91774e+06	2.46736e+06	4.24211e+06	2.34943e+06	3.14349e+06	5.0224e+06	5.49349e+06	5.10087e+06	6.18307e+06	6.5259e+06	5.33911e+06	5.56197e+06	3.33727e+06	3.31725e+06	3.59241e+06	2.55425e+06	1.12823e+07	9.22805e+06	3.61754e+06	3.80531e+06	3.34016e+06	3.77805e+06	0.136729	0.885253	0.803613	22.1911	22.1484	-0.0426421
DL-β-Leucine	131.094	13.862	4.42454e+06	2.70043e+07	4.33117e+07	3.79578e+06	3.10887e+07	4.26945e+07	3.99358e+06	5.10825e+06	5.07684e+06	2.53189e+06	4.01956e+06	5.14967e+06	3.07739e+06	3.45814e+06	4.80256e+06	5.89374e+06	4.12423e+06	3.33581e+07	3.60073e+07	5.18093e+07	2.66946e+06	3.32573e+06	3.1458e+06	3.43057e+07	3.03188e+06	4.2756e+06	3.54191e+06	4.62596e+06	0.0366274	0.955396	0.910026	22.8211	22.8192	-0.00191633
2,3-Bis(octanoyloxy)propyl 10-methyldodecanoate	540.439	7.649	6.02281e+06	5.0382e+06	6.93609e+06	7.16955e+06	6.15595e+06	6.28209e+06	2.42394e+06	2.44765e+06	4.27467e+06	4.28572e+06	4.96547e+06	5.04043e+06	6.68297e+06	5.27201e+06	2.38393e+06	2.47486e+06	4.65864e+06	4.28124e+06	6.52897e+06	6.99179e+06	5.74236e+06	5.50499e+06	2.33045e+06	2.48963e+06	3.46493e+06	2.60074e+06	3.20612e+06	3.23982e+06	1.1706	0.216296	0.0766636	22.2445	21.8215	-0.423032
Propoxur	209.105	2.497	8.85846e+06	9.02748e+06	3.76074e+06	4.10969e+06	6.4318e+06	6.98312e+06	4.11922e+06	2.16961e+06	1.89629e+06	3.68057e+06	3.38003e+06	1.42154e+06	1.42325e+06	3.08424e+06	5.99332e+06	6.18311e+06	5.56607e+06	6.64633e+06	3.15532e+06	3.11528e+06	2.14327e+06	1.82356e+06	5.29348e+06	5.63014e+06	1.71479e+06	1.88658e+06	3.61948e+06	4.37676e+06	0.0676877	0.972037	0.945946	21.7974	21.8074	0.00995903
6-O-Methylnorlaudanosoline	301.131	4.104	437807	277337	1.59586e+06	1.99405e+06	5.59184e+06	4.5076e+06	7.63665e+06	948070	685617	173229	164512	153185	181107	3.75891e+06	195119	177516	2.63565e+06	2.31034e+06	9.0801e+06	1.49121e+07	317751	307792	255586	221620	8.19246e+06	7.44986e+06	113519	133767	0.448849	0.972037	0.945946	19.7316	19.7337	0.0020933
(E)-3,4,5-Trimethoxycinnamic acid	238.084	3.842	8.93923e+06	6.32778e+06	2.47077e+06	1.5823e+06	1.00166e+06	1.27448e+06	877387	4.0454e+06	677562	4.48788e+06	3.77605e+06	1.68755e+06	4.88355e+06	1.70768e+06	2.55831e+06	1.31648e+06	2.24571e+06	1.89578e+06	4.05801e+06	5.85667e+06	1.60554e+06	1.168e+06	1.35091e+06	1.17842e+06	1.85242e+06	1.5539e+06	5.30028e+06	5.19942e+06	0.362456	1	1	21.1676	21.0959	-0.0717604
N-Acetylaspartylglutamicacid	304.09	1.159	4.24789e+06	4.26456e+06	2.64112e+06	2.72432e+06	3.8399e+06	3.53791e+06	3.22053e+06	2.25114e+06	3.74438e+06	3.20599e+06	2.43211e+06	2.42051e+06	2.69296e+06	2.79317e+06	3.79255e+06	4.45243e+06	2.5692e+06	3.73028e+06	3.5523e+06	3.77533e+06	2.74656e+06	3.39851e+06	5.09099e+06	3.6653e+06	2.7599e+06	2.77651e+06	3.80144e+06	3.02231e+06	0.92316	0.357455	0.178112	21.5532	21.7164	0.163285
2-Hydroxyphenylalanine	181.073	0.984	3.11129e+07	1.51155e+07	3.23742e+07	5.24202e+07	6.96197e+07	7.07849e+07	2.54197e+07	5.45956e+07	1.6252e+07	3.95195e+07	8.80648e+07	3.91718e+07	6.86029e+07	6.83134e+06	5.46316e+07	2.10706e+07	6.47935e+07	5.68444e+06	2.55411e+07	5.41274e+07	4.11551e+07	8.87322e+07	1.9931e+07	4.28514e+07	4.77375e+07	1.76685e+07	5.74952e+07	4.03435e+07	0.235052	1	1	25.0932	25.0458	-0.0474426
(2R)-1-{[(2-Aminoethoxy)(hydroxy)phosphoryl]oxy}-3-hydroxy-2-propanyl (9Z,12Z,15Z)-9,12,15-octadecatrienoate	475.269	5.55367	6.53801e+06	5.99102e+06	2.97505e+06	2.66725e+06	3.05529e+06	2.82702e+06	4.3342e+06	5.36905e+06	5.75197e+06	6.65252e+06	6.28584e+06	4.54806e+06	3.14021e+06	3.83954e+06	2.46073e+06	2.679e+06	2.40201e+06	2.45383e+06	3.25664e+06	2.95103e+06	4.26781e+06	5.17056e+06	2.09336e+06	2.30985e+06	1.97106e+06	1.89615e+06	2.85351e+06	2.37157e+06	1.69471	0.00605446	0.000337516	22.0471	21.356	-0.691095
Tetraacetylethylenediamine	228.111	2.194	2.66632e+06	3.421e+06	1.85111e+06	3.01842e+06	4.51753e+06	4.72776e+06	3.07436e+06	3.13618e+06	3.64402e+06	3.26304e+06	5.55424e+06	5.46111e+06	2.03622e+06	1.88104e+06	3.47573e+06	3.02667e+06	4.1353e+06	6.2747e+06	3.23305e+06	3.05268e+06	3.73311e+06	3.79139e+06	5.68597e+06	6.08872e+06	2.69697e+06	3.29338e+06	3.45081e+06	4.0053e+06	0.673052	0.34193	0.163552	21.6308	21.8796	0.248755
(Z)-N-[(2S)-2-{(Z)-[(2S,3S,6R,7S)-2,3-Diamino-1,6,7-trihydroxy-8-{1-[hydroxy(imino)methyl]-2-imino-4-imidazolidinyl}octylidene]amino}-1-hydroxypropylidene]-L-valine	502.288	5.771	1.22652e+07	9.69712e+06	5.32752e+06	4.25955e+06	8.49421e+06	8.61893e+06	5.94691e+06	3.36848e+06	2.78964e+06	3.73041e+06	2.46511e+06	2.97244e+06	2.9666e+06	6.13138e+06	7.46398e+06	6.06962e+06	4.9671e+06	4.89756e+06	3.47362e+06	3.65665e+06	2.73547e+06	2.51218e+06	2.22196e+06	2.60669e+06	2.17802e+06	2.2008e+06	1.2364e+07	3.25323e+06	0.646075	0.29035	0.125092	22.2426	21.8372	-0.405388
flumethiazide	328.974	3.5725	258523	273502	233823	192111	207883	191478	4.59523e+06	3.66344e+06	384724	323745	409148	2.1684e+06	5.45293e+06	4.28864e+06	174283	155424	225544	219169	2.89544e+06	2.95763e+06	5.18026e+06	5.96745e+06	2.65903e+06	2.60243e+06	665189	635862	6.79925e+06	4.84626e+06	0.545014	0.569829	0.376095	19.3954	20.2955	0.900126
(2E)-3-{4-Hydroxy-3-methoxy-5-[6-methoxy-4-(sulfooxy)-3,4-dihydro-2H-chromen-3-yl]phenyl}acrylic acid	452.078	4.164	863130	619688	4.36293e+07	4.1241e+07	6.64709e+06	6.22724e+06	5.13249e+06	2.68825e+07	3.70353e+06	3.63089e+06	3.11012e+06	2.91675e+06	2.94094e+06	3.85417e+06	813345	920023	6.79464e+06	7.0111e+06	1.62143e+06	1.33913e+06	740115	696127	185888	259955	955044	961216	9.64656e+06	9.64492e+06	1.0938	0.186639	0.0620417	22.2761	20.4575	-1.81861
2'_3_4_4'_6'-Peptahydroxychalcone4'-O-glucoside	450.115	2.311	102231	99327.6	101080	96866.7	102715	99363	91044.1	1.88433e+07	1.72143e+07	84229.1	88010.1	92010	89601.7	91335.3	85592.2	86321.5	87205	86291.4	2.79132e+06	2.70645e+06	82253.5	81419.5	1.57585e+06	1.58764e+06	85070.1	85809.7	78574.9	77685.8	0.555101	0.148545	0.0443691	17.6118	17.6765	0.0647594
4-Hydroxyprolylleucine	244.142	2.873	1.74407e+07	1.50759e+07	1.79682e+06	1.60064e+06	4.72062e+06	4.54768e+06	2.64446e+06	2.73699e+06	1.69213e+06	1.39742e+06	704311	945238	2.39298e+06	2.46317e+06	2.32515e+06	2.04184e+06	2.85388e+06	2.53837e+06	1.31491e+06	1.30156e+06	967544	1.00715e+06	1.58999e+06	1.58625e+06	3.87725e+06	4.12764e+06	1.9667e+06	1.99077e+06	0.827789	0.52021	0.328667	21.3642	20.8706	-0.493591
2,4-dihydroxyheptadec-16-enyl acetate	328.261	7.093	2.29975e+06	9.96952e+06	5.25706e+06	4.51735e+06	7.14136e+06	7.47272e+06	832990	1.07449e+06	2.2877e+06	2.30047e+06	3.03932e+06	3.32035e+06	2.93222e+06	3.13062e+06	5.23783e+06	5.13502e+06	1.70024e+06	1.82016e+06	3.45321e+06	3.44229e+06	1.29945e+06	3.61361e+06	3.69085e+06	4.08085e+06	5.75425e+06	4.28745e+06	3.22192e+06	3.08514e+06	0.312184	0.847633	0.73446	21.617	21.6482	0.0311911
N-[1-Carboxy-3-(methylsulfinyl)propyl]glutamine	294.088	1.488	4.90979e+06	3.17369e+06	4.24592e+06	5.75452e+06	5.28738e+06	6.14999e+06	6.29413e+06	4.51063e+06	3.47119e+06	4.9882e+06	3.57907e+06	3.19169e+06	3.17748e+06	2.97864e+06	1.17448e+07	7.55925e+06	4.7745e+06	4.60999e+06	6.26888e+06	7.10257e+06	8.88717e+06	1.52496e+07	2.95292e+06	4.25845e+06	2.81967e+06	2.26611e+06	5.92993e+06	5.79296e+06	1.01172	0.325041	0.149881	22.024	22.426	0.402025
sulfoxone	404.018	0.91	4.92496e+06	3.01345e+06	6.2207e+06	8.84815e+06	4.24923e+06	2.9557e+06	2.68169e+06	3.67886e+06	4.0453e+06	2.75291e+06	1.28997e+06	3.73462e+06	2.88208e+06	5.54186e+06	5.26153e+06	6.04949e+06	3.81276e+06	6.41573e+06	4.4803e+06	4.6948e+06	3.28415e+06	2.71396e+06	4.39945e+06	4.34843e+06	5.96102e+06	1.87795e+06	4.73411e+06	3.53319e+06	0.361513	0.503092	0.306426	21.8151	22.0003	0.185133
Oxagrelate	276.111	2.646	2.05749e+06	1.94815e+06	4.08149e+06	4.74848e+06	4.44799e+06	5.41516e+06	3.57263e+06	4.00788e+06	2.74098e+06	2.73638e+06	4.75842e+06	4.81916e+06	1.15477e+07	7.41218e+06	2.74297e+06	2.52799e+06	6.64904e+06	6.28504e+06	4.52051e+06	3.28981e+06	2.11849e+06	2.16871e+06	5.51037e+06	4.68254e+06	6.73747e+06	6.28289e+06	4.91847e+06	4.42545e+06	0.10543	0.800027	0.667331	21.9712	21.9894	0.0182198
3-Oxotetradecanoic acid	242.188	5.723	9.0667e+06	7.48807e+06	8.88853e+06	8.11112e+06	1.5537e+07	1.56442e+07	3.35073e+06	3.73365e+06	1.28882e+06	1.07865e+06	2.88751e+06	2.86566e+06	5.44207e+06	5.51562e+06	1.8922e+06	1.46499e+06	1.07455e+06	1.05967e+06	2.67889e+06	2.66531e+06	2.13888e+06	2.26799e+06	2.14808e+06	1.95787e+06	2.29421e+06	1.97152e+06	2.00123e+06	1.69176e+06	1.72859	0.00605446	0.000337516	22.2358	20.8445	-1.39124
eugenol sulfate	244.04	2.564	1.57741e+06	1.35646e+06	3.12152e+06	3.07338e+06	8.21503e+06	6.64807e+06	3.50742e+06	3.36653e+06	3.98123e+06	3.61243e+06	7.61493e+06	7.9728e+06	4.33297e+06	3.55623e+06	1.97231e+06	2.11987e+06	5.03686e+06	4.08021e+06	2.73019e+06	2.80214e+06	1.856e+06	1.99262e+06	1.57187e+06	1.29811e+06	1.33447e+06	1.05585e+06	1.08506e+07	1.04338e+07	0.544046	0.230223	0.0849275	21.8893	21.3311	-0.558163
3-(Icosanoyloxy)-4-(trimethylammonio)butanoate	455.396	6.609	5.58544e+06	4.108e+06	5.94318e+06	6.68061e+06	3.54596e+06	6.82168e+06	1.93229e+06	4.84801e+06	4.13001e+06	1.93148e+06	3.24917e+06	3.27291e+06	3.11714e+06	5.78042e+06	5.50457e+06	4.90287e+06	3.45645e+06	4.59674e+06	1.92852e+06	3.41146e+06	4.01991e+06	5.53141e+06	2.3616e+06	3.36035e+06	1.80182e+06	2.70038e+06	4.90235e+06	3.10296e+06	0.702676	0.412357	0.227321	21.9482	21.7269	-0.221305
Oleamide	281.271	5.9285	1.10733e+06	2.20029e+06	3.10598e+06	2.57979e+06	1.75871e+06	2.30656e+06	2.28596e+06	3.98149e+06	4.21285e+06	6.7487e+06	8.97057e+06	3.78733e+06	3.23613e+06	3.40933e+06	1.56248e+06	1.27204e+06	8.98307e+06	1.02537e+07	5.79904e+06	5.59909e+06	1.08592e+06	929173	1.00986e+08	9.63202e+07	1.12077e+07	1.18436e+07	1.6883e+07	6.52091e+06	1.08358	0.230223	0.0849275	21.5654	22.7625	1.19715
N-Arachidonoyl-L-serine	391.271	5.018	1.36841e+07	7.78802e+06	5.46015e+06	5.71529e+06	9.88427e+06	9.58639e+06	3.84543e+06	1.72357e+06	1.45605e+06	2.39315e+06	2.15193e+06	4.78783e+06	5.22811e+06	8.23666e+06	2.85563e+06	2.54678e+06	1.13827e+06	1.5899e+06	2.27842e+06	2.48352e+06	2.07596e+06	2.05162e+06	1.06829e+06	985104	2.54611e+06	2.10549e+06	2.15997e+06	2.24637e+06	1.79724	0.0175712	0.00172931	22.1879	20.8661	-1.32175
O-(Hydroxy{(2R)-3-(pentadecanoyloxy)-2-[(15Z)-15-tetracosenoyloxy]propoxy}phosphoryl)-L-serine	831.601	13.8477	5.29577e+06	5.64823e+06	4.84021e+06	6.16688e+06	2.91879e+06	2.8337e+06	4.58812e+06	4.10913e+06	4.35288e+06	5.24207e+06	4.58707e+06	6.72348e+06	6.28238e+06	3.08844e+06	3.86623e+06	2.90286e+06	2.99413e+06	4.19567e+06	4.52346e+06	3.17888e+06	2.28367e+06	1.87353e+06	2.11064e+06	2.71104e+06	5.24321e+06	1.49526e+06	4.04022e+06	2.32451e+06	1.76223	0.0143206	0.0011827	22.1333	21.4888	-0.644492
N-lauroylglycine	257.199	5.667	3.69065e+06	3.36124e+06	3.23956e+06	4.77917e+06	2.33639e+06	6.01796e+06	2.86723e+06	3.83916e+06	6.67253e+06	4.55063e+06	2.37451e+06	2.99214e+06	3.75857e+06	2.61442e+06	3.4929e+06	3.77384e+06	5.72575e+06	3.58491e+06	5.61879e+06	4.87663e+06	2.49644e+06	3.59244e+06	6.47043e+06	3.54041e+06	2.34149e+06	5.0328e+06	3.71967e+06	2.83787e+06	0.456567	0.70113	0.540927	21.7822	21.8957	0.113442
Rosoxacin	294.1	7.944	5.59278e+06	7.13723e+06	5.64757e+06	4.69788e+06	5.59978e+06	5.36316e+06	5.73768e+06	4.12183e+06	3.45022e+06	6.68765e+06	4.19161e+06	8.3194e+06	4.94435e+06	6.61805e+06	9.63643e+06	3.03373e+06	3.82547e+06	3.1909e+06	6.05015e+06	2.4741e+06	3.88746e+06	4.97227e+06	4.01161e+06	4.6957e+06	4.29517e+06	3.11778e+06	6.07071e+06	1.29325e+06	1.09954	0.0916207	0.0211869	22.3748	21.9035	-0.471265
[Similar to: D-(+)-Tryptophan; ΔMass: 0.0396 Da]	204.13	2.081	5.54139e+06	4.53392e+06	377775	375478	483614	415470	92321.6	1.46382e+06	1.35809e+06	100311	130685	4.50536e+06	4.07926e+06	5.3158e+06	752722	557919	101088	125077	4.9019e+06	4.35212e+06	172119	268372	155816	82286.4	6.88024e+06	7.6966e+06	77913.4	77477.9	0.186444	0.542777	0.35189	19.7479	18.8238	-0.924154
a Jasmonoyl-glutamine	338.183	2.351	4.49558e+06	5.59645e+06	4.26139e+06	3.64338e+06	3.10106e+06	2.97511e+06	3.58422e+06	2.4783e+06	2.5683e+06	2.64373e+06	2.2244e+06	1.82401e+06	1.37865e+06	2.78903e+06	4.54192e+06	4.58001e+06	3.81852e+06	2.73884e+06	2.26325e+06	2.87929e+06	2.34143e+06	1.99025e+06	9.92613e+06	9.12855e+06	2.20482e+06	2.06893e+06	3.50777e+06	4.50252e+06	0.824853	0.70113	0.540927	21.4811	21.7431	0.262062
Aderbasib	416.204	3.956	2.80432e+06	1.41176e+06	2.89473e+06	2.41488e+06	2.61764e+06	3.57031e+06	1.6774e+06	1.40804e+06	6.79693e+06	4.89454e+06	3.1263e+06	4.07336e+06	1.87543e+06	1.75299e+06	6.549e+06	6.34563e+06	3.50251e+06	3.30279e+06	5.00876e+06	4.80694e+06	1.58548e+06	1.744e+06	7.7184e+06	7.36757e+06	2.08334e+06	2.88438e+06	1.84451e+06	2.13849e+06	1.03319	0.393674	0.209978	21.3386	21.7432	0.404568
2-Dimethylallyl-(6aS_11aS)-3_6a_9-trihydroxypterocarpan	340.13	4.365	9.05105e+06	8.27481e+06	9.96843e+06	8.66338e+06	5.33826e+06	6.23333e+06	5.73048e+06	3.10945e+06	2.27723e+06	3.12061e+06	2.80898e+06	8.22097e+06	8.96989e+06	6.65549e+06	4.59307e+06	4.66431e+06	3.6722e+06	4.17576e+06	3.09671e+06	2.82974e+06	3.22143e+06	2.67997e+06	5.51172e+06	5.175e+06	3.51981e+06	3.18995e+06	2.72475e+06	3.6706e+06	1.67017	0.0858566	0.018554	22.4408	21.8063	-0.634466
1-Methyluricacid	182.043	1.137	5.438e+06	3.84426e+06	3.67222e+06	3.13093e+06	9.01e+06	8.25742e+06	4.12043e+06	5.6645e+06	4.84536e+06	6.06132e+06	5.80926e+06	4.16159e+06	3.30592e+06	2.88471e+06	4.52648e+06	3.7511e+06	6.32294e+06	4.62655e+06	9.30155e+06	1.09378e+07	3.51988e+06	3.3016e+06	4.83308e+06	6.30386e+06	1.19767e+07	1.28952e+07	4.44823e+06	3.31283e+06	0.731067	0.52021	0.328667	22.1742	22.4491	0.274918
Hydroxycarteolol	308.173	3.501	1.08105e+07	9.56842e+06	7.33272e+06	6.92887e+06	3.67926e+06	3.18902e+06	5.33013e+06	2.17356e+06	1.56134e+06	1.77251e+06	1.83573e+06	1.57566e+06	1.68008e+06	5.65732e+06	8.92951e+06	7.45122e+06	6.25116e+06	5.75054e+06	3.90388e+06	4.48395e+06	3.15732e+06	3.53446e+06	8.96944e+06	8.91143e+06	3.31646e+06	3.15943e+06	6.49604e+06	6.32239e+06	0.739957	0.325041	0.149881	21.767	22.3533	0.586275
11,11'-Carbonylbis(7,11-diazatricyclo[7.3.1.0~2,7~]trideca-2,4-dien-6-one)	406.199	3.837	7.40285e+06	5.98817e+06	6.4564e+06	5.92322e+06	4.09935e+06	5.24127e+06	3.74829e+06	4.18928e+06	3.20076e+06	3.15632e+06	2.78753e+06	2.94014e+06	6.23411e+06	6.01605e+06	3.63066e+06	3.21579e+06	3.80097e+06	3.54657e+06	3.00309e+06	2.86796e+06	3.4412e+06	4.53005e+06	4.14272e+06	3.64946e+06	3.08102e+06	3.21996e+06	3.97103e+06	4.23351e+06	1.41019	0.216296	0.0766636	22.1263	21.7649	-0.36135
1-hexadecanoyl-2-octadecanoyl-sn-glycero-3-phosphocholine	761.595	0.678	6.21961e+06	5.84671e+06	4.60062e+06	4.20604e+06	5.46364e+06	4.62807e+06	3.45958e+06	4.54572e+06	4.26341e+06	3.59858e+06	3.32226e+06	3.22072e+06	4.35913e+06	3.72738e+06	4.09601e+06	4.83991e+06	3.84575e+06	3.79682e+06	3.15258e+06	3.85244e+06	3.70944e+06	3.95584e+06	4.54433e+06	3.63643e+06	4.04369e+06	3.65631e+06	4.20924e+06	3.61453e+06	0.851159	0.412357	0.227321	22.0369	21.8969	-0.140039
ATEE	251.115	1.195	2.20788e+07	2.8739e+07	2.8308e+06	2.25296e+06	10665192	4.90084e+06	1.94523e+06	2.70612e+06	1.90425e+06	5.4496e+06	5.24268e+06	2.69761e+06	4.58907e+06	3.16746e+06	3.62157e+06	2.30955e+06	1.78132e+07	1.4174e+07	1.46901e+06	1.2074e+06	2.94397e+06	514437	408603	889789	1.36278e+06	1.46099e+06	5.03578e+06	6.04764e+06	0.579125	0.230223	0.0849275	22.1562	21.141	-1.01523
pirsidomine	330.168	3.947	466877	304657	1.3639e+06	1.03243e+06	148033	143867	3.97911e+06	3.18316e+06	77482.4	136419	99651.8	96199.5	109098	67780	981677	854381	244516	235654	4.53584e+06	3.97326e+06	136528	75579.5	488033	499907	1.22903e+07	1.14436e+07	202363	167877	0.747269	0.259342	0.103523	18.1774	19.4618	1.28439
Imazapyr	261.111	2.4945	8.34249e+06	7.49898e+06	4.30452e+06	3.73943e+06	4.01417e+06	3.64034e+06	4.07763e+06	4.0505e+06	3.27361e+06	2.93383e+06	3.61221e+06	3.93319e+06	4.66092e+06	3.91474e+06	2.00579e+06	1.89199e+06	1.97813e+06	1.54856e+06	3.30927e+06	3.04685e+06	1.6507e+06	1.47418e+06	2.79862e+06	2.79077e+06	3.15689e+06	3.34657e+06	2.88733e+06	3.02155e+06	1.89493	0.000171566	2.24e-06	22.0153	21.1921	-0.823221
RO-32-2175	653.323	7.088	8.46274e+06	5.96979e+06	1.48295e+07	1.69883e+07	2.99399e+06	4.93853e+06	3.96907e+06	2.69517e+06	4.66606e+06	1.47827e+06	6.63859e+06	9.44486e+06	2.17762e+06	2.07828e+06	4.75494e+06	4.04478e+06	1.30764e+07	3.26468e+06	2.67649e+06	1.4286e+06	6.47001e+06	1.03007e+07	2.26189e+06	3.62613e+06	3.63497e+06	7.84504e+06	9.09573e+06	9.16237e+06	0.255103	0.991522	0.981969	22.2084	22.2119	0.00354511
N-[(10Z)-3-sec-Butyl-7-isobutyl-5,8-dioxo-2-oxa-6,9-diazabicyclo[10.2.2]hexadeca-1(14),10,12,15-tetraen-4-yl]-1-methylprolinamide	484.304	4.41	5.56509e+06	4.79246e+06	6.2155e+06	6.46189e+06	5.78108e+06	2.66492e+06	9.35785e+06	4.25174e+06	2.44327e+06	1.83967e+06	1.86271e+06	3.00583e+06	4.73332e+06	3.21465e+06	3.84764e+06	2.7566e+06	3.57663e+06	3.10259e+06	6.00475e+06	4.21161e+06	2.47751e+06	2.15107e+06	1.09696e+06	5.11063e+06	2.13226e+06	2.09259e+06	4.86367e+06	6.49727e+06	0.761647	0.569829	0.376095	21.9248	21.6158	-0.308976
2-Hydroxy-1,2-diphenylethyl hydrogen sulfate	294.056	0.9895	8.1252e+06	7.25391e+06	1.10639e+07	2.74327e+07	1.31963e+07	1.09759e+07	5.54435e+06	6.41191e+06	4.79458e+06	5.70102e+06	7.2948e+06	5.51079e+06	5.52773e+06	4.65957e+06	6.98203e+06	2.33833e+06	5.84894e+06	6.11175e+06	6.15961e+06	6.70715e+06	3.99036e+06	6.76145e+06	4.92039e+06	7.53566e+06	1.00227e+07	6.80621e+06	8.05278e+06	6.17429e+06	0.883097	0.660008	0.482401	22.8777	22.521	-0.356708
Methohexital	262.132	2.7065	9.85246e+06	3.65539e+06	4.72063e+06	5.5341e+06	9.24406e+06	9.66447e+06	2.03508e+06	2.55163e+06	2.52043e+06	2.95898e+06	3.59099e+06	3.29661e+06	2.85105e+06	3.74948e+06	3.25619e+06	3.2231e+06	4.00501e+06	3.93641e+06	5.73583e+06	5.68728e+06	2.25631e+06	2.92102e+06	2.98216e+06	3.2444e+06	1.69753e+06	2.18192e+06	1.89802e+06	3.70312e+06	0.926913	0.477924	0.285176	21.9757	21.5812	-0.394486
(16Z,19Z,22Z,25Z,28Z)-6-Hydroxy-6-oxido-12-oxo-5,7,11-trioxa-2-aza-6lambda~5~-phosphahentriaconta-16,19,22,25,28-pentaen-9-yl (4Z,7Z,10Z,13Z,16Z,19Z)-4,7,10,13,16,19-docosahexaenoate	823.517	0.684	2.35354e+06	3.95472e+06	4.88627e+06	6.16914e+06	2.38328e+06	4.48167e+06	3.00413e+06	2.84458e+06	3.34211e+06	4.47103e+06	2.73281e+06	3.75974e+06	3.59932e+06	5.79637e+06	3.01288e+06	3.03106e+06	2.88131e+06	4.49803e+06	3.33227e+06	3.04088e+06	3.82659e+06	3.56895e+06	4.5964e+06	4.29795e+06	3.96113e+06	5.27821e+06	4.33358e+06	4.14696e+06	0.0186859	0.800027	0.667331	21.8094	21.8499	0.0405462
4-O-(2-Acetamido-2-deoxy-beta-D-glucopyranosyl)-beta-D-glucopyranuronic acid	397.124	6.956	6.5866e+06	6.25789e+06	2.45531e+06	2.55079e+06	2.49532e+06	1.9803e+06	1.99604e+06	2.4279e+06	2.04758e+06	2.01073e+06	1.94756e+06	2.21952e+06	2.43223e+06	1.91589e+06	3.49588e+06	3.89327e+06	1.25811e+06	1.2449e+06	1.79842e+06	1.8793e+06	2.92528e+06	3.41542e+06	3.14346e+06	2.21572e+06	2.76721e+06	2.10538e+06	3.15616e+06	2.77735e+06	0.276668	0.800027	0.667331	21.2864	21.2149	-0.0715491
DIACETIN MONOPROPANOATE	232.094	3.162	764721	1.35855e+07	1.04216e+06	3.57956e+06	2.81982e+06	1.10241e+07	3.243e+06	1.18745e+07	7.78201e+06	464576	449599	689118	523966	2.43328e+06	630475	1.24907e+06	585526	2.75834e+06	685576	2.27459e+06	813249	1.05394e+06	536454	1.3372e+06	1.39379e+06	6.2893e+06	358178	333735	1.15211	0.29035	0.125092	21.0756	19.9568	-1.11872
[ST(4:0)]5alpha-Cholane-3alpha_7alpha_12alpha_24-tetrol	394.308	6.9935	9.41897e+06	7.94647e+06	8.4897e+06	5.93454e+06	7.98286e+06	7.89801e+06	3.10625e+06	2.82101e+06	4.03702e+06	3.86975e+06	4.79703e+06	3.99563e+06	4.77424e+06	4.57658e+06	2.47364e+06	2.25125e+06	5.98265e+06	6.54802e+06	4.14967e+06	4.65692e+06	3.04909e+06	2.38882e+06	1.93279e+06	1.14248e+06	4.00484e+06	3.097e+06	3.38374e+06	2.29468e+06	1.56634	0.0332255	0.00416177	22.3363	21.5486	-0.78768
Piragliatin	421.086	2.905	108634	177430	69016.5	68207.3	3.11963e+07	3.1726e+07	2.88623e+06	3.6875e+06	6.40243e+06	6.42749e+06	2.94544e+07	4.30364e+07	130671	168227	517965	321015	1.80148e+06	1.29205e+06	6755140	6.81291e+06	113521	94454.9	6.70117e+06	7.52275e+06	1.19092e+06	1.07345e+06	1.11275e+06	1.05932e+06	1.16612	0.910884	0.83879	20.6529	20.2072	-0.445657
(Z,Z,Z)-octadeca-4,7,10-trienenitrile	259.229	4.94	5.22877e+06	5.90597e+06	5.421e+06	5.41537e+06	5.04833e+06	5.07299e+06	3.79891e+06	4.7927e+06	5.00207e+06	3.24718e+06	944622	4.08556e+06	3.35023e+06	5.4407e+06	4.38681e+06	4.61677e+06	4.07974e+06	4.21119e+06	4.17463e+06	4.24793e+06	4.29417e+06	4.18925e+06	4.23976e+06	3.95457e+06	4.2103e+06	4.00474e+06	3.38417e+06	3.29844e+06	0.558521	0.259342	0.103523	21.9921	21.959	-0.0331052
L-Pyrrolysine	255.159	3.574	2.95943e+06	3.56172e+06	3.39038e+06	2.22992e+06	2.62395e+06	1.96509e+06	1.29541e+06	5.62622e+06	6.2463e+06	6.6351e+06	9.33399e+06	2.4281e+06	1.74322e+06	1.80253e+06	2.09897e+06	1.65873e+06	3.03849e+06	2.84579e+06	2.66692e+06	4.25358e+06	5.44138e+06	3.60483e+06	1.67495e+06	2.07653e+06	2.87008e+06	5.34317e+06	2.58662e+06	2.03253e+06	0.52499	0.827632	0.700611	21.5798	21.4202	-0.159596
Triethyl citrate	276.122	2.122	5.12654e+06	4.96763e+06	4.63327e+06	2.99442e+06	5.13588e+06	1.93485e+06	2.68759e+06	3.64101e+06	4.53798e+06	7.566e+06	1.10447e+07	8.75064e+06	5.15199e+06	4.11076e+06	3.24215e+06	3.5642e+06	5.80362e+06	4.64444e+06	2.6367e+06	6.15332e+06	7.37581e+06	7.1975e+06	4.58129e+06	4.85823e+06	9.16595e+06	9.13657e+06	6.76259e+06	8.57354e+06	0.46473	0.52021	0.328667	22.1579	22.4141	0.256132
O-(4,8-dimethylnonanoyl)carnitine	329.256	4.674	9.54121e+06	8.46493e+06	1.38616e+07	1.20922e+07	2.73316e+07	2.63851e+07	1.47486e+07	6.6465e+06	6.32568e+06	2.64214e+06	2.92236e+06	2.79555e+06	3.17794e+06	9.96334e+06	3.60368e+06	3.36163e+06	3.16258e+06	2.96259e+06	4.56561e+06	4.39233e+06	2.4088e+06	2.62634e+06	1.37579e+06	1.69639e+06	1.74476e+06	1.56317e+06	2.14662e+06	2.64883e+06	1.68776	0.00557676	0.000268667	22.9253	21.2881	-1.63718
Indirubin	262.074	4.912	81482.2	98476.9	359163	5.02688e+06	122969	5.06671e+06	3.45472e+06	2.13108e+07	868691	585655	647044	1.13025e+06	94945.2	473928	1.00867e+06	1.32256e+06	220740	490791	7.05358e+06	77139.3	95032.8	75530	241941	130394	545712	383877	73176.5	982537	0.772778	0.435776	0.24563	19.468	18.3723	-1.09573
11-Oxo-androsteroneglucuronide	480.236	3.812	1.50731e+06	4.39397e+06	1.10095e+06	804194	6.60424e+06	2.37841e+06	2.78952e+06	578718	3.51568e+06	3.37801e+06	899212	870382	1.77736e+06	387207	746799	4.17006e+06	2.1352e+06	1.81467e+06	1.28069e+06	2.40411e+06	338107	329156	2.12407e+06	1.7412e+06	1.19637e+06	1.21247e+06	3.64477e+06	3.78344e+06	0.129664	0.972037	0.945946	20.6383	20.5213	-0.11691
O-3-methylglutarylcarnitine	289.152	1.8	1.68408e+07	2.42775e+07	3.85986e+06	4.0594e+06	7.61469e+06	4.22186e+06	2.18021e+06	6.1362e+06	6.40537e+06	632605	1.22168e+06	4.94029e+06	5.19594e+06	1.22199e+07	3.43084e+06	2.61434e+06	5.07856e+06	4.70244e+06	2.78376e+06	3.00244e+06	4.09928e+06	2.59561e+06	1.32301e+06	1.74235e+06	3.25265e+06	4.51907e+06	1.38813e+06	1.28516e+06	1.19729	0.108462	0.0273955	22.2169	21.3698	-0.847098
Obeticholic acid	420.324	6.81425	8.48797e+06	7.29944e+06	7.43598e+06	7.52915e+06	6.95147e+06	8.96086e+06	4.1715e+06	3.48657e+06	4.37188e+06	4.14435e+06	4.12673e+06	4.33492e+06	7.75247e+06	5.36356e+06	3.86166e+06	3.44553e+06	6.14516e+06	5.95818e+06	3.73681e+06	5.37529e+06	4.53596e+06	6.15287e+06	4.61292e+06	4.88223e+06	4.30314e+06	3.67028e+06	4.53253e+06	3.65966e+06	1.26915	0.230223	0.0849275	22.4531	22.1163	-0.33687
N-Acetyl-L-methionine	191.061	0.94	1.88319e+07	1.47582e+07	4.30667e+06	3.61119e+06	9.16156e+06	4.77136e+06	1.98877e+06	2.25138e+06	1.90458e+06	1.67274e+06	1.73946e+06	2.08783e+06	2.58882e+06	2.51216e+06	4.89531e+06	3.193e+06	6.77924e+06	8.72912e+06	1.642e+06	2.35302e+06	1.34248e+06	1.49122e+06	1.0156e+06	1.09306e+06	962552	1.54682e+06	2.27672e+06	2.5344e+06	0.784457	0.230223	0.0849275	21.7833	21.0786	-0.704688
tolpyrramide	268.088	2.292	4.47687e+07	3.75069e+07	1.11843e+06	1.2306e+06	7.36556e+06	1.99377e+06	3.10105e+06	1.34774e+06	2.45789e+06	2.19614e+06	4.07148e+06	1.92137e+06	1.4868e+06	2.58776e+06	2.46388e+06	2.36447e+06	1.73894e+07	1.42885e+07	1.32869e+06	664189	2.04064e+06	1.54856e+06	590298	434366	1.5313e+06	1.34597e+06	3.06444e+06	2.22085e+06	0.582127	0.457143	0.26491	21.6786	20.9191	-0.75945
(2xi)-D-gluco-heptonic acid	226.069	0.928	6.04832e+06	5.18101e+06	7.79001e+06	7.45105e+06	6.41737e+06	6.05501e+06	259236	478047	4.88447e+06	475047	6.32046e+06	6.818e+06	3.38002e+06	5.3086e+06	4.36421e+06	4.6175e+06	4.0549e+06	5.03416e+06	3.73293e+06	3.98585e+06	4.12466e+06	3.58471e+06	3.5569e+06	4.25376e+06	3.83346e+06	3.84823e+06	3.62331e+06	4.47591e+06	0.608719	0.186639	0.0620417	21.6391	21.9521	0.312976
Pregnane-3,3-diol	320.271	6.445	6.64859e+06	6.80724e+06	8.85857e+06	8.42396e+06	9.04357e+06	9.46274e+06	6.40436e+06	5.95934e+06	7.06275e+06	6.49032e+06	6.26792e+06	7.3432e+06	1.07929e+07	1.02446e+07	4.95019e+06	3.73499e+06	1.20689e+07	1.19715e+07	1.07398e+07	8.47395e+06	7.11729e+06	6.90413e+06	3.12298e+06	3.03227e+06	6.97914e+06	5.17839e+06	5.66624e+06	5.5943e+06	0.675609	0.374029	0.193579	22.8763	22.5684	-0.307963
11(E)-Eicosenoic Acid	310.287	8.226	1.37357e+07	1.40006e+07	4.84909e+06	4.98233e+06	1.42374e+07	1.44223e+07	5.21266e+06	5.59855e+06	1.45735e+06	1.4144e+06	3.00388e+06	2.6377e+06	1.60411e+06	1.53004e+06	7.02134e+06	7.25266e+06	844803	884922	2.88666e+06	2.08366e+06	3.10962e+06	3.49194e+06	4.11467e+06	4.41719e+06	7.98668e+06	2.59832e+06	2.98886e+06	2.556e+06	0.940407	0.52021	0.328667	22.0784	21.5582	-0.520236
3-Hydroxysebacic acid	218.115	3.615	2.36193e+06	1.68767e+07	1.95875e+06	1.9961e+06	3.40842e+06	9.74108e+06	3.62757e+06	1.34953e+07	7.88665e+06	2.73489e+06	2.99633e+06	2.6292e+06	1.44668e+06	2.16561e+06	1.37911e+06	1.56707e+06	1.42178e+06	2.64409e+06	1.55287e+06	2.55521e+06	1.99907e+06	1.6074e+06	1.06326e+06	1.3621e+06	1.66608e+06	6.35342e+06	1.13598e+06	1.12478e+06	1.2802	0.0113161	0.000794384	21.8606	20.7163	-1.1443
(2S)-4-(Methylsulfanyl)-2-({[(3S,4S,5R)-2,3,4-trihydroxy-5-(hydroxymethyl)tetrahydro-2-furanyl]methyl}amino)butanoic acid	311.103	0.92	1.78533e+06	1.15713e+06	8.75932e+06	19313644	4.1855e+06	1.99436e+07	2.11356e+07	1.69039e+06	1.30639e+06	4.25803e+07	137937748	7.50048e+07	3.79334e+07	1.88449e+07	1.79653e+07	1.67044e+07	1.3406e+06	1.82253e+06	1.03446e+07	1.80866e+06	1.67461e+06	2.33962e+06	1.56571e+07	2.23214e+07	1.61792e+06	1.87694e+06	2.46678e+07	3.71996e+07	0.933938	0.52021	0.328667	23.4035	22.475	-0.928569
L-Carnitinamide	160.121	0.632	6.03364e+06	5.2192e+06	5.24376e+06	5.24777e+06	2.14976e+06	3.38789e+06	5.4039e+06	6.47364e+06	4.13694e+06	5.33076e+06	5.58177e+06	2.437e+07	2.80578e+07	6.02077e+06	5.42397e+06	5.25567e+06	3.44494e+06	2.71678e+06	4.25727e+06	4.66561e+06	6.571e+06	8.6179e+06	4.25931e+06	3.37878e+06	5.97695e+06	4.96626e+06	4.31078e+07	3.43872e+07	0.165609	0.869326	0.768812	22.5532	22.6078	0.0545836
Gemcitabine elaidate	527.315	2.985	6.97382e+06	7.65792e+06	5.93008e+06	6.12061e+06	5.21402e+06	3.42014e+06	1.15753e+07	5.00918e+06	5.98294e+06	4.1586e+06	3.2525e+06	7.83192e+06	1.01675e+07	8.29311e+06	4.01761e+06	4.85097e+06	2.35394e+06	3.82111e+06	3.21795e+06	4.33544e+06	3.72739e+06	4.83818e+06	3.87534e+06	3.48748e+06	4.4581e+06	4.16565e+06	2.00354e+06	4.01874e+06	1.83371	0.00967992	0.000646216	22.5487	21.818	-0.730778
.1.1~4,8~.0~20,24~]pentacosa[10,14,16,22]tetraen]-2'-one	598.35	2.855	6.67596e+06	1.64501e+06	6.56086e+06	8.02818e+06	7.33912e+06	5.43699e+06	7.51638e+06	8.01309e+06	7.33783e+06	6.16518e+06	3.40234e+06	3.39386e+06	1.3047e+07	1.3571e+07	8.33278e+06	5.14344e+06	3.03138e+06	4.13435e+06	3.38656e+06	2.4274e+06	4.6973e+06	4.80728e+06	6.46845e+06	3.91337e+06	3.83073e+06	2.22307e+06	4.28837e+06	3.81705e+06	1.29695	0.0726908	0.0141079	22.5676	21.9594	-0.608112
Drepamon	279.166	2.854	7.94725e+06	7.01697e+06	1.08235e+07	8.61835e+06	3.68816e+06	3.07556e+06	3.49042e+06	5.60177e+06	5.00114e+06	2.60672e+06	2.38887e+06	4.13622e+06	4.53815e+06	3.10801e+06	6.18646e+06	5.93878e+06	4.15596e+06	4.0736e+06	3.28639e+06	4.12071e+06	1.84385e+06	2.48637e+06	6.3379e+06	4.30211e+06	2.84108e+06	2.94378e+06	5.47392e+06	3.98945e+06	0.695185	0.613023	0.427387	22.1434	21.8972	-0.246159
Tenonitrozole	254.977	0.731	7.64707e+06	5.91333e+06	4.85071e+06	5.68926e+06	4.9049e+06	4.63393e+06	5.82171e+06	3.48342e+06	3.33606e+06	3.69973e+06	2.05564e+06	3.30703e+06	4.08364e+06	3.0076e+06	5.50502e+06	5.25115e+06	4.22869e+06	4.93151e+06	3.20656e+06	5.20725e+06	4.51511e+06	5.03656e+06	4.66977e+06	5.58731e+06	3.41951e+06	3.52577e+06	1.68777e+06	3.64962e+06	0.131068	1	1	22.0132	21.9833	-0.029886
Palmitic Acid	256.24	7.662	3.83193e+07	3.07915e+07	1.83896e+07	3.46017e+06	3.18701e+07	3.45117e+07	1.26614e+07	1.33209e+07	9.26978e+06	9.2119e+06	1.98811e+07	1.54129e+07	1.05363e+07	9.45813e+06	2.94207e+07	2.64957e+07	9.53895e+06	9.56696e+06	1.34178e+07	2.68127e+06	1.51141e+07	1.50341e+07	1.81601e+07	1.62536e+07	2.16052e+07	1.25439e+07	1.17624e+07	1.18742e+07	0.513258	0.847633	0.73446	23.861	23.6836	-0.177339
27-Nor-5beta-cholestane-3alpha,7alpha,12alpha,24,25-pentol	438.335	6.74825	1.12882e+07	7.97071e+06	5.36903e+06	5.07139e+06	7.35471e+06	8.02101e+06	3.95584e+06	3.66014e+06	4.62239e+06	4.85521e+06	4.94908e+06	3.81349e+06	7.74054e+06	6.22455e+06	4.23793e+06	3.76758e+06	3.96968e+06	4.16321e+06	5.68238e+06	7.68717e+06	4.0909e+06	4.3855e+06	3.69746e+06	4.00718e+06	4.61367e+06	3.9858e+06	3.94435e+06	3.55232e+06	1.29131	0.0782164	0.0162031	22.454	22.0427	-0.411242
Levothyroxine	776.687	4.1985	1.05093e+07	7.65607e+06	6.42035e+06	6.02018e+06	6.65129e+06	6.5718e+06	4.7918e+06	4.80145e+06	5.32193e+06	4.87854e+06	3.84442e+06	4.64615e+06	5.29911e+06	6.36631e+06	6.21533e+06	6.18942e+06	5.14712e+06	4.64768e+06	5.09325e+06	4.69126e+06	5.33439e+06	5.73633e+06	5.39748e+06	5.16315e+06	4.82098e+06	3.56979e+06	4.55723e+06	4.31344e+06	0.95606	0.259342	0.103523	22.468	22.2575	-0.210528
2-Hydroxy-N-{2-[2-(1H-imidazol-5-yl)ethyl]-5-methyl-3-oxo-1,2-oxazolidin-4-yl}benzamide	330.133	2.168	5.50347e+06	4.14209e+06	5.13656e+06	5.49741e+06	5.63952e+06	5.09739e+06	4.05848e+06	4.27405e+06	4.11178e+06	3.77867e+06	1.09605e+06	1.0423e+06	2.54354e+06	3.43591e+06	3.31768e+06	2.5768e+06	3.57755e+06	3.07894e+06	2.26442e+06	1.31911e+06	773454	735680	9.93009e+06	1.03203e+07	1.41949e+06	1.17905e+06	1.56513e+06	1.25164e+06	0.360802	0.135619	0.0394817	21.758	21.054	-0.703906
3,4-Diaminopyridine	109.064	7.13267	5.4422e+06	4.76085e+06	5.46658e+06	5.0826e+06	2.52721e+06	6.08659e+06	6.19685e+06	6.8794e+06	5.66879e+06	3.16238e+06	3.7149e+06	2.09239e+06	3.23643e+06	4.58941e+06	5.48936e+06	5.3286e+06	6.9117e+06	4.65537e+06	5.5412e+06	6.55616e+06	5.95933e+06	7.45556e+06	6.69701e+06	5.54284e+06	6.03589e+06	4.62722e+06	2.36884e+06	2.29677e+06	0.746404	0.357455	0.178112	22.0647	22.2885	0.22376
(9Z)-Tetradecenoicacid	226.193	6.04867	1.04781e+07	1.02337e+07	5.84596e+06	6.14183e+06	8.86676e+06	9.23288e+06	4.94915e+06	6.89486e+06	4.83239e+06	4.15584e+06	4.34565e+06	3.8006e+06	5.10157e+06	5.48318e+06	3.82629e+06	1.03208e+08	3.49068e+06	3.90019e+06	4.03237e+06	3.71447e+06	4.30971e+06	3.68461e+06	4.09852e+06	5.45271e+06	3.90999e+06	3.94388e+06	4.36732e+06	4.82081e+06	0.451451	0.0228645	0.0024863	22.5414	22.2967	-0.244786
Methylfarnesoate	250.193	6.3795	1.18137e+07	7.73819e+06	1.23614e+07	1.08181e+07	8.79515e+06	7.59138e+06	2.85191e+06	3.59788e+06	5.37569e+06	5.53344e+06	3.2586e+06	3.26914e+06	4.92184e+06	5.31911e+06	3.51914e+06	2.45944e+06	6.07948e+06	5.65209e+06	5.23918e+06	4.64665e+06	7.13406e+06	7.06145e+06	2.09632e+06	1.96157e+06	3.12768e+06	2.69712e+06	6.8561e+06	5.96942e+06	1.09467	0.245306	0.0938681	22.5041	21.9993	-0.504856
(±)12(13)-DiHOME	314.246	7.0775	7.48733e+06	6.0327e+06	8.92385e+06	7.89732e+06	1.45125e+07	1.38765e+07	2.03324e+06	1.90423e+06	2.34664e+06	2.22292e+06	4.63241e+06	4.33947e+06	9.11646e+06	9.34064e+06	1.18976e+06	1.3568e+06	8.72125e+06	8.26923e+06	4.59705e+06	4.67103e+06	2.55277e+06	2.58447e+06	1.28611e+06	1.23918e+06	3.08952e+06	2.48662e+06	7.14778e+06	7.09329e+06	1.11752	0.216296	0.0766636	22.3864	21.595	-0.791423
Taurochenodeoxycholic acid	499.297	4.339	910096	937690	2.42896e+07	1.79676e+07	2.34727e+06	4.98801e+06	2.97189e+07	2.31564e+07	1.17816e+07	1.02468e+07	5.81311e+06	4.74344e+06	2.98695e+06	1.63371e+06	7.69091e+06	6.80309e+06	1.53077e+06	1.46668e+06	2.50946e+06	1.76068e+06	2.4034e+08	2.48914e+08	2.1504e+06	2.81935e+06	3.19127e+07	2.79048e+07	6.09532e+06	5.22016e+06	0.660199	0.885253	0.803613	22.4676	22.9515	0.48384
(2R)-1-{[(2-Aminoethoxy)(hydroxy)phosphoryl]oxy}-3-hydroxy-2-propanyl (6Z,9Z,12Z,15Z,18Z,21Z)-6,9,12,15,18,21-tetracosahexaenoate	553.317	5.845	7.81902e+06	7.03464e+06	5.46906e+06	5.16594e+06	4.88489e+06	4.96383e+06	5.50744e+06	5.46596e+06	3.10207e+06	4.16408e+06	3.42635e+06	4.20999e+06	8.12966e+06	3.15293e+06	6.56317e+06	4.24473e+06	1.88708e+06	4.13771e+06	6.49304e+06	2.56312e+06	3.24462e+06	4.2527e+06	3.57671e+06	4.40454e+06	7.22303e+06	3.19241e+06	4.73062e+06	3.56301e+06	0.899305	0.34193	0.163552	22.2412	21.945	-0.296197
Dinitro-ortho-cresol	198.027	4.702	4.3822e+06	4.19943e+06	7.62225e+06	6.7388e+06	3.85828e+06	4.45616e+06	4.61156e+06	4.82002e+06	4.81784e+06	4.59992e+06	3.13322e+06	4.01145e+06	5.25361e+06	4.92168e+06	3.08583e+06	3.24687e+06	3.56697e+06	3.66309e+06	2.64658e+06	2.63195e+06	3.93304e+06	4.14988e+06	4.62169e+06	4.78588e+06	6.43083e+06	8.29942e+06	4.87183e+06	4.12023e+06	0.589885	0.274501	0.113919	22.1656	21.9597	-0.205927
(2R)-1-{[(2-Aminoethoxy)(hydroxy)phosphoryl]oxy}-3-hydroxy-2-propanyl (7Z,10Z,13Z,16Z)-7,10,13,16-docosatetraenoate	529.317	6.08925	8.87325e+06	1.08163e+07	9.35491e+06	9.98467e+06	1.19068e+07	1.14158e+07	9.54147e+06	9.05774e+06	4.28746e+06	4.22041e+06	5.38297e+06	4.99486e+06	6.74368e+06	6.72644e+06	4.13216e+06	5.1106e+06	5.26394e+06	5.44793e+06	5.82616e+06	5.06498e+06	4.02122e+06	4.93111e+06	5.62707e+06	4.94345e+06	4.50681e+06	6.71682e+06	5.10791e+06	4.94068e+06	1.88587	0.0295517	0.00351854	22.8658	22.2751	-0.590692
Sphingosine (d18:1)	299.282	6.256	7.51295e+06	7.09051e+06	3.70652e+06	3.79766e+06	5.79899e+06	6.19706e+06	2.68575e+06	4.32248e+06	4.35563e+06	3.92643e+06	5.28797e+06	3.24554e+06	2.68373e+06	5.80508e+06	4.99627e+06	4.49793e+06	5.46329e+06	5.72454e+06	3.9965e+06	4.20998e+06	4.72138e+06	4.58856e+06	4.54142e+06	4.75424e+06	5.41293e+06	5.48935e+06	5.18836e+06	2.95283e+06	0.0596329	0.847633	0.73446	22.104	22.1623	0.0582698
Ethyl docosahexaenoate	356.271	5.62575	1.48457e+06	1.23211e+06	8.59486e+06	8.14523e+06	1.75644e+07	1.95672e+07	1.14302e+06	9.41765e+06	8.00495e+06	4.82939e+06	5.04072e+06	948515	808761	1.45644e+06	7.02094e+06	6.26251e+06	4.16514e+06	3.4355e+06	1.27005e+07	1.26472e+07	8.03008e+07	8.44503e+07	3.38423e+06	3.16564e+06	2.66464e+06	2.5503e+06	933895	862008	0.612197	0.847633	0.73446	21.833	22.4477	0.614654
3-(4-Methoxyphenyl)propyl hydrogen sulfate	246.056	3.46	96585.3	159034	2.71104e+06	2.55958e+06	71902.5	75521.4	4.29587e+06	4.17233e+06	369246	358447	6.79571e+06	7.10048e+06	7.02587e+07	6.89655e+07	76788.9	69389.8	107777	85032.3	1.38795e+06	1.61391e+06	1.02736e+07	1.13509e+07	316557	302491	1.12219e+07	1.12964e+07	1.49263e+07	1.47204e+07	0.544698	0.991522	0.981969	20.5263	20.295	-0.231299
Glycochenodeoxycholicacid3-glucuronide	625.347	3.71925	9.96271e+06	8.7577e+06	9.48706e+06	4.58076e+06	1.29978e+07	1.23654e+07	3.13938e+06	3.84661e+06	4.94751e+06	4.96635e+06	6.59338e+06	6.28088e+06	1.71588e+06	1.75144e+06	2.65443e+06	974620	3.14736e+06	3.21243e+06	3.23342e+06	3.33799e+06	5.33276e+06	4.73973e+06	2.35967e+06	2.36009e+06	1.05575e+06	1.9397e+06	3.68206e+06	3.88468e+06	1.66028	0.0410334	0.00576106	22.388	21.3709	-1.01706
2-(Sulfomethyl)-1,3-thiazolidine-4-carboxylic acid	226.994	0.733	1.28977e+06	2.49249e+06	632664	345464	1.6735e+06	2.36644e+06	1.38384e+06	1.52649e+06	2.57286e+06	2.89925e+06	3.29747e+06	2.43216e+06	364695	629062	3.18641e+06	1.26696e+07	622369	3.0795e+06	1.89415e+06	2.73741e+06	4.32308e+06	2.73141e+06	5.8864e+06	3.16986e+06	3.58516e+06	3.54255e+06	2.08962e+06	1.26135e+06	1.28982	0.0494767	0.00786587	20.384	21.467	1.08305
hydroxyprogesterone caproate	428.292	5.369	7.86498e+06	4.79571e+06	9.21525e+06	1.07168e+07	6.75529e+06	5.82374e+06	4.16707e+06	5.31101e+06	4.79321e+06	4.97382e+06	3.62568e+06	2.26533e+06	2.55321e+06	3.26703e+06	5.75766e+06	5.68364e+06	3.59403e+06	3.0137e+06	5.8752e+06	6.66314e+06	5.0436e+06	4.20273e+06	3.65294e+06	4.7294e+06	7.30771e+06	6.88107e+06	1.58234e+06	2.3979e+06	0.494192	0.800027	0.667331	22.2389	22.0639	-0.174996
1-(4-Methoxyphenyl)-3-pentanyl hydrogen sulfate	274.088	0.921	2.62674e+06	863266	2.79387e+06	4.49823e+06	4.83477e+06	3.44322e+06	3.04151e+06	4.43278e+06	4.41486e+06	2.21377e+06	4.04854e+06	1.93203e+06	1.06951e+06	4.38207e+06	7.4284e+06	5.13383e+06	3.68244e+06	4.13996e+06	7.39682e+06	5.53667e+06	4.8243e+06	3.95524e+06	5.40564e+06	4.23771e+06	4.97299e+06	5.01341e+06	1.18843e+06	2.04944e+06	1.29925	0.0782164	0.0162031	21.4407	22.0198	0.579098
Oleocanthal	304.13	5.507	5.86858e+06	3.69444e+06	7.81749e+06	9.85494e+06	4.75484e+06	5.1637e+06	3.09941e+06	2.72596e+06	4.28441e+06	3.47927e+06	3.56071e+06	3.36453e+06	3.07839e+06	5.52483e+06	3.11656e+06	3.09985e+06	3.06458e+06	2.42693e+06	4.72903e+06	4.44219e+06	3.7899e+06	3.52176e+06	4.42805e+06	4.26761e+06	5.54793e+06	5.47913e+06	2.69959e+06	2.52066e+06	0.852411	0.412357	0.227321	22.0724	21.8052	-0.267161
3,4,15-Triacetoxy-12,13-epoxytrichothec-9-en-8-yl 3-methylbutanoate	508.231	3.995	412845	350161	373175	276204	547368	518951	2.30814e+06	2.01489e+06	2.37885e+07	2.68102e+07	1.21216e+06	896013	797174	624990	339664	325766	1.56208e+06	1.4449e+06	453434	396982	206523	207617	2.24473e+06	2.11444e+06	251747	107563	674255	546442	0.568026	0.274501	0.113919	20.129	18.973	-1.15596
Diclazuril	405.978	6.954	6.38564e+06	5.56447e+06	8.68036e+06	8.84122e+06	1.77832e+06	1.85574e+06	5.40012e+06	6.48934e+06	3.59134e+06	3.35768e+06	3.63108e+06	3.33387e+06	6.31625e+06	7.04459e+06	2.46449e+06	2.97442e+06	2.19319e+06	2.2483e+06	2.3274e+06	2.28429e+06	4.64249e+06	5.02726e+06	7.04349e+06	6.739e+06	1.92758e+06	1.13996e+06	4.75945e+06	4.14006e+06	1.07066	0.230223	0.0849275	22.141	21.5841	-0.556848
Methenolone	302.224	7.225	1.4128e+07	1.22028e+07	4.77216e+06	4.82143e+06	6.67425e+06	6.76238e+06	5.13016e+06	4.26603e+06	3.64699e+06	4.79025e+06	4.76551e+06	4.15787e+06	4.18235e+06	5.88014e+06	6.47604e+06	4.75667e+06	3.83857e+06	2.52337e+06	4.6663e+06	5.31961e+06	2.60306e+06	2.43689e+06	3.68785e+06	3.23535e+06	3.3357e+06	3.29622e+06	4.09488e+06	1.79484e+06	1.34554	0.0143206	0.0011827	22.4285	21.7482	-0.6803
N-Acetylneuraminicacid(NeuAc)	309.106	0.848	4.55892e+06	3.90308e+06	8.24197e+06	8.65607e+06	9.19558e+06	1.1282e+07	6.57223e+06	7.05789e+06	5.11319e+06	6.64318e+06	2.29881e+07	1.77339e+07	1.47456e+07	1.15503e+07	8.0486e+06	5.97164e+06	9.45753e+06	7.43307e+06	5.66e+06	9.13417e+06	8.05211e+06	9.336e+06	7.19814e+06	8.6976e+06	9.3233e+06	1.01194e+07	9.79752e+06	3.2185e+06	0.829235	0.869326	0.768812	23.0539	22.8711	-0.182748
Maclurin	262.048	2.204	7.597e+06	8.09202e+06	8.8115e+06	5.97936e+06	6.38071e+06	4.76656e+06	5.14617e+06	4.4734e+06	5.24058e+06	5.04681e+06	2.58042e+06	2.38894e+06	6.05743e+06	4.33182e+06	6.45049e+06	8.35758e+06	4.43888e+06	6.6683e+06	1.11349e+07	4.14869e+06	4.23722e+06	4.93289e+06	5.24059e+06	5.03809e+06	3.7286e+06	3.31669e+06	4.09915e+06	4.09105e+06	0.0124789	0.660008	0.482401	22.3013	22.2869	-0.0143993
3-O-(alpha-L-olivosyl)oleandolide	516.294	3.6466	1.32272e+07	1.35632e+07	8.12222e+06	7.32552e+06	7.05863e+06	7.97777e+06	6.35273e+06	2.14541e+06	2.23661e+06	1.7898e+06	1.32668e+06	1.60848e+06	2.09432e+06	3.60108e+06	6.3303e+06	8.83416e+06	5.59632e+06	7.21653e+06	4.96082e+06	4.29125e+06	3.92882e+06	2.94049e+06	1.15954e+07	1.21365e+07	2.00432e+06	2.3581e+06	8.24136e+06	7.71895e+06	0.345993	0.591314	0.401263	22.0012	22.3924	0.391189
gamma-L-glutamyl-L-tyrosine	310.116	1.558	4.231e+06	5.59731e+06	3.96965e+06	2.97114e+06	6.86772e+06	5.6957e+06	4.75922e+06	2.8302e+06	6.86867e+06	5.43788e+06	6.46641e+06	3.48187e+06	3.09068e+06	1.67878e+06	8.11663e+06	7.459e+06	7.83196e+06	4.61831e+06	8.82655e+06	1.01941e+07	1.68135e+07	1.0904e+07	7.40754e+06	8.49848e+06	3.74899e+06	3.90215e+06	6.97929e+06	1.05294e+07	1.70888	0.00703573	0.000421272	22.0214	22.8711	0.849609
Troxipide	294.157	2.8435	1.32159e+07	1.06119e+07	1.00022e+07	9.15519e+06	5.28849e+06	4.70477e+06	6.69787e+06	2.96772e+06	2.50766e+06	2.28839e+06	2.62349e+06	2.87105e+06	2.74371e+06	5.65344e+06	1.0186e+07	9.05956e+06	6.3641e+06	6.34804e+06	4.69598e+06	4.88109e+06	3.72698e+06	3.8489e+06	8.5515e+06	8.31983e+06	3.36051e+06	3.57807e+06	6.05126e+06	7.64508e+06	0.229102	0.613023	0.427387	22.2164	22.4671	0.250713
Acetonecyanohydrin	85.0531	1.071	1.0081e+07	9.19713e+06	5.96104e+06	6.36111e+06	5.39242e+06	5.91142e+06	4.79647e+06	4.2972e+06	3.41917e+06	2.89626e+06	2.34037e+06	9.27241e+06	1.02171e+07	6.85048e+06	7.83423e+06	6.73991e+06	5.54528e+06	4.8473e+06	5.2787e+06	5.79247e+06	3.30092e+06	4.02151e+06	1.21932e+07	1.31421e+07	5.53458e+06	3.03022e+06	7.81009e+06	6.18508e+06	0.194743	0.972037	0.945946	22.4327	22.5117	0.0790033
CGH2466	320.991	2.5525	4.55413e+06	3.12561e+06	4.02259e+06	4.37463e+06	4.69416e+06	4.59491e+06	5.11205e+06	5.23507e+06	5.33127e+06	5.04089e+06	5.54082e+06	5.16011e+06	5.62259e+06	4.71415e+06	6.71645e+06	5.27389e+06	4.31634e+06	5.04602e+06	5.65081e+06	4.91719e+06	4.58887e+06	4.80671e+06	5.90482e+06	5.99392e+06	4.16614e+06	5.6144e+06	6.00124e+06	5.19807e+06	1.05504	0.259342	0.103523	22.1784	22.325	0.146569
4-Ethyl-2-methoxyphenyl hydrogen sulfate	232.04	3.767	82261.4	79908.9	944365	891320	6.10174e+06	6.24919e+06	2.15501e+06	4.47842e+06	566134	596478	167852	115757	236583	224387	283427	73658	4.1513e+06	4.03503e+06	662929	531196	398734	366953	110481	73449.6	73969.4	74172.5	3.0108e+07	2.95373e+07	0.631899	0.70113	0.540927	19.1843	19.1849	0.000604901
NP-003024	238.084	3.15	6.50364e+06	6.36399e+06	2.56874e+06	3.38208e+06	2.02641e+06	2.48841e+06	5.52084e+06	3.87048e+06	3.89716e+06	2.35475e+06	2.32796e+06	5.31859e+06	4.82671e+06	2.05128e+06	3.89055e+06	3.01668e+06	1.90847e+06	1.84628e+06	8.7477e+06	8.03791e+06	1.87302e+06	2.12381e+06	1.8759e+06	2.08447e+06	2.38261e+06	1.56549e+06	2.3912e+06	3.11401e+06	0.554686	0.230223	0.0849275	21.7442	21.3788	-0.36548
8Z,11Z,14Z-Eicosatrienoic acid	306.256	7.428	8.32303e+06	8.31021e+06	7.37045e+06	7.38488e+06	8.31321e+06	1.07332e+07	4.36429e+06	4.20935e+06	3.20508e+06	2.51834e+06	5.40045e+06	5.52565e+06	1.50842e+06	1.43542e+06	6.70104e+06	6.45445e+06	3.1709e+06	3.4292e+06	3.83453e+06	3.59035e+06	4.62799e+06	3.5965e+06	1.06765e+07	8.10735e+06	4.14912e+06	2.84615e+06	5.25441e+06	3.97179e+06	0.352761	0.634902	0.454438	22.1875	22.1529	-0.034666
N-Ribosylnicotinamide	254.09	5.588	1.68765e+06	1.34463e+06	1.24082e+07	1.25699e+07	6.35564e+08	6.11497e+08	3.83915e+06	4.34068e+06	1.41973e+06	1.51891e+06	3.94815e+07	4.16933e+07	3.20211e+07	3.07585e+07	2.84963e+06	2.7444e+06	2.85506e+07	2.94752e+07	1.35332e+08	118288998	2.78299e+06	2.83361e+06	4.13863e+06	4.32507e+06	4.33708e+06	4.35561e+06	1.09361e+06	1.1408e+06	0.732234	0.542777	0.35189	23.7052	22.6709	-1.03435
(2S)-3-(4-Hydroxyphenyl)-2-({[(3S,4S,5R)-2,3,4-trihydroxy-5-(hydroxymethyl)tetrahydro-2-furanyl]methyl}amino)propanoic acid (non-preferred name)	343.126	0.95	2.06909e+06	1.6051e+06	8.03052e+06	2.88652e+07	4.44993e+06	2.92725e+07	2.75063e+07	5.43283e+06	2.66793e+06	1.12917e+08	1.76256e+08	1.25274e+08	6.3192e+07	3.92714e+07	1.82819e+07	2.13316e+07	5.24923e+06	3.32564e+06	2.41289e+07	3.15718e+06	4.32042e+06	4.45407e+06	1.83131e+07	3.03572e+07	8.75771e+06	8.96693e+06	3.30942e+07	5.5398e+07	1.0142	0.634902	0.454438	24.0587	23.4676	-0.591045
Methyl(2E_6E)-(10R_11S)-10_11-epoxy-3_7_11-trimethyltrideca-2_6-dienoate	280.204	5.514	121890	289830	219035	163295	115379	113487	96185.6	94781.6	31050556	2.88347e+07	155178	104955	102711	105483	135170	89996.9	203594	113619	115357	236302	275411	243011	160545	171503	511467	636297	156755	136330	0.54402	0.457143	0.26491	18.1228	17.557	-0.565799
Hydroxyhexanoycarnitine	275.173	2.248	2.1799e+07	1.65625e+07	2.18428e+06	2.21789e+06	5.77962e+06	6.45125e+06	1.59486e+06	3.22795e+06	3.08545e+06	3.9512e+06	4.15999e+06	6.51571e+06	6.10702e+06	8.19642e+06	2.81522e+06	2.59673e+06	7.18386e+06	6.95358e+06	2.86716e+06	2.64915e+06	2.53706e+06	2.46432e+06	1.16895e+06	1.20809e+06	2.53377e+06	2.65538e+06	8.9641e+06	1.01829e+07	0.785038	0.393674	0.209978	22.2438	21.6346	-0.60917
4-Undecylbenzenesulfonic acid	312.176	6.65333	3.9326e+06	7.95335e+06	4.70082e+06	5.81764e+06	4.03871e+06	5.22369e+06	3.53367e+06	3.13137e+06	4.20224e+06	5.16949e+06	4.28805e+06	4.12806e+06	2.57817e+06	3.34711e+06	4.58772e+06	3.90099e+06	4.82754e+06	4.23987e+06	3.16727e+06	3.33772e+06	3.55402e+06	3.36012e+06	4.52271e+06	6.5532e+06	5.35088e+06	3.38892e+06	3.77383e+06	2.01044e+06	0.401325	0.679625	0.511239	22.0247	21.8952	-0.129502
3-alpha-20-alpha-dihydroxy-5-beta-pregnane3-glucuronide	496.304	4.557	1.10129e+07	1.00857e+07	7.21571e+06	6.88196e+06	9.63052e+06	9.41647e+06	5.72312e+06	5.44188e+06	3.18101e+06	2.98177e+06	6.40872e+06	6.53074e+06	3.02579e+06	2.94072e+06	2.61935e+06	4.31185e+06	5.87591e+06	5.41599e+06	3.04947e+06	3.38215e+06	2.45727e+06	2.66754e+06	2.85706e+06	2.67765e+06	2.81053e+06	3.79222e+06	7.70294e+06	8.00032e+06	1.39066	0.0726908	0.0141079	22.4801	21.8504	-0.629712
(5alpha,11beta,17beta)-9-Fluoro-11,17-dihydroxy-17-methylandrostan-3-one	338.227	5.439	1.02128e+07	8.58391e+06	1.10802e+07	8.92134e+06	9.31207e+06	8.34096e+06	2.97469e+06	5.63046e+06	4.89972e+06	5.7884e+06	5.80398e+06	7.01047e+06	6.87224e+06	5.40473e+06	6.89885e+06	6.20625e+06	9.97773e+06	8.96379e+06	4.74026e+06	4.98325e+06	5.03678e+06	5.67803e+06	3.00858e+06	2.80274e+06	4.81535e+06	4.98477e+06	4.32849e+06	3.50247e+06	1.16888	0.11801	0.0310252	22.704	22.2806	-0.423405
Butopyronoxyl	226.12	4.18867	9.73924e+06	1.94832e+07	1.6626e+06	2.69657e+06	5.64718e+06	1.25879e+07	4.04838e+06	1.05722e+07	8.02284e+06	2.13766e+06	2.56e+06	1.69664e+06	2.37028e+06	4.6851e+06	4.1608e+06	4.26648e+06	1.32398e+06	2.67565e+06	1.66102e+06	2.74774e+06	2.48807e+06	2.51662e+06	1.29222e+06	1.92746e+06	4.25163e+06	7.8719e+06	1.7924e+06	2.32763e+06	1.17881	0.174916	0.0556167	22.1455	21.3068	-0.838725
Octyl hydrogen phthalate	278.151	6.343	6.38899e+06	1.27804e+07	7.6869e+06	7.93999e+06	6.93443e+06	1.06286e+07	7.90485e+06	1.0517e+07	9.00394e+06	4.93202e+06	5.39783e+06	5.27245e+06	5.15058e+06	1.15109e+07	6.12857e+06	6.30746e+06	2.34596e+06	1.92349e+06	5.23928e+06	4.15247e+06	5.5724e+06	4.81823e+06	5.94306e+06	4.19328e+06	5.9769e+06	6.63404e+06	4.43841e+06	3.94602e+06	1.81065	0.00967992	0.000646216	22.8642	22.1255	-0.738686
(1S,4R,5R,6R,6aS,9S,9aE,10aR)-1,5-Dihydroxy-9-(hydroxymethyl)-3-isopropyl-6,10a-dimethyl-1,2,4,5,6,6a,7,8,9,10a-decahydrodicyclopenta[a,d][8]annulen-4-yl alpha-D-glucopyranoside	498.283	4.3855	5.90267e+06	5.22846e+06	8.79998e+06	8.98364e+06	1.57891e+07	1.53115e+07	5.95807e+06	6.37325e+06	4.53017e+06	4.10297e+06	1.16904e+07	1.08447e+07	5.41448e+06	5.70243e+06	5.36078e+06	5.08502e+06	2.06184e+06	1.89856e+06	1.55447e+07	1.39567e+07	1.58058e+06	1.58275e+06	3.24459e+06	3.32647e+06	2.39972e+06	2.38184e+06	1.1827e+07	1.1948e+07	0.856052	0.148545	0.0443691	22.8293	21.9967	-0.832591
(+)-10-Deoxymethynolide	296.199	5.462	1.603e+07	1.05724e+07	1.26821e+07	1.14381e+07	6.17811e+06	6.78228e+06	2.21641e+06	1.35646e+06	5.59451e+06	5.02638e+06	4.69731e+06	3.65885e+06	5.9667e+06	6.33634e+06	1.14633e+06	1.04459e+06	7.16948e+06	4.09887e+06	7.7782e+06	7.45079e+06	4.17205e+06	4.56449e+06	1.05173e+06	989206	2.04421e+06	2.37999e+06	8.54099e+06	5.42519e+06	1.15612	0.186639	0.0620417	22.483	21.5829	-0.90007
Deoxycholicacid3-glucuronide	568.325	4.4655	5.76758e+06	4.94062e+06	1.34048e+07	1.32951e+07	2.17744e+07	1.20044e+07	4.35134e+06	3.83947e+06	9.84212e+06	8.94162e+06	1.5371e+07	1.07204e+07	1.22849e+06	998652	3.42091e+06	3.62985e+06	3.02236e+06	1.76279e+06	406688	2.7747e+06	2.14885e+06	2.60618e+06	4.88937e+06	3.77979e+06	5.44773e+06	4.05966e+06	3.15391e+06	2.73899e+06	1.68551	0.0175712	0.00172931	22.6831	21.3954	-1.28772
N-oleoylsphingosine-1-phosphocholine	728.582	13.753	1.16865e+07	7.47794e+06	6.36679e+06	4.09162e+06	1.09965e+07	4.90398e+06	9.14674e+06	3.73809e+06	1.00093e+07	4.86838e+06	4.09483e+06	6.05219e+06	5.10351e+06	3.30275e+06	1.36775e+07	4.10138e+06	6.96254e+06	7.02788e+06	5.67324e+06	5.13692e+06	6.08438e+06	3.87164e+06	6.24042e+06	2.40997e+06	6.47243e+06	4.02677e+06	6.06192e+06	2.1932e+06	0.408158	0.78283	0.634669	22.5254	22.3025	-0.222942
carbromal	236.015	0.924	8.01395e+06	5.78635e+06	8.90987e+06	1.18966e+07	7.11787e+06	8.24903e+06	8.35591e+06	1.06284e+07	5.32865e+06	6.76115e+06	9.62167e+06	6.50104e+06	9.74418e+06	9.00124e+06	8.18498e+06	5.81279e+06	1.04224e+07	7.33016e+06	7.82567e+06	7.00855e+06	4.73645e+06	6.48878e+06	5.64989e+06	6.39969e+06	1.27489e+07	1.13041e+07	9.50606e+06	6.49997e+06	0.411285	0.569829	0.376095	22.9461	22.8489	-0.0971924
Glycocholic acid	465.309	4.01025	3.46458e+06	2.866e+06	7.66453e+06	7.02703e+06	3.23892e+06	3.33951e+06	1.25665e+07	1.30648e+07	1.40818e+07	1.33792e+07	4.42694e+06	4.50987e+06	701108	1.03472e+06	5.08625e+06	4.38208e+06	2.02702e+06	2.11667e+06	3.30833e+06	3.10345e+06	4.21296e+07	4.79834e+07	4.69251e+06	4.90102e+06	1.03468e+07	9.96036e+06	2.88034e+06	3.11387e+06	0.470452	0.955396	0.910026	22.1652	22.4527	0.287512
(2R)-1-{[(2-Aminoethoxy)(hydroxy)phosphoryl]oxy}-3-hydroxy-2-propanyl (13Z)-13-docosenoate	535.364	6.4685	9.47703e+06	7.2201e+06	7.11544e+06	5.98593e+06	5.44523e+06	3.11757e+06	7.64241e+06	7.59636e+06	7.60944e+06	4.76766e+06	4.57803e+06	3.58245e+06	1.56289e+06	6.76385e+06	3.81278e+06	2.25e+07	2.23749e+06	3.88221e+06	6.1117e+06	5.88002e+06	5.45398e+06	4.52674e+06	4.43741e+06	1.72251e+06	4.01579e+06	1.43634e+06	5.89473e+06	4.52089e+06	0.0903859	0.216296	0.0766636	22.3653	22.0411	-0.324254
5-(2,3-Dihydroxy-3-methylbutyl)-4-[(3,3-dimethyl-2-oxiranyl)acetyl]-3,4-dihydroxy-2-(3-methylbutanoyl)-2-cyclopenten-1-one	412.21	5.298	4.46405e+06	3.659e+06	1.17343e+07	1.22849e+07	9.9889e+06	1.03809e+07	6.10726e+06	7.29734e+06	4.3368e+06	4.35625e+06	4.97873e+06	4.73822e+06	2.59659e+06	2.52251e+06	5.21074e+06	5.06763e+06	3.36637e+06	3.11198e+06	5.77557e+06	6.17607e+06	2.97223e+06	3.19922e+06	2.02789e+06	1.95345e+06	3.00602e+06	2.37729e+06	1.04703e+07	1.05168e+07	0.889009	0.34193	0.163552	22.4235	21.9404	-0.483064
8,9-Dihydroxy-6-oxo-6H-[1]benzofuro[3,2-c]chromen-3-yl acetate	326.043	0.634	7.25257e+06	7.21292e+06	7.01745e+06	6.00306e+06	8.60742e+06	8.7476e+06	6.20066e+06	5.28526e+06	3.79664e+06	6.7854e+06	6.18693e+06	3.96271e+06	4.82943e+06	5.77512e+06	6.6248e+06	6.87454e+06	6.34942e+06	6.06338e+06	5.99162e+06	7.09586e+06	5.04612e+06	6.83717e+06	5.95319e+06	4.56868e+06	5.05356e+06	3.66259e+06	3.93624e+06	3.70519e+06	0.730647	0.374029	0.193579	22.5372	22.3699	-0.167343
MFCD08277028	284.089	2.968	486085	527806	80422.4	133920	2.12281e+07	2.24459e+07	2.14069e+06	2.1206e+06	4.69027e+06	4.0055e+06	1.15819e+08	1.11814e+08	158864	187048	966225	897778	1.19823e+06	1.4701e+06	4.24451e+06	4.19242e+06	104008	96210.2	5.42064e+06	5.26385e+06	2.18479e+06	2.0486e+06	911774	906551	1.05148	0.847633	0.73446	21.0315	20.2776	-0.753926
(2R)-1-{[(2-Aminoethoxy)(hydroxy)phosphoryl]oxy}-3-hydroxy-2-propanyl (4Z,7Z,10Z,13Z,16Z)-4,7,10,13,16-docosapentaenoate	527.301	5.92475	1.08725e+07	8.90641e+06	7.07449e+06	6.98349e+06	1.01167e+07	8.13788e+06	6.43105e+06	5.85439e+06	3.75577e+06	4.49437e+06	6.9646e+06	6.68235e+06	4.85225e+06	6.75903e+06	4.90761e+06	4.85084e+06	4.89268e+06	5.30618e+06	5.86737e+06	5.91845e+06	5.27358e+06	5.77584e+06	4.54132e+06	4.43641e+06	4.75182e+06	4.52999e+06	4.91146e+06	4.65084e+06	1.73562	0.0332255	0.00416177	22.6798	22.2596	-0.420185
Coniferylaldehyde	178.063	2.617	7.59578e+06	6.76327e+06	2.5343e+06	2.43326e+06	1.44783e+07	13594578	3.763e+06	5.85022e+06	5.51113e+06	2.29535e+06	2.33035e+06	247128	396422	2.31205e+06	1.30208e+06	1.20012e+06	4.62586e+06	5.05119e+06	1.09743e+07	1.30473e+07	1.57116e+06	1.64588e+06	9.77716e+06	8.47442e+06	3.70526e+06	4.07964e+06	764070	868086	0.0324207	0.869326	0.768812	21.5836	21.6045	0.0209448
3-hydroxyoctanoylcarnitine	303.204	3.169	1.10663e+07	1.54301e+07	9.80314e+06	1.25075e+07	1.7839e+07	1.87581e+07	6.99158e+06	5.61773e+06	3.39188e+06	3.76243e+06	3.1661e+06	1.35026e+07	1.17006e+07	1.18647e+07	6.40866e+06	4.44958e+06	5.90131e+06	7.59341e+06	3.91411e+06	2.6864e+06	5.01422e+06	3.45683e+06	3.62379e+06	2.3071e+06	3.22965e+06	4.44293e+06	5.92329e+06	6.37359e+06	1.85763	0.037713	0.00490555	23.0919	22.0726	-1.0193
Mallotophenone	404.147	4.375	1.09728e+07	9.11622e+06	1.10192e+07	1.06226e+07	7.36904e+06	8.00231e+06	7.29243e+06	6.89409e+06	4.24153e+06	4.01153e+06	3.45728e+06	3.44507e+06	7.80561e+06	1.00071e+07	4.79031e+06	4.12261e+06	7.67257e+06	7.41289e+06	6.47029e+06	6.16436e+06	4.21934e+06	4.12259e+06	5.20994e+06	5.00362e+06	4.6421e+06	4.01708e+06	3.78998e+06	3.78323e+06	1.43295	0.148545	0.0443691	22.7172	22.2415	-0.475757
(2E)-2-Methyl-3-phenyl-2-propen-1-yl hydrogen sulfate	228.045	3.79	825747	626110	996513	923850	5.95576e+06	5.9659e+06	2.48388e+07	1.86906e+07	984138	1.00691e+06	643782	746634	545080	525777	442469	293559	3.75962e+06	3.67571e+06	825876	618577	1.03659e+06	1.06344e+06	64928.3	63466.6	95974.6	65146	2.82917e+07	2.81395e+07	0.000441082	0.52021	0.328667	20.6506	19.5322	-1.1184
9_12-Dioxododecanoicacid	228.136	4.41167	2.14323e+07	1.61129e+07	3.59633e+06	3.62615e+06	1.27827e+07	1.17256e+07	2.48571e+06	3.47722e+06	3.71815e+06	2.95937e+06	3.72924e+06	3.82865e+06	3.92069e+06	3.68486e+06	6.98543e+06	6.75147e+06	1.66081e+06	1.42195e+06	3.82937e+06	3.43088e+06	3.73842e+06	4.13027e+06	1.23281e+06	1.37291e+06	2.02148e+07	1.87233e+07	3.17075e+06	3.21487e+06	0.335055	0.591314	0.401263	22.3333	21.8699	-0.463421
Myxalamid A	415.308	5.088	9.88684e+06	7.99311e+06	93009	87365	3.24653e+07	3.1101e+07	1.50117e+07	5.75122e+06	4.73948e+06	2.19586e+06	2.57278e+06	1.893e+06	1.76144e+06	1.65851e+06	82757.4	81019.9	2.30689e+07	2.09275e+07	4.36957e+06	4.44541e+06	2.96667e+06	2.9126e+06	4.38538e+06	4.15134e+06	5.50418e+06	5.17521e+06	73444.8	74561.3	0.438746	0.660008	0.482401	21.5732	20.6881	-0.885094
Butylparaben	194.094	4.33	1.72523e+06	1.89281e+07	1.78983e+06	2.88835e+06	5.49091e+06	1.67468e+07	5.52967e+06	1.54922e+07	1.0795e+07	890304	577538	949447	455088	4.74776e+06	1.23904e+06	1.72692e+06	1.11113e+06	3.8576e+06	905731	2.35971e+06	1.29234e+06	1.50278e+06	997807	2.34474e+06	1.2528e+06	8.12738e+06	508141	725730	1.20972	0.29035	0.125092	21.6353	20.5305	-1.10475
Isoprenaline	211.121	2.366	8.07199e+06	7.67519e+06	7.12962e+06	5.37461e+06	5.27566e+06	5.37225e+06	3.79192e+06	2.40854e+06	2.16837e+06	1.48914e+06	1.46977e+06	2.39311e+06	2.50865e+06	6.02028e+06	7.92189e+06	7.5842e+06	9.13839e+06	5.00441e+06	5.20033e+06	6.14704e+06	5.16553e+06	4.13088e+06	1.13823e+07	1.78348e+07	4.91673e+06	5.93329e+06	6.44555e+06	6.75552e+06	1.43103	0.11801	0.0310252	21.8352	22.704	0.868765
Lotaustralin	261.121	2.06033	4.05142e+06	4.19898e+06	1.42229e+07	1.16342e+07	5.08457e+06	2.66575e+07	3.3813e+07	4.30765e+06	2.66387e+06	3.65789e+07	3.51265e+07	1.19286e+08	5.47655e+07	2.99981e+07	6.88475e+06	2.36139e+07	2.83901e+06	3.18661e+06	1.95761e+07	4.4413e+06	2.7837e+06	3.39012e+06	1.796e+07	3.29486e+07	4.10138e+06	4.67729e+06	3.28062e+07	5.8631e+07	0.777534	0.412357	0.227321	23.8636	23.1161	-0.747591
(?)-nabilone	372.266	4.392	4.21385e+06	3.82948e+06	7.69387e+06	7.23092e+06	2.09797e+07	2.10936e+07	906930	1.48419e+07	2.35215e+07	1.03237e+07	1.03706e+07	968676	2.24982e+06	4.16014e+06	8.03922e+06	6.01755e+06	3.30991e+06	3.06341e+06	1.01759e+07	8.98144e+06	7.06148e+07	7.68684e+07	1.0518e+07	9.60116e+06	1.83807e+06	1.05551e+06	825844	1.61693e+06	0.422944	0.800027	0.667331	22.5622	22.4951	-0.0671085
Olodaterol	386.185	5.263	4.22357e+06	3.80814e+06	1.99233e+06	5.8717e+06	1.75549e+06	931974	2.11244e+06	2.99677e+06	3.42758e+06	2.69473e+06	3.76288e+06	2.71694e+06	2.3609e+06	2.91126e+06	3.26053e+06	5.14021e+06	2.89559e+06	1.96975e+06	1.53631e+06	2.30737e+06	2.80835e+06	1.3397e+06	2.31122e+06	3.04811e+06	2.58946e+06	3.718e+06	4.32993e+06	2.36419e+06	0.136902	0.847633	0.73446	21.3795	21.3427	-0.0367762
(1S,3R,5Z,7E,22E)-9,10-Secoergosta-5,7,10,22-tetraene-1,3,25,28-tetrol	444.324	7.1595	7.9843e+06	5.09006e+06	5.84807e+06	7.35206e+06	9.80263e+06	8.0421e+06	7.53799e+06	7.81185e+06	6.12005e+06	5.11062e+06	8.27595e+06	7.23488e+06	9.26427e+06	6.16268e+06	5.71283e+06	6.19928e+06	7.2739e+06	6.18844e+06	7.39597e+06	7.48339e+06	7.24427e+06	4.60336e+06	3.28655e+06	3.2395e+06	6.93273e+06	4.22935e+06	5.15652e+06	6.79812e+06	1.41771	0.108462	0.0273955	22.7643	22.4249	-0.339386
LG268	363.221	2.581	1.71108e+07	9.33347e+06	9.33229e+06	1.20357e+07	1.58814e+07	1.12485e+07	1.01445e+07	1.07719e+07	6.72183e+06	6.25312e+06	6.21806e+06	1.48717e+07	1.36164e+07	1.09634e+07	6.25129e+06	6.0603e+06	3.79444e+06	4.50457e+06	4.11967e+06	4.09259e+06	4.77043e+06	5.70757e+06	4.85438e+06	4.49118e+06	5.76991e+06	5.28435e+06	3.45459e+06	3.71906e+06	2.35596	1.45e-05	9.97e-08	23.3266	22.1631	-1.16345
Lycocernuine	278.199	2.923	1.21305e+07	1.25202e+07	1.04291e+07	9.28113e+06	5.7511e+06	5.97978e+06	9.28477e+06	4.14562e+06	4.05795e+06	3.46048e+06	4.00229e+06	5.16689e+06	7.01504e+06	7.95776e+06	8.31385e+06	7.69996e+06	7.48417e+06	5.66795e+06	5.90282e+06	5.78765e+06	4.97138e+06	5.6325e+06	7.43432e+06	9.07235e+06	4.6525e+06	5.20096e+06	5.97881e+06	6.42903e+06	0.48707	0.847633	0.73446	22.66	22.592	-0.0680628
4-Imidazolemethanol	98.0484	8.7665	1.02007e+07	1.03974e+07	8.37225e+06	7.98426e+06	2.60252e+07	1.20372e+07	1.05654e+07	1.38528e+07	1.196e+07	1.24531e+07	7.35667e+06	1.43664e+07	9.451e+06	1.52206e+07	1.0987e+07	1.41809e+07	2.18392e+07	9.99945e+06	1.8459e+07	1.59044e+07	1.58262e+07	9.60642e+06	7.2217e+06	9.41076e+06	7.72794e+06	9.16993e+06	1.02924e+07	6.35685e+06	0.0567411	0.847633	0.73446	23.4592	23.4148	-0.0443736
CI-976	393.287	5.2225	2.52946e+07	2.06201e+07	6.93668e+06	6.1127e+06	2.1039e+07	1.46022e+07	6.92495e+06	2.12545e+06	1.50502e+06	2.36006e+06	2.44631e+06	5.42311e+06	5.32587e+06	1.15121e+07	3.1382e+06	3.30912e+06	3.99769e+06	3.65882e+06	2.74001e+06	3.03617e+06	2.32115e+06	2.66208e+06	2.03017e+06	1.57689e+06	3.73289e+06	2.93399e+06	2.74566e+06	5.41831e+06	1.46724	0.0976399	0.0241244	22.651	21.5	-1.15102
2,3,7,8-Tetrachlorodibenzo-p-dioxin	319.895	0.797	5.67337e+06	5.59834e+06	5.24354e+06	5.8002e+06	5.06266e+06	4.80358e+06	4.5202e+06	6.24853e+06	5.96736e+06	5.9901e+06	4.91497e+06	5.03909e+06	6.51041e+06	5.48206e+06	6.32418e+06	7.48285e+06	6.60378e+06	5.1605e+06	4.70007e+06	6.13108e+06	4.78005e+06	4.70486e+06	5.91704e+06	5.83307e+06	8.75397e+06	5.18886e+06	4.49133e+06	4.54131e+06	0.534619	0.955396	0.910026	22.3807	22.4287	0.0480553
Castasterone	464.35	7.004	1.39507e+07	1.01068e+07	1.04891e+07	9.173e+06	1.283e+07	1.04653e+07	5.15002e+06	5.1088e+06	6.11163e+06	6.00604e+06	1.11242e+07	9.46903e+06	8.82303e+06	9.3135e+06	7.36804e+06	8.2354e+06	7.05517e+06	6.37011e+06	9.10697e+06	8.79716e+06	6.65604e+06	6.26798e+06	5.10735e+06	5.31302e+06	7.55379e+06	3.99434e+06	6.24667e+06	6.93557e+06	1.48237	0.0858566	0.018554	23.0595	22.6626	-0.396968
2-Isocapryloyl-3R-hydroxymethyl-gamma-butyrolactone	242.151	4.414	1.74359e+07	1.30596e+07	1.07113e+07	9.69235e+06	3.3132e+07	3.15249e+07	9.05275e+06	8.87739e+06	3.96011e+06	4.35028e+06	2.15025e+06	1.97625e+06	6.11962e+06	4.23183e+06	1.4534e+07	3.6349e+06	2.11485e+06	2.07884e+06	3.5205e+06	3.13712e+06	2.63771e+06	2.47261e+06	3.06122e+06	3.50762e+06	1.35668e+07	1.15172e+07	2.76104e+06	2.59787e+06	1.12115	0.126668	0.035045	22.9155	21.9019	-1.01355
2-methoxyacetaminophen sulfate	261.03	0.975667	1.28313e+07	8.37596e+06	7.35289e+06	9.00853e+06	1.1702e+07	1.15662e+07	8.72589e+06	8.9753e+06	6.08036e+06	8.34954e+06	8.57383e+06	5.64471e+06	5.40262e+06	5.77787e+06	6.56466e+06	5.34939e+06	6.0994e+06	5.53842e+06	7.08001e+06	8.75466e+06	7.31189e+06	5.38692e+06	5.46332e+06	8.7771e+06	7.16761e+06	9.33792e+06	1.00926e+07	1.0085e+07	0.803099	0.457143	0.26491	22.9599	22.7732	-0.186637
Tributyl citrate acetate	402.224	6.69	7.34818e+06	7.92504e+06	7.20865e+06	6.58563e+06	6.66608e+06	6.93278e+06	5.11344e+06	6.1751e+06	6.46834e+06	5.86997e+06	5.84017e+06	5.25546e+06	5.24637e+06	6.34547e+06	6.04861e+06	5.31033e+06	4.75017e+06	6.86715e+06	5.1363e+06	5.71224e+06	5.37933e+06	5.46985e+06	4.95153e+06	4.83677e+06	5.56359e+06	6.36078e+06	4.67665e+06	4.43172e+06	1.57598	0.037713	0.00490555	22.5878	22.3521	-0.23573
Tolperisone	245.178	3.8175	3.01326e+06	3.23379e+06	6.71386e+06	6.47274e+06	3.31503e+06	3.09198e+06	8.23532e+06	6.86077e+06	6.43827e+06	3.17089e+06	3.58053e+06	3.47886e+06	4.22035e+06	1.48276e+07	2.23005e+06	2.30622e+06	2.46774e+06	2.75548e+06	2.4189e+07	2.47249e+07	1.54682e+06	1.73751e+06	1.8121e+06	1.70329e+06	560515	997975	1.27628e+06	1.44856e+06	0.154674	0.0113161	0.000794384	22.2074	21.1782	-1.02919
[ST(2:0)]22S_25S-furospirost-5-en-3beta_26-diol	430.308	5.785	8.10245e+06	6.69522e+06	7.54818e+06	5.1032e+06	2.44747e+07	2.07848e+07	8.02629e+06	7.34327e+06	7.1033e+06	6.0103e+06	5.0405e+06	4.24979e+06	5.50587e+06	7.63711e+06	5.55007e+06	6.05899e+06	6.85099e+06	6.35143e+06	6.77897e+06	6.85028e+06	5.85382e+06	6.02255e+06	6.32958e+06	6.59767e+06	4.00833e+06	3.98778e+06	6.97336e+06	6.83055e+06	0.885677	0.274501	0.113919	22.8695	22.5136	-0.355948
2-[(5Z,8Z,11Z)-icosatrienoyl]-sn-glycero-3-phosphoethanolamine	503.301	6.055	1.25352e+07	1.03401e+07	6.28849e+06	5.38765e+06	1.04938e+07	1.01965e+07	1.01897e+07	8.69635e+06	5.56446e+06	8.15159e+06	1.06174e+07	7.25511e+06	4.09018e+06	5.75101e+06	5.18583e+06	5.35346e+06	5.04492e+06	5.09473e+06	6.28282e+06	6.40146e+06	4.62967e+06	4.69398e+06	4.60903e+06	4.61025e+06	3.47469e+06	2.99687e+06	5.19695e+06	4.70678e+06	1.9887	0.00300843	0.000101454	22.9057	22.1925	-0.713253
(3Z,6E)-N-Hydroxy-2,4,4,7-tetramethyl-6,8-nonadien-3-imine	209.178	3.557	8.24191e+06	3.02488e+06	1.45909e+07	9.94974e+06	8.72406e+06	1.77077e+07	3.4767e+06	9.20108e+06	1.01797e+07	1.05388e+07	2.42041e+07	2.24142e+07	9.54655e+06	3.36617e+06	8.97191e+06	5.94174e+06	1.15034e+07	5.64293e+06	4.82602e+06	1.00741e+07	2.07388e+07	1.1134e+07	2.14661e+06	2.59372e+06	5.2546e+06	6.12162e+06	1.78199e+07	2.08549e+07	0.498343	0.70113	0.540927	23.1407	22.8768	-0.263828
5-Methoxy-L-tryptophan	234.1	2.269	8.71376e+06	7.06325e+06	1.16076e+07	8.93201e+06	7.07274e+06	4.45212e+06	3.60563e+06	6.51901e+06	6.07166e+06	5.94344e+06	5.77338e+06	5.54746e+06	5.80905e+06	3.83795e+06	4.36978e+06	4.16443e+06	8.15216e+06	7.55307e+06	6.9592e+06	7.68793e+06	2.71507e+06	2.37155e+06	5.39457e+06	5.91789e+06	6.42956e+06	6.68962e+06	7.03143e+06	6.68551e+06	0.467388	0.847633	0.73446	22.5619	22.3985	-0.163442
NP-021701	266.152	4.705	1.96583e+07	1.71508e+07	2.68835e+06	3.25033e+06	7.2623e+06	7.03531e+06	5.31753e+06	5.64723e+06	4.24696e+06	3.43368e+06	2.94126e+06	3.16362e+06	4.96593e+06	4.83119e+06	5.87513e+06	6.30633e+06	2.26279e+06	2.16166e+06	4.82191e+06	4.57252e+06	2.2711e+06	2.23474e+06	5.78428e+06	5.64728e+06	7.54573e+06	8.01595e+06	3.37531e+06	3.42552e+06	0.692044	0.70113	0.540927	22.3442	21.9878	-0.356373
5-[8,10-Dihydroxy-11-(hydroxymethyl)-4,7-dimethyltridecyl]-6-ethyl-4-hydroxy-4,5-dimethyl-2-cyclohexen-1-one	440.35	6.95975	1.12361e+07	4.21742e+06	9.20663e+06	9.10151e+06	7.05093e+06	7.14107e+06	5.23808e+06	4.62784e+06	5.16214e+06	5.95422e+06	7.42337e+06	6.92828e+06	9.49063e+06	6.16809e+06	4.91848e+06	4.15699e+06	9.66232e+06	1.01781e+07	8.42638e+06	9.26878e+06	5.90648e+06	6.53378e+06	5.28529e+06	4.95269e+06	5.8414e+06	4.47541e+06	5.2462e+06	5.28809e+06	0.504851	0.591314	0.401263	22.6963	22.5561	-0.140196
O-[{(2R)-2-[(4Z,7Z,10Z,13Z,16Z)-4,7,10,13,16-Docosapentaenoyloxy]-3-[(7Z,10Z,13Z,16Z)-7,10,13,16-docosatetraenoyloxy]propoxy}(hydroxy)phosphoryl]-L-serine	885.549	3.062	8.63127e+06	6.29173e+06	6.59323e+06	5.86928e+06	8.18362e+06	5.48648e+06	7.00596e+06	6.80551e+06	5.80469e+06	1.28575e+07	5.59204e+06	3.46095e+06	6.51638e+06	6.46073e+06	5.04398e+06	5.87057e+06	4.78506e+06	4.79605e+06	2.93868e+06	3.8377e+06	4.24369e+06	4.86832e+06	6.58541e+06	5.14168e+06	3.2299e+06	2.86202e+06	3.86416e+06	4.25201e+06	1.52162	0.00483076	0.00021278	22.6454	22.0459	-0.599446
Sphingosine 1-phosphate (d19:1-P)	395.281	5.006	1.25514e+07	1.15308e+07	1.18341e+07	1.22193e+07	1.09935e+07	8.96862e+06	9.70778e+06	3.85877e+06	9.0394e+06	3.5586e+06	7.53712e+06	8.57665e+06	8.61427e+06	9.78653e+06	7.54284e+06	7.16604e+06	3.29559e+06	7.11848e+06	7.84621e+06	9.7103e+06	7.51498e+06	9.3932e+06	1.15128e+07	9.14235e+06	5.03578e+06	2.355e+06	8.15128e+06	7.09124e+06	1.00439	0.11801	0.0310252	23.0475	22.7059	-0.341669
alpha-Hydroxytriazolam	358.038	0.8305	1.04448e+07	5.91206e+06	9.57781e+06	2.33825e+07	5.13717e+06	1.26925e+07	1.08151e+07	1.71091e+07	7.72144e+06	6.83353e+06	1.79959e+07	9.40943e+06	2.03609e+07	9.96725e+06	1.03833e+07	5.92359e+06	2.13006e+07	1.2617e+07	1.26809e+07	8.69893e+06	5.25227e+06	1.09098e+07	8.69891e+06	1.08157e+07	2.22374e+07	2.26e+07	1.45309e+07	1.00632e+07	0.0682189	0.756219	0.602685	23.3676	23.4573	0.0896946
CucurbitacinE	556.303	2.729	8.58142e+06	9.72864e+06	1.06703e+07	1.12107e+07	7.97705e+06	8.06862e+06	1.14422e+07	1.07674e+07	4.08256e+06	4.03836e+06	2.61487e+06	2.81544e+06	5.80219e+06	6.73001e+06	8.06102e+06	8.45292e+06	1.09627e+07	1.20948e+07	1.10496e+07	1.1206e+07	5.19784e+06	3.47071e+06	4.02727e+06	6.47947e+06	5.6982e+06	5.16263e+06	6.62848e+06	2.44768e+06	0.172038	0.869326	0.768812	22.678	22.6366	-0.0413199
Trp-Phe	351.158	3.136	1.16487e+07	1.0685e+07	8.2346e+06	7.28452e+06	1.37176e+07	1.14261e+07	1.64897e+06	5.81346e+06	6.51507e+06	7.92892e+06	8.10767e+06	4.56339e+06	3.92837e+06	3.31223e+06	7.46251e+06	6.81583e+06	1.10237e+07	1.26646e+07	4.38341e+06	6.80413e+06	2.61211e+06	2.49578e+06	2.2993e+06	2.13632e+06	4.17788e+06	4.08278e+06	6.69794e+06	7.01738e+06	0.694901	0.357455	0.178112	22.6474	22.2416	-0.405791
1_6_6-Trimethyl-2_7-dioxabicyclo[3.2.2]nonan-3-one	184.109	4.665	7.95305e+06	4.12446e+06	1.08559e+07	1.0879e+07	6.29753e+06	6.28301e+06	3.75635e+06	4.69821e+06	8.43941e+06	7.26428e+06	4.65859e+06	4.18158e+06	3.25731e+06	3.18426e+06	4.26069e+06	4.93931e+06	3.0156e+06	3.43044e+06	1.16133e+06	1.13233e+06	1.37853e+07	1.72411e+07	2.19268e+06	2.63406e+06	2.10278e+06	2.05428e+06	5.12868e+06	5.76914e+06	0.485623	0.174916	0.0556167	22.429	21.7589	-0.67013
Tetrahydroaldosterone-3-glucuronide	540.257	3.897	1.05973e+07	9.12166e+06	8.75216e+06	8.43795e+06	1.6474e+07	1.51001e+07	4.53585e+06	4.99689e+06	4.67164e+06	4.43995e+06	8.26379e+06	8.77249e+06	6.86177e+06	6.99421e+06	6.16155e+06	6.40653e+06	6.06119e+06	6.30542e+06	3.94719e+06	3.4955e+06	3.97927e+06	4.44326e+06	5.15498e+06	4.03719e+06	7.21006e+06	6.79755e+06	6.23237e+06	6.16397e+06	1.46928	0.0410334	0.00576106	22.8888	22.3421	-0.546714
1-(hexadec-1-enyl)-2-hexadecanoyl-sn-glycero-3-phosphoethanolamine	675.52	0.7745	6.80116e+06	1.04982e+07	6.82999e+06	6.08309e+06	6.67802e+06	6.96268e+06	8.45024e+06	2.63286e+06	7.95774e+06	6.99216e+06	4.82116e+06	3.81348e+06	5.61544e+06	6.81252e+06	6.47107e+06	1.10221e+07	6.98892e+06	1.12775e+07	6.66647e+06	6.14861e+06	6.12048e+06	6.63228e+06	6.57247e+06	7.22283e+06	6.49536e+06	7.86502e+06	6.05356e+06	7.02988e+06	0.811222	0.756219	0.602685	22.5605	22.7753	0.214775
(1-Ribosylimidazole)-4-acetate	258.085	1.074	4.33328e+06	5.88356e+06	6.9252e+06	2.87109e+06	4.27863e+06	3.89635e+06	4.76614e+06	2.65811e+06	6.3594e+06	6.52162e+06	3.12571e+06	4.26576e+06	2.43544e+06	4.44883e+06	4.84014e+06	7.43323e+06	4.99411e+06	5.68547e+06	6.43907e+06	4.60178e+06	6.2153e+06	3.78385e+06	8.63648e+06	5.53354e+06	2.63772e+06	3.71314e+06	3.82225e+06	3.58772e+06	0.778968	0.591314	0.401263	22.0213	22.2237	0.202322
Anatabine	160.1	13.758	9.24453e+06	9.41193e+06	9.73229e+06	8.46271e+06	9.04226e+06	8.31274e+06	8.29503e+06	6.88802e+06	7.15719e+06	7.65265e+06	6.99774e+06	8.61566e+06	2.78216e+06	8.2973e+06	7.18348e+06	6.04514e+06	7.47279e+06	8.42723e+06	7.67637e+06	7.57025e+06	6.63743e+06	7.42804e+06	7.53645e+06	6.57187e+06	9.19046e+06	7.80603e+06	7.22103e+06	5.67578e+06	0.675733	0.186639	0.0620417	22.8668	22.7925	-0.0742794
Baclofen	213.057	0.972	3.16684e+06	5.68496e+06	5.69145e+06	8.59618e+06	5.81161e+06	7.34396e+06	7.7514e+06	8.59272e+06	6.75295e+06	4.32602e+06	7.21488e+06	8.89592e+06	2.66521e+06	6.55216e+06	9.2555e+06	7.05582e+06	3.98742e+06	4.25469e+06	1.1626e+07	240104	7.52778e+06	4.40809e+06	5.35493e+06	5.91054e+06	3.6048e+06	4.07943e+06	3.63151e+06	3.64892e+06	0.727187	0.393674	0.209978	22.5212	22.02	-0.501224
Glycerophospho-N-palmitoyl ethanolamine	453.285	6.031	1.28904e+07	1.01569e+07	7.71366e+06	7.32727e+06	1.04716e+07	1.05479e+07	8.82702e+06	6.22293e+06	5.82287e+06	1.04329e+07	1.02322e+07	4.32701e+06	4.91949e+06	9.54639e+06	7.30032e+06	6.95948e+06	8.40314e+06	8.44996e+06	7.63888e+06	8.2899e+06	7.475e+06	8.28654e+06	9.67145e+06	2.09608e+06	6.5202e+06	6.55381e+06	7.87772e+06	6.32156e+06	0.792784	0.357455	0.178112	22.9578	22.7281	-0.229693
UNII:TER5ZXE00D	232.059	1.087	3.10388e+06	2.6784e+06	3.04461e+06	2.41079e+06	3.89266e+06	3.21642e+06	3.36723e+06	3.68265e+06	9.29486e+06	5.53481e+06	970710	1.58629e+06	388509	892534	3.09291e+06	4.45332e+06	5.57723e+06	6.14677e+06	8.97799e+06	7.03578e+06	8.63551e+06	6.67055e+06	8.01859e+06	6.5368e+06	4.36336e+06	5.13231e+06	5.57272e+06	7.31779e+06	1.9388	0.00557676	0.000268667	21.2165	22.5215	1.30498
Ozolinone	256.088	2.021	3.76527e+07	5.21106e+07	5.90196e+06	7.0083e+06	2.20218e+07	1.34033e+07	8.63067e+06	2.72483e+06	4.50003e+06	621195	1.18031e+06	8.05516e+06	6.46219e+06	7.5488e+06	1.04148e+07	8.83827e+06	2.66141e+07	1.38361e+07	5.15622e+06	2.18628e+06	4.32801e+06	2.98457e+06	1.9722e+06	2.67264e+06	3.46063e+06	3.61778e+06	646719	434691	0.795727	0.325041	0.149881	22.7466	21.8207	-0.925824
Phenylmethanesulfonylfluoride	174.015	0.926	8.0889e+06	6.0277e+06	7.82279e+06	9.69377e+06	1.09779e+07	8.52062e+06	4.17946e+06	5.33664e+06	5.65941e+06	7.61102e+06	1.87432e+07	8.31557e+06	6.70279e+06	6.02706e+06	8.70396e+06	5.44268e+06	8.9453e+06	5.90141e+06	7.63452e+06	5.88407e+06	5.44946e+06	9.20862e+06	7.42258e+06	9.27696e+06	9.87847e+06	8.18268e+06	1.01061e+07	7.20336e+06	0.232185	0.847633	0.73446	22.855	22.8641	0.00905667
Medroxyprogesterone	344.235	6.109	1.03506e+06	923208	1.50374e+06	1.18431e+06	169232	157899	78077.5	69330.4	9.80746e+06	8.90815e+06	1.152e+07	1.2153e+07	65333	106764	1.30249e+07	1.21164e+07	5.42524e+06	5.42276e+06	2.72731e+06	2.49811e+06	1.16396e+07	1.13004e+07	6.95874e+06	7.5793e+06	9.49098e+06	9.40695e+06	5.70899e+06	5.20847e+06	1.40487	0.0546895	0.00914629	19.5335	22.7233	3.18979
β,β-dimethylacrylshikonin	370.142	3.2945	8.38028e+06	7.63081e+06	89188.3	85689.8	1.64216e+06	1.61814e+06	1.80018e+07	7.89798e+06	3.11879e+06	1.27159e+07	1.94436e+07	1.08555e+07	7.06751e+06	2.6451e+06	1.26849e+07	1.31823e+07	10523030	9.78064e+06	2.63308e+06	2.46105e+06	9.90582e+06	9.41085e+06	1.27473e+07	1.31227e+07	7.52082e+06	8.17935e+06	1.86964e+06	1.7857e+06	0.297219	0.542777	0.35189	21.7019	22.6728	0.970972
Ecgonine	185.105	1.31	1.66662e+07	1.80566e+07	4.78421e+06	5.39915e+06	8.55496e+06	8.37221e+06	6.65308e+06	5.42377e+06	4.34374e+06	9.14137e+06	5.64229e+06	5.26341e+06	4.63515e+06	6.02859e+06	5.73947e+06	3.78076e+06	1.24037e+07	1.39859e+07	4.40551e+06	3.95373e+06	6.35751e+06	5.42539e+06	5.52581e+06	5.34267e+06	5.19494e+06	5.3333e+06	6.86399e+06	7.53628e+06	0.445836	0.634902	0.454438	22.7364	22.5371	-0.199314
1-Salicylateglucuronide	314.064	2.367	87592.3	80769.2	148053	185581	70443.4	159253	9.80979e+06	1.00609e+07	72425.3	74755.1	1.77342e+06	1.51822e+06	3.20119e+06	3.07813e+06	1.43555e+06	1.38789e+06	1.11531e+06	939488	82042.1	82730	3.25725e+06	3.48027e+06	4.17721e+06	3.72475e+06	161322	188005	1.83297e+07	1.77009e+07	0.495935	0.307346	0.137068	18.8615	20.2616	1.40011
(1S,4R,5R,6R,6aS,9S,9aE,10aR)-1,5-Dihydroxy-3-isopropyl-9-(methoxymethyl)-6,10a-dimethyl-1,2,4,5,6,6a,7,8,9,10a-decahydrodicyclopenta[a,d][8]annulen-4-yl alpha-D-glucopyranoside	512.298	4.019	1.20502e+07	1.08955e+07	5.11346e+06	4.97808e+06	1.05339e+07	8.44111e+06	4.06697e+06	3.61139e+06	3.44215e+06	3.29071e+06	4.49179e+06	4.0919e+06	2.27611e+06	2.70448e+06	8.8743e+06	8.30359e+06	4.40937e+06	4.57817e+06	4.87707e+06	4.99854e+06	1.4678e+06	1.65573e+06	1.72997e+06	1.65754e+06	1.65681e+06	1.5792e+06	1.45945e+07	1.59059e+07	0.101404	0.634902	0.454438	22.2445	21.874	-0.370537
O-tiglyl-L-carnitine	243.147	2.397	1.65858e+07	1.55726e+07	1.0436e+07	1.15503e+07	1.4179e+07	1.24701e+07	5.44012e+06	7.5389e+06	9.0826e+06	5.57902e+06	5.82265e+06	3.90476e+06	4.00876e+06	8.05479e+06	7.87236e+06	7.58259e+06	1.32392e+07	1.07168e+07	7.09935e+06	6.72961e+06	8.81618e+06	8.22538e+06	8.49376e+06	7.42471e+06	7.12661e+06	5.885e+06	1.90602e+06	2.14613e+06	0.709861	0.569829	0.376095	22.9982	22.6607	-0.337535
Cythioate	296.991	0.975	4.2589e+06	5.75003e+06	6.92046e+06	5.28507e+06	6.3129e+06	6.03834e+06	7.32545e+06	6.06299e+06	6.05285e+06	5.6701e+06	1.83746e+06	2.23867e+06	3.33947e+06	5.01674e+06	4.85168e+06	8.17644e+06	4.0071e+06	5.5428e+06	6.01283e+06	4.89984e+06	1.14279e+07	7.32365e+06	7.85152e+06	6.63198e+06	2.61148e+06	3.96724e+06	4.73419e+06	6.8041e+06	0.736773	0.679625	0.511239	22.1987	22.4413	0.242567
cis-5,8,11,14,17-Eicosapentaenoic acid	302.224	6.879	1.03162e+07	8.92636e+06	1.05505e+07	9.57069e+06	1.32763e+07	1.34872e+07	5.71271e+06	6.58301e+06	2.88307e+06	2.95078e+06	5.87792e+06	6.55937e+06	4.62556e+06	4.49893e+06	1.21661e+07	1.18668e+07	5.28626e+06	5.52844e+06	7.51639e+06	6.195e+06	7.03391e+06	7.40041e+06	1.16638e+07	1.25841e+07	6.53477e+06	6.69592e+06	7.67687e+06	8.28289e+06	0.337021	0.613023	0.427387	22.6913	22.9262	0.234904
Glycerol phenylbutyrate	530.266	7.081	7.52863e+06	7.71208e+06	6.84755e+06	2.56276e+07	1.05949e+07	6.27729e+06	4.07434e+06	3.80965e+06	6.43419e+06	3.94451e+06	4.99542e+06	3.62816e+06	3.92805e+06	5.87476e+06	6.6625e+06	1.7733e+07	6.13563e+06	3.7493e+06	3.32434e+06	3.26719e+06	4.58069e+06	4.8928e+06	8.20578e+06	5.21134e+06	4.15521e+06	1.29297e+07	1.27929e+07	3.55221e+06	0.061479	0.827632	0.700611	22.553	22.5035	-0.049482
isodesmosine	526.288	5.744	9.12343e+06	7.99938e+06	3.63201e+06	3.56202e+06	5.55999e+06	5.15379e+06	4.09069e+06	3.27732e+06	4.13168e+06	2.23007e+06	2.74485e+06	2.25954e+06	2.65624e+06	4.27087e+06	4.14178e+06	3.6103e+06	3.47686e+06	3.60778e+06	3.89829e+06	5.07005e+06	3146655	2.6499e+06	3.90619e+06	2.13751e+06	3.33458e+06	2.70587e+06	4.52212e+06	3.30249e+06	0.724177	0.591314	0.401263	21.9179	21.721	-0.196949
Bufa-20,22-dienolide	354.255	4.2845	5.47824e+06	4.16004e+06	5.97401e+06	6.05246e+06	2.26239e+07	2.12039e+07	995665	1.54278e+07	5.05805e+06	1.19616e+07	1.20957e+07	1.08648e+06	1.04566e+06	3.25549e+06	5.40275e+06	5.95665e+06	3.63707e+06	3.44719e+06	1.2134e+07	1.18014e+07	7.41707e+07	7.73786e+07	1.09148e+07	9.86937e+06	1.33529e+06	1.32822e+06	959202	853016	0.503983	0.910884	0.83879	22.3556	22.4739	0.118373
Pregna-4_9(11)-diene-3_20-dione	312.209	6.476	8.54043e+06	8.59873e+06	7.79793e+06	8.02152e+06	7.57627e+06	7.65696e+06	7.23968e+06	6.88843e+06	7.68512e+06	7.35656e+06	8.23216e+06	8.07758e+06	7.48287e+06	7.66406e+06	7.84363e+06	7.67498e+06	6.66419e+06	6.80452e+06	7.87586e+06	7.6856e+06	8.10667e+06	7.53137e+06	7.61702e+06	6.9934e+06	7.01216e+06	6.84583e+06	7.76035e+06	6.97214e+06	1.18787	0.29035	0.125092	22.8874	22.8133	-0.0741073
NP-011548	298.251	6.6778	1.93727e+07	1.10327e+07	6.56529e+06	7.76821e+06	1.89697e+07	1.47134e+07	7.57982e+06	7.41873e+06	3.33104e+06	3.0247e+06	4.4682e+06	4.80853e+06	7.79341e+06	7.88771e+06	7.0589e+06	5.85437e+06	2.45638e+06	2.71389e+06	5.62726e+06	5.1534e+06	4.0518e+06	4.59537e+06	5.87701e+06	4.21253e+06	6.62403e+06	6.01478e+06	4.93828e+06	4.53406e+06	1.38069	0.0656694	0.012248	22.8637	22.1897	-0.674049
Salvinorin A	432.179	2.5545	4.89429e+06	4.55214e+06	6.21411e+06	4.39938e+06	3.63927e+06	734861	2.41201e+06	4.53189e+06	6.08933e+06	9.36009e+06	2.92742e+07	2.12733e+07	4.28415e+06	6.22111e+06	5.9822e+06	7.77826e+06	6.09098e+06	4.26571e+06	3.03435e+06	1.3533e+07	1.27223e+07	1.20523e+07	1.18226e+07	1.27985e+07	2.34922e+07	2.19333e+07	1.00174e+07	1.10887e+07	0.645502	0.135619	0.0394817	22.3581	23.2106	0.852454
Teasterone	448.355	7.5235	1.56451e+07	1.18561e+07	6.41779e+06	8.10264e+06	8.91698e+06	8.24342e+06	4.21953e+06	3.18419e+06	8.00091e+06	5.86096e+06	5.83251e+06	6.07801e+06	8.84549e+06	1.07772e+07	8.71506e+06	8.1862e+06	5.33676e+06	8.38006e+06	1.07984e+07	5.45471e+06	1.11192e+07	6.18254e+06	5.80349e+06	5.2301e+06	7.08366e+06	5.22737e+06	7.99986e+06	8.35191e+06	0.301846	0.756219	0.602685	22.8214	22.7758	-0.0455621
Hostmaniane	254.115	4.4788	1.54277e+07	2.37247e+07	3.81465e+06	4.98733e+06	5.88491e+06	1.24349e+07	3.75459e+06	9.23259e+06	8.72449e+06	3.10399e+06	3.39659e+06	5.07571e+06	5.07048e+06	7.18613e+06	4.75805e+07	4.79498e+07	1.73714e+06	2.79181e+06	2.19501e+06	2.58097e+06	4.76428e+06	5.57081e+06	1.62819e+06	2.12382e+06	4.47052e+06	7.021e+06	4.43576e+06	4.25146e+06	0.27947	0.216296	0.0766636	22.655	22.1934	-0.461672
asp-leu	246.121	1.63167	1.23314e+07	6.64217e+06	1.13122e+07	1.00889e+07	1.23474e+07	1.14262e+07	1.0054e+07	9.00094e+06	9.75047e+06	7.29892e+06	1.40302e+07	7.77694e+06	6.62746e+06	1.07273e+07	1.49686e+07	1.41571e+07	7.95614e+06	1.08965e+07	1.24665e+07	1.23906e+07	1.37879e+07	8.85927e+06	7.85235e+06	1.07075e+07	6.957e+06	7.36176e+06	7.34255e+06	8.03894e+06	0.160039	0.800027	0.667331	23.2105	23.2404	0.0299429
1-Palmitoyl-2-gamma-linolenoyl-sn-glycero-3-phosphoglycerol	744.497	3.042	1.35319e+07	1.45963e+07	1.81003e+07	1.77924e+07	1.63988e+07	1.07512e+07	1.61988e+07	8.08953e+06	9.98331e+06	1.44662e+07	1.30664e+07	1.76524e+07	1.91495e+07	1.55444e+07	9.50765e+06	7.83606e+06	7.30109e+06	7.21007e+06	8.30341e+06	7.63778e+06	6.67863e+06	8.21968e+06	1.07195e+07	1.63268e+07	7.80437e+06	1.50738e+07	6.12947e+06	8.32117e+06	1.97237	0.00483076	0.00021278	23.7669	23.0534	-0.713505
4-Aminopyridine	94.0535	8.754	3.74054e+06	1.34132e+06	3.71796e+06	3.84327e+06	3.90229e+06	1.34108e+07	3.59194e+06	3.27915e+06	1.61632e+07	4.98933e+06	6.7194e+06	5.57948e+06	6.15857e+06	8.06798e+06	2.08324e+07	9.16634e+06	8.85715e+06	9.60364e+06	7.21028e+06	1.46501e+07	1.46135e+07	3.19036e+06	5.54304e+06	8.76639e+06	7.92472e+06	1.09201e+07	1.73819e+07	4.98895e+06	1.30006	0.0656694	0.012248	22.2622	23.1265	0.86438
(2S,3S,5R,10R,12S,14S,15R,16R)-2-Amino-12,16-dimethyl-3,5,10,14,15-icosanepentol	405.344	4.852	2.11641e+07	7.05125e+06	1.96336e+07	2.43897e+07	7.34294e+06	9.52036e+06	5.2211e+06	1.21469e+07	6.19203e+06	4.29029e+06	8.67585e+06	1.92822e+07	5.62418e+06	5.12992e+06	6.57432e+06	1.02415e+07	2.23429e+07	3.69242e+06	3.71069e+06	4.33936e+06	1.15523e+07	1.22209e+07	4.44173e+06	6.66628e+06	6.18289e+06	1.40273e+07	1.75125e+07	2.2507e+07	0.255153	0.847633	0.73446	23.1607	23.0415	-0.119162
N-Nitrosoguvacoline	170.069	0.933	6.25539e+06	4.02802e+06	7.03537e+06	5.67002e+06	1.03052e+07	8.21416e+06	6.65533e+06	8.69752e+06	9.66481e+06	5.2026e+06	6.15052e+06	5.86439e+06	5.01143e+06	7.64009e+06	6.8775e+06	5.16627e+06	8.14615e+06	9.11074e+06	7.85837e+06	5.37669e+06	7.29777e+06	7.17313e+06	7.08511e+06	9.19804e+06	6.26252e+06	1.13998e+07	3.90198e+06	5.93054e+06	0.293534	0.756219	0.602685	22.6684	22.731	0.0626219
Estramustine	439.167	1.3125	1.01739e+07	1.08267e+07	1.15759e+07	9.91757e+06	1.00099e+07	4.86654e+06	6.45306e+06	6.37028e+06	6.30846e+06	5.91388e+06	3.83465e+06	4.66522e+06	3.16471e+06	6.99119e+06	5.42134e+06	4.61369e+06	2.96222e+06	4.5459e+06	7.75714e+06	5.80037e+06	2.70278e+06	1.67681e+06	4.05001e+06	3.126e+06	3.85223e+06	4.91229e+06	3.94923e+06	4.72644e+06	1.62881	0.0228645	0.0024863	22.6776	21.9454	-0.732121
[truncated: 397 more rows]

## Sheet: Fig3d
	Total_Size	Hits	Sig_Hits	Mummichog_Pvals	GSEA_Pvals	Combined_Pvals
Alanine and Aspartate Metabolism	30	3	2	0.01834	0.09836	0.0132
Vitamin B6 (pyridoxine) metabolism	11	1	1	0.08108	0.06	0.03077
[truncated: 32 more rows]
