# Supplementary material for: Musk Tongxin Dripping Pills for treating Ticagrelor in Patients After Percutaneous Coronary Intervention: Echocardiography Combined with Untargeted Metabolomics
Source: Front Pharmacol. 2021 Oct 27;12:731734. doi: 10.3389/fphar.2021.731734 (PMC8579064; doi:10.3389/fphar.2021.731734)
Supplement: Supplementary file 1 [file DataSheet1.ZIP › Figure4_rawdata.xlsx]

## Sheet: Fig4
Name	Calc..MW	RT..min.	Ticagrelor+MTDP_before_p1	Ticagrelor+MTDP_before_p2	Ticagrelor+MTDP_before_p3	Ticagrelor+MTDP_before_p4	Ticagrelor+MTDP_before_p5	Ticagrelor+MTDP_before_p6	Ticagrelor+MTDP_before_p7	Ticagrelor+MTDP_before_p8	Ticagrelor+MTDP_before_p9	Ticagrelor+MTDP_before_p10	Ticagrelor+MTDP_before_p11	Ticagrelor+MTDP_before_p12	Ticagrelor+MTDP_before_p13	Ticagrelor+MTDP_before_p14	Ticagrelor+MTDP_after_p1	Ticagrelor+MTDP_after_p2	Ticagrelor+MTDP_after_p3	Ticagrelor+MTDP_after_p4	Ticagrelor+MTDP_after_p5	Ticagrelor+MTDP_after_p6	Ticagrelor+MTDP_after_p7	Ticagrelor+MTDP_after_p8	Ticagrelor+MTDP_after_p9	Ticagrelor+MTDP_after_p10	Ticagrelor+MTDP_after_p11	Ticagrelor+MTDP_after_p12	Ticagrelor+MTDP_after_p13	Ticagrelor+MTDP_after_p14	VIP	FDR	P value	Log2(Ticagrelor+MTDP_after)	Log2(Ticagrelor+MTDP_befor)	Log2FC
Cardiopetalidine	363.241	7.936	7336.22	7841.75	8053.5	6502.85	7010.1	8638.1	6463.57	7450.23	6685.7	8372.45	6310.27	6541.76	6684.08	7045.25	5216.19	5729	7163.94	7285.11	6118.78	6769.37	6506.35	9892.9	6022.73	5846.6	5357.67	6166.46	6521.22	6367.23	0.814182	0.0364114	0.0106002	12.8085	12.6477	-0.160771
[SThydroxy_ox]7alpha_12alpha-Dihydroxy-3-oxochol-4-en-24-oicAcid	404.256	6.656	54500.2	53259.7	66306.3	72924.5	49775.2	44029.7	29492.7	27367.4	27916.3	28183	26332	26960.2	43161	48490.7	24786.1	25473.5	29788.9	31225.7	31401.8	30683.5	33377.8	32012.7	36007.5	35582	34322.2	34359.9	29373.6	31718.1	1.03915	0.35326	0.227321	15.2958	14.9321	-0.363683
4-[4-(4-Chlorophenyl)-4-hydroxy-1-oxido-1-piperidinyl]-N,N-dimethyl-2,2-diphenylbutanamide	492.218	5.458	46367.2	45144.3	47555.4	48355	47534.2	45618.9	46828.9	46809.3	44841.2	47003.7	368110	428999	44637.2	43910.1	170451	196264	44680	44384.1	47963.7	97948	83369.3	64345	45617.3	43607.1	64046.9	60949.9	61390.3	76988	0.301168	0.331989	0.209978	15.9391	16.0847	0.145674
SULPIRIDE	341.141	2.094	53128.7	50979.6	58018.8	66907.6	50763.9	48598.5	49775.3	49410.9	45738.1	48138.5	53508.5	57899.4	47312.9	45441.9	48606.6	53437.4	52944.6	54234.6	50399.1	52100.8	48884.3	51351.4	1.12606e+06	3.54111e+06	50876.6	50326.3	50315.6	53613.6	0.610626	0.331989	0.209978	15.6537	16.4036	0.749933
carbocromen	361.189	5.606	52436.5	51357.3	50937.7	57733.4	53636.3	52490.1	49734.6	50193.3	48715.6	50862	51790.7	49335.8	50071.9	49253.6	47147	48151.2	49004.3	49264	49037.1	49322.7	49769.4	48338.6	50847.9	52236.7	50904.7	50334.6	68935.4	66596.3	0.251088	0.277619	0.163552	15.6461	15.6601	0.0140866
6,6,7b-Trimethyl-2a-(palmitoyloxy)-2,2a,4a,5,6,7,7a,7b-octahydro-1H-cyclobuta[e]inden-2-yl 2,4-dihydroxy-6-methylbenzoate	610.421	6.719	112693	151163	274974	148263	150602	40191.8	315268	213497	206294	520740	286501	101274	70682.6	195175	58605.4	105902	30067.3	57227.9	81971.1	113787	61635.9	91218.8	54087.4	43250.3	64892.8	29390.1	102969	111303	1.45874	0.00180728	0.000268667	17.3417	16.0062	-1.33548
Torasemide	348.125	4.666	60560.2	61773.3	65308.5	68550.7	80103.3	59308.2	60375.6	64120.9	57622.4	59677.5	59928	59381.6	57311.6	60752.7	59658.4	61505.6	58652.9	58023.4	59783	60418.7	57672.7	71380.4	57101.9	58626	61262	57996.7	62668.4	59354.9	0.58791	0.331989	0.209978	15.9258	15.8775	-0.0482795
SenecionineN-oxide	351.169	4.893	62942.4	103923	61289.1	64774.8	61576.6	63147.2	61372.4	60230.6	60905.1	59746.3	59417.1	59777.4	59446.2	59926.7	58295.4	58753.9	58948.1	58966.5	62253.8	59983.3	60781.6	60706.4	149088	217661	60846.9	56536.6	555074	422230	0.858798	0.797171	0.700611	15.9536	16.5225	0.568875
SR-49498	446.243	4.496	62311.1	60769.2	59847.1	63331.4	60582.6	56662.9	56757.4	57168.9	564707	571494	58478.5	56301.7	57074.2	58326.7	60560	58757.1	55880.7	56903	57796.6	59161.7	58503.5	57963.8	57871.6	59215.5	58934.5	56593.8	56388.7	59082.3	0.659083	0.331989	0.209978	16.3136	15.8263	-0.487324
Sobuzoxane	514.227	5.689	67863.2	70149.5	61196	66374.2	66900.1	64963.4	62140.2	58729.9	61105.8	64685.6	68872.2	59078.5	96999.8	172424	58323.2	57277.2	62460.7	62332.3	58617.8	57724.6	64809.8	61908.2	70199.7	67811.4	660034	588271	57694.9	58478.5	0.496034	0.314972	0.193579	16.1153	16.3823	0.267034
ezetimibe	409.149	4.971	59861.9	60553.5	61507.4	63463.9	62640	62350.2	62635.6	60540.1	68718.8	66401.4	70304.1	69807.8	60450.7	59560.2	57832	62171.9	60586.1	66490.1	60993.3	167292	60760.7	57964.2	59267.2	59991.2	60659.9	59722.3	59717	60393.2	0.265099	0.134147	0.0620417	15.9518	15.9888	0.0369362
1,25-dihydroxyvitamin D3-26,23-lactone	444.287	5.684	69091.9	68659.4	62304	71444.7	68111.4	66139.7	63265.3	59793.2	62212.2	75528.7	61068.2	60148.1	61368.7	58761.2	59379.1	58314.2	63591.6	63460.9	59679.1	58045.1	2.72757e+06	2.67605e+06	71470.7	69039.2	60387.7	60190.8	58739.5	59537.3	0.608416	0.491631	0.35189	15.9809	16.6916	0.710755
DIHYDROSAMIDIN	388.152	4.443	92279.2	96824.2	62898.8	66223.4	64298.2	61989.9	62243.1	62820.7	101997	114030	63519.4	60725	65922.5	69917.6	59540	62498	58390.5	59236.2	61248.6	64395.3	61012.4	79448.5	58528.9	60323.9	60615.7	59618.2	75469.6	62291.7	0.991662	0.0125889	0.00296311	16.1538	15.9379	-0.215894
Asebotoxin II	408.252	4.784	102535	90525.1	58507.6	61595.5	57221.9	56023.8	579853	551257	56313.7	57083.7	2.12795e+06	1.35389e+06	1.41265e+06	1.66346e+06	73029.9	73909.1	53921.5	53687.2	64996.1	61765.7	59099.3	56346.4	56365.5	54180	58970.4	56468.4	57085.5	58798.5	1.20898	0.0602437	0.0211869	17.7658	15.8629	-1.9029
Quinoline-3-carboxamides	359.106	4.928	63921.2	62156.8	62648.9	66295.2	66664	62661.7	65756.6	64994.6	68702	70085.6	62758.6	63401	194230	62843.6	61810.3	62957.5	63632.3	66899	62985	62695.4	62671.1	60298.2	59640.4	62520.1	63006.1	62315.2	64048.4	63147.2	0.610359	0.0891775	0.035045	16.0967	15.9371	-0.159627
Ceceline	304.121	3.884	49077	50558.2	427487	577836	49364.2	45852.1	47461.9	48521	44180.5	45102.8	1.14186e+06	1.55497e+06	45116.6	43696.7	47863.5	49740.4	44634.5	46221.3	220835	270876	45097.2	45970.2	47969.9	48155.5	999539	1.32024e+06	52015.6	49813.8	0.250571	0.85014	0.768812	16.6922	16.5342	-0.157972
3'-Amino-3'-deoxy-AMP	346.08	3.276	70060.5	69332.2	72143.7	70488.8	64136.4	62060.1	68641.4	68398.4	65047.9	63703.8	3.63612e+07	3.75704e+07	67488.6	83333.6	67254.7	68677.4	61766.9	64705.4	63640.6	67809.7	67574.2	66977.5	94518.2	75862.1	68295.7	66181	72446.7	73864.4	0.740559	0.636529	0.511239	17.3612	16.0867	-1.27446
punaglandin 6	500.22	5.012	69701.4	71141.1	63198.2	65957.5	64168.9	62627.2	67743.4	65810.4	63996.7	66050.3	75229.1	72993.3	62780	64084	61936.5	62011.7	62865.5	67029	65015.6	63861.8	66204	65463.2	63033.2	65417.8	65416.7	67237.3	61526	63874.5	1.04032	0.182829	0.0938681	16.0257	15.9731	-0.0525976
Nebramycin IV	526.26	4.47	77339.5	75859.9	67297.4	70902	120569	63595	97472.7	98272.2	71367.7	62561.4	124991	102619	126498	87825.9	75035.6	67134.5	105489	89762.6	67200.9	66552	63926	127344	258527	227734	76382.7	65769	85964.1	146046	0.510978	0.901452	0.83879	16.4	16.5644	0.164388
Gliclazide	323.13	4.929	70201.2	68263.5	68803.9	72808.4	93433	88400.6	72216.9	71380	75451.6	76971.2	68924.4	69629.8	67803.3	69017.6	67882.8	69142.8	69883.9	73471.5	69173	69384.8	68828.2	66222.2	65499.8	68662.4	69196.1	68437.4	70340.8	69351.1	0.966861	0.124901	0.0556167	16.1647	16.073	-0.0916631
Kievitonehydrate	374.136	4.009	71873.4	71381	70913.2	70479.9	70793.8	67015.2	67622.5	68622	87117.3	65524.9	69267	67536.5	66347.6	168284	69143.1	70736.9	63338.8	66061.9	67581.6	66900.5	69047	68459.3	87242.6	84105	70418.3	68847.4	68132.5	100376	0.211395	0.772615	0.667331	16.1887	16.1415	-0.0472546
Valsartan	435.227	4.891	4.4726e+07	4.58602e+07	70139.7	74128.9	70468.8	72266.3	102948	68928.4	69700.4	71081.5	67997.5	69649.1	68030.7	68580.6	66713.7	67238.5	67460.7	69471.6	71243.8	68645.4	69559	69473	7.96846e+07	8.58669e+07	69633.7	64700.9	1.60501e+08	1.54467e+08	0.827304	0.661031	0.540927	17.4698	19.1199	1.65011
Thiamindiphosphate	425.044	2.089	69144.2	119923	79947.8	87768.9	67585	64136.3	64780	64305.7	61487.3	62649.8	331509	305838	61575.2	59140.2	65313.9	69545.9	68904.7	70583.5	91824.1	67806.5	63620.4	66831.2	67325.1	65522.2	66213.2	65497.1	65483.1	69775.2	0.785976	0.797171	0.700611	16.4137	16.0659	-0.347814
GLIMEPIRIDE, CIS-	490.225	5.424	67126.1	67606.7	66281.8	69693.6	67114.1	64638.7	68504.7	67005.7	66661.3	70857	405295	401419	69224.6	64748.1	195016	263071	64662.2	66921.3	66193.3	66543	85939.5	68493	65854.4	66338.6	68460	66170.1	65047.6	97405.8	0.363149	0.636529	0.511239	16.4098	16.3388	-0.0710278
Propapyriogenin A2	484.319	6.148	67428.7	40205.4	39431.8	66805.4	74038.4	63332.5	51809.1	44958.9	47832.4	57904.1	64903	68177.8	37898.5	59735.9	38675.2	35945.2	37759.1	41111	36162.3	39718.5	363316	371474	67298.1	68815.8	36541.8	38513	37320.7	56225.3	0.447242	0.243473	0.137068	15.7401	15.8403	0.100179
(2R,3R,4R,5R,6R)-2-{[(2S,3R,4S,5S)-2,5-Bis(chloromethyl)-3,4-dihydroxytetrahydro-2-furanyl]methyl}-5-chloro-6-(hydroxymethyl)tetrahydro-2H-pyran-3,4-diol (non-preferred name)	394.036	3.798	3.63864e+06	3.59221e+06	74975.4	79548.8	74046.9	68273.6	71548.8	71134.2	66306.7	67116.5	65801.8	66579.8	66885	65171.2	69701.9	72738.3	60885.2	64249.5	70475.6	70485.9	443615	391531	71620.2	72645.8	66900.4	65909	73149.8	75709.9	0.614654	0.993594	0.981969	16.9019	16.4524	-0.449495
4-Hydroxy Valsartan	451.222	4.02	3.61561e+06	3.50404e+06	73231.5	72784	73108.1	71628.5	69655.5	70865.3	67523.1	67667	72636.7	70218.7	69686.6	69723.7	72078.1	72764.6	65911.5	68478.4	69790.9	69087.5	70636.6	70545.5	2.1937e+06	1.83647e+06	72720.4	70296.9	4.08344e+06	4.68381e+06	0.401012	0.85014	0.768812	16.9171	17.6419	0.724755
O-Demethylpuromycin	457.209	4.891	1.9231e+06	2.76003e+06	72331.1	76444.9	72670.4	74524.1	72924.8	71081.9	71878	73302.2	70172.2	71825.1	70156.2	70723.2	68798	69339.2	69568.3	71642.1	73469.7	70790	71732.3	71643.5	3.60258e+06	3.46918e+06	71809.3	66722.4	7.91727e+06	6.68827e+06	0.784329	0.685044	0.57142	16.8554	17.8682	1.01286
D-Urobilin	588.295	3.669	759143	917710	63332.3	140768	458609	606763	745359	690137	270469	451519	664144	965741	52177	52405.1	1.05124e+06	943931	397659	298119	55524.7	220591	2.99221e+06	1.82622e+06	61991.5	208569	337911	135576	817757	1.05907e+06	0.461229	0.685044	0.57142	18.337	18.6517	0.314774
sirodesmin H	454.139	4.412	344003	318969	72257.5	87224.8	65440.9	58194.6	83854.6	78650.9	59005.7	59748.6	73694.7	75841.3	95790.8	102333	60332.5	62507.9	1.63869e+06	1.61088e+06	70573.4	76184.3	3.30279e+06	3.48653e+06	56997.3	55130.9	66544.8	67545.6	471013	486059	0.891938	0.743689	0.634669	16.4971	17.8671	1.37001
Xanthommatin	423.072	3.446	67910.2	69611.3	72567.7	70129.9	63592	61863.6	75852.7	80618.2	59505.1	58459.1	61100.4	61664.1	79300.4	82743.2	62352.8	64835.7	2.76886e+06	2.27068e+06	66271.1	65541.3	63725.8	62877.5	762911	797004	64725.2	63958.6	66165.3	67785.3	0.831589	0.609503	0.482401	16.0632	17.2499	1.18675
Rhizocticin A	351.132	4.423	253473	234767	76476.1	84612.5	71479	67867.8	85367.5	82033.9	68627.9	68975.3	78670.4	74607.2	93671.9	97981.6	70361.1	70057.6	62579.2	63233.4	78724.7	77391.7	70071.2	71645.4	66471.6	64136.3	71235.4	71517.8	65811.7	70073.7	0.907416	0.0144013	0.00351854	16.4965	16.082	-0.41448
Baicalin;7-D-Glucuronicacid-5_6-dihydroxyflavone	446.085	3.663	66836.1	90049.9	69332.4	70777.3	62664	57560.4	60449.5	59966.8	64491.3	62760.5	70920.4	72663	56400.3	57370	59403.3	65229	63284.6	66526.4	60864	63607.8	68473.6	68907.8	65023.5	62521	73716.2	78922.5	70588.6	73019.1	0.180758	0.513596	0.376095	15.9965	16.0307	0.0342225
Quercetin3-sulfate	381.999	3.521	90059.1	86725.3	77764.2	86243.9	76501.7	71978.5	81008.6	83742.6	100084	73604	129594	111078	70098.5	74111.8	71702.3	78417.8	64805.4	69790.9	72376.3	79479.7	130712	115580	78279.6	84985.8	78112.7	75584.8	83813.1	83157.7	0.289443	0.583303	0.454438	16.3801	16.3206	-0.0595183
isorhamnetin 3-glucoside	478.111	3.406	163968	117456	68135	70358.2	123336	80932.4	82865.1	81588.6	55854.4	54334.3	57262.8	57676.8	1.24368e+06	1.23144e+06	57264.8	61696.4	54403.6	83286.7	66336	63750	59744.3	95370.1	64590.4	66851.2	74221	56286.9	62683.5	94428.7	0.750839	0.277619	0.163552	16.8423	16.0437	-0.798663
Malathion	330.037	4.809	97883.9	105592	95437.7	72476	70671	69112.1	73527.9	72803.9	95432.3	97642.9	70051.1	68466.1	72134.3	71592.8	82150.1	85130.3	68398.1	70130.8	204471	293519	4.00512e+06	3.80189e+06	67460.6	65861.5	70992.2	71208.4	70653.1	68815	0.635293	0.797171	0.700611	16.2857	17.2087	0.922991
Panipenem	339.125	3.2905	74355.3	73254.5	82955.4	78450.8	71383.9	67961.3	72372.8	71997.3	68501	68413.8	73542.8	73593.4	68971.3	69897.6	70172.6	73665.7	69016.1	71189.8	70032	72177.3	71716.2	72254.3	75539.6	75216.5	74786.6	75060.6	73473.5	75479.6	0.193402	0.491631	0.35189	16.1445	16.1518	0.00734833
Rosmarinine	353.184	3.718	73262.1	75223.6	74511.7	78952.5	74495.1	70788.1	69609.4	71515.6	70276.9	70680.3	71762.6	68836.9	69424.7	69819.6	72605.4	75570.1	67488.8	68742.3	71584	71049.7	100183	103926	78074.4	82573.5	75423.9	76954.2	75946.3	77307.6	0.87657	0.0891775	0.035045	16.1363	16.247	0.110617
Mitoxantrone	444.199	3.735	78569.2	84764.6	60542	86618.7	60964	101112	56959.6	55780.5	56944.4	71276.3	214327	60797.8	157368	204903	57056.1	56984	69131.7	51505.5	55149.4	55417.1	55943.7	58537.4	63559.3	64405.4	57701.6	132109	131483	140974	0.645487	0.227483	0.125092	16.3882	16.0938	-0.294394
1alpha,5alpha-Epidithio-17a-oxa-D-homoandrostan-3,17-dione	366.131	3.907	71085.3	71582.5	98090.2	100652	68660	67517.8	65302	71056.2	63957.3	64630.8	99421.3	96743.1	66464.7	66036.7	70047.4	70846.2	64477.4	66482.9	82382.9	185997	64488.1	66127.5	70870.9	69264.9	96458	95594.1	1.20487e+07	1.41012e+07	0.73977	0.685044	0.57142	16.2004	17.3284	1.12791
2-Hydroxy-5-(3,5,6,7-tetrahydroxy-4-oxo-4H-chromen-2-yl)phenyl hydrogen sulfate	397.994	3.519	96330.4	92764.5	83253.3	92249.6	81828.9	76990.8	86649.6	89574.1	71515.1	78729.5	76898.1	78944.1	74979.9	79272.6	76695.4	83878.5	69318.1	74650.8	77416.3	85014.3	78410.5	77877	83730.6	90903.9	83552.2	80848.2	89649.4	107734	0.0497777	0.925229	0.874287	16.3329	16.3302	-0.00266706
Benzyl(2R_3S)-2-methyl-3-hydroxybutanoate	208.109	4.254	186162	108469	81107.1	150771	73843.7	81696.1	81270.2	88033.7	74171.6	65003.8	89497.3	102789	103822	101918	124117	73651.6	139616	73697.7	78655.4	74833.1	1.03735e+06	1.07562e+06	70197.7	69909.2	122987	177060	74842.7	115396	0.604724	0.925229	0.874287	16.5383	17.0263	0.488049
Miraxanthin-V	346.116	4.751	77607.9	77824.8	78054.6	81508.1	76791.3	74038.6	73849.5	74550.3	74982.4	72975.6	3.04374e+07	3.07819e+07	72924	75689.8	96639	97802.5	71353.3	75347.3	80269.2	81733.4	76294.2	76439.7	74845.5	73993.9	77091.6	77769.8	75540.2	75997.7	0.741422	0.85014	0.768812	17.4477	16.2701	-1.17763
Crizotinib	449.118	3.41	143552	53218.8	48613.1	50199.2	56658.5	176807	131477	112589	39485	38766.5	372764	351992	779212	800652	40857.4	44019.2	281367	64977.4	47329.5	51081	135061	225419	46084.1	45069.7	42467.1	76763.5	44136.4	44696.5	0.9019	0.169041	0.0849275	16.975	16.0187	-0.956246
13,14-dihydro Prostaglandin F1?±	358.272	4.331	161943	199723	122318	140165	83484.3	72759.2	1.76203e+06	1.726e+06	82352.8	95951.2	83550.3	89724.5	90878.6	96493.9	81961.5	85200.4	97957.7	150125	128129	81957.8	131244	79795.5	110615	218242	169096	100232	68771.4	71009.1	0.627515	0.609503	0.482401	17.2565	16.6935	-0.562965
(2alpha,3xi,5alpha,7beta,9alpha,10beta,13alpha)-2,7-Dihydroxytaxa-4(20),11-diene-5,9,10,13-tetrayl tetraacetate	536.263	5.057	261794	304825	121294	161325	60738.1	54135.2	140178	57882.7	112608	57484.1	62956.4	133796	342810	478495	46619.5	47270.6	69357.4	75800.7	382164	422970	49784.3	48825.6	44617.6	45147.2	65859.2	61835.4	75246.4	54235.4	0.59874	0.0824125	0.0310252	16.9825	16.1785	-0.803972
Masitinib	498.222	4.893	102476	165737	82480.2	87171.2	86883.1	84980.8	83157.2	81055.7	81963.5	83587.6	80018.3	81903.2	80000.1	83340.6	80125.2	79684.3	79563.2	81694.5	83778.5	80722.9	83111.8	81696.1	444529	451832	81885.1	79396.1	743175	769624	0.962659	0.661031	0.540927	16.434	17.1206	0.686545
ProtoporphyrinogenIX	568.307	3.882	258488	232277	101470	110154	3.65431e+06	2.63645e+06	298664	339114	127506	179974	363985	370674	422705	511387	72026.6	149184	79514.7	82370.4	117111	192406	164525	153416	602755	589456	281941	340253	202096	179765	0.718888	0.169041	0.0849275	18.4229	17.4864	-0.936444
2-(3,4-Dihydroxyphenyl)-5-hydroxy-4-oxo-4H-chromen-7-yl hydrogen sulfate	366.004	3.5	467796	430797	71181.6	76838.6	69963.8	63266.7	68648.3	95011.5	61121.6	62849.5	134366	116124	63957.5	64634.1	64500.9	66935	89444.9	63826.5	65985.6	69795.9	503581	435014	70709.3	75237.3	67319.1	66691.7	74036.6	74608.8	0.088504	0.974103	0.945946	16.5852	16.4948	-0.0903586
4-(5,7-Dihydroxy-6,8-dimethyl-4-oxo-3,4-dihydro-2H-chromen-2-yl)phenyl hydrogen sulfate	380.056	2.564	77531.3	71885.1	81424.1	74451	90410	81526.6	76697.2	84673.8	76197.9	70530.4	157342	68952.1	79282.9	82948.5	83888.2	84074.7	86699.5	72325.6	81872.6	81875.2	74384.7	74955.9	117425	118747	77660.2	79365.3	1.1341e+06	1.52358e+06	0.735784	0.21059	0.113919	16.3231	16.9395	0.616337
2,6-Dimethoxy-4-[(1E)-3-oxo-3-(2,4,6-trihydroxyphenyl)-1-propen-1-yl]phenyl hydrogen sulfate	412.046	3.508	84420	206928	72959.8	80843.8	279915	236788	71028.8	71002.9	62672.9	68995.3	65246.7	69183.4	391544	446488	67212.7	68607	87272	85872.1	67844.5	74503.1	64762.3	68248.2	73378.1	79664.4	69000.8	68357.7	75886.1	77950.7	1.03256	0.277619	0.163552	16.8636	16.1588	-0.704732
4-Hydroxy-8-(beta-D-talopyranosyloxy)-2-quinolinecarboxylic acid	367.09	3.403	232183	137927	76475.7	78971	113383	65924.8	93009	91576.2	62691.7	70760.8	110133	114175	102941	104830	66046.9	69248.9	61257.4	62337.5	74456.5	71553.9	67057.8	92253.6	72336.4	75034.7	66895.8	65243.8	70356.9	71061.2	1.23585	0.00800219	0.00172931	16.5788	16.0956	-0.483175
Leu-enkephalin	555.268	5.446	82072.8	80951	87551.9	87285.2	87898.5	80909.2	82385.2	80803.3	80652.9	82204.5	86404.8	86454	78197.4	78837.5	79118.4	78678	82049	102233	83944.4	83564.4	76981	76377.8	80463	81321.3	82918.6	81659.6	89937.6	89273.1	0.108701	0.875299	0.803613	16.3405	16.3449	0.00442073
2-[(2-{4-[(2,4-Dioxo-1,3-thiazolidin-5-yl)methyl]phenoxy}ethyl)amino]-3-pyridinyl hydrogen sulfate	439.051	3.052	98835.3	90180.9	85073.2	78599.6	78833.4	77902	87500.9	90908.4	74014.6	75942.5	83853.5	86051.7	78048.5	80681.7	85053.3	88389.7	7.76965e+06	6.00297e+06	79782.2	79597.3	78482.7	76383	84079.4	89900.7	90323.3	85972.4	82478.5	81525	0.650552	0.491631	0.35189	16.3418	17.2554	0.913611
Luciferylsulfate	487.121	4.2	99933.2	104348	96023.5	105703	108935	200565	97630.6	98335.5	88998.6	89204.1	88057.5	88210.2	87869.1	87912.4	84596.9	136650	83941	95200.8	89392	89378.6	84168.2	83038.7	86211.1	89405.2	89629.5	83384.5	86356.1	84156.9	0.582962	0.0364114	0.0106002	16.6154	16.4517	-0.163707
γ-L-Glutamyl-(S)-2-carboxypropyl-L-cysteine	336.098	2.203	101517	100951	92748.6	110226	106455	90177.3	105370	104703	82099.1	89581.3	91121.2	92860.5	97950.7	92147.8	86576.3	90648.4	219628	156335	88774.8	90615.1	88659.8	87908.9	2.14086e+06	2.27545e+06	82761.4	87037	122933	210320	0.741569	0.974103	0.945946	16.5609	17.3655	0.804573
Caffeic acid 3-sulfate	259.999	2.833	7.61066e+06	7.64051e+06	93715.3	96107.2	96143	85485	94521.6	93304.2	83630.7	84193.5	89045.9	139218	84127.1	129566	83986.6	90986	81962.8	89376.3	86639.4	84786.5	85809.7	84261.3	90484	88160.8	86269	89002.5	85473	96919.1	0.678903	0.115625	0.0497355	17.4538	16.4147	-1.03909
Scopolin	356.111	3.416	78384.9	77096	81593.7	84256	79390.3	69499.1	99233.5	97704.8	66272.9	65066.9	68573.9	69069.7	109830	111845	68623.4	73883.3	106606	159002	79439.4	76342.5	149472	70132.1	77349	76992.1	138727	78701.2	74080	75020.1	0.470421	0.772615	0.667331	16.3122	16.4425	0.130285
CAPTOPRIL-L-CYSTEINE	336.082	2.484	1.06977e+06	952620	326564	449105	620509	463290	102621	108817	834407	1.08704e+06	462829	354006	890414	803238	157658	83691.2	161430	134644	117724	98851.3	633280	759032	189111	98334.2	362801	409741	92858.7	103955	1.41383	0.0125889	0.00296311	18.9131	17.4713	-1.44172
Avapro	428.232	4.31	132950	124567	96203	100088	90407.1	78792.6	95664.2	94084.3	3.46077e+07	3.70751e+07	90478.5	97164.7	98414.5	99165.8	89714.8	92265.4	72907	74969.3	90851.7	91080	88403.8	87439.5	95429	99495.4	97976.3	94874.6	77782	79886.6	0.657219	0.0165673	0.00416177	17.8082	16.42	-1.38827
miconazole	413.987	4.376	1.07778e+06	551749	146710	158332	134058	123673	178292	177155	71412.3	74971.2	241386	451032	192851	183684	133867	106403	158695	71909.7	124639	204119	95529.7	165944	1.07843e+06	1.45264e+06	89718.2	90051.2	113038	94890.9	0.0754872	0.314972	0.193579	17.6001	17.3095	-0.290632
Apixaban	459.193	5.583	85162.4	88440.4	93848.7	104771	93363.4	90566.6	91425.1	85151.4	87272.9	85162.7	96663.1	94753.9	77501.3	78756.8	81318.4	82642.3	84315	86199.3	88571.5	94317.8	76450.3	79238.5	88472.3	90981.1	90013.8	96523.3	105837	102755	0.0188987	0.875299	0.803613	16.4451	16.4374	-0.00768996
11-Deoxocucurbitacin I	500.314	5.711	72116.8	73325.8	66085.6	70120.5	69562.9	67549.1	102330	64119.4	62954.2	67260.2	65393	63178.9	62676.5	61380.7	60644.5	60053.9	64946.8	64813.2	190001	101200	364998	389206	72993.8	70510.5	63900.8	61473.4	59991.2	108285	0.74375	0.797171	0.700611	16.0654	16.548	0.48265
Aucubin	346.126	2.2	114451	113813	122563	159282	120017	101666	118795	118306	92559	100994	102730	104691	110430	103888	97606.5	102197	639299	592622	100085	102160	99955.4	99108.9	2.96266e+06	3.26437e+06	93305.6	98125.9	228674	154890	0.812818	0.952642	0.910026	16.7761	17.8149	1.03878
7-Hydroxy-1-methyl-N-(9-methyl-9-azabicyclo[3.3.1]non-3-yl)-1H-indazole-3-carboxamide	328.189	4.803	92906.4	92671	292670	391972	150880	91368.7	150115	153038	567740	693042	92610.2	152305	611953	480563	113236	221281	90424.9	140754	105566	167060	102573	126975	89504.2	103738	93854.4	90467	198816	90976	1.13478	0.0891775	0.035045	17.7268	16.8514	-0.87535
Tos-Arg-CH2Cl	332.108	1.523	100938	110217	98871.2	118671	111622	102933	110909	107396	92412.4	103130	105284	107559	100309	101742	105447	104053	122315	128565	94130.2	107348	103463	104790	134404	128804	101550	105081	105268	105528	0.646281	0.464546	0.328667	16.6794	16.7493	0.0699482
3alpha-Hydroxyglycyrrhetinate	470.339	6.8225	2.34859e+06	2.24451e+06	73961.5	92826.4	66542.3	46814.1	84537.8	45782.5	91875.4	57709	41153.8	38763.4	84264.2	45984.8	66075.7	76278.3	82693	61167.1	111776	71809	48841.2	55870.7	47024.5	71144.2	61533.7	46459.7	714725	667626	0.452691	0.901452	0.83879	16.6465	16.4688	-0.177749
(2R)-1-[(Hydroxy{[(2R,3R,5S,6R)-2,3,4,5,6-pentahydroxycyclohexyl]oxy}phosphoryl)oxy]-3-(palmitoyloxy)-2-propanyl stearate	838.559	4.773	61221.7	61392.8	61574.1	64298.5	59739.3	58406.1	59410	60088.4	59150.6	57642	62998.7	73860.8	58825.6	57882.7	476262	622685	56287.7	57603.5	94648.8	112061	61692.8	58819	59042.6	55341.2	60222.9	61349.5	59590.6	61378.8	0.685105	0.823434	0.73446	15.8979	16.423	0.525038
Mafodotin	924.557	3.077	172018	127635	151729	600943	169561	345329	122308	96255	88475.6	101515	106137	124851	83677.2	104038	249098	103753	145914	81651.5	195079	631809	235308	266158	85706.3	61248.6	230267	154907	381331	121626	0.337135	0.536865	0.401263	17.121	17.3962	0.275116
xestospongic acid	348.072	2.606	96998.7	104064	755912	923486	424120	452868	340721	210386	118710	93131	130858	194438	160607	124420	92273.6	76723.5	102669	112425	237303	168500	129787	123178	121540	139011	138427	94869.3	230108	110820	0.871673	0.15645	0.0766636	17.7336	16.9586	-0.774963
EUGENYL GLUCOSIDE	326.136	3.902	92058.1	94176.3	134836	181235	96662.2	87438	86460.4	92020.4	82827.1	84014.3	172872	153999	86074.2	85520	90714.1	92652.9	83500.6	86097.8	115960	240873	84003.9	85637.7	91780.4	89700.7	138260	149530	96249.4	92789.8	0.0364901	1	1	16.6781	16.6728	-0.00528558
5-Hydroxy-6-methoxyindoleglucuronide	339.096	2.21	116552	117891	164728	164638	124318	105309	123052	122272	94658.4	104613	106412	108443	114387	138495	101104	105859	110280	121335	3.73632e+06	3.61772e+06	103537	102660	82637.9	108939	92265.2	101642	105099	99016.4	0.60938	0.124901	0.0556167	16.8762	17.3825	0.50628
Renardine	365.184	5.503	129292	126561	113285	132522	132916	115225	121799	110546	98663	103698	125692	122943	83527.6	89857.3	74755.3	77430.2	76591.7	81203	83901.4	78679.2	83155.6	81155.5	106027	106091	106268	111413	74199.1	76284	1.69597	0.000649466	7.82e-05	16.7945	16.3919	-0.402559
trans-isoeugenol-O-glucuronide	340.116	3.842	83899.8	80504.5	89148.6	92281	80624	91920.5	76431.5	77432.5	73429.6	75272.2	95152.1	98785	74311.9	74322.4	80614.9	82985.4	119596	72998.7	112356	87177.1	651812	611014	76357.9	78357	327914	360141	79665.3	82202.8	0.860449	0.227483	0.125092	16.3355	17.0896	0.75414
(2R,2'R,3R,4'R,4a'R,5S,5'S,6'R,8a'S)-5'-(Carboxymethyl)-5'-formyl-5-(3-furyl)-2,4',6'-trihydroxy-2',8a'-bis(hydroxymethyl)octahydro-2'H-spiro[furan-3,1'-naphthalene]-4a'(5'H)-carboxylic acid	498.174	3.899	92514.6	95306.7	9.17481e+06	1.48714e+07	93056	88487.6	89469.9	93124.9	83821.3	85022.8	149031	134231	87107.4	86546.5	90226.9	93765	84502.9	87131.3	117352	243764	85012.2	86658	92882.1	90777.4	128678	135340	98054	93903.6	0.569826	0.993594	0.981969	17.5464	16.6688	-0.877657
4-Hydroxyphenylacetylglutamicacid	281.09	4.171	143951	126613	126655	144494	111587	110489	123316	116986	98525.2	106707	97145.8	104363	116750	110907	99646.1	107493	97970.7	100724	111801	120773	106189	99567.4	105990	111687	100479	98044.7	98105.8	97241.5	1.18276	0.044466	0.0141079	16.8263	16.663	-0.163293
n-Propyl GalIate	212.068	2.344	345342	377919	81486.9	85849.5	378154	339941	94495.4	92296.7	90331.6	97184.6	76621.6	79364.5	4.93814e+06	4.96118e+06	81919.3	88425	156758	159418	76295.5	79602.3	206358	284825	115849	134568	85418.2	87064.4	93169.4	166619	0.735908	0.513596	0.376095	17.8261	16.8625	-0.963628
prostaglandin G2 2-glyceryl ester	442.256	4.535	71343.4	71635.3	90956.5	72349.8	452538	350074	262152	277514	102123	91524.9	556182	578853	66485.1	86539.7	96229.2	72563.1	245367	399080	71036.3	69970.7	100503	98358.3	198278	229092	71255.8	67491.1	169186	101617	0.687794	0.536865	0.401263	17.2804	16.8709	-0.409505
4-Hydroxy-5-[3-(sulfooxy)phenyl]pentanoic acid	290.046	2.409	4.86628e+06	4.6089e+06	121742	156176	144938	105038	132020	105648	102297	92285.2	435786	449032	93668.2	118357	124071	103377	114765	130290	114632	133137	194426	141136	141357	127992	134536	106859	135210	113268	0.716151	0.925229	0.874287	17.8597	16.9668	-0.89292
Epinephrine(OrL-Adrenaline)	183.089	2.979	98524	110916	415663	452936	160601	81914.2	87623.5	189979	150718	163128	628220	588838	97377.6	178287	95333.9	87660.3	408166	474298	901056	1.0429e+06	117422	78897.2	304989	346872	185400	99048.7	88778.5	96824.1	0.278876	0.974103	0.945946	17.5237	17.6469	0.123225
cilengitide	588.303	2.276	99172.8	110742	85124.5	83063.2	125451	114199	96870.5	94068.3	94931.9	96583.4	87938.6	87420.5	113228	116992	1.68424e+06	1.67228e+06	184190	207112	95037.8	84662.4	151956	143401	90102.6	96648.3	91734.3	88853.6	88339.5	92746.1	0.700609	0.513596	0.376095	16.604	17.3309	0.726903
1,2,5,6-DIBENZOFLUORENE	266.108	2.378	285037	240385	1.96376e+06	126234	132702	136654	115519	115628	108861	393311	240972	1.91844e+06	4.09979e+06	132468	85392.4	1.56567e+06	80651	83895.8	95808.7	94092.9	91834.1	85372.6	95359.3	104754	84243.5	252025	149676	88286	0.678083	0.00381688	0.000646216	18.1865	16.907	-1.27951
Sulfurol propionate	199.067	2.488	289670	201109	233867	215495	177602	152887	157513	173775	250372	236398	202342	463014	466156	166412	105149	91940.3	225456	329347	304816	390736	101170	256727	4.05785e+06	3.5989e+06	191836	224865	90917.8	259892	0.658253	0.797171	0.700611	17.7895	18.1565	0.367012
Buclizine	432.235	3.69	329024	374258	367219	709629	65289.6	60875.8	97401.9	106083	64577.9	65459	240330	292085	81674.2	61791.9	64916.8	69075	64318	70014	64369.1	96252.3	159224	123808	639179	649035	108535	78971.8	705579	676102	0.325835	0.875299	0.803613	17.1543	17.2317	0.0774223
3,5,7-Trihydroxy-2',2'-dimethyl-4-oxo-3',4'-dihydro-2'H,4H-2,6'-bichromen-3'-yl hydrogen sulfate	450.062	4.129	187819	185776	164338	197497	155162	133570	142207	138008	92838.1	96168	104918	102356	140274	142965	120901	115831	98424.5	93475.2	139072	152602	115919	153499	124267	123209	102321	107995	450739	441018	0.435063	0.583303	0.454438	17.0717	17.1349	0.063256
Lamiide	422.144	2.597	865894	803904	129320	196530	251210	297999	281932	116875	89802.2	84996.7	206510	119774	117678	120148	116577	150839	916667	556526	162191	165331	193091	164767	137213	114175	122339	145643	165334	182187	0.158971	0.993594	0.981969	17.5745	17.5133	-0.061159
Decursin	328.131	4.87	70351.8	70766.3	614133	684547	88309.1	65318	68273.6	70487.5	75723.7	78748.8	81781.7	70199	103509	86657.5	75105.8	73373.7	65062.4	68388.6	479188	532010	72731.1	71688.3	69513	70421.9	68481.9	84363.5	108707	73444.8	0.0929264	0.685044	0.57142	16.6693	16.578	-0.0912515
O-Sinapoylglucarolactone	384.105	2.598	110444	138432	139022	196424	155789	113379	145180	116812	89753.5	84950.7	2.63087e+06	1.92903e+06	96489.5	120083	116514	104274	112325	134995	144592	175188	129198	164677	137138	114596	122273	109474	2.13122e+06	2.19493e+06	0.039497	0.85014	0.768812	17.4991	17.5564	0.0572246
Quillaic Acid	486.335	6.07733	111464	93349.1	120351	93067.1	117843	170457	91800.1	114900	81609.2	110901	2.49805e+06	2.31137e+06	86094.5	101033	59918.9	66859	63086.6	66700.4	97561.5	90119	671542	629763	136645	127011	425225	481220	949944	847535	0.267795	0.952642	0.910026	17.3334	17.6189	0.285504
16-Acetoxy-17-methoxy-17-oxokauran-18-oic acid	406.236	4.378	1.42379e+06	728884	139017	157428	102445	92708.5	175215	395499	94338.6	99040.1	2.12063e+06	2.01253e+06	306848	207471	102801	105027	85339.6	88980.9	147468	147449	99702.1	95136.7	81928.6	82522.2	167645	145069	95937.4	98515.3	1.09448	0.0189568	0.00490555	18.1708	16.7092	-1.46155
Epithienamycin B	312.078	2.331	120977	108976	84199.3	95128.1	797295	500763	107214	108544	102306	109064	88960.1	86529.3	130647	129645	94894.7	102110	4.30542e+06	5.05871e+06	85760.9	92821.5	145918	142356	95941.5	96199.2	93825	101293	90493.8	88341	0.564282	0.636529	0.511239	17.0495	17.4137	0.364246
Phytolaccoside B	664.383	4.508	135062	132372	1.02436e+07	1.36971e+07	131571	123390	124635	124031	126577	123711	126018	126510	122992	125691	130504	132298	1.10026e+06	1.2188e+06	6.51407e+06	5.5904e+06	6.77025e+06	5.18786e+06	129038	127607	129914	124965	2.98085e+06	3.28691e+06	0.252128	0.0676693	0.0241244	17.8875	19.6681	1.78058
2,4,5-Trichlorophenoxyacetic acid	253.93	4.771	3.98247e+06	4.03394e+06	80120.6	69383.3	218701	70915.8	64108.2	64840.3	63828.3	62120.1	86660.6	97243.1	63477.6	62460.2	92797.5	83253.8	64227.7	62158.9	73213.9	69575.1	66571.6	63470.6	63711.8	62963.2	180710	113641	670047	765169	0.556287	0.993594	0.981969	17.0563	16.7159	-0.340408
3-{(E)-2-[3,5-Dihydroxy-4-(3-methyl-2-buten-1-yl)phenyl]vinyl}-2,6-dihydroxyphenyl hydrogen sulfate	408.089	1.039	317114	132035	111338	131633	128161	130859	127425	168809	111417	163170	118130	190207	325600	120595	1.99637e+06	3.27619e+06	129529	145349	111002	137913	118697	127368	157191	127132	130613	122508	139839	123242	0.56774	0.952642	0.910026	17.2148	17.6053	0.3905
Ouabain	584.283	4.237	95809.3	96469.3	91299.5	101539	81421	77829.6	785169	878314	74479.9	78053.7	2.70875e+06	2.68316e+06	1.03687e+06	1.17744e+06	77536.1	82907.2	70660.9	70656.7	81462.7	84237.1	76774.4	94880.8	82183.4	81476.5	78189	81768.4	81363	247732	1.12004	0.044466	0.0141079	18.1012	16.4059	-1.69529
N-Acetylvanilalanine	253.095	2.373	105220	194587	181375	250524	120456	132577	91619.9	228286	119532	86892.2	196773	79316	130222	119421	193592	183396	206458	219832	81495.6	136748	261519	238168	172031	196285	243974	271486	461542	411447	1.22736	0.0249317	0.00674339	17.059	17.7193	0.660303
Pagoclone	407.14	1.13	3.00487e+06	4.81269e+06	683384	6.72482e+06	421321	502975	3.59894e+06	5.58012e+06	158668	2.45789e+06	5.1332e+06	7.12829e+06	4.30896e+06	1.93919e+06	210483	352379	264161	2.91707e+06	359480	2.43824e+06	3.86302e+06	3.13769e+06	1.00625e+07	1.38741e+07	370587	159791	347719	219124	0.238106	0.19459	0.103523	21.006	19.8325	-1.17344
(2S)-2-{[1-(R)-Carboxyethyl]amino}pentanoate	189.099	3.911	600148	680686	130185	172536	887692	704694	495557	596733	476806	507744	262065	163924	1.15445e+06	1.29224e+06	476223	546440	220003	193559	71201.6	167020	121999	92065.5	128428	132724	87582.1	79399.9	243340	264692	1.42241	0.00381688	0.000646216	18.845	17.3341	-1.51087
Arbekacin	552.312	4.86125	404570	329334	161553	268422	1.06175e+06	686045	170157	129383	102917	100852	2.01554e+06	1.85323e+06	278033	274855	95911.8	102025	86197.7	126277	85858.4	89487.7	258047	248744	560578	603726	150132	145595	326724	374623	0.890553	0.124901	0.0556167	18.3747	17.4822	-0.89248
3,7-Dihydroxy-2-(4-hydroxy-3,5-dimethoxyphenyl)-5-chromanesulfinic acid	382.074	1.006	127037	288866	173385	309450	161849	318213	286598	143764	146803	166242	204264	157271	394581	414355	8.80631e+06	7.50676e+06	164802	314357	159875	277789	148910	200986	276855	176143	211463	189759	206676	153486	0.642218	0.797171	0.700611	17.7317	18.3776	0.645954
Omarigliptin	398.121	2.658	175843	169999	179424	202117	199397	172733	169569	168674	111541	123334	2.52653e+06	2.87585e+06	151424	142881	120443	132837	161605	155731	157614	154378	175377	174128	142751	170146	127889	143290	1.17705e+06	1.10771e+06	0.449097	0.397229	0.26491	17.8823	17.6156	-0.266678
NP-005709	430.09	2.722	105784	82293	72917.8	74589.2	76313	70280	1.94415e+06	1.25378e+06	503731	537148	1.10778e+06	1.00276e+06	63118.3	141169	68735.1	69404.7	300879	288726	637267	664804	1.49653e+06	1.41149e+06	309192	418659	304872	264080	68177.4	68735.2	0.17981	1	1	17.8481	18.0945	0.24641
Etoglucid	262.141	2.467	175240	160280	185467	263834	173259	153521	241631	216483	125337	132536	129681	123683	155037	151612	144074	145464	159375	167086	161352	164179	200543	187713	167755	186098	151626	180313	2.62199e+06	2.70152e+06	0.73331	0.397229	0.26491	17.3401	17.9211	0.581014
N-[(4-Methoxy-1-benzofuran-5-yl)carbonyl]glycine	249.063	2.074	74286.3	88567.1	137034	126990	398090	350086	421712	448685	199222	184774	346595	349528	64910.5	86951.1	70171.1	93901.6	240820	199488	121830	129018	68674.4	71801.3	71423.6	70394.9	289788	421931	1.43957e+06	1.38278e+06	0.411593	0.636529	0.511239	17.5305	17.4348	-0.0956953
(2S)-1-Hydroxy-3-(phosphonooxy)-2-propanyl D-alanyl-D-alaninate	314.086	1.03	164982	159143	433943	160266	150607	133965	156871	229340	130687	257935	137393	131280	459577	170838	9.34351e+06	1.32175e+07	252816	191084	215882	194849	138053	162479	203481	148837	169028	161790	168251	164006	0.632623	0.277619	0.163552	17.5116	18.2966	0.784972
4-Acetamido-3-hydroxyphenyl hydrogen sulfate	247.015	1.357	146202	156395	150789	153502	2.9624e+06	1.94999e+06	167983	156893	148577	148003	147844	155428	147439	159549	203681	185548	2.08439e+07	2.1475e+07	169340	162891	163539	206498	197086	174380	166424	163577	189558	170160	0.585166	0.0044738	0.000794384	17.7916	18.4313	0.639693
NORVERAPAMIL	440.269	7.015	1.34242e+06	1.22936e+06	262351	197607	1.98055e+06	1.59882e+06	163209	159598	232426	293622	219935	258029	234871	206993	28320.7	29041.3	49371.9	32271.3	38297.1	27820.1	1.36256e+06	1.19774e+06	1.25144e+06	1.36381e+06	29404.7	30313.9	316334	308312	0.3311	0.243473	0.137068	18.5372	16.9724	-1.56473
Camazepam	371.103	2.799	91790.3	91967.6	94070.7	172026	96716.2	91629.1	4.99032e+06	4.06219e+06	157966	150930	1.07546e+06	1.1245e+06	184476	80734.8	86480.1	93188	264063	209047	174176	138026	98883.1	85831.5	92673.9	88978.9	740322	478135	87677.7	102720	0.725754	0.536865	0.401263	18.0387	17.1738	-0.86491
Velloquercetin	368.089	1.194	222643	111445	1.99616e+06	193134	801946	1.01538e+06	467742	1.29346e+06	334554	165950	121942	117904	283529	240680	989463	2.13777e+06	820830	166048	1.84357e+06	530499	699857	431411	494817	784848	471635	758842	465832	1.00376e+06	0.770119	0.106033	0.0443691	18.3678	19.396	1.02826
Thymidine	242.09	1.064	146573	172289	142178	170073	239425	146050	234834	145492	142279	141998	150851	148424	161192	157679	8.18303e+06	6.51563e+06	563562	186836	2.83207e+06	5.71887e+06	153816	168760	327325	221105	4.68247e+06	3.94435e+06	471514	172093	1.17235	0.000516558	5.97e-05	17.3034	19.7912	2.48779
GibberellinA51-catabolite	330.147	5.336	50447	49662.1	426120	573976	49212.8	47564.4	50287.3	48551	48756.2	50813.5	50857.3	49472.8	49633.4	49224	48717.1	48225.3	49514.5	74904.3	337639	271196	47604.4	47534.2	49358.5	55121.8	47669	81310	46932.2	48711.2	0.170798	0.513596	0.376095	16.0703	16.0494	-0.0209361
Taurolithocholic acid 3-sulfate	563.259	4.142	281736	278671	808441	1.07512e+06	2.53234e+06	2.50909e+06	308419	239774	164608	189303	214981	255032	1.02759e+06	988415	374244	206911	504109	564930	1.18012e+06	1.53367e+06	173883	164253	186405	184818	153486	161997	498916	445983	0.577394	0.314972	0.193579	18.922	18.3506	-0.571459
Hydrocortisone caproate	460.28	4.847	62066.5	155869	128537	131693	59148.1	58419.6	80082.9	94382.3	81728.3	126615	1.01282e+06	961288	59993.8	75993.2	126281	113264	104287	83959.5	193839	62484.7	433638	301106	57939.3	54752	62268.7	86860.5	65717.4	61171.2	0.555257	0.797171	0.700611	16.9165	16.6418	-0.274718
Etodolac	287.151	5.001	238980	234713	188935	166754	75441.3	69464	582420	657458	89892.7	4.35464e+06	5.41959e+06	79973.6	80165.7	1.36689e+06	196687	290537	69386.1	74969	61869	63692.7	58420.4	57453.8	55780.1	56674	482250	481882	283599	173751	0.932071	0.0751051	0.0273955	18.2277	16.8833	-1.34438
N-(2_3-Dihydroxybenzoyl)-L-serine	241.058	2.11	291473	475508	2.20714e+06	2.83511e+06	104868	95138.3	202706	193837	227097	449479	454705	474099	198373	209786	118252	118389	487886	437644	118907	115070	590357	572383	106866	131954	104471	100042	107080	131947	0.662838	0.19459	0.103523	18.3876	17.4304	-0.957227
Indomethacin acyl glucuronide	533.109	4.374	6.12139e+06	7.00327e+06	260850	384473	192073	165626	663136	586324	287118	141139	571806	594864	993928	808617	249940	276190	121614	216423	317763	292647	142082	207357	124649	118266	168901	169528	182755	140391	0.859494	0.00609385	0.0011827	19.1652	17.4951	-1.67011
5(S)-HpEPE	334.212	5.857	320529	269432	151911	157852	420892	319300	1.38771e+06	1.15024e+06	290628	152046	268323	233804	382091	226343	111140	254061	86563.7	140289	61674.9	174128	260277	157319	143318	64430.9	285597	257360	207987	143270	0.998754	0.00609385	0.0011827	18.2771	17.1991	-1.078
N-Arachidonylglycine	361.262	6.652	89183.7	189604	340747	459086	152240	60602.8	203188	163171	270917	295943	264545	292341	122606	208143	39467.4	33417.2	114753	142278	206461	232194	997993	958758	54011.8	118127	107361	123473	1.4844e+06	1.51286e+06	0.691094	0.636529	0.511239	17.5842	17.6236	0.0393677
1-Acetoxypinoresinol	416.147	3.296	264403	342238	63526.3	60773.3	240421	172805	281697	311011	56278.1	56213.7	242511	262647	1.49041e+06	1.64025e+06	59871.6	59981.4	90450.2	70119.9	212254	169024	548305	547155	287675	247222	180803	134731	186535	210175	0.615736	0.583303	0.454438	17.7478	17.374	-0.373816
mersalylacid	468.072	3.44	79343	78815.1	83963.5	83004.2	73578.3	71578.5	104169	95110.1	68374.4	67639.3	70695.4	69445	103521	106303	5.40152e+06	5.99918e+06	70312.2	69471.4	2.39769e+06	2.34882e+06	138456	71900.3	81317.8	81209.1	1.26073e+06	1.54052e+06	77328.1	78430.1	0.999886	0.15645	0.0766636	16.3141	18.4697	2.15558
2-(2,4-Dichlorophenyl)-1,3-di(1H-1,2,4-triazol-1-yl)-2-propanol	338.046	3.609	2.97836e+06	3.17025e+06	73189.6	74136.2	63400	59760.4	79214.7	80295.2	60169.3	135165	107566	74496.8	89463.1	57042.3	60083.3	63012.4	336878	353308	109893	98271.7	142033	73094.4	80277.3	81043.4	301148	308917	1.50231e+06	1.40422e+06	0.216407	0.243473	0.137068	16.9925	17.5136	0.521107
2'_4_4'_6'-Tetrahydroxychalcone4'-O-glucoside	434.121	3.546	1.47449e+06	1.24306e+06	246601	263803	75074.3	64536.3	592592	564005	650777	581373	1.12819e+06	1.12107e+06	175687	206960	65867.7	69084.4	112927	114929	117632	190667	548757	490439	82496	102316	256285	338847	736765	710793	0.995865	0.145823	0.0690475	18.6328	17.5911	-1.04167
2-Amino-6-[(2,5-dihydroxy-2-oxido-1,3,2-dioxaphosphinan-4-yl)(hydroxy)methyl]-4a,5,8,8a-tetrahydro-4(3H)-pteridinone	349.077	1.206	142887	155476	140398	149058	4.99791e+06	2.25372e+06	148997	154849	148364	149941	158385	155242	152386	153438	148085	182869	1.66794e+07	9.26373e+06	143891	140413	206316	172941	157805	180074	137100	156843	172657	183241	0.44762	0.314972	0.193579	17.8409	18.215	0.374138
Remoxipride	370.089	2.384	213147	259460	190527	152970	144023	132324	1.12261e+06	1.29466e+06	104404	114119	376203	329798	643386	606594	101925	106551	176546	134885	450364	462834	263032	261106	255479	192949	227884	282887	326583	302179	0.655226	0.797171	0.700611	18.1308	17.8114	-0.319384
(5Z_9E_14Z)-(8xi_11xi_12S)-8_11_12-Trihydroxyicosa-5_9_14-trienoate	354.24	4.82867	164552	151374	396395	531592	259990	136572	1.94705e+06	1.2844e+06	398393	478965	1.04851e+06	900389	181658	132009	110058	185062	258501	274381	160027	215413	1.98074e+06	1.75337e+06	177012	233700	206646	182293	143885	167697	0.353994	0.464546	0.328667	18.58	17.989	-0.59102
Nicardipine	479.206	4.763	314731	298019	1.87636e+06	530076	306551	257515	171255	98180.6	175667	135307	682561	679839	374493	543198	167749	191256	292671	2.33206e+06	81211.6	193028	502453	524581	70671.5	77201.4	72097.9	141344	344623	336405	0.128626	0.243473	0.137068	18.3759	17.7405	-0.635426
4-[7-(beta-D-Glucopyranuronosyloxy)-5-hydroxy-4-oxo-4H-chromen-3-yl]phenyl beta-D-glucopyranosiduronic acid	622.117	2.38	95065.6	92599.9	422380	588628	95769.6	89127.7	3.73887e+06	2.38505e+06	294532	337145	375662	298794	461390	337859	96581.9	93422	159672	149188	332738	411898	1.08963e+06	837861	265017	231070	314773	371730	89485.8	93162.7	0.568471	0.513596	0.376095	18.3801	17.8449	-0.535231
3,7-Dihydroxy-2-(3-methoxyphenyl)-5-chromanesulfinic acid	336.068	1.028	2.83968e+06	1.11303e+06	1.2292e+06	660373	927267	1.97188e+06	461392	1.21089e+06	430882	1.32906e+06	241714	985011	5.24446e+06	3.0677e+06	3.12154e+07	3.6693e+07	888968	150248	679856	140236	111348	127406	156164	585656	262656	957784	263991	841728	0.503004	0.0751051	0.0273955	20.1118	19.2255	-0.886284
(2S)-3-Hydroxy-1,2-propanediyl dibutanoate	232.131	4.594	273306	280089	243138	538263	194798	191959	1.42134e+06	1.46354e+06	196537	241576	194071	112954	179391	213913	124693	118029	356449	363146	515461	619542	278948	279276	172778	126584	126831	175366	125988	162072	0.555145	0.397229	0.26491	18.1503	17.7184	-0.431918
Palmitoylglucuronide	418.293	6.555	97292.7	92373.5	286616	191779	64628.7	144583	97907.2	89200.9	230711	199950	181498	120702	71997.9	61404.2	45217.1	50636.2	2.22998e+06	2.44915e+06	182999	161764	102558	67289.8	171347	172483	122234	111171	174338	191020	0.644764	0.772615	0.667331	16.9076	17.4481	0.540539
Zizyphine A	611.367	4.07133	563376	1.33352e+06	1.50027e+06	1.76278e+06	299708	383750	1.19102e+06	1.17875e+06	338666	550030	186430	445363	498910	702352	734472	822372	277276	551599	1.0028e+06	879704	2.12084e+06	2.05083e+06	550014	444827	231096	349285	1.50402e+06	1.74809e+06	0.407459	0.661031	0.540927	19.2767	19.5199	0.243142
Methylimidazoleacetaldehyde	124.064	9.196	429241	350524	329597	425940	491930	481193	459902	320168	278263	215929	366258	121601	194500	670732	860779	581829	727291	862045	356441	514568	295167	545463	558384	397310	263897	544508	376858	1.00284e+06	1.16532	0.044466	0.0141079	18.3679	18.9939	0.625977
3,4-Dihydroxyphenylglycol O-sulfate	250.014	2.173	209203	137721	262542	343859	139714	125967	2.73417e+06	3.51888e+06	173901	125840	127285	122261	158535	457048	172925	261259	200665	144174	179708	236567	172641	186568	232670	125200	115608	206860	117982	126465	0.649544	0.636529	0.511239	18.0419	17.3855	-0.656451
p-Coumaroylquinicacid	338.1	3.679	157095	150773	162962	166358	147289	135293	142083	145397	151583	147515	166695	170791	135506	137152	144088	153317	148747	156367	143058	149507	177349	245082	152834	148022	183753	270490	165915	171628	0.771203	0.15645	0.0766636	17.2017	17.3653	0.163567
TOBORINONE	384.168	2.945	689901	1.34478e+06	188811	926082	266782	213412	1.3066e+06	1.0948e+06	127398	415010	1.26626e+06	1.57576e+06	362380	408920	138582	161411	180552	484315	309973	341996	498607	471392	3.13503e+06	3.20246e+06	306991	335070	359846	327303	0.00237781	0.464546	0.328667	19.0572	18.6913	-0.365908
Hexahydroxydiphenic acid	338.026	0.95	701563	215923	1.51283e+06	411743	243882	213827	397664	608147	194901	464226	255515	290837	164864	235898	406820	376172	1.79678e+06	293569	687694	435108	378088	428540	335603	305920	340731	872032	416543	1.11429e+06	0.611879	0.134147	0.0620417	18.3876	18.9216	0.534023
aleplasinin	425.199	3.335	65960.7	67491.3	74443.5	77452.1	1.52269e+06	966384	81531.2	76045.6	76774	61039.2	101946	75347.6	184581	209521	1.6348e+06	1.783e+06	850837	575820	484566	338233	69874	71324.3	126834	108212	86037.6	114118	1.851e+06	1725577	0.889975	0.0549063	0.018554	16.9687	18.4369	1.46818
Prinaberel	271.064	4.939	587272	580806	212470	270944	402300	371607	975152	913143	461695	521422	231821	257193	239866	294403	117133	97610.2	599061	576548	501380	464323	272582	210555	277946	308146	207753	242642	183213	145811	0.83964	0.15645	0.0766636	18.6083	17.9821	-0.626148
(24S)-Cholest-5-ene-3beta_7alpha_24-triol	418.344	6.951	274055	307128	178639	220263	318313	258500	547451	492904	326873	392257	310044	353089	462319	496849	461908	516532	366914	399111	126702	173641	369746	354151	339888	395742	135083	104662	115195	116937	0.677167	0.513596	0.376095	18.3596	17.8937	-0.465914
xy-2-methyltetrahydro-2H-pyran-3-yl]oxy}-4-hydroxy-2,4-dimethyltetrahydro-2H-pyran-3-yl propanoate	799.438	2.939	368141	476900	210141	181350	235821	193267	202371	190608	1.55937e+06	1.89257e+06	1.25909e+06	1.35815e+06	1.35858e+06	1.28343e+06	142807	117068	124631	130000	294248	308856	188204	188128	132316	124595	608229	675812	344490	353389	1.23931	0.0317173	0.00914629	18.986	17.7621	-1.22394
tenivastatin	436.282	5.095	154316	152913	147575	320842	131257	120064	131123	128471	190724	161525	293057	340729	150554	155865	104055	102069	176965	236475	161653	160388	1.01715e+06	661761	354762	328839	109248	108718	263837	289159	0.633448	0.536865	0.401263	17.3999	17.7756	0.375653
[FAdihydoxy(2:0/2:0)]6_9S-epoxy-11R_15S-dihydoxy-5Z_13E-prostadienoicacid	352.225	4.521	130126	240046	243657	265080	175483	126857	814296	1.64748e+06	118498	104239	150920	170813	69001.7	82058	116840	115424	87216.9	123757	168138	69484.9	232631	215868	70429.3	65958.2	85437.8	81886.6	198620	170817	0.658963	0.15645	0.0766636	17.5673	16.8407	-0.726563
Tentoxin	414.225	4.877	96057.8	74582	97099.2	139648	62886.5	59681.9	88815.7	151880	597188	623191	292564	264381	106881	98774.7	87150.4	63223.8	1.62655e+06	1.50934e+06	90777.1	63469.2	62817.8	63459.3	63514.9	66637.5	84274.2	114058	281871	321068	0.374727	0.559957	0.427387	17.1256	17.0981	-0.0275606
Benznidazole	260.091	1.091	250429	196843	377779	194312	910323	826584	219968	482043	321158	288130	331187	174013	184165	180151	216489	241596	166257	257976	500390	312607	316991	317230	373975	293376	283832	175202	2.18231e+06	3.20734e+06	0.60173	0.772615	0.667331	18.2014	18.5386	0.337239
[FAhydroxy(20:3)]11_12-dihydroxy-5Z_8Z_14Z-eicosatrienoicacid	338.246	4.902	108552	86164.8	236863	427874	156489	85938.9	783326	773263	1.03605e+06	1.08561e+06	2.68209e+06	2.39132e+06	96347.2	84280.1	81028.6	80582.7	617769	501278	86025.1	107528	84048.8	85043.6	86468.4	124028	294767	319404	354866	349558	0.97877	0.15645	0.0766636	18.4261	17.3746	-1.05153
(2beta,3beta,5beta,20xi,22R)-2,3,14,20,22,25-Hexahydroxy-6-oxocholest-7-en-26-al	494.288	5.15	114089	101206	1.70943e+06	1.96678e+06	174504	160448	1.28187e+06	692472	103231	64154.7	92066.8	75884.7	91553.4	99024	665690	537190	427641	404188	1.3541e+06	1.58408e+06	79449.9	127024	115041	112807	98472.5	149784	90825.8	130257	0.0644232	0.685044	0.57142	17.7028	17.9103	0.207453
Stercobilin	594.342	3.65	78804.3	78845.5	173738	459951	1.80971e+06	1.30587e+06	76209.6	77061.6	80340.6	77009.4	94686.6	90520.5	71819.3	71465.4	485219	564636	1.58923e+06	1.85409e+06	841863	1.24651e+06	85301.4	85842.4	101950	162650	97390.6	106308	3.06971e+06	3.52114e+06	0.910318	0.0165673	0.00416177	17.149	18.7597	1.61066
MFCD00055102	377.157	5.369	1.06413e+06	1.04934e+06	736137	918142	4.71728e+06	3.25272e+06	761044	730872	761517	827592	4.45761e+06	5.08638e+06	2.19023e+06	2.36733e+06	58024	58478.1	1.32855e+06	1.22037e+06	1.43051e+06	1.34028e+06	3.21315e+06	3.08121e+06	3.47183e+06	3.48094e+06	161770	434414	1.80524e+06	1.67586e+06	0.428158	0.823434	0.73446	20.5672	19.796	-0.771182
Convallatoxin	550.275	5.023	285372	284732	178356	221373	167252	73995.5	324053	240511	359888	270283	586151	713614	60468.1	71435.1	57866.2	54046.9	259540	276826	70160.7	113448	525337	418866	279676	362698	149091	189457	86318.8	104470	0.520928	0.491631	0.35189	17.7333	17.3232	-0.410073
(3aR,4S,6Z,10Z,11aR)-6,10-Bis(hydroxymethyl)-3-methylene-2-oxo-2,3,3a,4,5,8,9,11a-octahydrocyclodeca[b]furan-4-yl 2-methylpropanoate	350.172	3.868	103392	102413	2.61237e+06	3.50456e+06	103520	98051.9	438861	431152	93752.1	2.02375e+06	3.29692e+06	821736	149110	104381	120249	92602.5	1.49975e+06	1.67735e+06	365616	328676	89633.6	120906	203910	175280	2.67986e+06	2.9829e+06	96867.2	91255.4	0.334612	0.685044	0.57142	18.5489	18.2622	-0.286786
Azilsartan	456.142	4.542	130343	130115	113544	132670	127166	126514	109094	106309	100616	112301	116511	129126	141710	108482	92829.9	92492.3	91535	86792.5	92013.9	91711.4	91014.2	92921.2	89300.6	84611.3	1.59818e+06	1.9673e+06	89696.9	83866.6	0.514413	0.0044738	0.000794384	16.8696	17.0698	0.200285
5-[3-(Methylamino)propyl]-10,11-dihydro-5H-dibenzo[b,f]azepin-2-yl beta-D-glucopyranosiduronic acid	458.207	3.792	94793.3	1.06798e+06	76785	301583	510552	206151	359353	82935.7	1.28172e+06	1.59778e+06	621185	288918	182032	109886	170182	74494	338352	151102	181065	71234	283882	454169	73348.9	74399.3	85656.5	67499.8	366164	174645	1.01875	0.0751051	0.0273955	18.2072	17.1643	-1.04297
pantoprazole	383.075	3.6	75583.6	74933	80603.6	82626.8	72368.4	65614.8	86539.2	70665.3	66063.7	63817.5	88483.1	84238.2	64188.5	67133.1	67038.1	71014.4	75109.4	79519.5	72145.3	77032.4	5.40941e+06	5.01105e+06	4.23952e+07	3.00722e+07	407102	429806	100430	101309	0.781307	0.0317173	0.00914629	16.1757	18.7423	2.56656
Xanthosine	284.076	1.141	1.737e+06	1.42277e+06	1.43779e+06	1.06466e+06	1.02323e+06	1.45756e+06	1.4787e+06	1.78414e+06	847341	1.68674e+06	900717	1.54543e+06	1.32357e+06	1.23375e+06	1.62815e+06	1.88136e+06	2.2081e+06	1.17152e+06	1.68211e+06	906258	2.38603e+06	1.88495e+06	1.40514e+06	1.69827e+06	1.42028e+06	2.07766e+06	1.83852e+06	2.26549e+06	1.17199	0.0493567	0.0162031	20.3313	20.6914	0.360159
Cilazapril	417.226	4.25	97092.2	91632.6	255292	143708	1.21244e+06	1.68657e+06	93891.8	89930.6	75641.2	83175.4	113213	84069.8	151751	115933	2.34253e+06	1.29943e+06	1.24971e+06	633435	226101	94224.5	1.56623e+06	688057	1.76476e+06	2.2169e+06	108155	88849.7	1.67893e+06	1.51551e+06	1.34066	0.0189568	0.00490555	17.2678	19.3914	2.12367
nonadec-3-en-5-one	584.334	5.703	689753	786608	510003	582205	118561	142005	643460	544531	299928	263642	260998	178748	191091	171952	292610	298629	284368	377121	138562	141646	2.43531e+06	1.81329e+06	334703	278966	385887	521033	231765	248333	0.37412	0.952642	0.910026	18.2852	18.4944	0.20924
Canthiumine	552.276	4.402	1.3273e+06	622266	120002	131310	93910.9	84153	149527	144351	83270.2	83405.8	154961	128751	163127	188807	84861	90124.9	75437.4	81139	126444	126007	108935	84441.3	74574.6	116041	101482	104398	84625.9	87769.3	0.759997	0.0280814	0.00786587	17.3159	16.5312	-0.784699
2'-Hydroxydaidzein	270.052	3.428	77488.5	76214.3	98844.1	118243	72124.4	67043.5	2.3474e+06	1.67305e+06	221019	221421	66476	65300.3	122112	212309	67838.6	73038.4	81577.3	85249	285576	268832	1.25419e+06	1.1992e+06	383983	427109	104755	118789	72712.8	74109.6	0.150437	0.609503	0.482401	17.2879	17.4736	0.185682
aerophobin 1	473.955	0.913	1.03732e+06	1.29029e+06	1.31117e+06	942671	281574	200898	617741	998376	439398	1.31127e+06	713773	1.14651e+06	899348	1.07196e+06	265348	320103	335481	475496	315251	524036	1.17201e+06	507393	189213	275303	164434	232318	158710	241010	1.52605	0.00609385	0.0011827	19.5564	18.272	-1.28445
AflatoxinB1	312.062	2.311	93389.3	97816.5	100321	105414	105489	102228	93164.7	91846	88142.4	93301.1	94981	85899.2	87619.1	88105.8	84999.6	81260.6	82336.4	132656	403066	345870	75806.4	76708.5	79541.1	77744.9	77640.5	79752.3	202789	128556	0.659067	0.331989	0.209978	16.53	16.7961	0.266062
L-Tyrosinemethylester4-sulfate	275.046	2.108	94456.9	200127	167271	254269	1.2386e+06	761443	104933	116567	1.30764e+06	1.01542e+06	1.03201e+06	838729	893447	94323.4	90720.5	237562	122156	317305	103186	133986	79251.1	85440.7	210864	239347	859262	1.04073e+06	171647	114646	0.981893	0.227483	0.125092	18.4968	17.5212	-0.975632
IOXYNIL	370.83	4.801	54290.5	100840	53925.1	55990.7	54596.3	52724.8	54188.5	53427.2	73725.5	74873.9	54117.4	52892.9	53214.5	55308.4	61989	65459.8	51528.7	78417.4	59204.2	56565.5	57199.6	56266.1	52302.4	50274.5	54719.6	51367	51459.9	53162.5	0.380739	0.823434	0.73446	15.8519	15.7917	-0.0601625
Glaucarubin	496.231	4.195	477506	418021	1.89931e+06	2.15214e+06	2.53927e+06	1.78531e+06	571438	455582	122401	137480	613596	798796	516608	605454	824341	828230	793263	820489	927850	965393	514807	569286	478975	376845	595213	591412	524403	533530	0.519078	0.901452	0.83879	19.3135	19.2949	-0.0186068
phe-asn	279.122	2.181	130124	117022	433054	240898	581955	442655	739051	915181	258606	198076	400472	256432	399516	219356	4.65271e+06	5.51846e+06	530875	393068	586696	315103	441129	441499	297415	425654	386870	498805	274598	242422	0.663814	0.243473	0.137068	18.2957	19.1003	0.804546
N-{(2S,3R,4E)-3-Hydroxy-1-[(3-O-sulfo-beta-D-threo-hexopyranosyl)oxy]-4-octadecen-2-yl}docosanamide	863.617	6.738	164090	198690	152431	175008	173056	139296	150769	131713	141440	147558	152535	127549	134065	149011	115975	125896	104522	115929	111463	118571	94583.7	94133.4	116478	107692	98604.9	99623.1	108319	103083	2.00189	1.86e-06	4.99e-08	17.2096	16.7181	-0.491537
Staurosporine	466.2	4.265	658566	702864	1.64493e+06	2.00268e+06	564780	490892	591381	643488	181404	150123	223925	207632	568449	656398	321550	342276	168583	250729	912580	934697	193618	166945	162452	152557	92140.4	146168	807911	824240	0.630142	0.262699	0.149881	18.9542	18.1413	-0.812891
saccharin	182.998	2.053	4.14038e+06	4.42853e+06	7.17966e+06	177781	129790	196076	91964.5	93267.8	1.51207e+06	1.94548e+06	5.52627e+06	6.38778e+06	87735.6	153029	519608	121295	180052	1.14453e+06	3.62222e+06	2.85455e+06	92823.1	96400.2	449166	509642	96776.7	94981.5	2.30522e+06	3.14997e+06	0.61589	0.661031	0.540927	19.422	18.8078	-0.614258
6'-[(Carboxymethyl)carbamoyl]-2',3',4,4',5,6-hexahydroxy-2-biphenylcarboxylic acid	395.049	0.828	307986	1.33278e+06	271660	3.4124e+06	278505	271499	1.37016e+06	970416	255935	713741	1.64235e+06	1.93946e+06	911831	1.05863e+06	315362	343998	335588	1.18267e+06	301885	898624	561252	1.08835e+06	4.99333e+06	3.25997e+06	251650	289629	257638	304212	0.0553794	0.661031	0.540927	19.5358	19.1774	-0.358381
Ga	297.147	3.713	107094	105688	142535	112276	110490	107163	99165.5	95884.1	101708	100851	98518.9	97460.2	100868	126656	87342.8	85696.2	86199.1	85239.2	89877.3	91377.1	84946.9	84824.2	109338	112260	88383.1	99156.1	84492.2	92344.8	1.31295	0.00218934	0.000337516	16.7067	16.4759	-0.230835
Diftalone	264.089	2.486	156028	128364	220492	166738	174967	192846	835108	1.01923e+06	115221	108355	185323	192049	96530.4	111841	186433	171358	85397.2	124587	222123	187443	167534	201431	122067	77410	271967	265161	133304	106524	0.550549	0.901452	0.83879	17.5602	17.2419	-0.318309
Thiolutin	228.003	0.735	980134	1.62498e+06	330428	342150	311553	301531	341630	324230	306241	404759	301352	321414	352726	387234	5.06172e+06	8.03192e+06	305704	302779	301806	303252	303836	307223	297333	295802	292164	297276	307445	310345	0.503669	0.0549063	0.018554	18.6236	18.8329	0.209353
alpha-Tocotrienol	424.334	7.826	8161.15	7862.56	6765.23	6322.62	7083.6	7567.59	6298.51	6279.9	6970.59	7139.45	6264.28	6254.81	6355.59	6467.23	885897	845349	1.08957e+06	1.24152e+06	6671.69	6229.12	6647.99	7031.96	1.28963e+06	1.25144e+06	162739	153413	540822	510797	1.52485	0.00931689	0.00207754	12.7346	17.4023	4.66774
N-Heptadecanoylglycine	327.277	7.133	287843	356671	284226	371074	919306	978141	412002	366459	514200	466575	482670	443117	247099	283159	539451	645338	533895	535854	259395	274225	570455	394554	528309	608918	317315	378362	463675	567799	0.124291	0.35326	0.227321	18.6793	18.795	0.115658
Nemonapride (JAN)	387.171	3.884	115627	123910	222595	436319	66747.9	61999	265405	147435	125512	147882	148079	117823	126421	115887	64718.6	67256.5	117197	119263	464721	625329	384027	421246	64862.6	108328	96272.6	157804	123255	123000	0.379009	0.875299	0.803613	17.0911	17.2421	0.151018
Compactin	390.241	4.272	353949	419500	221949	311191	514189	446863	404650	376433	102011	61163.3	450368	413148	367967	404202	109727	123601	230643	279925	145407	123600	659173	644350	281964	289104	261721	333686	2.13288e+06	2.04746e+06	0.551867	0.636529	0.511239	18.2213	18.346	0.12467
Maculosin	260.116	2.132	1.80896e+06	849530	446247	516101	419620	665380	595163	581782	291623	381658	531711	620304	541751	307319	521171	389626	279317	377946	467195	297891	354696	380926	189248	227606	260967	421034	440753	367923	1.05111	0.00696382	0.00143302	19.0585	18.387	-0.671488
Histidylphenylalanine	302.137	1.261	300329	277999	387225	341824	384283	268774	933869	806395	333183	491921	434562	101095	131963	168792	279487	97027	150529	166082	240457	165551	2.26728e+06	2.37273e+06	203762	264217	267329	337359	582065	591802	0.372594	0.609503	0.482401	18.3037	18.362	0.0583349
8-Hydroxyhexadecanedioic acid	302.209	4.253	96537.8	102689	867370	1.29457e+06	109269	85255	5.77997e+06	5.09286e+06	80677.7	185587	207975	210786	144830	145161	80398.4	86422.7	418938	421691	392756	331378	126364	151438	224824	219697	117988	140453	428376	743007	0.620477	0.875299	0.803613	18.1815	17.7726	-0.408914
Prostaglandin F2?± dimethyl amide	381.287	5.072	2.25035e+06	2.4757e+06	802203	1.10315e+06	543400	345290	581579	538633	566685	453793	377106	685609	714746	198182	423898	382412	393132	487107	1.18942e+06	973482	646512	620217	224576	223136	334022	346209	250261	212947	0.802975	0.15645	0.0766636	19.3232	18.6618	-0.661438
SL6250000	363.959	2.915	156301	737041	292555	731865	388966	433852	645668	326464	160168	502186	1.79676e+06	2.22378e+06	333163	361825	172406	280678	186724	569999	578393	614647	310547	353213	1.42418e+06	1.9141e+06	556642	549159	621803	631802	0.106825	0.925229	0.874287	18.8712	18.9392	0.067986
darinaparsin	411.044	3.339	75029.8	72031.2	79221.4	81643.5	88824.2	71973.5	85943.3	80160.9	63557.9	64342.5	74133.6	66038.2	78553.1	72060.2	67763.8	71596.5	61692.5	62172.1	71335.7	75865.7	73655.3	75184.1	71533	70415	70921.7	72384.3	73123.4	74295.3	0.850449	0.15645	0.0766636	16.1924	16.1099	-0.0825075
N_N-Dihydroxy-L-tyrosine	213.063	2.477	476106	248883	388111	317130	464617	238387	375205	284998	438399	472987	201368	192056	226357	235423	783483	225877	247477	590062	322050	612158	274315	269312	2.81739e+06	4.70375e+06	227816	649991	268924	288433	0.7441	0.314972	0.193579	18.2393	18.925	0.685722
[FAhydroxy(22:0)]13-hydroxy-docosanoicacid	356.329	7.539	450459	455497	38629.6	41993.9	22909.4	377719	61101.7	41618.1	29383	167554	170960	307316	560133	533008	19209	214979	30833.2	40745.1	9114.01	29869.9	12035.7	82805.2	10141.3	23004.9	15949.3	299565	11624.1	136047	1.17942	0.0144013	0.00351854	17.0255	15.0423	-1.98316
Riboflavin	376.138	2.602	1.09406e+06	1.03026e+06	137026	189425	330350	225512	516740	410267	210871	267112	123701	120561	261455	172741	264155	258681	1.02915e+06	646004	139597	203560	209092	258863	130984	174854	118037	197144	208858	176759	0.35032	0.536865	0.401263	18.0912	17.8288	-0.262326
Sorbitan, monododecanoate	346.235	4.069	65378.9	64161.5	160503	215808	145057	58068.8	9.05605e+06	8.46841e+06	95601.7	58292.6	225045	178065	58998.8	59425.4	124511	63034.7	335518	380300	753496	779617	324545	523489	269187	230708	375896	406399	141077	62338.1	0.527781	0.106033	0.0443691	17.527	18.0146	0.487586
Tetralin	132.094	5.003	202108	209828	693147	848676	712902	689906	1.60868e+06	1.18313e+06	409908	2.58699e+06	2.42733e+06	661638	198596	774140	734273	825103	769041	929000	155227	143891	288098	306229	395399	389022	266972	277777	373198	383553	1.09593	0.15645	0.0766636	19.4063	18.542	-0.864295
oxyfluorfen	361.033	5.469	2.61269e+06	2.64785e+06	319620	214300	1.52235e+06	1.15247e+06	161959	186797	4.99791e+06	6.03526e+06	336761	368936	470490	460815	180123	161342	183204	164683	109438	57155.9	328352	277094	59176	133862	564653	625451	1.46202e+06	1.65534e+06	0.909911	0.044466	0.0141079	19.5307	17.9215	-1.60916
D-ribosylnicotinate	255.074	2.338	333086	445800	279287	633794	1.10579e+06	759832	133780	196923	1.73167e+06	1.19161e+06	1.27551e+06	2.11453e+06	2.35393e+06	191827	243958	313643	261520	342493	134662	98954	409449	330811	313425	421591	1.33028e+06	1.48516e+06	431117	372886	0.934689	0.262699	0.149881	19.2589	18.4403	-0.818545
2-[(2S,4bR,6aS,12bS,12cS,14aS)-12b,12c-Dimethyl-3,4b,5,6,6a,7,12,12b,12c,13,14,14a-dodecahydro-2H-chromeno[5',6':6,7]indeno[1,2-b]indol-2-yl]-2-propanol	405.266	5.944	205657	242428	188658	217614	173893	176891	151408	191418	137110	125466	122701	139788	225208	207573	233105	130059	239354	165860	168766	133015	114761	117694	112433	139503	165527	122542	102221	103770	0.868496	0.0602437	0.0211869	17.4166	17.1057	-0.310938
Isopropyl methoxy pyrazine	152.095	2.016	629821	357901	307494	797876	567709	669532	1.20587e+06	1.01476e+06	1.07336e+06	2.08439e+06	1.9598e+06	883564	1.20629e+06	1.6593e+06	581660	605690	445900	449695	232216	427096	141790	141853	622901	141747	607757	553162	473283	215859	1.58653	0.00148639	0.00021278	19.7654	18.4203	-1.34516
N-Vanillyloleamide	417.324	7.197	284969	385853	328264	430858	505627	440153	308614	306635	455484	511291	471694	569082	309269	374854	76484.5	32283.3	449086	463668	203946	161680	1.00549e+06	1.02759e+06	265359	288924	277786	314629	760888	754724	0.13102	0.559957	0.427387	18.597	18.23	-0.367009
Barbaloin	418.126	3.271	65631.2	67527.6	1.67853e+06	1.63578e+06	62467	60444.7	2.91057e+06	2.66248e+06	655273	583342	62361.8	63275.8	349126	345260	65504.2	66889.8	65702	63021.2	1.82437e+06	1.9064e+06	65815.3	65234.1	75592.9	72597	66518	64458.4	70561	71941.8	0.609778	0.636529	0.511239	18.2258	16.7307	-1.49514
hydrocortamate	475.293	4.184	237623	293579	259198	446764	327249	217315	249803	202523	205904	297567	364254	368724	130281	123247	282461	209023	227068	268534	119082	89902.2	240076	231145	162168	146550	159550	240773	1.34292e+06	1.41196e+06	0.448632	0.464546	0.328667	17.9347	17.9309	-0.00377071
3,5-Dinitro-2-hydroxybenzoic acid	228.001	3.652	735533	855765	86513.9	800878	395704	190963	547207	311478	319564	323771	358692	332497	555965	664295	172571	194893	78967.4	117498	685854	719490	1.27527e+06	1.23476e+06	276971	304503	275708	339833	575676	351299	0.0660397	0.609503	0.482401	18.6047	18.4102	-0.194556
Thiethylperazine	399.179	2.743	1.61079e+06	1.63163e+06	1.10036e+06	1.1078e+06	1.58337e+06	1.06697e+06	1.6917e+06	1.62134e+06	2.12976e+06	1.46727e+06	1.48579e+06	1.43521e+06	667710	846439	93414.1	78745.4	379510	255880	169042	73430.3	279284	261460	74397.3	307038	299047	376239	153279	107441	2.15013	1.86e-06	4.99e-08	20.3462	17.4254	-2.92084
2,4-DIMETHYL-2-IMIDAZOLINE	98.0848	9.042	90693.7	1.18389e+06	450559	757988	389072	890153	1.03226e+06	343844	388200	1.09987e+06	618109	999641	254109	1.22317e+06	1.10535e+06	2.2595e+06	649254	702774	1.31704e+06	1.38513e+06	373712	861739	435433	350317	1.10849e+06	1.11598e+06	119559	807652	0.453321	0.464546	0.328667	19.1172	19.4775	0.360326
benzquinamide	404.23	4.282	968975	926771	845180	1.02431e+06	430606	268652	318622	218929	230715	731154	1.1063e+06	869469	661633	542917	436646	477437	719086	843705	475702	453794	734081	633844	116179	132740	1.08671e+06	1.24493e+06	1.54884e+06	1.63109e+06	0.254536	0.875299	0.803613	19.1161	19.1784	0.0623419
(2Z)-4-(Octadecyloxy)-4-oxo-2-butenoic acid	368.292	7.032	349464	385751	243838	326836	814803	583794	259147	230894	782373	674225	660014	859810	770832	734001	226083	509371	460329	247112	198289	209268	745281	617110	557884	628363	269591	365032	257480	233490	0.909391	0.115625	0.0497355	18.9146	18.4402	-0.474441
Buflomedil	307.178	3.71	276320	359072	97212.6	180653	743316	461774	332278	373481	618452	95458.7	93251.4	92249.3	203765	4.5082e+08	1.37605e+06	1.36387e+06	81590.2	196484	83528.9	86491.4	98728.5	95615.4	112623	101080	1.05122e+06	1.06886e+06	1.1771e+06	1.00286e+06	0.44823	1	1	18.6359	18.1499	-0.486022
Myriocin	401.277	4.177	406012	422659	907328	1.16303e+06	431039	172837	3.2069e+06	2.88125e+06	279891	693584	636456	684133	713933	1.22892e+06	317939	340483	1.19655e+06	1.32402e+06	360245	287164	77584.5	162844	260779	272343	731743	752633	1.13341e+06	1.10016e+06	0.624416	0.35326	0.227321	19.4489	18.7544	-0.694561
(+)-Simvastatin	418.272	5.255	59897.5	109911	161254	243930	230267	274520	69116.2	110284	54300.3	125988	141183	159181	122898	86807.3	562910	610472	706383	848542	107322	185105	597615	542760	408752	337271	379537	503320	1.01641e+06	903052	1.79482	0.000194386	1.86e-05	16.9207	18.8653	1.94457
valtrate	422.194	3.865	817729	749196	155534	166932	135019	439038	114483	129352	82171	336235	437400	648949	758177	791297	59092.7	263100	169157	245677	1.16098e+06	1.41843e+06	1.17433e+06	1.34081e+06	58239.7	58909.2	120337	419304	63497.3	192483	0.1067	0.797171	0.700611	18.2273	17.9264	-0.300864
1-(3,4-Dimethoxyphenyl)-3-{[2-(3,4-dimethoxyphenyl)ethyl]amino}-3-oxopropyl hydrogen sulfate	469.141	0.924	1.44969e+06	2.06015e+06	647390	2.85479e+06	366132	345011	1.32253e+06	2.4466e+06	300811	1.72572e+06	2.16663e+06	3.22458e+06	2.10399e+06	763051	535996	638584	403112	900095	823566	1.35975e+06	1.58251e+06	903079	3.8901e+06	4.70401e+06	380902	464908	373055	408375	0.373291	0.491631	0.35189	20.197	19.6923	-0.504627
Bunazosin	373.21	5.589	81041.2	63210.6	127246	117704	105109	197183	88312.3	56880.2	65340.3	57817.9	146402	138491	73309.3	52927.7	89396.7	69504.3	90463.1	88145.3	57246.8	57032	118264	52568.6	111186	100166	65732.4	117891	76978.4	93342.3	0.407469	0.772615	0.667331	16.4615	16.3237	-0.137753
(1S,3S,4S,5S,7S,9S,14S,15R,16S,17R)-3,4,7-Trihydroxy-9,11-dimethyl-19-methylene-11-azahexacyclo[12.3.2.0~1,13~.0~4,9~.0~5,12~.0~5,17~]nonadecane-15,16-diyl (2E,2'E)bis(2-methyl-2-butenoate)	541.302	5.335	779292	1.60286e+06	84601.3	1.86688e+06	722463	701263	1.11269e+06	1.6704e+06	549167	1.27626e+06	2.25822e+06	2.05079e+06	717665	591257	91650.3	83346.3	243832	117200	529327	1.25224e+06	987254	1.32167e+06	2.40643e+06	3.31649e+06	413836	496970	162849	110776	0.537281	0.169041	0.0849275	19.7911	18.6852	-1.10586
[FA(20:4)]17R_18S-epoxy-5Z_8Z_11Z_14Z-eicosatetraenoicacid	318.219	4.746	99513.7	84484.8	136306	232547	104009	80986.6	207108	166298	116839	88163.7	87106.7	72731.3	101513	234159	218182	286196	80145.9	76094.9	72501.6	74975.3	84159.7	80887	306943	278400	543688	637677	197666	221716	0.822274	0.685044	0.57142	16.8657	17.3837	0.518087
S-Lactoylglutathione	379.103	0.964	1.71655e+06	2.3851e+06	298487	4.60016e+06	429514	422419	2.63509e+06	3.61045e+06	460830	2.31424e+06	2.36908e+06	3.97201e+06	2.88243e+06	3.30849e+06	2.67207e+06	621962	420703	2.10073e+06	409875	2.30882e+06	2.01383e+06	1.58125e+06	8.52072e+06	1.11328e+07	561671	531119	542108	379698	0.0713934	0.442141	0.306426	20.6358	20.2664	-0.369344
N-Acetyl-D-sphingosine	341.293	7.325	216719	182771	46930.7	183624	348938	304479	257040	142627	544231	648690	389188	441537	425726	439088	176931	160568	2.13856e+06	2.15698e+06	164765	161598	396271	422457	301526	323674	259397	251638	657096	629048	0.60443	0.85014	0.768812	18.0756	18.5523	0.476617
Taurochenodeoxycholicacid	499.296	4.328	1.01735e+06	1.26054e+06	515255	606494	482388	375293	497351	464564	1.22634e+07	504899	663155	1.9148e+06	1.697e+06	3.43604e+06	596843	572644	2.88283e+06	3.53352e+06	598686	470337	2.32697e+06	1.82942e+06	255349	283456	337337	374759	296451	419880	0.316357	0.314972	0.193579	19.9044	19.3804	-0.52407
Propafenone	341.198	5.977	128403	132951	126000	138728	141217	130752	143708	155570	107005	849341	870452	94369.5	92142.2	214214	315642	380687	86292.8	93036.9	90238.9	95108.4	81569.1	76708.8	90243.6	87764.3	276347	289868	78586.9	77619.6	0.681437	0.0824125	0.0310252	17.3829	16.9186	-0.464316
Sinapinic acid-O-sulphate	304.025	2.341	488450	422091	131282	135051	124111	88855.5	253074	313441	106572	95731	104227	120917	103954	96356.9	72338.1	100163	138424	140773	67372.1	70292.1	583360	431977	71494.3	74627.9	121151	76881.5	403870	416166	0.119033	0.583303	0.454438	17.2301	17.1194	-0.110643
L-2-Hydroxyphytanate	328.297	6.996	674599	714670	110791	130302	84681.1	538350	122713	71310.1	33722.9	225015	214382	468335	790554	782151	48378.6	301114	62047.7	73988.1	58979.2	91481.6	34964.2	105299	31339.2	33206.2	42712.1	330354	38355.5	218091	1.24783	0.0165673	0.00416177	17.8237	16.1855	-1.63817
NP-003039	486.335	5.73333	1.0629e+06	1.10305e+06	1.02755e+06	1.10024e+06	908175	757879	1.20188e+06	912406	377312	620178	2.37712e+06	2.28741e+06	619094	526017	85108	84285.8	900974	860508	683757	696369	608889	598270	777477	798004	248495	256062	270151	437811	1.29231	0.00931689	0.00207754	19.8408	18.663	-1.17785
1-Myristoyl-2-hydroxy-sn-glycero-3-PE	425.255	5.509	292290	280340	257013	437947	497041	415676	501073	406541	876824	726002	258946	303238	275558	116296	461276	466599	1.09146e+06	1.11116e+06	1.17472e+06	1.12535e+06	655804	584578	1.87362e+06	1.94368e+06	438042	491323	300199	424583	1.22978	0.00931689	0.00207754	18.4589	19.4857	1.02682
grandidentatin	424.174	3.91	68051.5	145667	619588	856836	65729.7	64636.3	62515.1	68023.6	72766.5	119060	95178.2	110209	368008	306511	82518.9	104340	61725.6	60842.8	232846	394471	72928.5	85279.3	67846.3	66308.8	92341.4	132917	308585	338752	0.353466	0.823434	0.73446	17.0816	16.8535	-0.228027
Fructoselysine	308.158	0.6175	1.04086e+06	4.17374e+06	371826	6.25382e+06	492439	269337	3.23871e+06	2.19317e+06	504023	5.77167e+06	5.5809e+06	3.70413e+06	2.18705e+06	3.7631e+06	306550	3.6093e+06	285084	2.71278e+06	241610	815375	512536	694364	1.00748e+07	8.82042e+06	267480	308050	2.35773e+06	290306	0.335078	0.262699	0.149881	20.8031	19.8077	-0.995382
Chlorophacinone	374.072	6.48	1.25815e+06	1.24257e+06	1.80326e+06	2.2181e+06	1.02347e+06	898768	289002	281593	187225	229462	139122	141336	890229	1.02308e+06	78760.3	30101.7	126634	134626	186835	150647	161996	123926	396606	397288	479638	501215	110613	150562	1.2632	0.00800219	0.00172931	19.1145	17.3591	-1.75538
ophthalmic acid	289.127	1.282	495447	529069	3.39248e+06	1.50234e+06	409551	188889	357123	366359	635175	610917	893296	1.43214e+06	201098	185864	289601	220507	545274	487869	217295	153958	232169	441277	810353	969177	231556	424209	250042	253071	0.624589	0.294423	0.178112	19.0772	18.3783	-0.698986
N-Acetyl-DL-tryptophan	246.1	2.369	405471	87694.3	743958	371311	562121	612245	275808	153655	388933	155247	76404.7	458856	688367	150316	1.32275e+06	531009	655168	485138	280719	513361	1.18837e+06	497048	1.17825e+07	2.62474e+07	424367	352079	325418	1.48868e+06	0.717445	0.0549063	0.018554	18.1512	19.8435	1.69232
Maslinic acid	472.355	6.1785	915249	1.05031e+06	999859	1.58133e+06	1.72989e+06	1.39209e+06	803295	624360	847443	221716	2.06944e+06	2.06798e+06	984053	1.03254e+06	498377	587421	799576	814927	449460	354995	226963	333660	599115	528623	593997	650819	1.03771e+06	1.3143e+06	1.29781	0.00931689	0.00207754	19.9733	19.1213	-0.852008
Tyr-Phe	328.141	4.2365	819419	1.1511e+06	1.14417e+06	1.449e+06	638006	695451	749258	638636	376776	8.40366e+06	8.73555e+06	954505	1.26111e+06	1.00813e+06	592076	2.67867e+06	692581	661496	408139	269880	789739	814741	527371	639052	243926	224789	827758	489067	0.916235	0.0280814	0.00786587	20.18	19.1214	-1.05858
Asiatic acid	488.35	4.887	278121	302713	70037.7	74021	2.54616e+06	2.01478e+06	124751	180056	486722	389014	2.6558e+06	2.27951e+06	1.05657e+06	1.02502e+06	66616.6	67140.6	512291	540817	114786	68545.5	284591	412112	1.47477e+06	1.61111e+06	1.4511e+06	1.68644e+06	871720	811374	0.447787	0.713693	0.602685	18.9339	18.6674	-0.266483
O-behenoylcarnitine	483.428	6.828	1.80956e+06	5.23868e+06	1.79479e+06	2.67809e+06	427172	483159	1.63423e+06	1.57558e+06	871721	959042	986471	1.94976e+06	2.21509e+06	480785	657046	599890	562516	609692	1.09822e+06	1.2406e+06	427831	356974	585791	615354	451837	498326	723024	567657	1.20042	0.0280814	0.00786587	20.3154	19.213	-1.1024
Fructoselysine6-phosphate	388.124	2.094	1.75474e+06	4.27739e+06	210631	6.12088e+06	773678	355708	3.79087e+06	3.13804e+06	532964	3.49608e+06	3.81887e+06	3.05841e+06	2.35742e+06	3.17441e+06	383118	3.88835e+06	556811	1.85124e+06	369526	358971	172777	133240	3.5947e+06	3.21505e+06	156134	230780	3.37314e+06	345027	1.00798	0.124901	0.0556167	20.8125	19.3043	-1.50817
Matricin	306.147	5.978	1.01703e+06	1.13729e+06	1.27235e+06	1.88756e+06	820251	772862	1.14618e+06	1.12346e+06	756015	902370	946474	1.10697e+06	894985	851702	198835	202883	371971	427033	577952	559325	521140	457161	404355	410572	437326	499370	308343	254332	1.98219	1.86e-06	4.99e-08	19.9534	18.5428	-1.41057
Fenoxanil	328.073	0.612	337506	446514	219589	441748	667183	799834	532633	353773	602153	436412	464481	469844	424669	560509	682754	536711	524543	583998	580239	514345	374252	646881	466520	472378	627207	526872	730404	519139	0.698915	0.145823	0.0690475	18.8169	19.0655	0.248602
Furcatin	428.168	3.817	960138	875804	1.7578e+06	2.11295e+06	1.23874e+06	799493	1.1115e+06	926083	1.18162e+06	1.29059e+06	111401	93644.2	207625	221128	282975	303347	645931	717844	910193	1.13572e+06	392486	344823	88992.7	89960.2	347887	294761	470492	486515	0.985765	0.115625	0.0497355	19.3067	18.5126	-0.794135
[SThydrox]3alpha_6alpha-Dihydroxy-5beta-cholan-24-oicAcid	392.292	7	708936	606154	767840	805654	873463	736724	1.03864e+06	656739	557386	801582	744017	686262	1.06405e+06	573694	223564	148574	399696	516243	410461	314092	240907	314284	423320	395133	446525	461225	596132	549502	1.93752	4.6e-06	1.99e-07	19.507	18.4789	-1.02812
Lunacalcipol	474.282	5.151	4.20738e+06	4.04446e+06	712127	1.06803e+06	2.02251e+06	1.41348e+06	725658	555678	286647	311685	301721	296798	334115	447316	112853	134801	289177	177855	759177	948604	928637	869930	1.21219e+06	1.2065e+06	68024.1	137010	501193	367129	0.76286	0.294423	0.178112	19.5167	18.5215	-0.995122
3-Chloro-6-[2,2-dichloro-1-(4-chlorophenyl)vinyl]-1,2-benzenediol	347.927	5.823	331167	479025	333969	436563	1.31796e+06	1.02694e+06	802967	645356	2.61521e+06	2.6811e+06	4.04248e+06	4.21324e+06	99707.9	126731	582238	563158	910765	1.00528e+06	65809.8	71793.2	275661	295332	1.01196e+06	1.23952e+06	788029	914604	484545	581455	0.887296	0.464546	0.328667	19.5493	18.8563	-0.692925
Deoxyadenosinemonophosphate	331.069	6.479	1.15677e+06	1.22922e+06	1.76683e+06	1.9382e+06	966942	823997	379725	312276	233978	245706	235514	234641	951886	1.02983e+06	108496	72218.1	179816	208082	210099	212988	225163	222562	507011	451103	503276	517723	162941	162401	1.28153	0.00218934	0.000337516	19.2568	17.7998	-1.45702
Darapladib	666.266	5.508	2.07028e+06	2.06761e+06	1.34971e+06	1.0907e+06	1.0718e+06	810381	1.05839e+06	844938	482314	486065	868535	900518	468598	466935	99837.8	161893	67781.8	71392	199624	188989	154633	127213	290133	307050	557879	699072	77251.8	138438	1.68993	4.45e-05	3.34e-06	19.7638	17.4007	-2.36314
Dehydrocholicacid	402.24	4.802	393861	275005	548771	771715	2.4243e+06	2.19384e+06	670830	469082	118131	500424	270204	140219	184675	1.26281e+06	1.11626e+06	1.12393e+06	441530	493539	141718	170021	116231	119215	244885	328235	132191	117795	2.41016e+06	2.31191e+06	0.040512	0.442141	0.306426	18.8883	18.4613	-0.426932
CoproporphyrinI	654.27	3.024	1.05444e+06	809062	645322	909420	1.72201e+06	1.30956e+06	3.79738e+06	3.13818e+06	806965	1.23846e+06	2.28441e+06	856662	1.21576e+06	623479	1.0786e+06	925016	706891	739200	461069	1.07016e+06	840096	391848	382415	362607	735781	357324	367910	372354	1.28658	0.00609385	0.0011827	20.24	19.131	-1.10895
Vecuronium	557.429	6.679	1.56816e+06	678032	586196	794842	111910	166353	454413	1.65703e+06	215040	325063	768847	362829	370587	502715	320831	500202	1.11131e+06	637902	665609	709636	370912	444497	456862	164444	731775	234609	386904	447144	0.318691	0.952642	0.910026	18.8405	18.8154	-0.0251289
(10E,15Z)-9,12,13-Trihydroxy-10,15-octadecadienoic acid	328.225	5.21425	399889	456022	516522	537849	567918	463450	1.96938e+06	1.74227e+06	678738	975516	1.22347e+06	840941	1.06771e+06	716849	442596	424608	519152	448205	356240	414253	343119	257652	322610	340937	416111	509308	594059	584245	1.33944	0.00218934	0.000337516	19.5466	18.6655	-0.881109
IG3GV1WE4R	343.152	2.272	1.48166e+06	1.68688e+06	116257	163013	202258	1.18464e+06	551002	197851	180677	549824	1.1577e+06	1.54434e+06	1.58184e+06	489929	98402.1	95834.4	93612.3	99857.9	104971	147633	92465.3	390651	94244	94900.5	90640.4	723158	130789	129660	1.45607	0.000403969	4.53e-05	19.0373	17.0108	-2.0265
Acetyl hexamethyl tetralin	258.198	7.065	423017	370360	1.66694e+06	740377	735967	597828	770487	617850	261443	571634	630819	336512	458287	280486	491692	466026	444160	328920	383581	491209	332182	502558	123964	173220	335137	399028	519134	437223	0.844479	0.106033	0.0443691	19.0341	18.4691	-0.565052
[FAhydroxy(18:0)]12_13-dihydroxy-9Z-octadecenoicacid	314.245	5.009	737591	987908	1.08882e+06	1.39264e+06	1.8092e+06	1.12117e+06	1.36818e+06	1.14362e+06	445266	512463	982105	821620	804579	1.01025e+06	1.03504e+06	1.03555e+06	338452	466505	972201	958727	790808	808923	728787	732068	713651	698993	1.46694e+06	1.41489e+06	0.512675	0.294423	0.178112	19.8651	19.6341	-0.231079
3-Dehydro-2-deoxyecdysone	446.303	5.087	2.28251e+06	2.94809e+06	1.42842e+06	1.35721e+06	1.24224e+06	967227	621044	545291	675835	611850	507689	387494	455196	837436	718457	595158	595976	596862	475068	484729	265801	320127	114852	74963.8	204782	348551	479999	570591	1.20708	0.00528614	0.000971368	19.7456	18.4368	-1.30885
[5-(4-Amino-2-oxo-1(2H)-pyrimidinyl)-1,3-oxathiolan-2-yl]methyl dihydrogen phosphate	309.019	2.282	96901.5	104884	250438	257154	105849	96528.2	101765	105068	91285.7	553322	541121	88950.2	86214.4	87747.5	694577	722056	84824.9	90484.2	89744.2	88451.2	80167	78751.2	82326	85314.5	80435.8	81534.9	84537.2	88491	0.139986	0.0189568	0.00490555	17.1124	16.8048	-0.307594
pateamine	555.316	2.459	1.66145e+06	1.6682e+06	1.77263e+06	2.35974e+06	2.53302e+06	2.24305e+06	1.07431e+06	1.00714e+06	752092	964465	746446	798677	976954	1.2969e+06	760928	687514	523705	498867	678727	814423	986360	847986	490068	441995	464689	859475	571612	514394	1.54219	0.000403969	4.53e-05	20.3092	19.2686	-1.04059
5-O-methyl embelin	308.199	5.616	302511	262907	612362	664476	598355	308385	65932.7	286705	1.08668e+06	1.43883e+06	110643	63381.8	514845	565022	233790	245860	62955.8	450535	395117	368068	373432	241719	308005	357674	372994	432310	276415	312528	0.727383	0.442141	0.306426	18.4026	18.1559	-0.246751
O-heptadecanoylcarnitine	413.349	6.132	1.51714e+06	1.63884e+06	1.31644e+06	1.50996e+06	1.80016e+06	1.41531e+06	444397	454144	1.05395e+06	1.05954e+06	1.16001e+06	838567	1.01311e+06	1.25869e+06	442037	393019	1.11619e+06	1.06507e+06	1.9488e+06	1.91251e+06	190730	106267	163173	229641	500895	511421	256520	312559	1.1243	0.0401725	0.012248	20.0613	18.764	-1.29724
alpha-Glutamyl-4-hydroxyproline	260.102	4.418	1.21846e+06	143655	1.34169e+06	1.17687e+06	571191	1.39855e+06	875908	1.59504e+06	199987	453865	489295	517157	653813	155920	861414	748073	1.0131e+06	417178	415374	568628	83894.9	246138	297692	77404	116279	1.07664e+06	353335	156997	0.774843	0.134147	0.0620417	19.1862	18.3483	-0.837881
Mupirocin	500.299	3.99033	718769	834965	1.1918e+06	1.06702e+06	1.2615e+06	1.21105e+06	1.0831e+06	1.51402e+06	641036	722997	1.37675e+06	1.16862e+06	599741	496513	361451	421694	497252	558123	433581	394719	433843	406305	373559	294283	843815	857946	1.36882e+06	1.44801e+06	1.10489	0.021686	0.00576106	19.8433	19.0545	-0.788739
Quizalofop-P-tefuryl	428.112	3.888	66397.3	68401.2	92263.5	100159	66785.8	62034.3	64212.1	66835.3	59772.7	61020.5	106959	96336.7	61039.2	61179.9	64755.4	67294.7	60386.9	62533.7	84223.1	174948	61012.9	62194.1	65052.3	65150.5	3.58174e+06	3.9261e+06	70372.9	67394.1	0.601273	0.713693	0.602685	16.1398	16.9454	0.80557
(2E,4Z)-2-Hydroxy-6-(2-hydroxyphenoxy)-6-oxo-2,4-hexadienoic acid	250.047	3.11	66137.4	65903.4	80368.7	83202	58509.5	59592.5	58358.7	62868.9	57879.5	119732	62763	66266.8	62160.7	90764	62796.9	65602	62287	62999.5	58666.1	78777.5	64532	59374.8	65010	63561.1	66698.9	68461.7	65694.5	70966.7	0.579622	0.993594	0.981969	16.0835	15.993	-0.0905511
8-hydroxy-7-methylguanine	181.059	1.073	3.01854e+06	2.30633e+06	2.83046e+06	2.33614e+06	2.07706e+06	2.31125e+06	3.04708e+06	3.75889e+06	2.06514e+06	2.92869e+06	2.13522e+06	3.77568e+06	4.2484e+06	3.66443e+06	1.79042e+06	2.14473e+06	2.10787e+06	1.29837e+06	2.40405e+06	1.87991e+06	2.99706e+06	2.22486e+06	2.00781e+06	2.10491e+06	2.43326e+06	3.21955e+06	5.63632e+06	6.02847e+06	0.120797	0.294423	0.178112	21.4225	21.2489	-0.173646
Fluvoxamine Acid	318.12	3.409	98083.4	185496	430554	408835	483875	663034	263585	247403	79752.3	636339	680273	107152	128162	233966	688607	830279	328591	336661	258982	263869	77448.2	120715	440542	353013	193727	141634	343982	212772	0.0557511	0.925229	0.874287	18.0027	18.0573	0.054558
(S)-2-hydrazino-3-(4-hydroxy-3-methoxyphenyl)-2-methylpropionic acid	240.111	2.148	2.17102e+06	1.54358e+06	1.68122e+06	739340	2.42798e+06	2.77286e+06	712797	791200	460009	528516	649656	598148	624399	524696	1.07639e+06	639945	1.34438e+06	943417	1.44583e+06	1.35219e+06	627456	498919	437667	573599	351864	497678	2.06107e+06	1.7759e+06	0.233085	0.609503	0.482401	19.858	19.6788	-0.179166
[FAoxo(4:0)]11-oxo-5Z_9_12E_14E-prostatetraenoicacid	316.203	4.6015	107511	132576	351679	462754	154306	111318	1.83936e+06	1.36896e+06	734846	6.27737e+06	5.11416e+06	96203.7	124935	735628	700674	679798	183666	223622	91093.8	84480	110744	120815	139029	121800	213172	234808	445919	362956	0.964224	0.277619	0.163552	18.8213	17.6635	-1.15776
syl-(2->3)-beta-D-galactopyranosyl-(1->3)]-2-acetamido-2-deoxy-D-galactose	965.333	2.031	2.46172e+06	2.03151e+06	615359	786958	1.23824e+06	649302	2.25202e+06	1.43477e+06	969282	1.28473e+06	1.28679e+06	1.07747e+06	633672	468882	453307	697911	1.02965e+06	1.03599e+06	622824	640084	881316	831264	1.03307e+06	1.39721e+06	442555	787454	150882	298397	1.14483	0.0891775	0.035045	20.0523	19.3025	-0.749836
2-Phenylethanolglucuronide	298.105	3.54	623848	669731	149950	237590	362236	233150	1.13737e+06	1.07961e+06	213615	260523	712551	652083	648766	730439	68928.1	73762.2	295534	326382	257593	334135	241162	206885	95156.6	108823	218265	239149	107454	88961.4	1.55133	0.00609385	0.0011827	18.8108	17.3302	-1.48066
(4E)-4-{(2E,4E,6R)-6-[(2R,6S,7R)-1,6-Dimethylspiro[8,9-dioxabicyclo[3.3.1]non-3-ene-2,2'-oxiran]-7-yl]-1-hydroxy-4-methyl-2,4-heptadien-1-ylidene}-5-hydroxy-2,4-dihydro-3H-pyrrol-3-one	401.183	4.366	2.34683e+06	2.29306e+06	2.43737e+06	1.71825e+06	1.324e+06	1.22718e+06	1.19902e+06	1.12454e+06	804378	848017	1.03456e+06	702322	692519	629934	426982	451909	602284	569334	463628	582292	298449	165905	479935	494846	439808	463656	633635	582122	1.5575	2.84e-06	9.97e-08	20.1756	18.7923	-1.38329
Streptamine 4-phosphate	258.062	0.736	1.58188e+06	3.75567e+06	551165	2.34792e+06	842784	792518	3.7074e+06	2.4115e+06	510820	1.52141e+06	1.82216e+06	2.50533e+06	1.93608e+06	1.57414e+06	652318	686127	944972	2.65264e+06	520366	2.81562e+06	1.80807e+06	1.88322e+06	2.90329e+06	3.21498e+06	881029	585423	512829	517666	0.509493	0.559957	0.427387	20.5712	20.1343	-0.436911
Rebimastat	499.285	4.307	1.26327e+06	1.07513e+06	359829	307330	753334	694397	2.38426e+06	2.92711e+06	114227	184760	664976	637973	43176.9	43869.1	136364	220344	901696	614531	45948.3	68901.1	1.32098e+06	1.29191e+06	55863.8	243675	385238	651826	1.57378e+06	1.53644e+06	0.260587	0.925229	0.874287	18.7377	18.4773	-0.260333
UV9702000	164.106	8.624	684860	339837	240404	411447	674164	931182	538399	359058	252588	389490	400136	584065	415840	753305	436802	812030	259780	1.50079e+06	831733	400625	542733	195534	736573	445654	493388	1.09488e+06	588426	862453	0.621543	0.262699	0.149881	18.8172	19.1351	0.317918
dilauroyl peroxide	398.339	8.217	561016	640249	900790	938650	155144	165973	492007	542976	1.15289e+06	1.07191e+06	281942	240810	962318	1.15976e+06	533496	602667	345405	452109	753142	750822	194049	198366	114212	110166	344232	354074	194720	205744	1.04842	0.0891775	0.035045	19.0516	18.2296	-0.822042
Dosgenin	414.312	4.57	987882	922453	1.07516e+06	1.72547e+06	964843	639926	797017	605736	620653	817549	739389	619919	641036	469027	657154	615798	685620	705247	558342	602991	573529	599425	807338	762689	434742	461293	312089	352622	1.13708	0.021686	0.00576106	19.5868	19.0983	-0.48851
PCB-153	357.846	0.645	319898	381205	426766	489452	273847	238988	707515	453781	264719	335934	115884	450026	320271	253312	553383	413367	417675	346186	246754	435648	179147	127590	493848	600556	211489	238959	320395	242846	0.0458158	0.823434	0.73446	18.3427	18.2651	-0.0776613
Elacytarabine	507.332	6.937	1.4906e+06	1.30415e+06	804624	715535	527107	426460	482899	482559	851155	259800	288088	475761	559233	2.59203e+06	598897	612312	501210	572247	581046	400364	346328	463504	804526	797643	295616	236538	726343	424771	0.64966	0.464546	0.328667	19.3172	18.9197	-0.39756
Tridemorph	297.302	7.673	863582	861299	1.17179e+06	1.00002e+06	501777	661104	711647	729131	581436	458622	606532	472911	626006	430951	452761	605965	735250	682749	376516	519764	262885	553933	331713	224376	564876	538729	542546	480799	1.06767	0.0549063	0.018554	19.3362	18.8318	-0.504334
Demethylalangiside	491.178	3.462	86428.5	86380.4	1.85283e+06	2.19552e+06	114931	133074	413011	433575	73432.7	511322	429591	252825	186858	149799	274245	240548	863849	920431	63593.1	69163	64539.9	60083.8	110777	65005.7	1.92133e+06	1.77546e+06	443702	458778	0.076636	0.797171	0.700611	18.028	17.9504	-0.0775519
N-{(2S,3R,4E)-3-Hydroxy-1-[(3-O-sulfo-beta-D-threo-hexopyranosyl)oxy]-4-octadecen-2-yl}hexadecanamide	779.522	4.082	3.12845e+06	3.29292e+06	3.19165e+06	3.81176e+06	3.93184e+06	2.97989e+06	582144	452502	365583	550516	625574	155135	249806	155406	951746	788674	764358	872335	994251	1.06624e+06	724986	662697	334811	279636	171443	217623	1.48492e+06	1.25827e+06	0.867158	0.823434	0.73446	19.8052	19.2722	-0.532985
pimozide	461.229	2.452	2.0417e+06	2.39308e+06	1.44117e+06	1.91943e+06	3.04969e+06	1.76325e+06	749663	843117	1.32586e+06	1.19532e+06	1.25626e+06	953577	1.04313e+06	869936	632863	904899	295481	171261	648769	686207	1.22983e+06	909824	488666	562006	626198	792797	231908	176387	1.62518	0.000194386	1.86e-05	20.382	18.9601	-1.42191
tefluthrin	418.055	0.632	660602	795761	555858	726037	998444	803758	898966	615899	728709	608190	850978	620794	632388	720841	505578	538215	962209	881789	595826	685587	713425	798714	684172	623067	790354	696811	816193	631479	0.283039	0.772615	0.667331	19.4576	19.4127	-0.0449746
Miltefosine	407.315	6.02	1.43236e+06	1.63123e+06	1.0216e+06	1.71442e+06	2.20268e+06	1.57079e+06	1.25771e+06	1.10323e+06	1.28216e+06	842355	1.04113e+06	910407	1.00758e+06	1.15579e+06	930316	1.06423e+06	643313	616861	681618	756300	332050	379090	470609	496993	533761	652684	910443	801565	1.73796	6.22e-05	4.84e-06	20.2566	19.2626	-0.993946
6beta-hydroxygeniposide	404.131	1.267	138534	143042	112881	118612	154974	146900	134138	135633	123920	122637	135625	140426	130333	133522	166573	175739	160890	156351	124988	120194	179891	179809	187427	166568	137113	142419	193440	195783	1.50873	0.00609385	0.0011827	17.0233	17.3018	0.278554
MFCD03411993	326.209	5.681	994443	1.10872e+06	344856	689265	613269	453429	450554	361423	612706	679589	796953	908484	943270	978198	424236	453851	643498	674188	371738	403179	796940	777070	275900	334608	362196	321843	1.32491e+06	1.43169e+06	0.393944	0.294423	0.178112	19.3428	19.0298	-0.313039
Glycerophosphoglycerol	246.05	0.723	651327	362919	369267	384834	498146	470850	627732	577521	468648	452335	323461	580675	394186	370823	1.25588e+06	1.14429e+06	701008	338368	560407	364594	628446	430900	2.30665e+06	2.76367e+06	388645	336992	672273	369230	0.906542	0.374896	0.24563	18.7975	19.3602	0.562664
10-DesacetyltaxuyunnaninC	462.261	4.296	1.50268e+06	1.47459e+06	372204	741710	1.10329e+06	712121	3.08137e+06	1.71925e+06	416075	1.00002e+06	918124	110484	146467	827791	843267	836104	123111	200915	776658	674941	355520	312095	228969	228203	749059	551988	2.11237e+06	2.39759e+06	0.431722	0.35326	0.227321	19.4843	18.9932	-0.491088
puerarin xyloside	548.153	3.994	72709.6	72211.5	173894	252225	70765.8	65683.9	113244	94602.3	1.08476e+06	1.14059e+06	1.23798e+06	1.09383e+06	118248	67897.7	68574.5	71559.8	634961	757388	65551.3	68839.4	82446.2	71379.6	88257.6	85705.3	1.00492e+06	1.11602e+06	274266	290640	0.278157	0.743689	0.634669	17.6034	17.4703	-0.133136
Pulcherriminic acid	256.142	2.671	1.56789e+06	1.57536e+06	718063	778039	884200	676431	458245	463408	930055	930019	391041	287999	385110	447712	259450	433036	444620	540855	499859	496715	97999	88558	272193	276621	590011	312242	2.1581e+06	2.40059e+06	0.166352	0.15645	0.0766636	19.331	18.6554	-0.675617
2-Oxooctadecanoicacid	298.25	6.952	564410	571649	691337	1.51315e+06	4.55536e+06	3.23273e+06	841023	720013	917793	524700	355716	998915	1.26327e+06	752403	860190	523978	647458	547131	513575	268463	620312	784650	738266	939360	659329	403125	506564	625705	0.852938	0.0891775	0.035045	19.858	19.1715	-0.686499
Anandamide (AEA)	347.281	6.627	815362	837382	543500	777696	1.20117e+06	856794	517024	572486	707200	574209	592537	446535	537895	262536	487661	583790	487964	494865	471249	480416	955449	1.07274e+06	404783	315875	564272	445474	578104	482980	0.611103	0.169041	0.0849275	19.2494	19.0194	-0.229998
[3-(Hydroxymethyl)-3-methyl-2-oxobicyclo[2.2.1]hept-1-yl]methyl hexopyranoside	346.162	3.8525	680903	350615	437946	586740	355971	458203	444387	381142	751098	760458	888602	957502	567119	705391	122181	149276	413259	558492	163006	325989	258380	236554	87964.9	86702.1	654404	711456	751354	718837	1.09385	0.0602437	0.0211869	19.1053	18.1327	-0.972659
Yersiniabactin	481.115	4.704	414224	471471	283441	875584	391108	342025	213975	174500	864610	590237	708622	275819	396058	219987	116790	100006	939828	1.10706e+06	211441	167325	472047	505255	133535	203940	191222	226617	103182	77634.8	0.572268	0.106033	0.0443691	18.5845	17.7928	-0.791691
Fortimicin FU-10	340.149	5.444	582423	888466	1.39903e+06	306758	137230	556333	171595	210398	110103	307124	579274	764778	1.12553e+06	347286	147518	806950	52155.9	176935	70645.6	152224	81345.9	202607	79391.8	134823	49489.2	355755	145202	220742	1.13601	0.0125889	0.00296311	18.6394	17.1009	-1.53852
1_2-Dihydrosantonin	248.141	4.698	822198	919352	440485	553843	915274	766380	313024	382699	170196	699873	535748	565124	634974	533672	378550	340811	282869	254631	475395	430422	579637	570028	218130	167473	243409	301499	285476	236139	1.48638	0.011014	0.0024863	19.0482	18.2837	-0.764555
Sorivudine	347.996	3.535	569372	624801	223951	290309	561720	382150	379872	268723	586928	652968	226299	195285	512712	592323	82607.4	108972	1.86851e+06	2.02878e+06	167659	178419	1.05341e+06	1.05644e+06	124166	87285.1	136944	179036	115514	67904.3	0.159564	0.124901	0.0556167	18.6066	17.8849	-0.721754
Octyl (4xi)-2-deoxy-2-[(Z)-(1-hydroxyethylidene)amino]-alpha-D-xylo-hexopyranoside	333.215	3.913	2.63526e+06	2.89103e+06	821239	984756	3.78199e+06	3.12158e+06	1.65689e+06	2.00912e+06	1.50457e+06	1.67746e+06	1.14832e+06	1.16506e+06	5.83388e+06	5.99686e+06	1.40474e+06	1.37638e+06	709124	706555	197980	199127	693951	609434	496858	487412	505457	475119	1.00614e+06	928548	1.48267	0.000111225	9.72e-06	20.989	19.2063	-1.78272
libenzapril	363.178	2.298	1.81474e+06	2.10453e+06	1.36847e+06	1.83127e+06	2.34621e+06	2.54304e+06	766685	658810	458900	744638	530240	493691	508500	495012	472497	600948	999625	1.06268e+06	1.25197e+06	1.22708e+06	960875	1.19695e+06	220086	170829	464276	445871	1.9491e+06	1.67344e+06	0.466058	0.442141	0.306426	19.8871	19.4882	-0.398936
1-(8-Chloro-6-phenyl-4H-[1,2,4]triazolo[4,3-a][1,4]benzodiazepin-1-yl)methanamine	323.095	0.821	2.80464e+06	5.84532e+06	704643	1.33999e+07	604920	467347	5.09678e+06	4.10374e+06	643668	1.01994e+07	8.76773e+06	4.95168e+06	4.09951e+06	6.23948e+06	456231	5.47168e+06	384982	5.49574e+06	571493	605949	420621	497357	1.73547e+07	1.4782e+07	523525	508785	4.14175e+06	400581	0.364781	0.15645	0.0766636	21.5508	20.3201	-1.23079
Tetramethylscutellarein	342.11	2.2355	797454	901629	217809	296805	456410	292155	418652	337597	198328	259518	355141	1.95498e+06	3.81724e+06	1.74337e+06	224194	247166	294095	339490	289924	306389	883660	740468	240257	139719	303195	376095	296999	247883	0.868884	0.19459	0.103523	19.0581	18.2605	-0.79762
Abieticacid	302.224	4.261	2.28438e+06	2.71942e+06	494345	691041	857846	583161	6.6435e+06	5.6884e+06	717418	1.08585e+06	1.23938e+06	116312	139808	1.01211e+06	1.22302e+06	1.50263e+06	90811.6	103340	767451	726429	83795	85662.1	265222	303288	446689	452565	2.19029e+06	2.53154e+06	0.71206	0.169041	0.0849275	19.8852	18.6963	-1.1889
Viloxazine	237.136	3.963	341629	652478	543327	1.54361e+06	3.04602e+06	2.04314e+06	315779	428627	3.43255e+06	3.87141e+06	2.91291e+06	2.92563e+06	4.25178e+06	4.62275e+06	82087.8	247043	330227	676328	722995	1.08187e+06	192831	209096	544975	894081	2.12147e+06	2.34043e+06	341061	375115	1.36601	0.0317173	0.00914629	20.5354	18.8983	-1.63704
Sulfometuronmethyl	364.083	2.951	1.36878e+06	1.43172e+06	779723	802592	330672	280449	931324	977731	450652	500462	473243	558848	380980	544176	683442	637480	280915	254343	395383	545842	161717	151013	171559	174007	327598	277353	1.34123e+06	1.02235e+06	0.71395	0.0891775	0.035045	19.2452	18.457	-0.788235
Pencycuron	328.134	7.116	649500	741293	350656	457370	1.60523e+06	1.56259e+06	628775	547104	716042	930608	583808	595645	497870	507440	829094	874700	1.01967e+06	1.04432e+06	633405	657961	1.19478e+06	1.1417e+06	2.0998e+06	2.31153e+06	341130	484404	781192	1.1001e+06	0.748559	0.124901	0.0556167	19.36	19.8084	0.448399
Clomipramine	314.155	5.608	525855	562395	677754	922899	313915	258033	738055	666950	720222	950879	863452	783286	563751	473345	333830	301840	484550	535164	491179	558526	743075	796941	83371.3	83846.8	488388	539395	951928	817940	0.697682	0.331989	0.209978	19.2102	18.694	-0.516191
fominoben	401.151	3.39	197562	101752	182017	306814	107849	97339.2	130167	238743	88300	137200	243844	230770	144067	145169	92433.4	99286.6	457533	552113	104203	123846	97732.6	100192	105319	105012	725396	771223	340721	234938	0.668619	0.952642	0.910026	17.2545	17.5971	0.342597
ACONINE	499.277	3.747	108434	97786.3	717559	939332	908026	849517	188662	223227	92110.6	101729	140408	389159	390684	94621.1	325657	415433	616721	636227	100495	96024.7	1.68796e+06	1.59297e+06	426926	515320	149652	172453	89981.7	80478.7	0.325069	0.901452	0.83879	17.9486	18.212	0.263422
MFCD01320532	339.277	6.9445	604814	670638	478030	538333	662356	732726	492807	654413	699030	874589	735755	516659	460827	956700	424389	446837	590683	681528	269058	343744	910055	929707	418620	521582	408208	446980	1.16322e+06	1.2951e+06	0.0561368	0.374896	0.24563	19.2728	19.114	-0.158788
Paliperidone	426.208	4.395	1.23319e+06	1.14049e+06	1.16746e+06	1.70215e+06	1.07716e+06	562485	853143	830895	309065	295018	377984	394090	710111	756053	1.06306e+06	1.23866e+06	195924	1.38008e+06	640427	801976	3.16975e+06	397080	1.27832e+06	1.19798e+06	274370	360200	1.2756e+06	1.29822e+06	0.476897	0.513596	0.376095	19.4433	19.6376	0.194309
Neotame	378.217	5.03	6.61686e+06	7.51013e+06	1.88004e+06	2.36275e+06	973577	628447	2.99374e+06	2.7701e+06	463734	614983	1.89632e+06	1.72144e+06	1.47072e+06	4.00397e+06	204564	197602	833934	1.0019e+06	3.89899e+06	5.38251e+06	3.30829e+06	3.54621e+06	185404	257528	578182	631807	225267	184794	0.71061	0.124901	0.0556167	20.8304	19.405	-1.42542
10-Deoxymethymycin	453.307	4.629	814723	398830	154749	591675	1.44294e+06	990002	537673	540729	450962	485680	584540	699917	507069	182331	154644	79876.2	336323	337898	260812	221111	500315	475389	232241	262684	262686	160393	268596	182775	1.43552	0.0044738	0.000794384	18.9849	17.8875	-1.09734
I-Urobilin	590.31	3.6515	1.16604e+06	1.37547e+06	323391	427824	1.63908e+06	1.0175e+06	1.09661e+06	926688	520701	1.2758e+06	1.22247e+06	441298	165595	1.37822e+06	1.82311e+06	1.85264e+06	404756	304675	561271	703340	3.56081e+06	3.45763e+06	287117	201818	422398	398819	1.9529e+06	2.42129e+06	0.464575	0.901452	0.83879	19.5728	19.6873	0.114504
Aspartyl-L-proline	230.09	1	1.03938e+06	740942	1.50002e+06	968346	1.80628e+06	2.51369e+06	1.52167e+06	2.28839e+06	468332	1.11951e+06	1.3833e+06	2.08613e+06	1.22796e+06	777570	1.06824e+06	1.35017e+06	1.31752e+06	694100	1.32553e+06	799939	538302	312427	1.06581e+06	1.78466e+06	763037	1.207e+06	744966	1.16289e+06	0.802348	0.19459	0.103523	20.2655	19.8254	-0.440102
Encaleret	513.21	3.543	2.6043e+06	3.14201e+06	2.30864e+06	8.68068e+06	1.01073e+06	620829	4.60452e+06	4.44676e+06	241965	4.19632e+06	4.20784e+06	2.57511e+06	3.5541e+06	669855	732570	2.98759e+06	1.1739e+06	3.62796e+06	279240	277646	173070	193399	2.84431e+06	2.65753e+06	551937	662017	2.70188e+06	678821	1.10533	0.0891775	0.035045	21.0567	19.7152	-1.34149
VIRILON	412.297	6.881	1.1382e+06	1.1294e+06	648209	1.02499e+06	1.12172e+06	1.05723e+06	788644	788088	542596	710550	589268	722301	705337	488995	216594	200736	365726	803842	414120	514917	706179	811473	577062	537959	311433	336731	710202	687143	1.38905	0.0144013	0.00351854	19.5879	18.8388	-0.749122
N-[4-(4-Chlorophenyl)butyl]-N,N-diethyl-1-heptanaminium	338.26	4.304	236365	351192	478404	429746	1.02366e+06	333906	525735	331293	1.16133e+06	517426	424611	543250	234497	1.20873e+06	1.18174e+06	524746	88367	126545	393181	439287	586134	660704	147375	378142	412736	411454	121501	362981	0.535238	0.464546	0.328667	18.8878	18.3387	-0.54913
NP-015755	438.116	2.355	83532.3	86381.1	71660.7	77385.2	92135	86564.7	78076.6	85593	77702.4	76957.1	71122.7	70714.7	117062	84667	182339	82156	155595	113266	181848	263507	89548.8	90239.2	71708.2	78354.8	75106	78534.6	74100.2	75435.7	0.856262	0.331989	0.209978	16.3257	16.6754	0.349768
Capsaicin	305.198	4.072	90947.7	91729.3	326844	392962	92557.8	89344.7	92098.2	195422	125414	160168	142493	119984	85204.5	214537	568647	844823	209771	246679	80324.9	84084.4	77620.9	76092.9	78160	77181.3	647605	627187	79664	79298.5	0.61842	0.536865	0.401263	17.0843	17.3656	0.281322
Berberine	335.115	3.676	565904	808358	438578	369412	120066	172402	564789	285629	91176.9	161280	400181	250395	378214	211916	1.77987e+06	1.59012e+06	414350	905042	555751	5.63719e+06	161319	818553	200452	228491	231419	529440	476124	966915	0.787045	0.0891775	0.035045	18.1439	19.2327	1.08886
(8R,9R,11Z)-1-Carboxy-9-hydroxy-11-heptadecen-8-yl alpha-L-talopyranosiduronic acid	490.278	3.613	1.81906e+06	1.53444e+06	1.26543e+06	1.64139e+06	2.54057e+06	1.72872e+06	985950	795793	510853	950078	588373	364952	422699	447714	760615	651384	1.24696e+06	1.18491e+06	1.21688e+06	501790	452429	511523	592004	526441	727671	701929	1.69875e+06	1.54229e+06	0.486688	0.661031	0.540927	19.8356	19.6077	-0.227935
(+)-Actinodaphnine	311.116	4.805	3.3257e+06	4.33362e+06	752078	2.67969e+06	757329	664659	2.66965e+06	2.44282e+06	383828	1.71977e+06	4.40237e+06	4.49391e+06	2.32809e+06	1.92944e+06	1.42194e+06	1.24816e+06	673277	1.4369e+06	848336	1.65751e+06	1.73659e+06	2.08579e+06	2.82618e+06	2.90809e+06	557964	608713	274670	94608.8	1.09587	0.115625	0.0497355	20.8208	19.8847	-0.93615
O-(Hydroxy{(2R)-2-[(15Z)-15-tetracosenoyloxy]-3-[(9Z)-9-tetradecenoyloxy]propoxy}phosphoryl)-L-serine	815.568	6.176	55728.6	55996.1	55035.9	53775.3	49440	47488.9	241935	44938.8	274655	292982	46376.1	43798.8	44682	45406.9	42634.3	45059.5	472911	441267	217368	189909	690804	686821	341225	280371	882894	924266	353264	395382	1.4552	0.00800219	0.00172931	16.1097	18.2546	2.14489
acebutolol	336.204	3.495	1.57528e+06	1.58466e+06	1.4625e+06	1.70459e+06	2.69477e+06	2.08792e+06	1.14638e+06	985458	648667	754172	577199	476763	511059	667183	558228	673538	624591	637686	654204	635477	517285	630143	658443	681203	710025	692237	1.21198e+06	1.20553e+06	1.02115	0.169041	0.0849275	19.993	19.4132	-0.579842
Retosiban	494.252	4.37933	1.7393e+06	1.71673e+06	285000	255981	1.16509e+06	1.08173e+06	268005	276129	90580.3	113765	182340	135160	160468	168781	174912	206184	9.25389e+06	9.95197e+06	106195	101823	81341.9	77714.8	1.21181e+06	1.54625e+06	114939	115875	542764	489971	0.576894	0.797171	0.700611	18.3051	18.5501	0.245035
[FA(22:0)]13Z-docosenoicacid	338.318	8.846	938795	833227	559718	598892	401604	437557	357376	378174	1.85276e+06	2.09936e+06	355636	392955	344727	320713	400727	446999	610079	748603	573338	599360	936322	1.04602e+06	739554	615763	307083	258566	1.15178e+06	1.12284e+06	0.0311655	0.464546	0.328667	19.1184	19.2458	0.127326
4,5-Pyrenedione	232.052	1.251	136470	200894	3.17951e+06	367571	562228	525106	439253	479727	307363	477977	435835	536341	536025	452895	598042	586503	1.06782e+06	2.03616e+06	264963	145998	1.43247e+06	776483	545207	506940	207551	407899	771810	1.27966e+06	0.411671	0.19459	0.103523	18.7975	19.1912	0.393716
Eucommin A	550.204	2.611	178434	188818	272593	427908	252502	209427	301491	192242	146060	165141	173927	154315	221521	197112	688273	861690	1.2132e+06	1.4236e+06	752902	595712	230725	165938	193888	255955	918403	1.09781e+06	1.29144e+06	1.18135e+06	1.61054	0.0026384	0.000421272	17.685	19.2501	1.56507
Phloionolic acid	332.255	6.533	1.41313e+06	1.20765e+06	1.25435e+06	1.079e+06	936148	900259	988334	713387	687351	692587	790061	827436	795443	734121	7.93892e+06	726637	1.44776e+06	736706	706206	3.55388e+07	642830	2.13583e+06	662367	862161	531563	696490	637480	916483	0.537545	0.609503	0.482401	19.7885	20.2681	0.479588
Corticosterone	346.213	3.561	1.0574e+06	980525	1.62108e+06	1.96846e+06	1.25418e+06	1.16724e+06	1.92828e+06	1.79412e+06	599104	1.06279e+06	1.00282e+06	834509	791281	402320	476678	460434	903415	952200	592323	762618	512216	770004	445399	379676	454474	552914	208340	197541	1.5441	0.000814437	0.000101454	20.0392	18.9278	-1.11145
DOG	344.256	5.637	642493	627025	844718	1.30345e+06	659396	508832	1.68462e+06	1.45521e+06	1.17056e+06	1.32636e+06	645651	630951	1.16139e+06	1.03762e+06	344275	316664	1.08056e+06	1.21211e+06	852138	1.0178e+06	1.1093e+06	1.17063e+06	564922	649055	336549	342922	726429	876548	0.737418	0.314972	0.193579	19.7997	19.3708	-0.428851
I-Urobilinogen	592.326	4.03533	383210	421715	211310	515173	3.07341e+06	2.34643e+06	287483	236323	133348	453212	545024	524986	213318	269654	2.71745e+06	2.85008e+06	1.0071e+06	1.11901e+06	310260	443032	3.02265e+06	3.24109e+06	240399	146035	239074	245756	2.77562e+06	2.25553e+06	0.827245	0.277619	0.163552	18.7293	19.7373	1.00798
Mesoridazine	386.147	2.184	1.28334e+06	1.26356e+06	1.12725e+06	1.33272e+06	1.05579e+06	930493	1.26754e+06	1.6705e+06	636576	751792	795884	860823	758248	724913	609547	721475	746324	699842	1.13845e+06	1.13853e+06	728920	577018	123595	138414	455315	715683	795831	923929	1.22451	0.0125889	0.00296311	19.9222	19.151	-0.771222
Histamine	111.08	9.692	88525.7	193867	149586	235576	297930	466648	563214	536241	432530	70113.2	277982	441744	597662	181935	294339	160718	557039	323671	377405	177069	194068	545459	412569	656734	160629	149807	377290	340856	0.162699	0.925229	0.874287	18.0362	18.2004	0.164187
Midodrine	254.126	1.983	1.23629e+06	1.09669e+06	510289	382773	1.26009e+06	1.46534e+06	4.36533e+06	4.55427e+06	895169	475053	482838	1.3702e+06	1.71417e+06	515394	1.0015e+06	960508	3.45953e+06	2.48744e+06	1.71549e+06	1.42731e+06	408626	181847	98924.3	177015	2.23145e+06	2.09638e+06	817607	1.04965e+06	0.158869	0.925229	0.874287	20.0225	19.7002	-0.322308
(2E_6E)-(10R_11S)-10_11-Epoxy-3_7_11-trimethyltrideca-2_6-dienoicacid	266.188	5.642	1.13427e+06	1.10672e+06	1.62481e+06	1.60018e+06	2.82332e+06	2.26666e+06	1.67676e+06	1.43062e+06	1.9309e+06	1.94559e+06	1.76205e+06	1.72081e+06	956137	797799	725616	948916	719125	707543	484652	533654	739450	811859	494930	562954	822672	757454	919888	760972	1.82568	1.07e-05	5.98e-07	20.5577	19.4144	-1.14335
Hexaconazole	313.076	0.914	2.73441e+06	4.40047e+06	875317	9.89153e+06	1.00427e+06	742856	4.41918e+06	3.10892e+06	467166	8.04067e+06	5.80868e+06	4.15574e+06	3.11491e+06	5.40084e+06	994106	3.27084e+06	801865	5.86299e+06	649120	616750	718512	701115	1.35719e+07	1.19361e+07	672047	464853	4.32009e+06	460147	0.277353	0.243473	0.137068	21.4055	20.5228	-0.88276
MFCD00130070	171.162	4.934	721884	397169	466916	590299	621695	787449	548262	748810	686685	532999	549472	652689	676271	547204	473842	361674	419323	387010	468763	719069	666573	607778	312198	403869	491284	538563	383268	633732	1.07395	0.0493567	0.0162031	19.193	18.861	-0.331988
NALMEFENE	339.182	5.834	214027	188084	155982	187830	180186	144161	299328	136417	142780	1.92697e+06	1.27285e+06	219218	253125	764587	814388	771042	129533	122346	128355	134591	105639	108305	103696	111150	507641	467824	104114	114517	0.645191	0.0493567	0.0162031	18.0972	17.5131	-0.584121
5''-phosphoribostamycin	534.192	7.5425	2.00985e+06	1.84548e+06	2.01428e+06	2.67205e+06	1.79233e+06	1.55854e+06	1.57383e+06	1.46075e+06	1.07207e+06	1.45933e+06	1.48152e+06	1.46209e+06	1.24896e+06	1.41616e+06	201730	260520	686413	831122	729208	935017	884534	964478	728135	761718	461097	531658	698931	790141	1.98817	1.86e-06	4.99e-08	20.6163	19.2475	-1.36876
Reboxetine	313.167	4.554	170671	192923	507142	646446	122096	104745	234195	241397	1.50807e+06	2.48377e+06	2.31179e+06	495644	541355	1.45318e+06	517382	497842	223118	262507	139499	164453	73971.3	70831.9	70944.6	72591.5	842532	838313	94748.7	76982.1	1.04811	0.0676693	0.0241244	18.845	17.4834	-1.36165
Calcimycin	523.267	5.852	722279	692939	910755	812479	919638	906717	717207	719154	1.04052e+06	836489	869846	828659	865963	1.02306e+06	879494	731958	690951	635715	498581	373035	914511	1.0576e+06	760431	528823	727729	535267	769399	803078	0.975687	0.106033	0.0443691	19.6817	19.384	-0.297753
ARECOLINE	155.094	3.68	820113	845264	550414	1.05248e+06	1.47219e+06	1.22209e+06	1.32375e+06	1.08714e+06	1.31764e+06	1.88685e+06	1.96001e+06	918294	1.06435e+06	2.14623e+06	568107	389573	533855	666009	580251	824003	513899	513664	474008	516570	525711	440089	348193	447421	1.87537	1.62e-05	9.47e-07	20.1751	18.9689	-1.20626
S-Adenosylhomocysteine(Adohcy)	384.121	3.301	870580	896045	90301.9	101295	588344	438560	894726	797261	79404.5	697543	1.27182e+06	3.36351e+06	5.69201e+06	3.75397e+06	157510	183058	592972	649547	537093	553817	1.08748e+06	1.03671e+06	953357	996477	1.0037e+06	1.0474e+06	763795	690931	0.73177	0.952642	0.910026	19.415	19.2892	-0.125731
3-Oxo-5beta-cholanate	374.281	5.4985	99309.3	94987	572068	706075	156612	160582	499004	430160	131021	1.70834e+06	1.31229e+06	94664.9	86312.9	271037	556811	559820	669881	749029	397811	370393	872228	898652	67713.2	116230	542447	462400	512412	506658	0.0741894	0.331989	0.209978	18.0633	18.7372	0.673892
UDP-L-Ara4O	534.027	3.787	226203	197109	1.99314e+06	1.41723e+06	775334	656820	178094	161997	2.53702e+06	1.13866e+06	991999	908050	880738	371512	93285.6	163478	1.71469e+06	1.42746e+06	279966	293018	580681	669158	82034.6	109983	258021	262969	150063	135434	0.753128	0.0891775	0.035045	19.2666	18.0737	-1.19282
3-indole carboxylic acid glucuronide	337.08	2.843	309125	294798	717098	655085	499689	394631	867549	630116	515422	604452	834539	784865	664842	843590	340489	372281	380773	357906	1.22115e+06	1.29111e+06	296199	219920	430892	458862	663943	731476	718967	1.01773e+06	0.0439586	0.685044	0.57142	19.1539	19.0052	-0.148785
Isodomedin	392.22	4.239	247166	271674	566932	633294	478553	364928	390920	355100	552123	537031	79607.7	131145	568087	683122	903372	967557	279044	319157	1.262e+06	1.06761e+06	1.9438e+06	1.61012e+06	82849.5	136971	1.11839e+06	1.16028e+06	1.26504e+06	1.35452e+06	1.30772	0.044466	0.0141079	18.4714	19.4376	0.96615
3,16-Dihydroxy-13,28-epoxyoleanan-22-yl acetate	516.381	5.448	113980	194241	143365	243776	419561	314314	1.79519e+06	1.82535e+06	134695	328098	240584	79157.9	107214	1.30485e+06	73385	69746.6	72851.3	71803.7	74604.8	74184.5	647249	642177	729647	781209	152398	146004	101293	124723	0.598846	0.145823	0.0690475	18.1745	17.3201	-0.854419
Megastachine	331.215	5.772	1.11278e+06	1.17186e+06	656760	866935	522233	459520	981149	693190	321865	566860	482074	945909	582163	797185	234407	536190	848068	1.36518e+06	684957	803764	470321	368290	476747	638732	355790	551855	454671	357798	0.667869	0.182829	0.0938681	19.3787	19.0134	-0.365388
carpipramine	446.303	5.327	769979	895269	676547	950738	1.4438e+06	1.19819e+06	1.02124e+06	805481	443586	485373	1.35149e+06	1.28579e+06	539391	593593	102924	69478.1	1.59083e+06	1.39338e+06	512813	641683	802474	731511	704730	727935	695647	708421	2.08036e+06	2.14147e+06	0.0984058	0.875299	0.803613	19.6654	19.3473	-0.318146
Ulipristal	433.26	7.263	2.59618e+06	2.5604e+06	992892	2.48801e+06	1.69497e+06	1.3537e+06	588210	529946	1.25483e+06	1.2553e+06	1.25013e+06	1.36515e+06	1.83757e+06	1.6405e+06	1.84417e+06	2.61348e+06	968396	941932	1.11813e+06	1130979	600073	548184	296662	281813	1.04363e+06	854956	890514	553025	1.0363	0.0493567	0.0162031	20.401	19.6533	-0.747732
callystatin A	456.324	5.585	123277	81927.4	335224	380289	128564	80741.7	640631	650354	75878.7	79911.7	91562.9	89754.3	296861	350330	73993.9	77227.6	79866.2	81651.1	83898.1	153947	104013	87072.2	83804.2	154879	81876.1	84774.2	100253	133626	1.03388	0.169041	0.0849275	17.4307	16.5435	-0.887245
4-(2-Carboxyethyl)-2-methoxyphenyl beta-D-glucopyranosiduronic acid	372.105	2.529	1.9127e+06	1.80032e+06	446615	529192	249160	185871	3.69374e+06	2.34704e+06	288785	331698	2.01141e+06	1.77344e+06	1.73837e+06	1.6887e+06	299751	255469	503850	467702	1.31295e+06	1.33224e+06	883542	886036	991858	1.06229e+06	870641	840753	503848	480937	0.943592	0.397229	0.26491	19.8166	19.3774	-0.439226
3beta,17beta-Diacetoxy-5alpha-androstane	376.261	6.34	721865	958920	1.29924e+06	1.66898e+06	1.17571e+06	848320	667210	649117	1.08332e+06	1.36352e+06	741252	783554	1.03038e+06	1.17129e+06	578036	619438	875855	962248	889231	1.03699e+06	810858	823781	1.45151e+06	1.09647e+06	472969	550048	825229	873285	0.664968	0.331989	0.209978	19.8905	19.6335	-0.256962
Croconazole	310.087	0.629	758705	971137	624628	862962	745719	797922	1.18359e+06	987642	835590	724618	857587	702537	993950	1.02581e+06	646639	612640	618779	664623	560512	627557	768638	834976	958185	933492	692080	612464	709971	596621	1.23097	0.0125889	0.00296311	19.6971	19.4028	-0.294332
Cortol	368.256	5.777	680758	608538	915108	1.1258e+06	967240	816007	668333	415493	803239	904443	2.44154e+06	2.28573e+06	858893	915650	530639	383075	1.34294e+06	1.35326e+06	720923	822061	232698	239765	884414	775716	683090	976825	428926	388109	0.873145	0.19459	0.103523	19.8069	19.2123	-0.594554
L-Urobilin	594.341	4.2265	94252.6	130286	628213	1.0013e+06	3.10162e+06	2.87825e+06	89406.2	87888	103873	189892	358279	319546	184387	109291	3.79474e+06	3.74728e+06	1.77848e+06	1.7128e+06	89044.3	184040	812410	797664	322849	164888	184170	229493	1.27428e+06	1.26105e+06	0.553833	0.19459	0.103523	18.1263	19.2722	1.14583
20S-Protopanaxatriol	476.386	8.22	1.1517e+06	1.29276e+06	701267	1.56825e+06	1.26815e+06	1.2402e+06	1.00644e+06	1.10839e+06	1.3584e+06	1.58144e+06	1.12753e+06	1.11215e+06	1.32181e+06	1.69186e+06	843463	781226	744475	921078	921260	1.00982e+06	2.80876e+06	2.71322e+06	1.09778e+06	950700	892544	797747	1.52711e+06	1.20647e+06	0.118124	0.134147	0.0620417	20.2254	20.0839	-0.141453
24-Nor-5beta-chol-22-ene-3alpha,7alpha,12alpha-triol	362.282	5.932	1.8186e+06	1.2328e+06	1.36351e+06	1.42616e+06	1.00922e+06	1.03116e+06	1.78757e+06	1.76856e+06	1.18996e+06	1.01033e+06	1.20598e+06	1.09581e+06	1.70487e+06	2.0012e+06	992370	571026	454933	504485	815630	864390	1.1336e+06	458239	801684	669572	562220	614183	629709	713748	1.85472	1.07e-05	5.98e-07	20.3802	19.3618	-1.01844
Deferoxamine	560.356	2.676	3.13563e+06	1.43411e+06	2.38799e+06	1.54791e+06	2.41362e+06	1.84205e+06	1.37641e+06	1.47894e+06	887290	1.55837e+06	1.5829e+06	998291	1.05015e+06	1.33323e+06	751741	626575	968641	2.41809e+06	1.31438e+06	1.1378e+06	1.26966e+06	1.79007e+06	660448	804367	772336	1.06159e+06	1.41841e+06	1.0702e+06	1.00312	0.0401725	0.012248	20.5634	20.0251	-0.538297
5-(3,4-Dihydroxyphenyl)-4-hydroxypentanoyl hydrogen sulfate	306.041	2.267	3.30052e+06	3.00562e+06	773074	1.02027e+06	2.37443e+06	1.8737e+06	833826	785514	124141	87492.3	8.09707e+07	8.78852e+07	789292	769528	88109.3	93019.5	153347	148500	76518.4	78896.2	108563	123464	2.70074e+06	2.97893e+06	115208	167985	4.15367e+07	4.19061e+07	0.38109	0.115625	0.0497355	20.6504	18.6531	-1.99731
Mitiglinide	315.183	5.588	97417.1	98894.1	91824.2	246021	110900	90935.4	611196	601869	118858	1.73492e+06	1.64775e+06	144883	72488	833650	906533	935113	100247	79102.7	87123.4	73651.5	68127.6	67348.3	72646.6	72312.6	635287	510241	97674.5	69538.5	0.654223	0.134147	0.0620417	17.8863	17.1695	-0.716799
2-{2-[(2E)-3,6-Dimethyl-2-hepten-1-yl]-3,4-dihydroxyphenyl}-7-hydroxy-2,3-dihydro-4H-chromen-4-one	396.193	5.703	793613	1.04014e+06	696661	1.46354e+06	417320	448328	460780	402955	484197	559113	650601	436395	572450	479312	486246	522450	449363	471502	528842	316504	608849	611116	503265	450340	347679	352519	800810	363054	0.791812	0.35326	0.227321	19.1699	18.8478	-0.322107
(-)-bisdechlorogeodin	330.073	2.31	105039	110019	112835	118563	118649	114981	105194	104671	99137.7	104940	106829	96614.6	98549	99096.6	95602.8	91397.4	334463	621823	735215	865882	220342	270105	89463.5	88767.1	89380.7	89701	143903	119393	0.959659	0.661031	0.540927	16.7014	17.5296	0.828197
Ankorine	335.209	3.951	759660	640411	523902	732932	709186	549099	1.17859e+06	1.11146e+06	708120	275281	202803	220137	347278	291207	996008	976305	190207	177241	428803	340491	370987	405565	109964	108462	349003	376098	682809	695112	0.51243	0.314972	0.193579	18.9643	18.4434	-0.520868
(8E)-9-(1,3-Benzodioxol-5-yl)-1-(1-piperidinyl)-8-nonen-1-one	343.214	6.15	211344	126096	263943	337579	131719	111717	366578	405033	249683	1.35226e+06	1.24486e+06	249102	331360	690850	787455	747346	115045	212648	81930	93205.7	84818.8	74823.2	83339.6	87451.8	553879	629666	95782	79556.5	0.736634	0.0824125	0.0310252	18.2931	17.3525	-0.940541
Lanost-8-ene-2,3,12,21,24,25-hexol	508.376	6.939	849054	1.25172e+06	1.26496e+06	1.16079e+06	1.61884e+06	1.05731e+06	1.27982e+06	1.27776e+06	1.01501e+06	1.03139e+06	1.50336e+06	1.27447e+06	1.04594e+06	1.04687e+06	647029	610624	770623	775020	990014	901205	641063	642207	639314	530692	604724	530802	626715	566129	2.03108	4.6e-06	1.99e-07	20.1646	19.3443	-0.820288
Isopropyl unoprostone	424.319	7.0455	696053	741946	531081	721981	2.08277e+06	1.81257e+06	847648	803965	1.01978e+06	1.49477e+06	908561	818549	884167	950298	1.06127e+06	1.15772e+06	656680	732519	437151	584568	809653	823249	822520	892839	521255	594104	307447	342471	1.06112	0.098063	0.0394817	19.8571	19.3104	-0.546656
(3Z)-4-(2-Hydroxy-5-sulfophenyl)-2-oxo-3-butenoic acid	271.999	0.611	601817	822614	348861	667136	653153	719028	691615	727092	628847	547357	604109	465334	526213	512744	797157	801197	475529	509629	650812	693038	635193	711019	821413	776238	959280	792053	1.00636e+06	899288	1.1248	0.0549063	0.018554	19.1845	19.4904	0.305884
chloromebuform	238.124	4.949	1.12292e+06	1.06345e+06	616188	847746	438178	545689	1.08163e+06	623482	448119	817238	814186	1.01751e+06	551953	868437	381666	582048	1.04637e+06	1.30292e+06	385008	920325	464822	849814	397472	775094	457899	527978	546514	349571	0.666376	0.21059	0.113919	19.4962	19.1676	-0.32857
Indoxyl-beta-D-glucuronide	309.085	2.552	76751.7	211274	588481	649467	1.41114e+06	990699	1.035e+06	1.30768e+06	313079	337618	545076	498412	229492	232547	335229	295893	1.08778e+06	1.07403e+06	498934	513788	318841	260820	203003	276824	922774	1.11053e+06	2.23302e+06	1.41054e+06	0.397584	0.713693	0.602685	18.8056	19.137	0.331434
3,7-DIKETO-5β-CHOLAN-24-OIC ACID	388.261	5.615	1.70804e+06	1.48491e+06	1.61619e+06	2.14148e+06	1.9407e+06	2.0689e+06	781692	785876	1.63037e+06	1.69502e+06	666597	565894	1.16855e+06	1.57538e+06	749246	678005	845202	853167	1.06601e+06	1.09811e+06	763102	782931	956221	932597	483436	565277	754712	768934	1.43402	0.0165673	0.00416177	20.3156	19.5897	-0.725961
3-(7-Hydroxy-4-oxo-4H-chromen-2-yl)phenyl hydrogen sulfate	334.014	3.108	85939.9	59397.4	134989	137883	52733.4	53709.5	2.36285e+06	2.61883e+06	878232	865238	753538	776434	123749	182037	56597.6	59125.8	957754	1.04269e+06	1.34196e+06	1.23463e+06	3.04032e+06	2.33393e+06	1.26136e+06	1.43148e+06	487052	450863	59209.2	63960.9	0.434926	0.397229	0.26491	18.086	18.9281	0.84204
2-Hydroxytricosanoic acid	370.344	7.724	644749	684230	569219	568538	777294	730009	886691	951614	1.06242e+06	1.14638e+06	1.0571e+06	1.16456e+06	1.18718e+06	1.13946e+06	1.035e+06	989050	1.39525e+06	1.44255e+06	645533	677815	885836	907671	417844	426391	568050	564663	614449	612565	0.499984	0.277619	0.163552	19.728	19.5028	-0.225182
DOA	370.308	7.226	1.50041e+06	1.68357e+06	453010	547986	604425	1.07967e+06	1.0857e+06	850680	410109	695259	830112	1.21033e+06	1.15041e+06	1.2243e+06	244661	389751	1.10394e+06	1.14911e+06	504579	416274	677484	955361	409734	384962	348679	674370	369035	628056	1.19491	0.0249317	0.00674339	19.7378	19.0181	-0.719652
heraclenol	304.094	3.637	85252.5	85876.5	90040.4	96034	80753.7	78926	83005.5	85189.5	85550	83375.7	128813	97616.5	78269.3	77838.3	80601.2	84994.2	85867.6	84227.6	83109.6	84024.6	87863.6	93497.3	91148.5	91019.2	155738	171274	97209.3	100747	0.52216	0.243473	0.137068	16.4181	16.5597	0.141595
1,5-Dihydroxy-3,4-dimethoxy-10-methyl-9(10H)-acridinone	301.094	3.44867	550528	588989	980096	939555	1.00944e+06	853675	548106	523946	395084	1.07535e+06	1.10693e+06	424517	468331	411004	1.30809e+06	1.64412e+06	588673	684176	588837	486840	397234	378065	752387	751972	380431	351431	584368	399068	0.196751	0.536865	0.401263	19.3273	19.1766	-0.150711
tilisolol	304.178	3.626	152240	162143	147850	1.06088e+06	3.55676e+06	3.07242e+06	728902	127604	564540	856784	607077	392851	487271	464605	2.09235e+06	2.09403e+06	1.20975e+06	929397	479158	138155	3.39838e+06	3.77516e+06	1.4395e+06	754053	121028	138266	869861	1.06681e+06	0.441774	0.314972	0.193579	18.9853	19.6583	0.673034
Germine	509.296	2.545	478272	549527	93407.6	319150	612402	524610	368191	260340	275097	227115	138607	190839	477608	493351	737395	736929	240311	177499	92280.8	149787	1.46381e+06	1.49542e+06	562420	556918	301833	257671	687170	705882	0.762434	0.294423	0.178112	18.2642	18.7258	0.461622
MFCD00133175	268.24	5.985	349040	403921	460576	655134	805155	606578	758766	1.21158e+06	829628	967872	518953	655202	760409	729553	289499	330825	1.01214e+06	946921	512712	501925	1.34733e+06	1.22014e+06	900935	914763	1.15725e+06	1.24821e+06	527883	458493	0.401295	0.559957	0.427387	19.3292	19.4686	0.13939
TU4153400	460.21	5.393	432995	296815	84328.7	4.56644e+06	66708.6	64629.8	112077	324825	81068.3	168350	206631	469246	76099.6	234541	237499	319064	91304.4	231424	332809	200984	142994	2.14247e+06	195529	87611.7	194063	64578.8	450725	101255	0.277524	0.85014	0.768812	17.6213	17.6791	0.0578015
Codeine-6-glucuronide	475.184	3.837	250700	255992	760862	1.06746e+06	204973	167127	240391	301301	768474	1.02924e+06	2.0569e+06	1.25041e+06	466225	1.04316e+06	268374	264615	298083	408420	291644	359902	220375	188886	80620.3	82749.8	1.25436e+06	1.29964e+06	506591	519605	0.78125	0.442141	0.306426	19.0078	18.2787	-0.729181
Tofacitinib	312.168	2.713	1.39254e+06	1.48432e+06	1.641e+06	2.08676e+06	2.84211e+06	2.35516e+06	1.6099e+06	919468	895672	989660	1.02439e+06	1.07822e+06	457321	656712	372938	400653	835659	808618	1.02803e+06	1.03172e+06	963568	943976	656117	807512	853370	930480	923663	738611	1.21761	0.021686	0.00576106	20.2434	19.563	-0.680479
8_11_14-Eicosatrienoicacid	306.255	5.9935	1.08268e+06	1.1264e+06	724450	854087	1.22932e+06	1.06361e+06	553922	561967	857659	1.90037e+06	1.748e+06	907323	777287	611073	1.63537e+06	1.46611e+06	1.06807e+06	958673	742784	639369	559016	565414	640813	619553	827835	849879	1.09377e+06	1.1586e+06	0.384007	0.772615	0.667331	19.8311	19.7217	-0.109391
5-Deoxy-5-(7,8-dimethyl-2,4-dioxo-3,4,4a,5-tetrahydrobenzo[g]pteridin-10(2H)-yl)-D-ribitol	378.152	2.677	705880	532936	640670	739334	200642	254118	1.23652e+06	1.41332e+06	116019	150545	137038	146405	166032	175662	184313	172011	634750	472521	1.07913e+06	912371	211082	284715	150288	169193	580286	644875	407902	275306	0.0810007	0.713693	0.602685	18.3205	18.4555	0.134965
Pyrimethamine	248.082	3.659	280732	294949	519203	672533	177000	106838	77887.3	78752.5	644375	1.22622e+06	1.1053e+06	88164.3	95502.2	140352	894453	837435	111680	180002	121578	104557	72086.6	71798.7	71699.9	72075.1	692038	543256	420116	376862	0.312527	0.685044	0.57142	17.924	17.6736	-0.250402
Fludarabine phosphate	365.054	2.485	920216	743975	1.19949e+06	1.49212e+06	1.26759e+06	1.06144e+06	1.84406e+06	1.84611e+06	355460	438599	396296	480004	646936	614762	677817	899434	941832	840888	812466	838194	599356	614083	556688	666849	745089	924438	1.32178e+06	1.56262e+06	0.193976	1	1	19.6518	19.6482	-0.00362029
1,3-Dihydroxy-2-propanyl (13Z,16Z)-13,16-docosadienoate	410.34	7.39	1.53607e+06	632699	1.28916e+06	932518	960292	783224	781980	1.07583e+06	1.19735e+06	1.92167e+06	704844	764320	1.09965e+06	812340	1.11336e+06	805179	661998	428034	842667	580047	883393	979282	551988	514514	618061	595919	832698	738059	1.15526	0.0401725	0.012248	19.9109	19.4188	-0.492095
1,3-Dihydroxy-2-propanyl (7Z,10Z,13Z,16Z)-7,10,13,16-docosatetraenoate	406.308	7.00367	1.00474e+06	983037	995536	1.32526e+06	2.36507e+06	1.60065e+06	888378	879384	1.29137e+06	1.46808e+06	1.1668e+06	1.18512e+06	1.04338e+06	1.23293e+06	744270	732998	804848	1.10252e+06	929918	999502	1.39579e+06	1.05217e+06	1.3802e+06	1.46178e+06	655487	675680	1.01777e+06	1.15488e+06	0.850362	0.19459	0.103523	20.1959	19.8939	-0.30193
N-(indol-3-ylacetyl)glutamine	303.122	2.754	1.21147e+06	1.36292e+06	164633	371383	1.59465e+06	1.16674e+06	1.02678e+06	928357	699430	727501	442784	351600	741660	751068	687699	685852	691771	795569	589401	584501	301517	259918	1.50234e+06	1.85261e+06	193933	312636	1.36515e+06	1.1337e+06	0.078798	0.609503	0.482401	19.4327	19.282	-0.150703
Capsi-amide	269.271	7.226	1.90506e+06	1.72908e+06	1.5071e+06	1.38356e+06	1.29453e+06	1.46627e+06	1.30485e+06	1.29064e+06	1.06082e+06	799832	844234	747876	946587	810801	1.14354e+06	1.48491e+06	1.04538e+06	1.04547e+06	1.00409e+06	983373	909492	937127	866256	920968	792043	890446	1.08401e+06	999944	0.77602	0.314972	0.193579	20.1583	19.9266	-0.231747
N-Methylphenylethanolamine	151.1	1.856	1.61611e+06	1.77857e+06	1.52672e+06	2.30879e+06	3.89068e+06	3.54043e+06	2.49433e+06	2.46611e+06	2.40212e+06	4.59239e+06	3.44411e+06	1.29986e+06	1.06113e+06	3915909	596718	571449	974287	1.19776e+06	1.18185e+06	1.0627e+06	717641	629951	1.23585e+06	1.41586e+06	958113	1.22244e+06	2.19e+06	2.43893e+06	1.57026	0.000814437	0.000101454	21.1763	20.0249	-1.15145
(2S)-1-Hydroxy-3-(pentadecanoyloxy)-2-propanyl (6Z,9Z,12Z,15Z)-6,9,12,15-octadecatetraenoate	574.46	7.79133	811315	705264	661268	847918	759141	796651	1.73801e+06	1.82248e+06	493291	514024	957259	915100	728792	680222	611102	589390	600814	764796	492103	481320	867984	891164	1.80693e+06	1.50704e+06	505234	536910	621445	535672	0.333307	0.243473	0.137068	19.654	19.4268	-0.22729
(1R,3'R,4R,6R,7R,11Z)-3',6,7,14-Tetramethyl-3,8,17-trioxospiro[2,9-dioxa-14-azabicyclo[9.5.1]heptadec-11-ene-4,2'-oxiran]-7-yl acetate	423.189	3.852	100712	659615	1.03258e+06	1.32137e+06	1.23761e+06	764385	1.1116e+06	1.0857e+06	1.12125e+06	1.09171e+06	1.04284e+06	902715	274394	1.14149e+06	735260	988406	218658	699812	724455	732915	803658	668010	726658	751385	702412	823480	719029	752312	0.848754	0.0401725	0.012248	19.5928	19.3938	-0.199004
[FA(20:3)]11_12-epoxy-5Z_8Z_14Z-eicosatrienoicacid	320.235	6.55025	516373	547030	985464	1.33738e+06	1.67052e+06	1.35253e+06	6.32926e+06	6.81466e+06	1.26557e+06	1.52435e+06	1.63548e+06	987885	498012	1.16914e+06	2.19975e+06	2.29783e+06	622402	672382	518137	463754	869336	834830	512263	608268	773196	767165	2.36015e+06	2.27982e+06	0.573538	0.374896	0.24563	20.3631	19.8282	-0.534827
etifenin	322.154	4.458	1.67322e+06	1.46109e+06	543335	538114	1.07524e+06	653679	2.28025e+06	1.55925e+06	2.69476e+06	1.5357e+06	1.50753e+06	985242	1.08116e+06	1.30733e+06	499047	578263	1.91088e+06	1.10641e+06	468548	1.13204e+06	2.90824e+06	2.12897e+06	1.89508e+06	1.41956e+06	1.19394e+06	1.04786e+06	790914	655393	0.181366	0.743689	0.634669	20.2141	20.0605	-0.153597
sulfometuron [ANSI]	350.067	4.319	1.14854e+06	1.46992e+06	1.2737e+06	1.11406e+06	711327	931980	1.10203e+06	880990	1.08974e+06	1.03574e+06	714959	1.31325e+06	1.1934e+06	1.43715e+06	856944	563077	1.15948e+06	1.33735e+06	1.01834e+06	769545	1.10078e+06	1.33686e+06	244741	336654	715504	693393	1.31374e+06	839056	0.823232	0.21059	0.113919	20.0378	19.5969	-0.440826
3'-N-debenzoyl-2'-deoxytaxol	733.309	4.365	7.82688e+06	7.24027e+06	5.32369e+06	8.51732e+06	4.31656e+06	2.55711e+06	3.17881e+06	2.45516e+06	1.33917e+06	2.36696e+06	2.07469e+06	1.2718e+06	1.4776e+06	1.10673e+06	465737	497537	988913	833433	942161	862437	176474	178973	567783	660813	719758	609811	984991	831626	1.52213	1.86e-06	4.99e-08	21.4694	19.1771	-2.29231
Pyrazinamide	123.044	9.329	125935	130183	277357	65730.7	323762	220998	171315	196773	235970	144931	109369	199180	117716	96313.2	133204	480517	141613	335214	113157	548566	120792	55029.7	168131	209341	490015	204081	223428	476171	0.889876	0.314972	0.193579	17.2704	17.7181	0.44776
3-O-alpha-mycarosylerythronolide B	546.341	2.768	2.36432e+06	2.27978e+06	1.56589e+06	2.52385e+06	2.50197e+06	3.26157e+06	1.63393e+06	1.30459e+06	1.39955e+06	2.06048e+06	1.80486e+06	1.16695e+06	924165	1.49011e+06	755396	1.09691e+06	682656	1.0013e+06	658706	1.00847e+06	500975	511272	496555	696478	712879	645143	1.79015e+06	1.90008e+06	1.5818	0.000649466	7.82e-05	20.76	19.6272	-1.13281
3-(2,4-Cyclopentadien-1-ylidene)-5alpha-androstan-17beta-ol	338.26	5.18725	353563	400812	499242	455551	691555	465976	1.27723e+06	954571	3.13459e+06	1.10745e+06	849749	734631	762346	2.13922e+06	1.04695e+06	1.1364e+06	1.21474e+06	1.25781e+06	579852	531200	1.58531e+06	1.55332e+06	110935	141885	574810	583497	715727	699546	0.256107	0.993594	0.981969	19.6114	19.353	-0.258436
2-[(2R,4aS,6S,8aS)-6-Hydroxy-4a-methyl-8-methylenedecahydro-2-naphthalenyl]-2-propanyl beta-D-glucopyranoside	400.246	5.696	86359.6	148216	1.02423e+06	900267	83301.4	80889.9	402453	311509	1.60768e+06	1.63842e+06	2.99455e+06	2.99739e+06	639955	559472	72621.7	71914.3	1.41418e+06	1.989e+06	679090	694342	138459	110935	247570	84436.1	937254	977047	544554	487066	0.590227	0.559957	0.427387	18.965	18.4444	-0.520546
5-(5,7-Dihydroxy-4-oxo-3,4-dihydro-2H-chromen-2-yl)-2-methoxyphenyl hydrogen sulfate	382.036	1.86333	3.25234e+06	2.51857e+06	260075	2.04375e+06	1.71986e+06	2.10662e+06	1.64028e+06	2.45316e+06	1.14769e+06	2.75023e+06	2.85397e+06	5.03271e+06	6743438	5.09098e+06	407609	960937	1.27229e+06	868492	1.26848e+06	1.85439e+06	1.55502e+06	2.19369e+06	3.25109e+06	2.51789e+06	1.19416e+06	1.76887e+06	1.56009e+06	2.6159e+06	1.05877	0.0891775	0.035045	21.1167	20.4985	-0.618221
N-Palmitoyltyrosine	419.302	5.516	1.57951e+06	1.62003e+06	1.63953e+06	2.27663e+06	3.63866e+06	2.32846e+06	1.32145e+06	1.33585e+06	2.03829e+06	2.25855e+06	2.1119e+06	1.4761e+06	1.3079e+06	1.10693e+06	1.18117e+06	901867	724144	881421	508451	492805	435426	469213	475184	535166	1.06674e+06	1.18447e+06	609069	746688	1.85146	4.6e-06	1.99e-07	20.7555	19.3873	-1.36817
2-Amino-4-oxo-4-alpha-hydroxy-6-(erythro-1'_2'_3'-Tri-hydroxypropyl)-5_6_7_8-tetrahydroxypterin	321.092	3.713	84927.4	85957.5	84197.8	90861.4	211387	151011	580428	587351	88017.7	81503.1	80678.2	79014.7	80917.8	93402.2	75507.7	76587.4	73007.3	73142.1	75919.8	77159.8	3.59605e+06	3.21697e+06	5.00279e+06	5.99655e+06	77799.6	83660.4	76191.1	80579.3	0.88501	0.182829	0.0938681	16.9234	17.8908	0.967413
Linamarin	247.105	3.657	803196	1.44287e+06	162399	376622	172007	993496	325963	136617	170485	517187	1.06487e+06	1.51267e+06	1.55159e+06	593608	152384	140585	87715.2	80699	83743	149617	82889.6	492209	132115	145901	82611.9	1.03585e+06	87626.3	374546	1.29951	0.0026384	0.000421272	18.9465	17.232	-1.71451
2-Amino-9,10-epoxy-8-oxodecanoic acid	215.115	0.9325	2.3606e+06	2.92069e+06	744232	2.2574e+06	851485	752735	2.36002e+06	2.07027e+06	1.16704e+06	2.50816e+06	2.3367e+06	3.42045e+06	2.33755e+06	1.42259e+06	571664	661233	931549	2.22165e+06	990116	1.98532e+06	1.47152e+06	1.4685e+06	4.27195e+06	6.15142e+06	677499	679546	685360	485910	0.331089	0.115625	0.0497355	20.7503	20.1989	-0.551396
Saccharopine	276.131	0.619	1.86533e+06	7.04397e+06	787995	1.13518e+07	987836	577895	5.63326e+06	3.83878e+06	1.03221e+06	1.12791e+07	9.86127e+06	6.04715e+06	3.9074e+06	7.84971e+06	741962	7.48966e+06	593874	4.45473e+06	507623	821378	422213	469632	1.71828e+07	1.55941e+07	525606	676544	4.7905e+06	579064	0.380332	0.145823	0.0690475	21.7088	20.5264	-1.18238
pentamidine	340.188	5.351	601876	713058	1.06393e+06	1.28275e+06	1.8436e+06	1.36511e+06	585157	495175	1.5833e+06	1.60078e+06	947837	977585	1.23491e+06	1.4309e+06	1.28186e+06	1.28652e+06	818931	932938	929005	917957	1.49076e+06	1.46735e+06	1.18986e+06	1.81217e+06	624967	635404	569056	645880	0.268539	0.685044	0.57142	19.9906	19.9005	-0.0900548
NP-019748	488.35	5.084	408325	419756	84575.6	183309	1.85798e+06	1.4239e+06	93072	88034.4	912983	1.01633e+06	4.26206e+06	3.95535e+06	675832	1.03841e+06	71303.5	69942.7	140600	78991.7	110773	172465	76282.1	79867.2	1.05286e+06	918287	2.1315e+06	3.10818e+06	329795	384601	0.677725	0.15645	0.0766636	19.1725	17.9667	-1.20581
(22R,23R,24S)-22,23-Dihydroxyergost-4-en-3-one	430.343	6.946	1.65149e+06	1.62229e+06	1.48663e+06	1.94665e+06	941450	1.16661e+06	1.49029e+06	1.76287e+06	985562	927730	696598	1.09317e+06	1.12484e+06	758457	580593	597083	868616	960576	1.06905e+06	670606	1.00018e+06	1.11755e+06	736580	821012	725821	621136	1.16338e+06	955421	1.26915	0.0165673	0.00416177	20.1982	19.6579	-0.54027
Loganate	376.137	2.3575	3.51585e+06	3.29951e+06	412008	201153	1.38526e+06	955787	932660	654145	612897	337848	247595	589689	866179	380201	3.60116e+06	2.28178e+06	244445	326248	3.95937e+06	4.11242e+06	702197	836318	1.04303e+06	1.28781e+06	378224	390145	432079	759574	0.397391	0.583303	0.454438	19.4305	19.8391	0.408587
Tricaprilin	470.36	6.978	978811	1.03594e+06	770112	912068	1.42937e+06	1.07754e+06	836291	679064	1.41399e+06	1.95791e+06	566562	634086	812639	977440	519596	505699	541456	669438	626581	670638	1.24221e+06	1.38789e+06	798402	765737	435749	411553	1.28682e+06	1.13069e+06	0.736611	0.124901	0.0556167	19.8585	19.4669	-0.391609
3alpha_7alpha_12alpha-Trihydroxy-5beta-cholestanoate	450.335	7.0785	977504	997961	516866	786902	2.55422e+06	2.02249e+06	999470	934145	1.13954e+06	1.32334e+06	864286	882854	806672	830964	1.27594e+06	1.57546e+06	835335	818435	448707	522176	1.51938e+06	1.27737e+06	779614	837665	511302	527273	800951	749328	0.622487	0.21059	0.113919	19.9717	19.6515	-0.320163
3-(Decanoyloxy)-2-hydroxypropyl tridecanoate	442.366	7.14467	1.14148e+06	1.27255e+06	973649	1.21076e+06	1.63265e+06	1.3314e+06	980944	955587	2.15798e+06	2.28197e+06	1.19181e+06	1.26158e+06	1.38766e+06	1.54647e+06	736788	725812	726714	715584	782258	840325	1.05145e+06	1.06053e+06	594054	601544	725903	774692	808325	796145	1.7395	2.24e-05	1.5e-06	20.3453	19.5569	-0.788447
19-Nor-9,10-secocholesta-5,7-diene-1,3,25-triol, (1alpha,3beta,7E)-	404.328	6.44	920838	981929	1.36628e+06	1.67992e+06	1.83668e+06	1.34508e+06	1.7359e+06	1.75376e+06	1.31196e+06	519269	622781	1.51704e+06	1.50746e+06	766415	543577	547513	657240	700690	338901	286460	335204	416774	1.1183e+06	1.2527e+06	365227	407060	1.71212e+06	1.45011e+06	1.15333	0.0125889	0.00296311	20.1842	19.2156	-0.968557
Lactobionic acid	358.113	1.005	363579	567675	358738	273564	729857	523350	296950	196385	443593	188215	302912	210423	768424	979920	5.92063e+07	5.26564e+07	311600	465188	226595	683062	219887	299171	454772	283269	312435	263892	326212	216558	0.651061	0.974103	0.945946	18.5689	19.3474	0.778501
Tetrahydrocortisone	364.224	3.571	1.28789e+06	1.26287e+06	1.54631e+06	1.55939e+06	1.87933e+06	1.61495e+06	1.4019e+06	1.45934e+06	1.66074e+06	1.6243e+06	1.45541e+06	1.62072e+06	1.66158e+06	914174	219016	510697	676279	788681	360941	450447	1.46501e+06	1.86747e+06	589924	456113	881432	746245	451155	267794	1.82245	0.000814437	0.000101454	20.4943	19.1613	-1.333
AC 45594	208.146	4.466	1.72859e+06	1.4217e+06	623056	807476	899583	838673	874759	669759	389110	580851	799240	633462	889170	1.14453e+06	866991	769648	416094	456254	639240	906638	210173	219030	581136	595861	404292	294969	715913	739827	1.1715	0.044466	0.0141079	19.6477	18.9513	-0.696413
Pentaerithrityl tetranitrate	316.015	0.645	1.41061e+06	1.66543e+06	1.33623e+06	1.56179e+06	1.61478e+06	1.49028e+06	1.43745e+06	1.06019e+06	1.60654e+06	1.51964e+06	1.4093e+06	1.62277e+06	1.33718e+06	1.24621e+06	1.98995e+06	1.97682e+06	1.28438e+06	1.3894e+06	1.2735e+06	1.59937e+06	976218	1.0625e+06	1.06153e+06	985167	1.50258e+06	1.33611e+06	1.37922e+06	1.07674e+06	0.501604	0.21059	0.113919	20.4592	20.3266	-0.132509
Pteryxin	386.137	2.4555	2.32699e+06	2.15062e+06	265928	285504	420658	328132	1.14754e+06	1.34654e+06	201363	471547	687602	4.53073e+06	7.91926e+06	3.77245e+06	274178	256811	1.18524e+06	1.22974e+06	811073	780983	1.2335e+06	1.16942e+06	379993	426294	878995	835057	410516	407588	0.872246	0.559957	0.427387	19.8972	19.284	-0.61318
5-Hydroxyconiferylalcohol	196.073	2.97	497998	479136	429443	519725	488881	375524	412268	400580	356567	488285	427822	360250	403239	416719	205521	228095	287327	276981	254462	287053	244292	260879	213332	234241	220091	211736	562358	451225	1.64789	0.00180728	0.000268667	18.7125	18.036	-0.676466
(2S_3S)-2-Hydroxytridecane-1_2_3-tricarboxylate	332.183	4.194	9.8878e+06	1.0654e+07	2.81808e+06	3.55716e+06	1.71905e+06	1.11619e+06	4.92612e+06	4.63333e+06	7.11084e+06	8.14289e+06	6.85558e+06	7.39321e+06	3.99798e+06	4.81075e+06	265954	248132	3.09858e+06	2.85e+06	854467	993361	561605	514806	74868.4	74973.7	1.97425e+06	2.12589e+06	1.15339e+06	1.25443e+06	1.77282	0.000149268	1.36e-05	22.166	19.383	-2.78301
Leu-Pro(Leucyl-Proline)	228.147	3.451	679241	884886	530137	558393	392150	573556	411736	502885	450640	385572	550626	808563	828127	543849	442990	561366	526165	375274	606435	548731	274313	305427	398377	612456	404666	558892	351393	371750	1.01318	0.134147	0.0620417	19.0917	18.7438	-0.347899
Dihydrophaseicacid	282.146	4.493	1.53695e+06	1.50791e+06	171687	209346	1.11007e+06	928525	189334	157724	585072	528179	1.96955e+06	2.13419e+06	877245	875578	589774	645627	78307.3	95593.6	149615	154095	255269	237651	66810.1	67506.2	214085	210641	256807	232451	1.47694	0.0144013	0.00351854	19.3165	17.484	-1.83253
butoctamide	315.204	2.357	2.18717e+06	2.0876e+06	1.49179e+06	1.42558e+06	1.36385e+06	1.79711e+06	1.81054e+06	1.51169e+06	1.78273e+06	1.51121e+06	1.56354e+06	1.43685e+06	1.61352e+06	1.44054e+06	836415	779746	807139	730187	728393	629795	719154	683171	649485	601230	671230	775137	570826	657979	2.20033	1.86e-06	4.99e-08	20.6344	19.4144	-1.22006
11(Z),14(Z)-Eicosadienoic Acid	308.271	6.982	55497.6	55660.2	47785.1	62348.4	78193.8	74093.7	92839.5	61463.3	57193.7	59760.3	50280.1	61197.2	52930.5	72349.6	62417.4	56970	50258.6	103240	47523	48426.6	54938.7	67895.9	55310.5	95177.9	51204.1	62080.1	4.52862e+06	4.13833e+06	0.735341	0.974103	0.945946	15.9187	16.7748	0.856071
fenalamide	334.226	5.2	1.56456e+06	1.81463e+06	1.25901e+06	1.52285e+06	2.3921e+06	1.87779e+06	1.69917e+06	1.21247e+06	1.36798e+06	2.11637e+06	2.00927e+06	1.35069e+06	1.14561e+06	1.70963e+06	792175	894110	681658	719108	508616	563022	851129	911383	791235	771142	649995	655844	847169	760536	2.11714	1.86e-06	4.99e-08	20.6172	19.4834	-1.13372
phe-gln	293.137	2.199	767291	714233	1.83506e+06	1.85653e+06	1.86096e+06	1.18479e+06	1.26169e+06	1.57895e+06	633988	407844	1.68528e+06	1.68488e+06	626974	631025	1.48475e+06	1.42842e+06	1.362e+06	1.28325e+06	940440	843353	844070	759028	473258	571219	986924	1.11966e+06	1.08236e+06	1.23469e+06	0.425435	0.609503	0.482401	20.021	19.9022	-0.118827
Closantel	661.853	7.139	912968	862060	26044.4	37780	34698	34504.5	1.1658e+06	1.04068e+06	47153.7	39700.8	776864	824079	26704.1	27303.6	24371.8	26612.4	61143.1	32024	38514.9	27762.3	235605	226886	89349.9	96529.2	1.12476e+06	1.2025e+06	26862	26836.4	0.58872	0.661031	0.540927	17.0824	16.3215	-0.760931
Sinigrin	358.027	5.057	1.30826e+06	1.32664e+06	899241	1.02592e+06	641690	643779	982049	906186	778171	845703	774819	825884	1.54647e+06	1.70777e+06	512366	488607	647311	691863	1.73122e+06	2.1041e+06	303221	398527	122454	264117	343522	400888	585274	607493	0.915299	0.00800219	0.00172931	19.8879	18.957	-0.93087
[FAhydroxy(20:4)]5S-hydroxy-12-keto-6Z_8E_10E_14Z-eicosatetraenoicacid	334.214	4.6035	124343	87724.2	711620	750188	148480	124952	2.91804e+06	2.7346e+06	1.26928e+06	1.2369e+06	11791573	1.18222e+07	110773	112042	71263.4	68679.6	1.37681e+06	1.49586e+06	319762	328570	662592	778754	103544	88918.6	427779	510703	159023	140016	0.862563	0.35326	0.227321	19.3074	18.1256	-1.18185
pyropheophorbidea	536.281	4.625	52188.1	73980.4	164360	215554	57585.3	54671.5	1.13284e+06	925104	46693	46446.3	48895.8	47694.7	235874	217951	46908.3	47607.9	65969.2	91506.2	53204.1	85384.8	51894.1	136140	127362	76057.9	48749.1	52328.9	52757.2	58438.6	0.764908	0.559957	0.427387	16.8634	16.0207	-0.842687
2-Hydroxy-22-methyltetracosanoic acid	398.376	8.241	924316	932554	1.21022e+06	1.19231e+06	1.18184e+06	1.13388e+06	924903	888614	2.5155e+06	2.88325e+06	1.38357e+06	1.25995e+06	1.22193e+06	1.457e+06	877992	978523	1.03876e+06	1.32534e+06	937535	888874	1.34645e+06	1.30702e+06	653133	631886	986470	1.05051e+06	602302	569641	1.0754	0.0824125	0.0310252	20.2849	19.7906	-0.494329
MOLLICELLIN B	382.105	4.395	708410	403611	137563	158229	122976	112102	149402	133432	96250	110043	129069	124347	139567	141937	89844.1	90561.7	86729.6	92751.3	122460	127378	84717.9	82862.3	80943.9	79797.3	98406	96938.3	90320.2	87408.9	0.945298	8.46e-05	6.93e-06	17.2646	16.5011	-0.763572
Methionylserine	236.083	3.402	135595	119928	356529	558510	128341	91984.4	1.20845e+06	1.18325e+06	79138.8	83798	85895.7	2.20172e+06	2.29193e+06	93256	74014.6	70245.2	407245	390215	335400	402254	73253.2	72150.2	71657.2	87032.5	69519.3	69108.9	73526.9	74266.2	0.919723	0.0189568	0.00490555	18.0727	16.8431	-1.22956
OLEOYL TYROSINE	445.318	5.573	1.38987e+06	1.67895e+06	994656	1.60145e+06	2.13567e+06	2.35982e+06	1.0581e+06	1.07354e+06	1.14903e+06	1.18895e+06	1.0861e+06	723821	679912	627195	946861	1.15716e+06	1.15849e+06	1.15509e+06	990332	928695	552084	453854	972477	903553	649294	800418	626114	435173	1.13782	0.0364114	0.0106002	20.1662	19.605	-0.561201
(1S,2R,3R,5Z,7E)-2-[(5-Hydroxypentyl)oxy]-9,10-secocholesta-5,7,10-triene-1,3-diol	502.402	8.078	1.9787e+06	1.37526e+06	1.17059e+06	1.14017e+06	1.83801e+06	2.55858e+06	1.95966e+06	1.81915e+06	951872	944868	979615	1.04623e+06	2.07104e+06	2.22052e+06	1.27016e+06	1.13454e+06	905989	825552	1.03017e+06	1.22971e+06	949483	825595	1.91452e+06	1.77026e+06	966295	919620	1.35117e+06	1.48886e+06	0.889257	0.0824125	0.0310252	20.5038	20.1242	-0.379628
(+)-abscisic acid beta-D-glucopyranosyl ester	426.189	2.206	609790	777757	2.05482e+06	1.7351e+06	1.67487e+06	1.30483e+06	1.24868e+06	2.5924e+06	1.30286e+06	1.01276e+06	833170	610219	861729	1.71997e+06	2.24058e+06	1.47883e+06	573060	467806	470960	405266	1.07538e+06	962428	273313	279849	1.03207e+06	913666	507984	595021	0.927656	0.0401725	0.012248	20.1867	19.358	-0.828741
2-(3,4-Dihydroxyphenyl)-3,7-dihydroxy-5-chromanesulfinic acid	338.046	3.4244	1.1051e+06	1.16677e+06	275071	357466	109395	99987.2	478882	464490	615655	620552	1.39956e+06	1.35128e+06	284521	335653	75743.7	77361.1	95042.9	115515	196091	284553	676007	660664	88400.1	82570.4	230502	252212	206504	218446	1.27337	0.0144013	0.00351854	18.823	17.437	-1.38598
Tivozanib	454.104	2.293	1.59876e+06	1.84962e+06	550953	970983	1.31015e+06	914079	1.66117e+06	1.31712e+06	709200	620929	820013	843575	543046	612273	375568	536015	1.59935e+06	1.41992e+06	233118	323543	636480	495787	627062	685713	541802	621518	127750	180164	1.10857	0.021686	0.00576106	19.8421	18.8779	-0.964222
(2R)-1-[(Hydroxy{[(1s,3R)-2,3,4,5,6-pentahydroxycyclohexyl]oxy}phosphoryl)oxy]-3-(palmitoyloxy)-2-propanyl (11Z,14Z)-11,14-icosadienoate	862.559	13.783	894438	655472	226722	543844	592922	574644	917981	1.14135e+06	630291	1.42729e+06	749391	622398	564611	700372	1.05436e+06	731337	314459	341369	333342	444273	1.14364e+06	2.94355e+06	1.64406e+06	1.80581e+06	857125	387398	450259	273962	0.311979	0.901452	0.83879	19.3696	19.386	0.0163504
Chelerythrine	348.124	3.052	1.48987e+06	1.28506e+06	928687	699318	781781	661534	1.83337e+06	1.9729e+06	385725	353186	1.20135e+06	1.07388e+06	948757	783473	1.48197e+06	1.76934e+06	1.91156e+06	1.54432e+06	1.33436e+06	1.12529e+06	1.28526e+06	1.30709e+06	2.1467e+06	1.98473e+06	1.44364e+06	1.60128e+06	1.01448e+06	960088	1.14555	0.021686	0.00576106	19.8088	20.4708	0.661981
N-[(10Z)-7-Isobutyl-3-isopropyl-5,8-dioxo-2-oxa-6,9-diazabicyclo[10.2.2]hexadeca-1(14),10,12,15-tetraen-4-yl]-1-methylprolinamide	470.288	4.943	1.5891e+06	1.46974e+06	848232	1.06754e+06	1.94998e+06	1.29576e+06	2.23093e+06	2.3387e+06	1.40258e+06	1.51621e+06	1.75252e+06	2.47579e+06	151024	141828	80208.2	149393	2.84177e+06	2.94955e+06	626402	694406	7.55329e+06	7.52248e+06	381509	443190	1.45738e+06	1.55556e+06	1.73599e+06	1.54276e+06	0.389367	0.974103	0.945946	20.1074	20.028	-0.0794698
benalaxyl	325.167	5.474	103989	139713	350631	422983	93523.2	84631.6	251088	166307	226495	1.22478e+06	1.36585e+06	242539	147438	1.09245e+06	576899	606408	71331.4	103596	106579	120310	72759.5	70179	71415.7	72048.4	572505	560048	69760.6	66977.3	0.790181	0.0891775	0.035045	18.0388	17.1116	-0.927145
3-[2-(3,5-Dihydroxyphenyl)ethyl]phenyl hydrogen sulfate	310.052	1.4425	1.67539e+06	1.83897e+06	1.9739e+06	902087	414035	1.57315e+06	677247	1.05097e+06	353058	1.18878e+06	668297	1.84166e+06	2.31086e+06	2.15033e+06	352640	552431	697445	483255	1.11867e+06	646145	1.3863e+06	1.13181e+06	258109	362181	720391	1.99898e+06	673780	1.38932e+06	0.928809	0.124901	0.0556167	20.1249	19.4505	-0.674454
Marimastat	331.21	2.959	167084	143515	139382	241489	943935	681373	1.2726e+06	1.06621e+06	400958	320981	413822	498289	154615	222080	114347	151332	1.17794e+06	1.10412e+06	137854	190700	128845	105778	93315.2	159072	872428	1.00131e+06	329983	289454	0.208973	0.35326	0.227321	18.4622	18.0332	-0.428999
NP-006862	336.23	5.578	647454	703433	775606	1.73358e+06	871134	780578	1.82654e+06	1.24671e+06	555837	561315	680165	690974	463283	438941	519532	444333	1.31529e+06	1.27069e+06	609091	674081	1.64652e+06	1.58311e+06	705307	618566	989549	996050	840443	759850	0.177951	0.661031	0.540927	19.5641	19.7072	0.143122
costatol	333.929	0.627	1.31207e+06	1.49644e+06	1.18382e+06	1.56013e+06	1.60237e+06	1.469e+06	1.50119e+06	1.30369e+06	1.24087e+06	1.15314e+06	1.66548e+06	1.42085e+06	1.42237e+06	1.3631e+06	5.71571e+06	5.4829e+06	1.03191e+06	1.07617e+06	1.29727e+06	1.12071e+06	950058	1.03462e+06	1.42523e+06	1.34378e+06	1.19856e+06	1.10637e+06	1.08062e+06	821257	0.360203	0.0493567	0.0162031	20.4156	20.4179	0.00225224
2-hydroxycerotic acid	412.391	8.558	935714	939858	1.3669e+06	1.39571e+06	1.08718e+06	1.01919e+06	841475	881222	2.38349e+06	2.25489e+06	1.23396e+06	1.21261e+06	1.34868e+06	1.47417e+06	896047	1.05058e+06	782403	869217	1.12576e+06	1.11584e+06	1.72259e+06	1.42774e+06	493013	442770	1.03602e+06	1.16889e+06	794860	728690	0.962577	0.106033	0.0443691	20.2503	19.8085	-0.441824
3-[(12-Hydroxyoctadecanoyl)oxy]-4-(trimethylammonio)butanoate	443.36	6.007	1.55063e+06	2.23151e+06	1.59931e+06	2.44733e+06	3.28411e+06	1.92158e+06	1.23464e+06	1.35868e+06	2.45948e+06	1.81816e+06	1.83872e+06	1.40328e+06	1.54423e+06	637987	1.10178e+06	1.52142e+06	1.03022e+06	967559	904650	1.18993e+06	580188	553106	1.36809e+06	1.4857e+06	1.14731e+06	1.19309e+06	903197	885862	1.47719	0.00100042	0.000130819	20.6937	19.9574	-0.73634
fluocortolone pivalate	460.265	5.088	121106	554553	113896	6.01567e+06	202512	206656	139312	106359	193318	172138	208211	165593	108904	200571	102564	95742.8	84808.5	227357	127875	111560	1.30699e+06	1.32351e+06	112508	88248	85028.8	123830	1.94171e+06	134470	0.228678	0.277619	0.163552	17.7615	17.5838	-0.17766
Testolate	320.198	5.376	2.57758e+06	1.54893e+06	1.72402e+06	2.31236e+06	2.98872e+06	2.29481e+06	988870	1.16638e+06	1.82157e+06	1.47857e+06	774660	1.56104e+06	1.27357e+06	1.38486e+06	2.75542e+06	2.22583e+06	2.37792e+06	2.36554e+06	1.26232e+06	1.10126e+06	1.93008e+06	1.71616e+06	1.0286e+06	1.06932e+06	1.00039e+06	1.1989e+06	1.83886e+06	1.77322e+06	0.004958	1	1	20.61	20.6042	-0.00585421
gemeprost	394.272	4.399	1.27736e+06	598854	241125	300585	1.34442e+06	1.10995e+06	500591	393745	499877	539633	275152	307929	517977	619401	641295	566275	390710	430431	279617	308021	1.05632e+06	1.10751e+06	625753	569438	566790	617742	146348	162133	0.339234	0.974103	0.945946	19.0009	18.807	-0.193902
Arachidic Acid	312.303	8.886	2.82746e+06	2.607e+06	962051	836041	733702	726252	978983	951167	931996	1.08471e+06	636759	517768	850496	760511	669205	1.00516e+06	1.41662e+06	1.46457e+06	1.12069e+06	1.07893e+06	1.26536e+06	1.42997e+06	1.66223e+06	1.33609e+06	747444	678855	1.17173e+06	1.30081e+06	0.162867	0.145823	0.0690475	19.8846	20.1023	0.217702
Myristamide	227.224	6.963	1.71517e+06	1.66393e+06	1.19452e+06	1.36869e+06	963499	1.47897e+06	967187	1.04664e+06	831561	1.18577e+06	1.43339e+06	1.32762e+06	2.03147e+06	1.02121e+06	1.10274e+06	1.20434e+06	806007	939921	845530	857919	812684	1.27504e+06	893003	916431	799741	944887	958768	851446	1.4329	0.00381688	0.000646216	20.2681	19.8323	-0.435764
metominostrobin	284.116	5.90267	2.64131e+06	2.00944e+06	785749	1.63734e+06	990083	1.4929e+06	1.26563e+06	1.21535e+06	1.11495e+06	3.98138e+06	4.17337e+06	1.17394e+06	897815	955580	1.30846e+06	1.61487e+06	1.34333e+06	1.651e+06	1.12164e+06	1.65236e+06	1.44073e+06	1.11868e+06	1.71896e+06	1.25505e+06	896663	736496	1.30185e+06	1.41524e+06	0.758005	0.993594	0.981969	20.5157	20.303	-0.212771
His-Leu	268.153	1.001	447855	451499	485819	569645	622905	640423	2.03346e+06	1.83049e+06	354472	437067	392717	410645	279771	569917	1.49519e+06	583541	637227	441745	440219	670838	5.39048e+06	3.90997e+06	630872	529583	553989	644071	466712	936595	0.567482	0.115625	0.0497355	19.1058	19.6709	0.565054
Tafenoquine	463.209	3.726	2.09372e+06	2.10682e+06	1.66591e+06	2.4559e+06	1.89048e+06	1.3615e+06	1.27491e+06	756835	1.57941e+06	1.48593e+06	1.54501e+06	661790	534028	1.83441e+06	1.50109e+06	2.56396e+06	1.44597e+06	1.24901e+06	990310	1.01238e+06	1.84737e+06	1.85194e+06	248079	357574	479056	685493	810636	970733	0.758317	0.19459	0.103523	20.4115	19.8693	-0.542206
3-[(4E,7E,10E,13E,16E,19E)-4,7,10,13,16,19-Docosahexaenoyloxy]-4-(trimethylammonio)butanoate	471.334	5.757	2.80065e+06	2.83847e+06	1.46289e+06	1.88449e+06	4.56776e+06	3.35275e+06	1.78348e+06	2.06352e+06	1.72672e+06	2.24775e+06	2.69572e+06	1.32626e+06	1.69229e+06	881653	630255	574796	866833	950500	1.08276e+06	1.12263e+06	622796	502918	682040	723506	1.23806e+06	1.31995e+06	354216	342369	1.7996	1.62e-05	9.47e-07	20.9774	19.4679	-1.50957
(2alpha,3beta,5xi,6beta,9xi)-2,3,6,23-Tetrahydroxyurs-12-en-28-oic acid	504.342	6.651	1.53103e+06	1.56583e+06	1.73227e+06	3.42939e+06	1.601e+06	1.97583e+06	1.11533e+06	1.18461e+06	948870	1.05579e+06	686453	1.03284e+06	1.59447e+06	956143	655084	726231	817022	1.46517e+06	549799	774768	285935	423711	1.0096e+06	704515	838492	893947	1.73627e+06	1.85585e+06	0.977973	0.0249317	0.00674339	20.3609	19.6239	-0.737
Apigenin7-O-beta-D-glucoside	432.105	2.311	99622.5	104345	107016	112449	112530	109051	99769.6	99272.9	94025.4	99528.4	101320	91632.4	93467.1	93986.4	90672.8	86684.3	463217	541286	984835	914299	387676	375004	84850	84189.6	84771.5	85075.3	243930	261919	1.13513	0.661031	0.540927	16.625	17.7792	1.15422
Aminoimidazoleribotide	295.058	0.655	840248	953520	861783	846407	990253	725331	742677	584226	728534	910530	1.01963e+06	568799	470930	563408	989044	1.28821e+06	972341	985536	1.11279e+06	864304	1.41312e+06	2.16448e+06	2.79164e+06	2.85766e+06	1.4356e+06	1.37266e+06	938502	865090	1.32558	0.000516558	5.97e-05	19.5209	20.3258	0.804848
Emivirine	302.162	3.452	570015	507034	588355	153967	2.73994e+06	3.29447e+06	611570	332006	832621	133030	126117	219357	219589	376047	1.87044e+06	1.19382e+06	509802	147196	1.49324e+06	885443	6.51857e+06	5.12767e+06	2.65642e+06	4.83085e+06	893821	558838	1.55137e+06	2.59402e+06	1.06257	0.0249317	0.00674339	18.7652	20.4728	1.70766
LysoSM(d18:1)	465.344	5.596	2.05951e+06	2.15179e+06	2.2594e+06	2.12522e+06	4.25071e+06	2.70263e+06	1.88653e+06	1.69659e+06	2.65683e+06	2.37182e+06	2.10648e+06	1.57185e+06	1.7553e+06	1.33974e+06	1.23393e+06	1.17099e+06	1.02323e+06	1.09273e+06	576487	528317	700733	645564	883817	828582	1.24632e+06	1.10546e+06	1.00919e+06	846655	1.87276	1.86e-06	4.99e-08	21.0193	19.7615	-1.25787
Melagatran	429.239	2.845	1.82201e+06	1.92552e+06	1.90756e+06	2.1612e+06	2.17381e+06	1.80635e+06	2.10774e+06	1.93446e+06	1.72501e+06	2.38416e+06	2.19962e+06	3.29443e+06	1.31737e+06	1.37188e+06	1.16698e+06	1.30441e+06	628204	787290	1.00604e+06	920195	928091	856712	1.56739e+06	1.08734e+06	671154	812783	576162	507322	1.97438	4.6e-06	1.99e-07	20.9035	19.7365	-1.16698
tyr-thr	282.121	2.35	2.61372e+06	4.41594e+06	4.23906e+06	4.84026e+06	6.0698e+06	5.39528e+06	1.08475e+06	1.00584e+06	1.01759e+06	812312	971052	694286	608908	915401	1.58221e+06	1.51419e+06	1.8093e+06	552078	1.02223e+06	2.24062e+06	1.02453e+06	1.0216e+06	861102	1.13706e+06	1.4115e+06	1.14985e+06	4.11965e+06	4.45439e+06	0.460454	0.974103	0.945946	20.743	20.4592	-0.283839
N-Acetyl-L-tyrosine	223.084	2.226	959469	1.05866e+06	1.11502e+06	1.40684e+06	939134	691294	942333	885551	1.33062e+06	1.9352e+06	852170	893918	951953	1.03856e+06	2.75778e+06	3.44693e+06	872068	888182	1.13516e+06	1.28231e+06	829958	737630	902333	1.07417e+06	878660	976864	490724	536933	0.212067	0.583303	0.454438	19.9847	19.969	-0.015645
(2R)-3-{[(2-Aminoethoxy)(hydroxy)phosphoryl]oxy}-2-hydroxypropyl pentadecanoate	439.268	2.837	2.45525e+06	2.14743e+06	1.76631e+06	2.21383e+06	2.42762e+06	2.4945e+06	1.6239e+06	1.84053e+06	1.70867e+06	1.72476e+06	2.55002e+06	1.82991e+06	1.32164e+06	1.45658e+06	777803	746661	775818	594428	879915	939781	780777	1.11189e+06	597411	821954	563057	557282	541677	521651	2.15654	1.86e-06	4.99e-08	20.8794	19.4387	-1.44075
10-(3,4-Dihydroxy-6-methyl-5-methylene-2-heptanyl)-5,6-dihydroxy-7a,9a-dimethylhexadecahydro-3H-benzo[c]indeno[5,4-e]oxepin-3-one	478.329	5.681	1.26734e+06	1.77326e+06	3.344e+06	5.01796e+06	912771	718678	2.44523e+06	1.69874e+06	1.16151e+06	1.03949e+06	842703	963813	597590	983599	831181	614812	1.7205e+06	642021	1.65728e+06	1.87353e+06	505234	680630	324784	230654	796868	770206	555693	798253	0.869802	0.0280814	0.00786587	20.3522	19.4783	-0.873883
7,8-Dihydroxy-3,4,15-triacetoxyscirpenol	440.168	3.431	2.11258e+06	2.17185e+06	2.06911e+06	2.37526e+06	1.71135e+06	1.86705e+06	1.54232e+06	1.32918e+06	581361	462946	550078	490489	941343	943242	1.51588e+06	1.54757e+06	877307	839137	2.86451e+06	3.13045e+06	1.67517e+06	1.54601e+06	1.00801e+06	1.08736e+06	946850	1.31697e+06	895390	702806	0.11659	0.993594	0.981969	20.1638	20.2965	0.132633
4beta-methylzymosterol-4-carbaldehyde	426.349	7.936	1.97576e+06	1.96753e+06	1.07051e+06	1.57942e+06	1.32979e+06	1.69348e+06	1.93823e+06	1.03168e+06	1.6716e+06	1.12648e+06	1.38521e+06	1.73548e+06	2.26345e+06	988171	1.07827e+06	1.63186e+06	1.08297e+06	1.34702e+06	1.43408e+06	1.33302e+06	409847	952178	967406	746617	1.24777e+06	1.16969e+06	1.08741e+06	1.13275e+06	1.30361	0.0401725	0.012248	20.5192	20.0254	-0.493797
2-Hydroxy-2-(4-methyl-2-oxocyclohexyl)propyl hexopyranoside	348.179	6.409	1.66641e+06	1.3324e+06	1.08165e+06	1.06355e+06	863726	1.01746e+06	984858	1.2206e+06	901875	1.05713e+06	973170	1.38973e+06	1.19798e+06	1.34024e+06	860176	872832	966989	849642	1.06316e+06	809351	1.0698e+06	960921	634953	466422	856852	762790	1.28843e+06	758626	1.33989	0.0044738	0.000794384	20.1088	19.6976	-0.411279
(Z)-thiacloprid	252.024	2.946	2.23673e+06	2.21455e+06	812734	1.16527e+06	884557	1.06269e+06	295349	278181	6.27142e+06	6.27183e+06	3.13727e+06	3.18113e+06	4.1013e+06	3.94234e+06	1.26968e+06	1.24281e+06	400969	387638	430314	450758	1.26458e+06	1.34826e+06	575218	986577	2.24592e+06	2.8008e+06	502763	407458	1.17087	0.145823	0.0690475	20.7292	19.6405	-1.08875
12-epi Leukotriene B4	336.23	5.245	454313	490637	383939	402225	2.3576e+06	1.79762e+06	292990	283619	443435	502201	217620	168841	332605	235817	360535	368538	210666	246799	738638	780228	476735	448047	692769	801482	196986	189494	2.68867e+06	2.32198e+06	0.327416	0.661031	0.540927	18.7193	18.9923	0.273001
(3a,5b,7a,12a)-24-[(carboxymethyl)amino]-1,12-dihydroxy-24-oxocholan-3-yl-b-D-Glucopyranosiduronic acid	641.342	3.848	85468.6	82009.8	242550	201172	917198	598746	3.43704e+06	3.1246e+06	81105	107126	111343	189558	120342	142525	1.57842e+06	1.77895e+06	3.13199e+06	4.0339e+06	92051.1	97155.1	93536.2	105544	111023	141811	549029	513225	1.32041e+06	1.33061e+06	0.420877	0.536865	0.401263	17.9864	18.8371	0.850708
Desoxycortone21-D-glucoside	492.273	2.399	3.57247e+06	3.59746e+06	114943	164500	3.58516e+06	2.0992e+06	1.40709e+06	1.22192e+06	2.45251e+06	219417	219175	104395	107852	2.42815e+06	110623	165210	72778.5	72226.6	829711	685084	645627	625911	1.77892e+06	2.19696e+06	178206	220621	74127.5	77239.2	0.954615	0.134147	0.0620417	19.4584	18.1017	-1.35674
cyclo-dopa5-O-glucoside	357.106	1.8915	133699	137759	158431	174299	1.54523e+06	1.40668e+06	133373	144245	120057	163532	129333	135678	132579	125419	140154	141520	6.70098e+06	6.01916e+06	129701	135523	286347	328722	224085	154167	1.56923e+06	2.22037e+06	520042	553220	0.739681	0.0493567	0.0162031	17.5791	18.9021	1.32294
1-Methoxypyrene	232.088	2.46	3.32449e+06	5.18658e+06	1.97355e+06	7.24209e+06	1.59214e+06	810069	6.58785e+06	5.40931e+06	712030	5.68779e+06	4.25498e+06	3.40695e+06	2.81602e+06	2.32702e+06	485071	2.34793e+06	995459	3.99539e+06	1.62311e+06	1.33126e+06	1.01383e+06	1.5068e+06	158757	179568	781066	1.1478e+06	1.87411e+06	287228	1.54372	0.00609385	0.0011827	21.5069	19.7686	-1.73832
(5Z_9E_14Z)-(8xi_11R_12S)-11_12-Epoxy-8-hydroxyicosa-5_9_14-trienoicacid	336.23	4.989	161963	63033.8	1.72441e+06	2.23777e+06	690075	423329	1.32567e+07	1.20587e+07	1.57932e+06	1.59404e+06	1.56271e+08	1.43826e+08	136103	63488.1	92292	104976	3.73709e+06	1.5655e+07	258144	349695	318712	329480	769047	898204	1.12412e+06	973300	194200	203025	0.771599	0.418546	0.285176	20.6325	19.0309	-1.60155
(2R_3S)-3-Isopropylmalate	176.068	2.502	485482	801157	551281	535210	560885	688364	427995	490446	462395	628090	630005	619056	1.1192e+06	550250	945509	595615	1.17193e+06	492430	678008	846866	1.09881e+06	1.02867e+06	628603	533641	901874	1.2382e+06	667651	458976	0.889882	0.106033	0.0443691	19.1751	19.5481	0.372991
desferrioxamine G	618.36	2.425	3.71124e+06	3.45978e+06	3.71242e+06	1.37393e+06	6.169e+06	5.84289e+06	1.69209e+06	2.37124e+06	2.79983e+06	2.66803e+06	3.98906e+06	1.36621e+06	1.77469e+06	3.70797e+06	772096	625823	1.34819e+06	1.81471e+06	1.52731e+06	1.2896e+06	1.74711e+06	2.47701e+06	1.15845e+06	911233	1.12798e+06	1.22834e+06	2.30092e+06	2.31539e+06	1.43475	0.00148639	0.00021278	21.4512	20.3812	-1.07
fluacrypyrim	426.14	3.052	2.71257e+06	2.24594e+06	2.17378e+06	1.49319e+06	1.5422e+06	1.52167e+06	2.4993e+06	3.05496e+06	899191	656629	1.9598e+06	1.65629e+06	1.55448e+06	984330	2.04345e+06	2.4502e+06	1.89784e+06	1.40817e+06	1.83636e+06	1.40724e+06	1.69028e+06	1.42115e+06	1.87681e+06	1.84469e+06	1.25445e+06	1.31167e+06	939113	988358	0.365124	0.559957	0.427387	20.6474	20.5586	-0.0887395
perphenazine decanoate	557.287	5.86	1.57691e+06	1.64076e+06	2.02926e+06	1.86222e+06	1.69688e+06	1.58316e+06	1.44686e+06	1.33573e+06	1.18358e+06	1.10275e+06	1.30565e+06	1.08447e+06	1.29913e+06	1.34005e+06	663507	926571	856973	1.09938e+06	973224	413053	2.01196e+06	2.83455e+06	1.19228e+06	968500	879670	945402	800455	907487	0.864276	0.00696382	0.00143302	20.4567	19.9237	-0.533
3-[(6-Oxodecanoyl)oxy]-4-(trimethylammonio)butanoate	329.219	3.559	1.43904e+06	1.24679e+06	1.05554e+06	1.83079e+06	1.32241e+06	1.15257e+06	3.31847e+06	2.6134e+06	1.30018e+06	1.09086e+06	1.05337e+06	1.64252e+06	1.71444e+06	1.10993e+06	753281	660352	953308	882226	1.2028e+06	862495	744437	908634	625822	806964	1.3295e+06	1.36674e+06	1.0012e+06	1.09198e+06	1.30731	0.00218934	0.000337516	20.4845	19.8056	-0.678936
Cholicacidglucuronide	584.32	3.95767	1.28024e+06	1.29583e+06	1.09379e+06	1.33156e+06	1.22517e+06	974598	1.78881e+06	1.8472e+06	678419	760383	1.51578e+06	1.4358e+06	1.56967e+06	1.08658e+06	831900	825065	430049	452204	505340	646527	2.53452e+06	3.08373e+06	2.61493e+06	2.45462e+06	538224	512749	1.64751e+06	1.91445e+06	0.139213	0.713693	0.602685	20.2309	19.9979	-0.232922
3beta-Hydroxy-4beta-methyl-5alpha-cholest-7-ene-4alpha-carboxylate	444.359	7.936	2.48959e+06	2.10084e+06	1.15286e+06	1.72685e+06	1.4805e+06	1.82147e+06	2.02848e+06	2.34623e+06	1.89003e+06	1.24156e+06	1.56514e+06	2.31765e+06	2.29572e+06	959853	1.29401e+06	1.4862e+06	1.23154e+06	1.35161e+06	1.45914e+06	1.60359e+06	506292	1.0332e+06	1.01484e+06	837847	1.42213e+06	1.31559e+06	1.23695e+06	1.27745e+06	1.45695	0.00931689	0.00207754	20.7381	20.1673	-0.57082
Cholestane-3-7-12-25-tetrol-3-glucuronide	612.387	4.767	1.40479e+06	1.43815e+06	1.38372e+06	2.2285e+06	2.26072e+06	2.08736e+06	1.17764e+06	1.19595e+06	1.23004e+06	1.48247e+06	1.26612e+06	1.28784e+06	861023	894359	970938	1.00524e+06	1.13184e+06	1.48118e+06	1.58689e+06	1.65803e+06	2.57366e+06	2.29397e+06	2.49332e+06	2.59428e+06	717244	943477	2.63469e+06	2.52503e+06	0.657726	0.374896	0.24563	20.4006	20.6124	0.211774
Genipin	226.084	3.78	9.15566e+06	9.35418e+06	814851	1.02158e+06	1.22015e+06	1.02258e+06	926422	989561	730942	785476	3.97143e+06	3.7828e+06	3.28065e+06	3.52142e+06	1.43569e+06	1.34732e+06	435773	546036	1.9133e+06	2.0217e+06	539614	736112	298495	247542	671965	701030	1.02694e+06	984868	1.08656	0.0401725	0.012248	20.8593	19.551	-1.3083
difenoconazole	405.065	5.513	1.60996e+06	1.68004e+06	1.63775e+06	1.53313e+06	1.38817e+06	1.34026e+06	1.54099e+06	1.43524e+06	1.09496e+06	1.07409e+06	1.56349e+06	1.5563e+06	1.18009e+06	895589	564676	585439	522712	436894	706808	661090	625939	554532	892654	962002	1.12864e+06	1.38754e+06	579191	684852	1.90553	6.22e-05	4.84e-06	20.3888	19.4131	-0.975685
1-Oleoyl-rac-glycerol	356.293	6.944	584107	672276	517350	732202	1.35611e+06	1.15e+06	899716	902372	1.72779e+06	1.87051e+06	897643	968006	1.58866e+06	1.50794e+06	589141	644819	1.38229e+06	1.37785e+06	800066	696484	1.0395e+06	1.05746e+06	673991	588971	681227	604792	441820	486708	0.994955	0.134147	0.0620417	19.956	19.5027	-0.453216
Foretinib	632.247	4.716	630279	587263	3.23535e+06	3.01579e+06	1.81195e+06	1.10911e+06	2.094e+06	2.18599e+06	624735	3.95162e+06	3.25655e+06	1.1738e+06	1.79135e+06	1.53484e+06	1.0075e+06	4.20923e+06	582650	650960	441875	359226	309340	409392	462701	473292	310505	284031	2.12213e+06	1.77759e+06	1.0355	0.0125889	0.00296311	20.6281	19.308	-1.32008
Kahweol	314.187	5.486	1.15923e+06	1.15596e+06	796488	1.45304e+06	2.14437e+06	1.4125e+06	632943	549155	813357	1.3122e+06	1.6427e+06	862969	852487	975888	1.22487e+06	1.39791e+06	753534	900290	568452	568861	667743	798216	531535	609384	881409	823489	302609	296771	1.25527	0.044466	0.0141079	20.0058	19.3683	-0.637524
(3Z)-Phytochromobilin	584.262	5.57233	2.97803e+06	2.70549e+06	866691	1.87267e+06	3.09961e+06	3.22131e+06	1.08579e+06	1.0177e+06	1.03038e+06	1.83809e+06	2.13012e+06	1.69333e+06	1.37814e+06	818923	1.3432e+06	2.43796e+06	1.85069e+06	2.04261e+06	1.36116e+06	1.25643e+06	781861	989002	1.9272e+06	1.86245e+06	1.00882e+06	962200	1.23083e+06	974946	0.747318	0.374896	0.24563	20.6544	20.3671	-0.287329
(1S,3R,5Z,7E,9xi,20S)-20-(3-Methylbutoxy)-9,10-secopregna-5,7,10-triene-1,3-diol	402.312	4.148	1.26071e+06	1.22846e+06	1.91255e+06	1.98127e+06	2.36976e+06	1.87353e+06	1.48956e+06	1.28243e+06	1.20885e+06	1.31779e+06	1.25124e+06	638533	660397	769091	1.17212e+06	1.31887e+06	1.09062e+06	1.07812e+06	796512	685516	1.47429e+06	1.58762e+06	1.46547e+06	1.51562e+06	1.25278e+06	1.25376e+06	799298	856197	0.571986	0.536865	0.401263	20.2893	20.1081	-0.181168
PC(o-18:2(9Z,12Z)/18:2(9Z,12Z))	767.581	7.29	2.05739e+06	2.91114e+06	1.3058e+06	2.61246e+06	4.09342e+06	1.87587e+06	2.39665e+06	2.0361e+06	1.72314e+06	1.72732e+06	1.61802e+06	1.79126e+06	1.4129e+06	1.10924e+06	1.66339e+06	1.738e+06	952747	1.1967e+06	2.72061e+06	1.44304e+06	366599	1.07777e+06	1.38029e+06	1.0707e+06	890669	1.03633e+06	1.00612e+06	667018	1.34115	0.0044738	0.000794384	20.8842	20.0906	-0.793622
N~6~,N~6~-Dimethyllysine	174.137	0.649	793838	998410	493734	600271	1.30495e+06	1.20444e+06	1.32612e+06	1.01587e+06	1.4659e+06	761108	589099	1.03509e+06	578377	2.64276e+06	836107	958379	780298	515940	1.10487e+06	886552	668256	550025	742733	580361	1.15326e+06	703650	867094	662266	0.729647	0.277619	0.163552	19.8636	19.5443	-0.319321
Indole-3-acryloylglycine	244.084	3.2795	346425	423484	580660	854787	1.06979e+06	818308	2.09095e+06	1.67974e+06	1.11793e+06	931818	480826	874319	1.40819e+06	1.24364e+06	966326	665823	863534	651487	548422	691080	1.03674e+06	1.10102e+06	1.19567e+06	1.24341e+06	753072	84898.6	3.02305e+06	2.67132e+06	0.295376	1	1	19.75	19.7132	-0.0367504
[SP(20:0)]N-(eicosanoyl)-sphing-4-enine	593.573	0.727	694684	891413	844466	498934	498524	527047	1.10107e+06	821741	1.39235e+06	1.05506e+06	813937	695406	148178	807179	121715	121681	1.88113e+06	896953	284150	194395	1.27035e+06	1.22171e+06	236032	184884	1.12835e+06	1.16284e+06	1.21458e+06	1.27189e+06	0.108245	0.797171	0.700611	19.4072	19.0483	-0.35891
Hexadecanedioic acid mono-L-carnitine ester	429.308	4.573	1.6435e+06	1.49377e+06	1.16604e+06	1.65354e+06	4.0752e+06	3.32123e+06	1.3851e+06	1.80079e+06	709416	974824	1.01376e+06	1.22785e+06	1.33099e+06	1.09819e+06	806744	813531	1.10403e+06	1.02827e+06	936575	829973	646129	602059	954974	1.00268e+06	635949	668023	486838	449143	1.30827	0.000242098	2.53e-05	20.4781	19.5286	-0.949463
Hydrocortisone butyrate (JP15/USP)	432.251	6.001	4.24431e+06	1.69131e+06	3.25086e+06	4.11486e+06	3.20266e+06	2.601e+06	2.90191e+06	2.97077e+06	1.77479e+06	2.04923e+06	2.6711e+06	2.59116e+06	1.57033e+06	1.56715e+06	761435	670216	1.86877e+06	2.00856e+06	974008	1.68982e+06	1.42953e+06	1.62922e+06	1.08668e+06	1.52438e+06	1.35697e+06	1.37635e+06	1.37811e+06	1.23945e+06	1.66811	0.000149268	1.36e-05	21.2676	20.3086	-0.959028
7-Acetoxy-4-hydroxy-N,N,N-trimethyl-3,5,9-trioxa-4-phosphapentacosan-1-aminium 4-oxide	524.371	5.077	326444	382516	749903	872725	974742	695746	3.6632e+06	3.70345e+06	341901	298565	657187	688928	347151	399737	892192	890712	93357	80191.8	341623	416787	655244	797554	2.17516e+06	2.06392e+06	467850	553282	233135	244543	0.355104	0.609503	0.482401	19.3818	18.856	-0.525801
3-hydroxyhexadecanoylcarnitine	415.329	5.566	2.22009e+06	2.28158e+06	1.89002e+06	2.27408e+06	4.6399e+06	3.14726e+06	1.87385e+06	1.77835e+06	2.44253e+06	2.43967e+06	2.28836e+06	1.81867e+06	2.04872e+06	1.63242e+06	1.79343e+06	1.87597e+06	1.08876e+06	1.22184e+06	1.18517e+06	1.224e+06	874741	837820	1.51853e+06	1.53115e+06	1.56699e+06	1.50106e+06	1.46443e+06	1.29176e+06	1.59952	2.24e-05	1.5e-06	21.1046	20.3331	-0.771548
Dobutamine	301.167	4.775	224177	126194	599568	638600	106821	103379	409679	215820	1.83523e+06	3.02469e+06	2.68992e+06	446015	549421	2.1922e+06	128362	276858	179975	329043	132784	152275	109639	113158	128125	89561.9	971460	1.02691e+06	105523	111117	1.08423	0.0891775	0.035045	18.9655	17.5233	-1.44222
(4S)-4-{[(9Z)-3-Hydroxy-9-hexadecenoyl]oxy}-4-(trimethylammonio)butanoate	413.313	5.946	2.51417e+06	2.14323e+06	1.54879e+06	1.97343e+06	2.46989e+06	2.08177e+06	1.57301e+06	1.23526e+06	1.84756e+06	1.68188e+06	1.36819e+06	1.5975e+06	2.22696e+06	1.40833e+06	1.28011e+06	1.27063e+06	821719	992940	897182	1.00828e+06	975890	1.21934e+06	812705	1.07835e+06	1.07755e+06	1.09865e+06	1.17943e+06	1.34003e+06	1.86889	7.14e-06	3.49e-07	20.7727	20.0193	-0.753365
Iniparib	291.935	0.641	1.80123e+06	1.67284e+06	2.51382e+06	1.58632e+06	1.66509e+06	1.35003e+06	1.54995e+06	1.29844e+06	1.70678e+06	1.63738e+06	1.36221e+06	1.59566e+06	1.35827e+06	1.53068e+06	1.25337e+06	1.34873e+06	1.39056e+06	1.25803e+06	1.24857e+06	1.62131e+06	830018	973678	1.26267e+06	1.20509e+06	1.52526e+06	1.15885e+06	1.40362e+06	1.17352e+06	1.26886	0.0012278	0.000167312	20.6047	20.2474	-0.357243
2-Oxobutyric acid	102.031	13.9725	5.37918e+06	2.94272e+08	5.09869e+08	5.89774e+08	2.86357e+08	6.20977e+08	613692571	3.95507e+08	6.76255e+08	5.84213e+08	3.96147e+08	6.19993e+06	6.53896e+08	5.61656e+08	3.27311e+08	3.26598e+08	228130177	6.08186e+08	2.61429e+06	5.47281e+08	5.7781e+08	6.03963e+08	4.99094e+08	4.46808e+08	2.2166e+08	3.82152e+08	3.72049e+08	388722069	0.252073	0.35326	0.227321	27.967	28.0717	0.104739
17α-Hydroxyprogesterone	330.219	3.399	1.67113e+06	1.72561e+06	2.45243e+06	2.54016e+06	2.83262e+06	1.80084e+06	2.21485e+06	1.26792e+06	1.24092e+06	2.49333e+06	2.29348e+06	1.71212e+06	1.57021e+06	1.12811e+06	923723	1.12931e+06	1.50886e+06	1.45685e+06	1.09856e+06	1.41548e+06	876088	839430	850962	936265	1.2867e+06	1.17133e+06	1.09377e+06	1.01936e+06	1.75245	0.000242098	2.53e-05	20.8198	20.061	-0.758817
(2R)-1-(Octanoyloxy)-3-(phosphonooxy)-2-propanyl stearate	564.378	2.79	3.74437e+06	1.7813e+06	2.25738e+06	2.20209e+06	1.23834e+06	3.69795e+06	827893	1.67679e+06	1.15893e+06	1.09089e+06	1.72572e+06	1.40529e+06	1.04602e+06	1.79477e+06	1.75744e+06	1.38623e+06	1.58656e+06	1.81919e+06	1.71324e+06	1.56243e+06	1.05514e+06	1.20436e+06	1.82021e+06	1.48186e+06	2.04908e+06	1.32691e+06	2.44279e+06	1.64919e+06	0.234409	0.993594	0.981969	20.6633	20.6076	-0.0556909
N-[3-Carboxy-2-(carboxymethyl)-2-hydroxypropanoyl]glutamic acid	321.069	6.91	676403	790400	772735	693153	657374	759069	617019	540660	600227	346367	426654	466453	714352	436854	467283	450179	404036	402717	377097	414557	456906	595988	313129	356949	292991	196284	444467	346438	1.50972	0.00218934	0.000337516	19.1697	18.5456	-0.624094
(2R)-3-{[(2-Aminoethoxy)(hydroxy)phosphoryl]oxy}-2-(octanoyloxy)propyl octanoate	467.264	3.90167	3.61545e+06	3.35199e+06	3.47929e+06	3.72745e+06	4.97568e+06	3.51572e+06	1.53791e+06	1.41108e+06	1.84756e+06	1.76095e+06	1.80381e+06	1.3651e+06	1.09479e+06	1.05384e+06	1.28178e+06	1.32958e+06	1.2291e+06	1.30653e+06	1.94242e+06	2.03753e+06	1.80073e+06	1.93558e+06	986067	990641	1.71293e+06	1.47904e+06	1.51623e+06	1.66526e+06	1.10531	0.124901	0.0556167	21.0566	20.4946	-0.562069
11-Methyl-5-(11-methyl-6-oxo-7,11-diazatricyclo[7.3.1.0~2,7~]tridec-2-en-3-yl)-7,11-diazatricyclo[7.3.1.0~2,7~]trideca-2,4-dien-6-one	408.254	5.246	108996	304295	1.05486e+06	1.90045e+06	132056	124755	252794	89975	486940	682700	350171	385257	140386	234258	107150	58729.1	139623	153017	775472	879003	117100	93679.6	81677	134760	3.76374e+06	4.66575e+06	57378.7	191647	0.338273	0.418546	0.285176	18.1674	17.8743	-0.29315
Homovanillicacidsulfate	262.014	2.2665	3.17244e+06	3.09159e+06	1.23149e+06	1.45145e+06	759553	548773	1.61129e+06	1.40933e+06	609512	705529	3.8992e+06	3.28488e+06	1.86542e+06	1.62475e+06	1.70924e+06	1.88404e+06	369025	361909	1.21535e+06	1.32517e+06	1.24056e+06	1.07781e+06	593691	689511	1.53059e+06	1.87156e+06	1.189e+06	1.56369e+06	0.924009	0.294423	0.178112	20.5111	20.004	-0.507146
Pancratistatin	325.08	1.047	117072	143224	1.43139e+06	1.00033e+06	476792	900562	655040	893908	118433	117103	622921	1.2009e+06	783330	686454	253528	303923	2.03214e+06	1.48037e+06	2.74805e+06	2.47042e+06	126688	140476	157142	202675	2.07398e+06	1.9297e+06	1.75247e+06	2.69715e+06	0.973388	0.19459	0.103523	18.8703	19.5109	0.640629
Dibutyl malate	246.146	3.77967	2.59092e+06	3.07879e+06	600807	894847	1.83275e+06	1.35998e+06	938092	826211	623053	640425	968554	950686	1.13392e+06	1.35754e+06	390091	479054	792151	828884	715820	773341	695916	705428	782068	766391	570680	671267	1.96286e+06	1.96618e+06	0.756498	0.0891775	0.035045	20.0907	19.5687	-0.522076
[ST(2:0)]cholest-5-en-3beta_22R-diol	402.349	6.927	1.9077e+06	1.57069e+06	1.78146e+06	2.7456e+06	1.59081e+06	1.34426e+06	1.96393e+06	1.61977e+06	2.02339e+06	1.2892e+06	1.56469e+06	2.46439e+06	2.6054e+06	1.06242e+06	471984	480587	1.30671e+06	1.27888e+06	900813	757839	1.35058e+06	1.63515e+06	934385	855531	902655	978691	2.49696e+06	1.45438e+06	1.34562	0.0044738	0.000794384	20.7486	19.971	-0.777659
Taxa-4(20)_11(12)-dien-5alpha-acetoxy-10beta-ol	346.251	6.434	945195	1.10908e+06	512203	734744	1.0964e+06	804264	755511	666084	1.01757e+06	1.28006e+06	508661	469948	355242	402668	473594	486770	1.42895e+06	1.53452e+06	850021	841748	2.34955e+06	2.26387e+06	1.05978e+06	1.08822e+06	1.86897e+06	1.30211e+06	1.36833e+06	1.4144e+06	1.21478	0.0189568	0.00490555	19.4314	20.1734	0.742016
15S-hydroxyeicosatrienoic acid	322.251	6.518	1.18221e+06	1.17898e+06	955722	1.23959e+06	1.69446e+06	1.41578e+06	1.76011e+06	1.22518e+06	1.40782e+06	1.6745e+06	1.1726e+06	1.10528e+06	857718	773187	687054	663070	1.2129e+06	1.26143e+06	787762	938082	1.58749e+06	1.52385e+06	1.38094e+06	1.39984e+06	1.17065e+06	1.24078e+06	1.32887e+06	1.32782e+06	0.364984	0.823434	0.73446	20.2254	20.1191	-0.10624
terpendole K	517.281	4.977	59549.9	60238	76819.6	63133.1	123375	85012.3	105406	93631.8	398912	319936	69937.7	72280.5	74232.1	59249.8	682442	783265	1.18783e+06	1.77937e+06	1.6391e+06	1.51129e+06	1.5055e+06	604198	1.60848e+06	1.65384e+06	2.07712e+06	2.06604e+06	1.21199e+06	1.34173e+06	2.10099	1.86e-06	4.99e-08	16.5405	20.3289	3.78843
18-acetoxy-1alpha-hydroxyvitamin D3	458.339	6.148	1.01556e+06	831159	1.12694e+06	1.44626e+06	1.22512e+06	1.0762e+06	1.99385e+06	1.83607e+06	687808	572268	874821	756400	991895	865244	723989	425424	569357	693447	607120	902494	730462	898080	753717	992117	479357	501364	616123	711867	1.27878	0.00696382	0.00143302	19.9723	19.3472	-0.625067
Remikiren	630.346	2.958	1.408e+06	1.7508e+06	1.56125e+06	1.50383e+06	957069	1.00739e+06	1.76611e+06	1.87519e+06	1.23468e+06	1.4626e+06	1.30653e+06	1.45493e+06	1.1122e+06	1.38605e+06	9.36773e+06	1.09018e+06	1.58092e+06	929548	917083	2.84988e+07	802549	1.58372e+06	1.03527e+06	1.87223e+06	1.03474e+06	1.24987e+06	685401	525616	0.512489	0.397229	0.26491	20.4038	20.5612	0.157341
lamifiban	468.199	3.95	1.9364e+06	1.83238e+06	2.97395e+06	2.00075e+06	5.06892e+06	3.47996e+06	1.86547e+06	2.45508e+06	459867	471449	828816	799516	1.01735e+06	971461	803818	821156	1.42203e+06	1.75383e+06	2.75617e+06	2.98035e+06	1.97075e+06	1.95836e+06	2.47881e+06	2.6995e+06	781806	781129	653158	550221	0.259429	0.797171	0.700611	20.4973	20.3787	-0.118558
Onapristone	449.291	7.265	5.00354e+06	4.79449e+06	2.55508e+06	3.09011e+06	3.00645e+06	2.21791e+06	1054172	831613	2.0057e+06	2.00539e+06	1.87729e+06	2.89493e+06	3.26525e+06	2.47652e+06	5.17874e+06	4.54844e+06	1.44566e+06	1.51132e+06	2.12488e+06	2.16462e+06	1.11264e+06	1.28673e+06	539678	473537	1.4654e+06	1.07668e+06	1.23691e+06	1.09063e+06	0.78844	0.0891775	0.035045	21.1872	20.4692	-0.718013
persin	380.292	7.0965	1.97816e+06	1.50263e+06	1.67529e+06	1.93347e+06	2.37884e+06	2.24648e+06	1.88858e+06	1.56815e+06	1.94796e+06	2.38882e+06	856783	1.04429e+06	1.43963e+06	1.31876e+06	1.15243e+06	1.23783e+06	711940	703853	727794	1.05104e+06	798448	1.15023e+06	1.24134e+06	1.0558e+06	524296	456637	577065	563561	1.77852	0.000149268	1.36e-05	20.6626	19.6254	-1.03719
[FAoxo(6:0)]N-(3-oxo-hexanoyl)-homoserinelactone	213.1	2.199	2.40169e+06	5.01375e+06	4.02331e+06	2.9154e+06	4.28917e+06	3.59918e+06	1.65468e+06	1.62119e+06	1.31525e+06	1.66554e+06	1.66671e+06	1.39247e+06	1.14947e+06	1.7402e+06	1.46506e+06	1.34267e+06	2.22947e+06	2.40013e+06	2.06387e+06	1.62465e+06	1.42021e+06	1.22533e+06	1.49697e+06	1.09677e+06	1.52576e+06	1.67916e+06	6.32705e+06	3.92292e+06	0.215923	0.442141	0.306426	21.0644	20.8349	-0.229537
3-Devinyl-3-(1-hydroxyethyl)-chlorophyllide a	632.249	4.725	644898	712579	2.46994e+06	3.09814e+06	1.36395e+06	971021	2.04146e+06	1.65681e+06	520658	706224	3.94677e+06	3.05157e+06	1.11527e+06	1.69144e+06	294439	260493	891720	4.38874e+06	389018	751868	1.78253e+06	1.89901e+06	390572	389141	274668	201037	643146	819430	0.850003	0.044466	0.0141079	20.4344	19.2479	-1.18652
7,8-dihydro-7-hydroxy-8S-glutathionylbenzo[a]pyrene	575.175	2.161	344054	359644	330835	726079	317323	321655	402897	423011	248943	282568	347336	319797	333832	1.31125e+06	349561	378422	251837	439436	560347	432807	281320	238976	200445	238928	1.45837e+06	1.27269e+06	351745	268970	0.112179	0.925229	0.874287	18.5666	18.5797	0.0130534
(2-Hydroxy-2-oxido-1,3,2-dioxaphospholan-4-yl)methyl palmitate	392.233	13.747	855538	715832	823997	1.42659e+06	908437	827450	1.02597e+06	1.05635e+06	1.48441e+06	1.71878e+06	914539	875816	841811	704664	195088	167069	2.1939e+06	4.22039e+06	1.03363e+06	850206	1.01162e+06	1.76639e+06	2.78333e+06	2.94827e+06	1.8224e+06	1.17072e+06	1.46386e+06	891239	0.824419	0.145823	0.0690475	19.8964	20.177	0.280601
2444643WXK	238.12	4.187	1.48783e+06	1.55009e+06	1.15064e+06	1.53162e+06	1.39717e+06	1.0626e+06	9.48972e+06	8.82741e+06	939578	1.06581e+06	3.45065e+06	3.47374e+06	5.89995e+06	6.75539e+06	220841	213104	976831	1.07431e+06	2.14451e+06	2.46333e+06	511633	456615	905353	1.00625e+06	781390	832531	1.5745e+06	1.89983e+06	1.1679	0.0165673	0.00416177	21.209	19.7023	-1.50671
(5xi,8alpha,9xi,10alpha,13alpha)-13-(beta-D-Glucopyranosyloxy)kaur-16-en-18-oic acid	480.272	3.736	78780	78175.7	80666.4	80949.2	81228.6	74989.6	77559.6	74547	73034.8	73454	70726.2	69943.3	74073.5	70623.6	76021.8	78535.8	68038.4	69484.1	73481.2	76459.5	75249.7	77995.5	84686.6	85814	76881.8	78517.8	78654.3	80341.5	0.47595	0.583303	0.454438	16.2048	16.2328	0.0279992
trifloxystrobin	408.13	2.179	2.20961e+06	2.16608e+06	1.8644e+06	1.85905e+06	1.4142e+06	1.43425e+06	1.39985e+06	1.92566e+06	1.16807e+06	1.56587e+06	1.25676e+06	1.4682e+06	1.31818e+06	997790	839742	1.05788e+06	923439	826809	2.16224e+06	1.78983e+06	1.6837e+06	1.67695e+06	638947	612585	860251	1.41266e+06	1.46869e+06	1.44102e+06	0.893936	0.169041	0.0849275	20.5497	20.1387	-0.410996
3-{[(2,3-Dihydroxypropoxy)(hydroxy)phosphoryl]oxy}-2-hydroxypropyl stearate	512.31	4.833	555542	506391	162120	268706	706551	665377	1.51212e+06	1.53305e+06	5.53288e+06	4.40893e+06	364041	395309	1.45097e+06	1.45061e+06	2.5194e+06	2.28587e+06	938992	1.04093e+06	1.73688e+06	1.93681e+06	2.35244e+06	2.15189e+06	64355.7	78737.2	761555	758246	373363	357529	0.159659	0.743689	0.634669	19.6929	19.5931	-0.0998708
GibberellinA24	346.178	5.091	1.08926e+06	1.13409e+06	1.04807e+06	1.48349e+06	2.20805e+06	1.86139e+06	734389	701552	1.74744e+06	2.20684e+06	827823	896246	755922	777877	1.25875e+06	1.12118e+06	1.1982e+06	1.33002e+06	1.05693e+06	1.04904e+06	688906	621267	1.71322e+06	1.78127e+06	508542	526843	394925	463281	0.631373	0.331989	0.209978	20.1297	19.7425	-0.387247
flumipropyn	347.071	0.643	869203	1.00957e+06	867969	1.24552e+06	1.05262e+06	639618	634256	614746	739713	1.14157e+06	808013	612749	518052	784693	1.67462e+06	1.81802e+06	1.38566e+06	1.08598e+06	1.23859e+06	1.06647e+06	348767	417786	3.46195e+06	3.83368e+06	1.92677e+06	1.58496e+06	1.39463e+06	1.11718e+06	1.18052	0.0125889	0.00296311	19.6057	20.3458	0.740107
OxidizedRenillaluciferin	395.162	2.528	5.79944e+06	4.77457e+06	4.18747e+06	5.75394e+06	5.50781e+06	4.52539e+06	4.69483e+06	3.25013e+06	4.46618e+06	1.12478e+07	1.32155e+07	4.96312e+06	4.48866e+06	6.00972e+06	344289	671508	630516	801899	1077201	1.02241e+06	293538	264361	442404	479529	271704	303800	760874	335429	2.04222	1.86e-06	4.99e-08	22.3882	18.8994	-3.48883
Fluorescein	332.067	2.106	1.86789e+06	2.02328e+06	1.7779e+06	1.79395e+06	2.09632e+06	1.66889e+06	1.81657e+06	1.80994e+06	1.47554e+06	1.65646e+06	1.915e+06	1.81931e+06	2.08076e+06	1.98077e+06	950354	1.23751e+06	1.2812e+06	1.14705e+06	1.56562e+06	1.57452e+06	937553	886352	1.00819e+06	853995	1.37315e+06	1.1887e+06	1.78531e+06	1.93869e+06	1.76746	0.000403969	4.53e-05	20.8065	20.2249	-0.581601
(2E)-3-(3,4-Dihydroxyphenyl)-N-[2-(3,4-dihydroxyphenyl)ethyl]acrylamide	315.11	4.199	683383	779775	2.39346e+06	3.47526e+06	929751	641232	2.77168e+06	2.63608e+06	2.77169e+06	2.70853e+06	2.07158e+06	2.1217e+06	1.44025e+06	3.99009e+06	5.19596e+06	4.73697e+06	7.14037e+06	7.90708e+06	1.19212e+06	1.26451e+06	108586	155229	213758	236261	1.53963e+06	1.70906e+06	524886	608438	0.126143	0.418546	0.285176	20.7771	19.9732	-0.803896
Adaprolol	429.287	3.96267	1.13536e+06	1.11e+06	1.21424e+06	1.79957e+06	1.44258e+06	1.09619e+06	2.61095e+06	2.54007e+06	8.78698e+06	1.06232e+06	621865	2.82098e+06	2.77879e+06	2.8755e+06	1.63675e+06	1.30836e+06	2.35121e+06	2.38676e+06	1.15142e+06	1.23665e+06	3.90899e+06	3.87223e+06	680272	615971	1.21626e+06	1.27086e+06	911975	878025	0.375207	0.583303	0.454438	20.7804	20.4365	-0.343864
1-Cyclopropyl-2-(2-fluorophenyl)-2-(2-hydroxy-6,7-dihydrothieno[3,2-c]pyridin-5(4H)-yl)ethanone	331.103	2.618	591055	918761	2.425e+06	3.23126e+06	1.27538e+06	957047	1.92104e+06	1.55941e+06	642387	632347	2.06154e+06	1.58761e+06	774294	801966	419770	451918	778932	744524	2.17098e+06	2.63588e+06	691136	755333	1.12304e+06	1.02337e+06	152714	204736	935036	866643	0.70356	0.21059	0.113919	20.1946	19.4525	-0.742173
16alpha-hydroxydehydroepiandrosterone 3-sulfate	384.161	3.4845	1.19232e+06	1.26689e+06	1.69919e+06	1.9148e+06	2.35092e+06	1.43324e+06	1.03003e+06	1.09523e+06	925655	1.17716e+06	884295	1.11317e+06	678064	980025	1.30842e+06	1.14494e+06	242016	316999	1.08173e+06	1.13876e+06	455041	404356	1.10295e+06	1.15031e+06	986105	1.26761e+06	1.70163e+06	1.99045e+06	0.546682	0.583303	0.454438	20.1984	19.7289	-0.469452
Tilnoprofen arbamel	354.157	3.523	1.22605e+07	1.49252e+07	2.09629e+06	1.15812e+07	2.08366e+06	1.32465e+06	1.45598e+07	1.34659e+07	825709	1.21056e+07	1.05459e+07	5.43596e+06	5.82508e+06	2.18082e+06	1.00855e+06	4.29615e+06	1.66726e+06	5.48006e+06	1.71505e+06	1.45398e+06	1.0453e+06	1.01223e+06	8.16168e+06	7.18054e+06	1.0077e+06	1.17526e+06	7.20891e+06	1.79524e+06	1.24656	0.044466	0.0141079	22.362	21.1114	-1.25064
1-Methyladenosine	281.112	1.2875	3.03985e+06	3.31304e+06	3.00948e+06	3.49793e+06	2.49669e+06	1.94403e+06	3.60354e+06	3.50208e+06	3.75907e+06	2.22267e+06	2.85502e+06	1.45439e+06	2.38138e+06	1.28049e+06	2.63652e+06	1.35573e+06	822912	2.9093e+06	2.35633e+06	1.19084e+06	79812.4	120844	2.14154e+06	2.1795e+06	1.39658e+06	2.88613e+06	2.85298e+06	1.409e+06	1.16151	0.021686	0.00576106	21.3166	20.2266	-1.08996
Taurocholate	515.292	3.945	1.89712e+06	1.65881e+06	1.17572e+06	1.80206e+06	910786	605655	967906	925017	2.73133e+07	3.2376e+07	1.01471e+06	895634	2.695e+06	2.79809e+06	4.78829e+06	5.31728e+06	758328	1.14522e+06	6.55164e+06	6.24422e+06	689326	675542	880819	834121	445788	456023	835042	953197	0.543058	0.227483	0.125092	20.9519	20.3349	-0.617033
3-{13-Hydroxy-13-[5'-(1-hydroxyundecyl)octahydro-2,2'-bifuran-5-yl]tridecyl}-5-methyl-2(5H)-furanone	606.486	7.7545	763062	737377	927950	1.05944e+06	1.60568e+06	1.40157e+06	3.00164e+06	2.76676e+06	496759	449946	1.01143e+06	1.13271e+06	606928	604546	533977	516248	783455	716751	355319	398645	934230	827787	4.96967e+06	4.64705e+06	727345	724664	315060	287633	0.0509166	0.21059	0.113919	19.9286	19.5215	-0.407038
3-[3-Methoxy-4-(sulfooxy)phenyl]propanoic acid	276.03	2.446	5.59773e+06	5.83247e+06	1.17058e+06	1.54979e+06	182589	161788	9.73298e+06	9.61266e+06	733244	942703	3.5082e+06	3.04499e+06	1.12952e+06	1.17673e+06	4.00996e+06	3.60039e+06	1.81089e+06	1.66149e+06	2.09237e+06	2.19961e+06	1.04194e+06	939985	2.12809e+06	2.394e+06	2.00237e+06	2.19126e+06	787223	932621	0.600474	0.993594	0.981969	20.6923	20.7637	0.0714378
(1S,3R,5Z,7E,20R,24R)-20-Fluoro-26,27-cyclo-9,10-secocholesta-5,7,10-triene-1,3,24-triol	432.306	4.937	130135	116152	635504	828133	1.69406e+06	1.28558e+06	1.82711e+06	1.66687e+06	5.39047e+06	776787	624265	907533	1.01813e+06	3.27867e+06	2.21634e+06	2.60982e+06	1.69959e+06	1.86097e+06	113847	87831.3	1.55794e+06	1.56425e+06	189184	160124	990214	1.06184e+06	1.41668e+06	1.53083e+06	0.153738	0.925229	0.874287	19.8416	19.5729	-0.268722
(11S,12E,14Z)-11-Hydroxy-12,14-icosadienoic acid	324.266	7.094	1.7279e+06	1.73273e+06	1.061e+06	1.4424e+06	1.87008e+06	1.64241e+06	1.0848e+06	1.55294e+06	1.55531e+06	1.89467e+06	1.9296e+06	1.7716e+06	1.15621e+06	1.09478e+06	1.30433e+06	1.40867e+06	1.30231e+06	1.24241e+06	781812	865488	1.26602e+06	1.21779e+06	1.20587e+06	1.18103e+06	1.21366e+06	1.33404e+06	1.33047e+06	1.35953e+06	1.37372	0.0602437	0.0211869	20.5201	20.1954	-0.324758
Pentadecanedioic acid	272.199	5.301	757980	1.23149e+06	942667	1.63764e+06	2.23231e+06	1.75193e+06	996500	986681	1.21175e+06	1.64847e+06	3.33012e+06	2.8326e+06	2.25602e+06	2.76382e+06	1.47242e+06	1.52152e+06	1.6249e+06	1.69282e+06	1.30285e+06	1.41676e+06	1.47046e+06	1.60839e+06	1.46597e+06	1.22605e+06	1.0826e+06	1.27387e+06	1.16878e+06	1.27417e+06	0.855169	0.583303	0.454438	20.5992	20.4054	-0.193768
Octyl 6-O-[(4xi)-D-xylo-hexofuranosyl]-alpha-D-glucopyranoside	454.241	2.653	2.44218e+06	2.57714e+06	1.71238e+06	2.23826e+06	1.5787e+06	1.55999e+06	2.09007e+06	1.54694e+06	1.67032e+06	1.3503e+06	1.4085e+06	1.54502e+06	1.8655e+06	1.54679e+06	8.08858e+06	1.14366e+06	1.67767e+06	1.15789e+06	1.05758e+06	2.16623e+07	926287	1.78376e+06	1.39493e+06	1.54772e+06	1.13459e+06	1.22776e+06	1.07113e+06	1.18067e+06	0.438875	0.0824125	0.0310252	20.7465	20.7414	-0.00517685
calicoferol E	398.317	6.808	2.16094e+06	2.21985e+06	3.68388e+06	4.90937e+06	1.54033e+06	1.11266e+06	2.53127e+06	2.41476e+06	909871	1.35526e+06	1.45781e+06	859696	1.05264e+06	1.06615e+06	862803	934151	1.69717e+06	1.94678e+06	1.21883e+06	1.07648e+06	1.59479e+06	1.7777e+06	528258	587147	920573	880727	1.08944e+06	890930	0.986407	0.0891775	0.035045	20.6903	20.0225	-0.667757
(3alpha,5beta,7alpha,12alpha,23E)-3,7,12-Trihydroxyergost-23-en-26-oic acid	462.335	6.403	1.62237e+06	1.58803e+06	1.97632e+06	2.47666e+06	2.20548e+06	1.67826e+06	1.25801e+06	1.05259e+06	1.29092e+06	2.01394e+06	992971	1.10733e+06	2.02574e+06	1.98643e+06	849936	852999	1.03897e+06	1.27375e+06	1.09352e+06	1.07663e+06	941792	1.13562e+06	1.4452e+06	1.80911e+06	883717	955643	1.21153e+06	1.14123e+06	1.40894	0.00696382	0.00143302	20.6083	20.0661	-0.542195
PALGLY	313.262	7.003	1.94149e+06	2.13397e+06	1.32102e+06	1.67641e+06	2.35757e+06	2.08255e+06	1.42241e+06	1.40219e+06	1.52827e+06	1.5965e+06	1.50388e+06	1.58289e+06	839973	1.16785e+06	1.08615e+06	1.5522e+06	1.69834e+06	1.88091e+06	898922	848030	1.95415e+06	2.13127e+06	1.54266e+06	1.67205e+06	1.05677e+06	1.00296e+06	2.13557e+06	2.21009e+06	0.150267	0.993594	0.981969	20.5744	20.4877	-0.0867319
[SThydroxy(4:0)]2alpha_3alpha_22R_23R-tetrahydroxy-6_7-seco-5-campestano-6_7-lactone	480.345	6.32525	1.93058e+06	1.8526e+06	2.83941e+06	3.69152e+06	3.15131e+06	2.61977e+06	2.69221e+06	2.57391e+06	1.66686e+06	2.22359e+06	1.40886e+06	1.37688e+06	1.83587e+06	1.87366e+06	1.15654e+06	1.12437e+06	1.665e+06	1.85856e+06	1.76041e+06	2.34113e+06	1.34218e+06	1.49463e+06	1.49738e+06	1.44428e+06	990046	1.12865e+06	1.56786e+06	1.81399e+06	1.33807	0.00528614	0.000971368	21.0526	20.4914	-0.561271
Tiotidine	312.094	5.049	2.59622e+06	2.6943e+06	1.52656e+06	2.01727e+06	1.46387e+06	937335	1.29646e+06	1.43802e+06	1.47031e+06	1.41276e+06	1.32548e+06	1.50506e+06	2.59044e+06	873315	808138	914314	2.29637e+06	3.25055e+06	4.13354e+06	4.58417e+06	464532	547867	88216.6	130492	538091	435683	603038	666722	0.325245	0.106033	0.0443691	20.5753	19.5662	-1.00911
3-{13-[5'-(1,5-Dihydroxyundecyl)octahydro-2,2'-bifuran-5-yl]-13-hydroxytridecyl}-5-methyl-2(5H)-furanone	622.481	6.514	296452	289605	1.20608e+06	1.04262e+06	1.61702e+06	1.40224e+06	1.80944e+06	2.44456e+06	331031	370356	1.31348e+06	1.16617e+06	317894	311589	812733	1.01013e+06	394140	471615	231970	316317	880187	757410	3.87911e+06	5.6549e+06	654799	716798	62864.6	48689	0.177321	0.536865	0.401263	19.5292	19.0706	-0.458559
fludroxycortide	436.227	2.708	1.97393e+06	2.48444e+06	416112	767689	438652	1.37113e+06	341350	497819	322469	998468	1.87815e+06	1.20575e+06	3.54909e+06	1.78135e+06	1.51462e+06	324651	438850	232609	229146	3.87206e+06	192729	293545	184313	361300	174845	1.23193e+06	404158	584802	0.760856	0.044466	0.0141079	19.9003	18.7289	-1.17135
(2R)-1-{[(2-Aminoethoxy)(hydroxy)phosphoryl]oxy}-3-hydroxy-2-propanyl (13Z,16Z)-13,16-docosadienoate	533.348	6.478	1.84125e+06	1.71554e+06	1.13725e+06	1.2282e+06	1.10288e+06	906125	1.30943e+06	1.2781e+06	1.29223e+06	1.38125e+06	1.14341e+06	959345	749774	861307	883296	891821	1.02941e+06	1.17046e+06	886599	845675	1.17088e+06	1.22837e+06	1.32049e+06	1.3269e+06	1.11668e+06	1.13883e+06	763452	754783	0.80421	0.294423	0.178112	20.1617	19.9597	-0.201978
Cortisone	360.193	3.827	1.92766e+06	1.87839e+06	2.60302e+06	2.77997e+06	2.65721e+06	1.96308e+06	2.03545e+06	1.80677e+06	2.43645e+06	2.18432e+06	2.25374e+06	1.98935e+06	2.25015e+06	1.61324e+06	1.50796e+06	1.79435e+06	1.63222e+06	1.8242e+06	1.12688e+06	1.31945e+06	1.72131e+06	1.8045e+06	1.2376e+06	1.17704e+06	1.34273e+06	1.18912e+06	1.05088e+06	874647	1.85325	2.24e-05	1.5e-06	21.0323	20.3825	-0.649735
(2S,4R,9a'S)-4-(2-Acetyl-4-oxo-3(4H)-quinazolinyl)-1'-hydroxy-2',2'-dimethyl-1',9a'-dihydro-3H-spiro[furan-2,9'-imidazo[1,2-a]indole]-3',5(2'H,4H)-dione	474.153	3.474	75731.4	74515.8	6.55491e+06	8.55822e+06	560475	495667	1.98248e+06	2.15842e+06	276900	269530	1.895e+06	1.86698e+06	1.25513e+06	1.87881e+06	67678.8	69902.9	1.5843e+06	1.52464e+06	4.33541e+06	4.00442e+06	232017	286146	453825	385504	9.51075e+06	1.03278e+07	9.36595e+06	8.36124e+06	0.610806	0.797171	0.700611	19.782	20.2278	0.445797
YK6000000	260.126	2.815	2.81071e+06	3.0647e+06	1.28151e+06	1.66494e+06	886306	474242	4.86178e+06	4.63611e+06	824429	638352	644735	717064	742250	885594	591919	676024	615430	763561	1.79422e+06	2.12469e+06	1.00274e+06	989547	479461	461982	1.27517e+06	1.52961e+06	1.04198e+06	1.36234e+06	0.693923	0.583303	0.454438	20.2744	19.8461	-0.42831
GibberellinA14	348.193	4.796	88617.3	82489.6	1.64898e+07	2.16909e+07	7.14033e+06	6.28007e+06	250379	254711	115250	111755	233135	168134	330255	341640	80609.9	158849	100885	63475.6	4.60991e+06	5.46961e+06	140368	87164.7	123664	66625.7	201769	211875	885015	1.00395e+06	0.594069	0.243473	0.137068	19.1318	18.0093	-1.12252
N-[(9-beta-D-ribofuranosylpurin-6-yl)carbamoyl]threonine	412.133	2.236	2.01907e+06	2.04654e+06	1.57208e+06	1.75584e+06	2.26872e+06	1.52018e+06	1.58038e+06	1.8252e+06	1.61249e+06	1.77476e+06	3.59961e+06	3.37939e+06	1.83986e+06	1.55061e+06	1.06996e+06	1.1341e+06	1.17529e+06	1.14058e+06	1.29746e+06	1.69512e+06	1.09094e+06	953615	985581	1.06899e+06	1.40096e+06	1.49117e+06	3.11972e+06	1.92461e+06	1.17564	0.00320809	0.000523275	20.893	20.333	-0.559995
NP-021023	472.355	7.355	1.68846e+06	1.7156e+06	1.99658e+06	1.73968e+06	6.84574e+06	5.00148e+06	1.69559e+06	1.70247e+06	1.26816e+06	1.73849e+06	903961	1.03565e+06	1.38985e+06	1.65087e+06	1.36512e+06	1.19033e+06	1.95768e+06	2.13238e+06	1.42558e+06	1.73323e+06	1.32409e+06	1.49748e+06	3.10886e+06	1.94401e+06	939832	1.02343e+06	1.40553e+06	1.28644e+06	0.539097	0.559957	0.427387	20.8031	20.535	-0.26807
Amorolfine	317.271	4.783	1.96211e+06	1.64122e+06	2.38141e+06	1.65526e+06	1.98764e+06	2.18151e+06	1.06028e+06	1.40152e+06	1.87071e+06	1.64953e+06	1.77533e+06	1.76697e+06	1.88208e+06	1.78043e+06	1.47607e+06	1.35303e+06	797471	762011	1.46426e+06	1.44593e+06	1.26967e+06	1.34274e+06	1.37777e+06	1.12614e+06	769117	1.77711e+06	1.4125e+06	1.24258e+06	1.51645	0.0012278	0.000167312	20.744	20.2192	-0.524726
all-trans-Hexaprenyldiphosphate	586.319	2.895	3.35828e+06	3.07788e+06	2.11005e+06	2.16896e+06	2.7238e+06	1.69819e+06	2.83986e+06	2.47666e+06	2.51297e+06	3.10618e+06	1.86804e+06	1.28394e+06	2.46742e+06	1.65636e+06	1.17889e+07	1.31419e+06	2.54761e+06	1.6068e+06	1.02035e+06	3.48232e+07	953480	2.60874e+06	2.09755e+06	1.97137e+06	1.19895e+06	850609	1.00301e+06	2.49588e+06	0.445383	0.227483	0.125092	21.1348	21.0639	-0.0709123
tretoquinol	345.157	4.817	3.36307e+06	2.65787e+06	2.76613e+06	3.41579e+06	2.84615e+06	2.25767e+06	2.5666e+06	2.23764e+06	1.79741e+06	2.20876e+06	2.57964e+06	1.21398e+06	1.57098e+06	1.4808e+06	703712	787291	1.05322e+06	1.00065e+06	1.07518e+06	1.01409e+06	749943	811240	1.49637e+06	1.41939e+06	1.13262e+06	1.34577e+06	1.14294e+06	1.10712e+06	1.90797	1.07e-05	5.98e-07	21.1073	19.9791	-1.12814
3-(3,4-Dimethoxyphenyl)-N-[2-(3,4-dimethoxyphenyl)-2-hydroxyethyl]propanamide	389.183	4.367	3.4312e+06	3.3862e+06	1.60975e+06	3.54206e+06	2.32076e+06	2.53878e+06	2.21636e+06	2.15202e+06	1.78629e+06	2.06229e+06	1.55582e+06	1.59604e+06	1.78141e+06	1.63997e+06	1.30548e+06	1.24918e+06	1.5213e+06	1.51774e+06	1.3308e+06	1.38237e+06	853050	858599	1.12779e+06	1.39046e+06	1.28642e+06	1.19301e+06	1.25552e+06	1.32537e+06	1.68047	1.86e-06	4.99e-08	21.046	20.2419	-0.80413
Amide C18	283.287	8.037	2.89183e+06	2.92852e+06	5.97387e+06	2.33145e+06	1.62853e+06	1.9735e+06	2.14638e+06	2.00717e+06	1.39967e+06	1.87402e+06	2.72032e+06	1.62032e+06	2.72383e+06	2.12751e+06	2.2034e+06	7.56663e+06	1.73582e+06	2.59357e+06	1.48443e+06	752246	1.34193e+06	1.51444e+06	2.18642e+06	2.137e+06	916174	1.35192e+06	1.81528e+06	1.2764e+06	0.283258	0.106033	0.0443691	21.1272	20.7285	-0.398726
4-Ethyl-2,6-dihydroxyphenyl hydrogen sulfate	234.019	2.601	471239	728879	6.25141e+06	9.26384e+06	222016	193857	3.01945e+06	2.25079e+06	405604	443529	2.62798e+07	2.5006e+07	229387	206507	182257	310314	774831	889968	683585	961570	5.49594e+06	5.12778e+06	338984	300154	2.76533e+06	3.19709e+06	685069	656662	0.76048	0.974103	0.945946	20.2906	19.8048	-0.485731
Nodakenin	408.141	4.401	3.36705e+06	4.39614e+06	2.60624e+06	3.52864e+06	2.26357e+06	1.6944e+06	5.15326e+06	4.41932e+06	2.05075e+06	3.44502e+06	4.21738e+06	4.17479e+06	4.06593e+06	2.69593e+06	2.27854e+06	2.39282e+06	3.00471e+06	3.48429e+06	6.03378e+06	8.25979e+06	148861	145075	393702	266265	823691	780001	1.2308e+06	1.24992e+06	0.850563	0.0493567	0.0162031	21.6423	20.1223	-1.52002
(24R_24'R)-Fucosterolepoxide	428.365	10.214	1.74354e+06	1.47901e+06	2.12252e+06	2.35963e+06	1.84761e+06	2.15243e+06	1.87708e+06	2.13458e+06	1.66779e+06	2.71476e+06	2.97207e+06	2.12179e+06	2.51177e+06	2.14169e+06	1.66644e+06	1.62203e+06	1.76418e+06	1.65337e+06	1.73366e+06	1.92103e+06	21060.5	784762	1.52625e+06	1.55343e+06	1.70951e+06	1.66793e+06	1.5084e+06	1.5408e+06	1.47686	0.0012278	0.000167312	20.9993	20.1294	-0.869897
Valclavam	329.158	2.356	683392	803251	862623	1.06392e+06	2.72243e+06	1.45447e+06	994945	1.04906e+06	1.02995e+06	1.08352e+06	1.07921e+06	960486	1.23797e+06	1.11959e+06	888445	766967	2.18808e+06	2.0215e+06	941779	1.0214e+06	1.96167e+06	1.81852e+06	1.49729e+06	1.56787e+06	1.15271e+06	1.53677e+06	1.93569e+06	1.81698e+06	0.807574	0.124901	0.0556167	20.0558	20.4488	0.392993
Primidolol	333.168	2.501	6.45978e+06	2.5053e+06	5.29175e+06	5.65143e+06	3.7196e+06	2.97758e+06	1.65881e+06	1.23209e+06	1.36009e+06	1.29553e+06	1.01236e+06	762057	924309	1.0991e+06	2.53222e+06	2.13456e+06	4.11385e+06	1.3423e+06	2.52835e+06	2.7567e+06	5.74924e+06	2.40899e+06	1.22398e+06	2.04872e+06	1.82891e+06	1.81958e+06	4.19809e+06	5.70013e+06	0.312455	0.35326	0.227321	20.9234	21.2983	0.374932
3-Epihydroxymugineicacid	336.118	5.059	3.17683e+06	3.05681e+06	1.79435e+06	2.60084e+06	1.30866e+06	1.29996e+06	1.723e+06	2.16713e+06	1.60958e+06	952344	1.5737e+06	1.98666e+06	2.28266e+06	2.45199e+06	748518	646614	1.03381e+06	1.18035e+06	2.41024e+06	2.56851e+06	700695	671006	293254	273808	782513	867411	1.07976e+06	1.06967e+06	1.43488	0.0026384	0.000421272	20.854	19.7024	-1.15163
lavoltidine	359.231	4.271	4.0875e+06	2.75931e+06	2.28513e+06	2.96697e+06	4.05125e+06	3.57196e+06	4.60638e+06	4.2025e+06	2.3155e+06	2.53513e+06	4.37801e+06	4.10206e+06	6.37515e+06	7.41609e+06	1.70857e+06	1.87332e+06	1.34289e+06	1.04571e+06	526566	502856	850391	830120	554630	571396	1.82883e+06	2.07012e+06	1.04993e+06	1.14846e+06	1.94334	1.86e-06	4.99e-08	21.8366	19.9517	-1.88489
threonylphenylalanine	266.126	1.983	1.94148e+06	2.09908e+06	4.47465e+06	3.43312e+06	2.7804e+06	4.67137e+06	6.71233e+06	6.59977e+06	717131	2.2325e+06	5.50674e+06	1.77713e+06	2.2644e+06	2.05143e+06	4.33557e+06	3.2638e+06	2.13209e+06	1.72239e+06	2.19848e+06	1.17394e+06	3.83106e+06	3.18348e+06	1.61962e+06	1.30394e+06	2.0953e+06	3.37425e+06	1.91137e+06	3.00005e+06	0.676699	0.331989	0.209978	21.4546	21.1527	-0.301896
Rosuvastatin	481.168	4.503	625391	713084	1.53945e+06	2.07361e+06	5.30033e+06	3.97844e+06	2.03795e+06	1.57035e+06	698807	2.3856e+06	4.14551e+06	4.23111e+06	5.00634e+06	4.57106e+06	225145	215616	363266	424417	180539	226586	5.05472e+06	4.68867e+06	4.0392e+06	4.15466e+06	1.86894e+06	2.11896e+06	1.0532e+06	1.02434e+06	0.717076	0.19459	0.103523	21.0724	19.8642	-1.20821
Hexamethyldisiloxane	162.09	8.879	2.04986e+06	1.33414e+06	2.59537e+06	2.16659e+06	687184	1.67236e+06	603257	619674	896507	2.00186e+06	683937	2.03969e+06	1.13863e+06	1.18685e+06	1.50578e+06	3.79853e+06	1.68151e+06	3.58952e+06	784071	2.25534e+06	1.64609e+06	1.08743e+06	1.04531e+06	599095	1.48851e+06	1.02813e+06	2.26283e+06	2.92577e+06	0.659568	0.464546	0.328667	20.2517	20.6057	0.353941
(3S,6S)-3,6-Bis(4-hydroxybenzyl)-2,5-piperazinedione	326.126	4.565	954017	961086	931815	1.50996e+06	2.93785e+06	2.7718e+06	894935	978521	898667	1.44868e+06	2.44652e+06	2.63189e+06	1.33736e+06	1.42609e+06	661798	782924	2.88539e+06	4.77479e+06	1.93962e+06	2.2979e+06	2.70354e+06	2.93944e+06	2.16962e+06	2.10547e+06	1.62274e+06	2.36242e+06	2.05255e+06	1.68563e+06	0.736898	0.21059	0.113919	20.4459	20.9246	0.47876
valganciclovir	354.163	1.098	567294	857315	1.20762e+06	1.19859e+06	1.83652e+06	907116	3.32161e+06	2.31319e+06	2.04689e+06	1.59626e+06	650243	400650	1.12193e+06	1.75728e+06	201092	177692	1.81518e+06	1.66435e+06	1.4918e+06	1.71576e+06	1.28518e+06	1.50664e+06	701205	376700	1.83377e+06	1.48387e+06	1.23748e+06	897561	0.426156	0.685044	0.57142	20.2115	19.8439	-0.367563
sparsomycin	361.075	0.983	1.35e+06	1.48379e+06	2.02655e+06	1.65545e+06	2.44778e+06	2.31166e+06	2.28877e+06	2.44853e+06	1.5268e+06	2.03395e+06	1.34436e+06	2.10568e+06	1.81987e+06	1.57084e+06	600945	1.4854e+06	2.81706e+06	1.9195e+06	2.18467e+06	2.11221e+06	2.6367e+06	1.79521e+06	1.78425e+06	1.60193e+06	1.92053e+06	2.37837e+06	2.18848e+06	2.34736e+06	0.262396	0.559957	0.427387	20.8163	20.845	0.0286381
L-3-nitrotyrosine	226.059	4.95	976762	970804	1.94841e+06	2.21548e+06	1.41706e+06	1.03138e+06	1.03688e+06	1.02255e+06	1.21877e+06	1.46185e+06	1.80268e+06	1.85421e+06	614248	618418	1.14973e+06	983350	1.00954e+06	1.29005e+06	1.48765e+06	1.33035e+06	997998	1.07279e+06	935700	963049	1.43906e+06	1.56142e+06	815210	769427	0.560648	0.536865	0.401263	20.2061	20.0735	-0.132604
ambrisentan	378.158	3.88	55236.5	56903.5	1.1463e+07	1.57585e+07	55559.7	51606.9	53418.6	54610.7	49725.4	50763.5	2.82536e+07	2.51983e+07	50779	51978.1	54482.9	55983.1	50236.4	52022.3	5.86424e+06	9.59523e+06	51792.4	51739.8	53696.4	54199.3	1.81489e+07	2.299e+07	58543.8	56065.8	0.315739	0.875299	0.803613	18.117	17.9575	-0.159525
1_8-Diazacyclotetradecane-2_9-dione	226.168	2.067	2.43148e+06	2.63855e+06	1.51046e+06	2.97129e+06	1.87383e+06	2.11218e+06	1.20989e+06	1.71839e+06	921665	1.47259e+06	1.43473e+06	765691	1.87861e+06	1.03137e+06	1.91674e+06	1.7831e+06	1.20944e+06	1.35011e+06	1.10991e+06	1.35083e+06	784676	950372	1.48091e+06	1.6978e+06	1.05787e+06	1.2701e+06	1.44391e+06	1.79339e+06	0.76483	0.294423	0.178112	20.6043	20.3437	-0.260602
Spiroxamine	297.266	5.18	1.44537e+06	1.60771e+06	1.28419e+06	1.69626e+06	1.72633e+06	1.45306e+06	1.69126e+06	1.43318e+06	1.14693e+06	1.47944e+06	1.68587e+06	635778	692105	629764	2.92666e+06	2.47095e+06	2.1458e+06	2.38505e+06	1.09588e+06	1.05045e+06	147541	183613	2.34293e+06	2.5733e+06	1.74542e+06	1.64713e+06	2.31285e+06	2.05126e+06	0.821345	0.106033	0.0443691	20.2608	20.4007	0.139991
SECONAL	238.131	2.23	4.93462e+06	4.57037e+06	2.95813e+06	4.73047e+06	7.74544e+06	6.29668e+06	1.95955e+06	1.79739e+06	2.74115e+06	2.37335e+06	2.16848e+06	1.29136e+06	1.49036e+06	3.40804e+06	1.38176e+06	1.38348e+06	1.77343e+06	1.87025e+06	3.73259e+06	2.05283e+06	2.25328e+06	2.58274e+06	976765	1.05395e+06	1.33109e+06	1.68754e+06	2.73604e+06	3.07392e+06	1.08263	0.0602437	0.0211869	21.5214	20.8191	-0.702377
MFCD00270409	354.276	6.983	1.32453e+06	1.3355e+06	1.10042e+06	1.60988e+06	1.67262e+06	1.67338e+06	1.00547e+06	1.16148e+06	2.90986e+06	3.5629e+06	1.83702e+06	2.07276e+06	3.15997e+06	2.61919e+06	979349	943432	1.1411e+06	1.45652e+06	1.23861e+06	1.20033e+06	1.74885e+06	1.35815e+06	1.7323e+06	1.84016e+06	929268	1.02976e+06	730607	724221	1.26807	0.0401725	0.012248	20.7679	20.1551	-0.612773
5alpha-cyprinol	452.35	6.959	1.34225e+06	1.51173e+06	1.65237e+06	1.32672e+06	3.36234e+06	3.91563e+06	2.29008e+06	1.37385e+06	2.38654e+06	2.37193e+06	747057	1.34321e+06	1.04348e+06	816290	2.07394e+06	1.41708e+06	1.1037e+06	1.366e+06	919162	931048	1.95027e+06	3.76926e+06	2.1922e+06	1.62369e+06	610516	800707	1.49156e+06	1.87672e+06	0.27354	0.685044	0.57142	20.6316	20.4376	-0.193935
Chlorethoxyfos	333.891	0.891	997869	1.12298e+06	757730	1.19482e+06	817203	554622	1.18561e+06	1.43544e+06	1.35333e+06	1.33095e+06	1.22979e+06	1.12523e+06	841769	1.15616e+06	1.97987e+06	1.38364e+06	1.14171e+06	287594	1.53532e+06	821937	1.23376e+06	1.52158e+06	1.8038e+06	2.34237e+06	2.61221e+06	2.14414e+06	1.33425e+06	1.2638e+06	1.02683	0.0280814	0.00786587	19.9976	20.3894	0.391802
Rivastigmine	250.168	2.422	3.63173e+06	4.30983e+06	3.65637e+06	3.69452e+06	4.61779e+06	4.37402e+06	3.6254e+06	3.80847e+06	3.41152e+06	5.45603e+06	5.17913e+06	2.2306e+06	2.81881e+06	4.42474e+06	1.6053e+06	1.46304e+06	2.64766e+06	2.22211e+06	2.41494e+06	2.14509e+06	2.14322e+06	2.2975e+06	1.622e+06	1.69763e+06	1.41255e+06	1.57399e+06	1.86156e+06	2.0697e+06	2.05203	7.14e-06	3.49e-07	21.877	20.8617	-1.01539
Caffeine	194.08	2.439	746239	495528	8.2014e+08	1017140573	2.70915e+08	2.20297e+08	433521	748885	4.82099e+06	555954	955861	5.30793e+06	6.63949e+06	280067	2.22615e+08	2.42135e+08	7.79427e+07	7.60118e+07	828570	837368	259367	430085	242153	165733	6.26111e+06	5.60175e+06	9.1475e+07	1.12705e+08	0.44075	0.901452	0.83879	22.5842	22.6733	0.0890585
vanilloloside	316.116	2.557	5.16656e+06	6.00293e+06	4.96996e+06	6.06133e+06	7.07241e+06	5.47321e+06	1.5782e+06	1.48217e+06	887910	987785	1.27095e+06	1.27228e+06	479395	507788	1.72287e+06	2.59878e+06	1.83294e+06	1.67352e+06	2.39448e+06	1.99696e+06	2.60552e+06	2.54071e+06	683494	824774	1.26539e+06	1.38686e+06	2.75382e+06	2.4953e+06	0.715037	0.925229	0.874287	20.9911	20.7551	-0.23606
N-Succinyl-LL-2_6-diaminoheptanedioate	290.112	5.051	3.54654e+06	4.0372e+06	1.67143e+06	2.51065e+06	1.75678e+06	1.03498e+06	1.66036e+06	1.67939e+06	1.7326e+06	1.53475e+06	1.69088e+06	2.04722e+06	3.26885e+06	980090	915575	1.0016e+06	3.25581e+06	4.27009e+06	6.33623e+06	7.13155e+06	522081	605085	156196	188553	716010	752550	699481	779795	0.140711	0.106033	0.0443691	20.8696	19.9784	-0.891242
Piromidic acid	288.122	2.283	1.35937e+06	504919	1.61791e+06	302282	1.08018e+06	1.45265e+06	1.11158e+06	771664	1.35858e+06	97555.4	240202	596463	1.01129e+06	273311	2.87623e+06	1.12898e+06	1.59851e+06	1.14731e+06	972871	1.51543e+06	1.82498e+06	975585	1.16513e+07	19979063	1.30843e+06	863078	576263	4.00688e+06	0.884443	0.0401725	0.012248	19.3087	20.8753	1.56658
4-[(2R)-2-(Aminomethyl)-2-(hydroxymethyl)-5-oxo-1-pyrrolidinyl]-3-(3-pentanylamino)benzoic acid	349.2	2.78	4.61607e+06	5.2095e+06	5.83972e+06	6.26207e+06	8.58176e+06	6.84024e+06	874908	985633	832141	424760	859837	505213	424647	669325	1.68245e+06	1.6431e+06	2.8067e+06	3.23688e+06	3.0592e+06	3.04144e+06	3.02802e+06	3.54011e+06	927816	1.02208e+06	1.39121e+06	1.18305e+06	5.27356e+06	5.5161e+06	0.136235	0.583303	0.454438	20.7118	21.1312	0.419386
Inspra	414.203	4.959	505421	1.32325e+06	206844	1.20129e+07	257734	236610	249109	473136	372919	599970	802415	408841	973221	252129	669863	501439	342183	704707	621828	290477	1.19045e+06	1.32648e+06	273607	304858	197226	211315	5.54127e+06	535393	0.248333	0.823434	0.73446	19.0614	19.0719	0.010528
Difloxacin	399.139	7.317	2.00117e+06	2.65468e+06	1.40613e+06	2.05334e+06	2.25875e+06	2.37476e+06	2.20617e+06	2.2339e+06	2.4641e+06	2.43924e+06	2.22929e+06	2.14121e+06	1.52386e+06	2.08744e+06	3.01149e+06	2.74015e+06	2.19781e+06	2.2137e+06	1.59474e+06	2.14008e+06	2.20342e+06	2.46284e+06	1.87584e+06	2.12019e+06	2.16349e+06	2.25439e+06	2.42645e+06	2.27496e+06	0.368689	0.743689	0.634669	21.0155	21.0945	0.0789539
4-(1-Carboxyethyl)-3-hydroxy-2-(3-methyl-2-buten-1-yl)phenyl hexopyranosiduronic acid	426.152	4.4	4.87799e+06	4.63942e+06	3.41148e+06	4.26778e+06	2.24709e+06	1.54217e+06	3.73533e+06	3.63975e+06	1.68061e+06	3.5702e+06	2.71797e+06	3.46843e+06	4.57351e+06	2.47911e+06	2.04453e+06	1.94801e+06	3.54898e+06	3.56482e+06	7.75404e+06	5.34229e+06	302660	292517	347333	351414	634763	646893	933142	955460	0.897559	0.0493567	0.0162031	21.5921	20.1491	-1.44296
CGP-28392	365.108	2.22	3.96616e+06	9.07889e+06	997190	1.49034e+07	1.35216e+06	962254	5.83234e+06	6.68641e+06	1.17731e+06	1.22569e+07	1.01343e+07	5.26198e+06	4.78745e+06	6.01451e+06	564399	8.519e+06	1.15551e+06	8.12451e+06	823947	616627	744751	769975	1.77222e+07	1.76284e+07	560041	721073	6.31136e+06	745327	0.371797	0.15645	0.0766636	22.0147	20.8551	-1.15959
4-Nitrophenyl-3-ketovalidamine	296.1	2.31	1.62338e+06	2.06161e+06	1.53056e+06	3.89387e+06	6.95256e+06	5.73329e+06	643533	879786	9.04037e+06	7.51868e+06	6.62704e+06	1.20749e+07	1.40658e+07	1.22817e+06	1.18127e+06	1.29972e+06	1.43514e+06	2.1728e+06	385904	395841	322438	387925	848158	902201	4.14943e+06	4.69368e+06	732549	463408	1.33202	0.00800219	0.00172931	21.7411	19.8522	-1.88897
5-oxo-delta-bilirubin	598.242	4.655	2.34534e+06	3.54685e+06	1.35697e+06	1.96627e+06	3.54934e+06	2.84759e+06	1.40476e+06	1.44935e+06	1.58574e+06	1.16169e+06	3.36606e+06	2.7305e+06	1.39947e+06	1.63096e+06	1.78189e+06	2.77752e+06	3.28441e+06	4.67054e+06	1.64907e+06	2.67672e+06	2.67061e+06	2.47312e+06	1.79789e+06	1.85199e+06	2.01523e+06	1.86558e+06	1.49604e+06	2.28125e+06	0.215472	0.513596	0.376095	20.9392	21.1122	0.172969
3'-METHYLEPICATECHIN-4'-SULFATE	384.051	3.741	614536	582597	87678.6	85264.6	124737	109644	310072	310215	75327.3	120647	247906	201401	273641	256858	78498.6	80654.2	172745	171115	88481.3	78859.5	305911	280191	87344.9	88507.6	132371	166632	112144	144326	0.939453	0.243473	0.137068	17.5707	16.9631	-0.607568
Isopropyl beta-D-galactopyranoside	222.11	2.249	7.85631e+06	8.54991e+06	6.9707e+06	1.11372e+07	1.08039e+07	8.0842e+06	1.60023e+06	1.63989e+06	1.03559e+06	1.76271e+06	1.47893e+06	797280	1.16955e+06	999101	2.3771e+06	2.31358e+06	2.83224e+06	2.91039e+06	3.28062e+06	2.82503e+06	2.54911e+06	2.02639e+06	1.23077e+06	1.292e+06	1.11544e+06	1.31378e+06	7.78258e+06	7.03666e+06	0.559826	0.993594	0.981969	21.4687	21.2229	-0.245729
[FA(18:1)]9Z-Octadecen-12-ynoicacid	278.224	6.871	1.55033e+06	1.43131e+06	864829	2.76467e+06	3.50667e+06	2.34653e+06	3.10679e+06	2.775e+06	827482	1.34223e+06	1.46824e+06	1.0902e+06	1.27178e+06	2.55745e+06	901975	894176	655834	887976	534164	436328	897850	1.10544e+06	7.60587e+06	4.92413e+06	1.03374e+06	954204	940643	1.68047e+06	0.175194	0.098063	0.0394817	20.7235	20.122	-0.60158
(2beta,3beta,6beta,14S)-5,10,16-Trihydroxy-2,3-epoxygrayanotoxane-6,14-diyl diacetate	452.241	3.817	1.27743e+06	1.13046e+06	1.0856e+06	1.36713e+06	1.58261e+06	1.20937e+06	1.16357e+06	1.04429e+06	1.33718e+06	1.30844e+06	779666	855571	1.39044e+06	1.37669e+06	2.80427e+06	3.13991e+06	1.13065e+06	1.18938e+06	1.27152e+06	1.2826e+06	2.86016e+06	2.45931e+06	777008	800410	1.83548e+06	2.22291e+06	1.43279e+06	1.35967e+06	0.979144	0.19459	0.103523	20.1799	20.6024	0.422435
Glyceryl 2-myristate	302.246	7.663	2.09135e+06	1.85217e+06	1.07159e+06	1.10325e+06	2.93802e+06	2409861	1.97699e+06	1.92063e+06	1.86995e+06	2.04577e+06	1.77398e+06	1.921e+06	1.46716e+06	1.23853e+06	2.0058e+06	2.17477e+06	2.44924e+06	2.51203e+06	1.28371e+06	1.50279e+06	2.22088e+06	2.42838e+06	2.72904e+06	2.77865e+06	1.49554e+06	1.38316e+06	2.22359e+06	2.33773e+06	0.640629	0.15645	0.0766636	20.7537	20.9655	0.211766
(2R,4aR,6bS,12aS)-1-Hydroxy-1,2,6b,9,9,12a-hexamethyl-10,13-dioxo-1,3,4,5,6,6a,6b,7,8,8a,9,10,11,12,12a,12b,13,14b-octadecahydro-4a(2H)-picenecarboxylic acid	470.303	5.406	415198	433897	750466	1.03706e+06	726943	498570	1.26454e+06	1.2048e+06	844695	1.07914e+06	457923	469149	954862	982924	121743	87527.3	312634	252799	577269	562901	660580	696468	144463	218899	210994	250873	236562	225652	1.65122	0.00100042	0.000130819	19.4934	18.0455	-1.4479
Gliotoxin	326.039	1.025	2.808e+06	1.69678e+06	2.14254e+06	1.31564e+06	1.78523e+06	2.68727e+06	754548	1.42985e+06	781015	1.75483e+06	558545	1.28942e+06	5.90504e+06	3.9874e+06	6.49739e+07	9.00636e+07	1.35059e+06	583903	1.00776e+06	485602	189102	217769	448775	866988	733108	1.46926e+06	640493	1.05595e+06	0.569028	0.0824125	0.0310252	20.6928	20.2687	-0.424112
HARMONY	387.03	5.06	2.38756e+06	1.96428e+06	1.35339e+06	1.57169e+06	1.25159e+06	972285	1.65932e+06	1.50401e+06	1.17e+06	1.3122e+06	1.75489e+06	1.59678e+06	3.05726e+06	2.55135e+06	421908	374241	1.08503e+06	1.0294e+06	2.96272e+06	3.29337e+06	530793	556108	141047	121209	565377	656923	928105	941442	1.09859	0.00528614	0.000971368	20.6451	19.3265	-1.31862
1_2-Diaminobenzene	108.069	9.089	2.43594e+06	1.9229e+06	2.73408e+06	1.70742e+06	1.96585e+06	2.92629e+06	1.47501e+06	1.93084e+06	3.17703e+06	2.41319e+06	2.473e+06	2.61933e+06	2.10712e+06	2.0752e+06	1.63259e+06	2.65133e+06	3.27175e+06	3.3551e+06	2.35369e+06	2.39511e+06	2.6706e+06	3.28567e+06	2.25137e+06	2.15146e+06	2.57055e+06	1.76793e+06	1.69915e+06	5.34826e+06	0.713467	0.464546	0.328667	21.0921	21.2775	0.185385
20-Hydroxyecdysone	480.309	4.793	1.72547e+06	1.55117e+06	659850	935837	1.65035e+06	1.40466e+06	3.91803e+06	3.99372e+06	348865	328482	459958	419417	948341	924740	1.61137e+06	1.35788e+06	706639	570587	623884	802520	1.23541e+06	1.18254e+06	370403	361890	1.18589e+06	1.23001e+06	242465	91143.8	0.723264	0.374896	0.24563	19.9471	19.3254	-0.621669
(4S,9R,11R)-9,11-Dihydroxy-29-(4-hydroxyphenyl)-4-methyl-3-nonacosanone	560.481	7.3	3.16692e+06	2.25769e+06	977574	1.53064e+06	4.19968e+06	3.25303e+06	2.74909e+06	2.34506e+06	1.9665e+06	2.40713e+06	2.05177e+06	1.99101e+06	1.75614e+06	1.58294e+06	2.64242e+06	2.91548e+06	2.17117e+06	2.31006e+06	1.03758e+06	984813	2.44751e+06	2.75762e+06	2.05157e+06	2.14481e+06	1.26437e+06	1.19869e+06	1.92313e+06	1.81209e+06	0.586635	0.609503	0.482401	21.0479	20.8313	-0.216561
Dopaxanthin	390.106	3.007	67455.6	67155.4	69210.8	66448.8	65081.5	60736.3	62472.7	64173.4	60525.3	62316.5	63247.5	65956.9	60267.9	60291.1	60629.1	63264.4	70148.3	60396.5	60930	63289.6	105921	112236	75558.3	61923.4	2.94878e+06	2.87065e+06	323890	275032	0.677889	0.134147	0.0620417	15.9633	17.1838	1.22052
Taxifolin	304.057	0.931667	3.97428e+06	1.9338e+06	2.38338e+06	1.39317e+06	1.96261e+06	3.06981e+06	948548	1.91715e+06	971376	1.6074e+06	756394	1.46045e+06	5.73031e+06	3.81593e+06	9.33248e+07	1.52537e+08	1.41262e+06	830479	1.13667e+06	566978	375870	260990	810305	1.27216e+06	805944	688532	813285	1.47235e+06	0.581383	0.0549063	0.018554	20.8862	20.61	-0.276146
10-hydroxydecanoicacid	188.14	3.909	3.22075e+06	3.08737e+06	3.75072e+06	3.27128e+06	4.1464e+06	4.50911e+06	3.27228e+06	3.49327e+06	3.12331e+06	3.07555e+06	2.20098e+06	2.48257e+06	4.38709e+06	4.75608e+06	1.78674e+06	1.8148e+06	790960	758182	632694	452978	1.26107e+06	1.17118e+06	917380	846323	1.41208e+06	1.02814e+06	1.55579e+06	1.54208e+06	2.07575	1.86e-06	4.99e-08	21.7007	20.014	-1.68664
Lanthionine ketimine	189.009	1.162	1.41428e+06	1.34076e+06	3.37302e+06	5.38688e+06	657295	552383	2.25713e+07	3.00138e+07	733101	1.03879e+06	2.27562e+06	2.57015e+06	888088	833330	2.18095e+06	2.60654e+06	4.163e+06	4.16904e+06	1.06818e+07	1.13344e+07	1.19855e+07	1.04546e+07	5.01938e+06	5.2158e+06	2.36172e+06	3.0178e+06	1.6453e+06	1.79008e+06	0.0430904	0.0824125	0.0310252	20.9866	22.047	1.06041
3-hydroxydodecanoylcarnitine	359.266	4.507	6.96584e+06	6.61127e+06	3.62951e+06	5.40083e+06	3.86489e+06	5.22138e+06	5.21178e+06	4.12771e+06	4.9594e+06	5.14513e+06	4.02814e+06	6.88034e+06	7.70262e+06	2.54384e+06	1.95403e+06	1.83182e+06	1.17499e+06	1.24537e+06	1.54139e+06	1.7022e+06	1.45196e+06	2.22769e+06	1.24651e+06	1.33157e+06	1.99935e+06	2.09588e+06	2.2899e+06	1.98538e+06	2.05258	1.86e-06	4.99e-08	22.2415	20.6785	-1.56297
[SP]Sphinganine-1-phosphate	381.263	5.635	2.8023e+06	2.95855e+06	68721.8	2.58241e+06	2.51558e+06	1.97635e+06	2.38338e+06	2.03012e+06	1.94958e+06	1.99459e+06	1.98931e+06	1.04668e+06	958549	642415	2.44894e+06	86770.7	1.8313e+06	1.69672e+06	1.38281e+06	1.57873e+06	689521	808001	1.82912e+06	1.85471e+06	1.6593e+06	1.7791e+06	1.94051e+06	1.85981e+06	0.56836	0.115625	0.0497355	20.4647	20.2787	-0.186003
Morusinol	438.169	4.312	4.55407e+06	6.13261e+06	2.48733e+06	3.07118e+06	2.26361e+06	1.34407e+06	2.04408e+06	2.18738e+06	967719	1.02842e+06	1.12983e+06	2.91971e+06	2.32962e+06	981242	1.31056e+06	1.29408e+06	755793	731816	1.53375e+06	1.47536e+06	1.7516e+06	1.52309e+06	2.28243e+06	2.81663e+06	1.92869e+06	2.455e+06	741396	554787	0.894144	0.169041	0.0849275	20.9609	20.3707	-0.590214
2-{[(Hexadecyloxy)(hydroxy)phosphoryl]oxy}-N,N,N-trimethylethanaminium	408.324	7.291	2.80811e+06	1.46915e+06	1.02985e+06	2.44724e+06	3.19466e+06	3.76694e+06	1.3828e+06	1.1355e+06	3.33547e+06	4.9914e+06	3.07862e+06	3.37694e+06	3.15944e+06	2.10066e+06	3.55834e+06	1.9607e+06	752726	924929	1.99256e+06	2.75232e+06	2.79732e+06	4.65828e+06	1.14353e+06	1.04591e+06	1.87926e+06	1.71539e+06	1.39507e+06	2.19492e+06	0.74205	0.227483	0.125092	21.2019	20.7888	-0.413087
Corrinoid	306.183	5.079	1.14127e+06	1.55489e+06	1.29958e+06	1.94208e+06	1.75322e+06	2.2466e+06	1.79483e+06	1.16467e+06	1.41626e+06	1.96585e+06	1.47561e+06	1.58096e+06	5.60872e+06	3.06385e+06	1.07573e+06	1.1432e+06	1.646e+06	1.33377e+06	1.7117e+06	1.50365e+06	1.00287e+06	1.17604e+06	734719	1.13035e+06	3.28291e+06	3.337e+06	1.22531e+06	1.86062e+06	0.586533	0.19459	0.103523	20.7892	20.4608	-0.328403
[FAamino(5:0)]2S-amino-pentanoicacid	117.079	0.9	2.6265e+06	2.20927e+06	3.05838e+06	3.29044e+06	2.44368e+06	2.77318e+06	3.70806e+06	4.24173e+06	2.13024e+06	2.66845e+06	2.37856e+06	2.45508e+06	2.28758e+06	2.80555e+06	2.34045e+06	2.37823e+06	2.51682e+06	3.16821e+06	3.22723e+06	2.10901e+06	2.09533e+06	2.00168e+06	2.62615e+06	2.60192e+06	2.25381e+06	2.33913e+06	1.95454e+06	2.15393e+06	0.819373	0.0891775	0.035045	21.3843	21.1853	-0.199058
Taxa-4(20)_11(12)-dien-5alpha-ol	288.244	5.021	1.60975e+06	1.91581e+06	1.15826e+06	1.7786e+06	1.12009e+06	985253	2.48875e+06	2.17476e+06	1.91092e+06	5.28746e+06	4.82672e+06	147508	112897	1.04245e+06	2.22852e+06	1.81733e+06	725838	862627	633256	656797	74276.8	72896.4	1.71377e+06	2.21138e+06	1.40955e+06	1.2502e+06	1.67151e+06	1.51085e+06	0.786406	0.331989	0.209978	20.2891	19.6904	-0.598705
3alpha_7alpha_12alpha-Trihydroxy-5beta-cholestan-26-al	434.339	6.98833	2.70368e+06	2.62253e+06	2.81281e+06	2.07328e+06	1.75931e+06	1.49964e+06	1.86344e+06	1.93407e+06	1.56522e+06	1.78949e+06	2.10733e+06	2.40819e+06	1.83101e+06	1.78311e+06	1.50961e+06	1.44124e+06	1.20004e+06	810083	2.147e+06	1.7687e+06	1.22607e+06	717791	1.81173e+06	1.74168e+06	1.84265e+06	1.875e+06	1.66864e+06	1.80506e+06	1.22665	0.0280814	0.00786587	20.9427	20.4929	-0.449766
Lexacalcitol	460.355	7.372	2.72321e+06	3.12467e+06	2.21403e+06	1.79576e+06	7.9494e+06	9.4845e+06	2.31454e+06	2.26148e+06	2.0441e+06	3.06319e+06	1.11674e+06	1.42489e+06	2.57334e+06	2.28731e+06	2.49179e+06	2.27033e+06	2.812e+06	1.93616e+06	1.85474e+06	1.80862e+06	1.11871e+06	752159	3.46722e+06	5.12146e+06	1.06509e+06	1.01822e+06	1.21247e+06	1.5162e+06	0.652426	0.182829	0.0938681	21.33	20.7593	-0.57078
beta-Glycerophosphoricacid	172.014	0.927	1.04463e+06	982720	713709	511417	2.4368e+06	1.86402e+06	730855	544812	1.35961e+06	749930	1.45841e+06	1.36879e+06	1.29929e+06	1.22031e+06	1.98145e+07	1.80375e+07	1.60588e+06	2.06387e+06	947111	1.40686e+06	1.39451e+06	1.64938e+06	627422	666314	2.14012e+06	1.81834e+06	2.00862e+06	1.00533e+06	0.715037	0.124901	0.0556167	20.0122	20.8988	0.886632
Olivoretin D	451.321	4.942	49360.3	50081.6	612761	881573	2.12843e+06	1.47205e+06	3.21989e+06	2.25558e+06	5.54368e+06	5.80542e+06	860313	843787	1.1561e+06	1.28161e+06	401855	2.19153e+06	2.65657e+06	2.94588e+06	2.53546e+06	2.72535e+06	64311.3	77335.9	129225	192015	1.41508e+06	1.43065e+06	714469	713493	0.481267	0.713693	0.602685	19.9368	19.4055	-0.531293
5-Allyl-5-sec-butyl-1,3-dimethyl-2,4,6(1H,3H,5H)-pyrimidinetrione	252.147	2.247	5.23259e+06	6.58864e+06	4.89354e+06	5.1433e+06	6.17728e+06	8.842e+06	4.30246e+06	2.4176e+06	3.38647e+06	2.21772e+06	2.44426e+06	2.02848e+06	1.58001e+06	2.75266e+06	1.96172e+06	2.3274e+06	3.11559e+06	2.44247e+06	2.56418e+06	2.69362e+06	1.59819e+06	2.78767e+06	1.41372e+06	1.29713e+06	1.5168e+06	1.91595e+06	9.77815e+06	5.07855e+06	0.581607	0.115625	0.0497355	21.8066	21.2251	-0.581462
Zalcitabine	211.095	1.049	1.81155e+06	1.74955e+06	1.65633e+06	2.16484e+06	1.95774e+06	1.54386e+06	1.92628e+06	1.85238e+06	1.39681e+06	2.0638e+06	1.75635e+06	1.55952e+06	1.50213e+06	1.81428e+06	1.5839e+06	1.865e+06	2.00707e+06	1.90528e+06	1.88154e+06	2.08822e+06	1.24475e+06	1.37769e+06	1.70641e+06	1.87882e+06	1.65458e+06	1.54441e+06	2.76124e+06	2.10611e+06	0.223621	0.772615	0.667331	20.7433	20.7762	0.0328091
4,15-Diacetoxy-3-hydroxy-12,13-epoxytrichothec-9-en-8-yl 3-hydroxy-3-methylbutanoate	482.215	4.085	1.32421e+06	1.23902e+06	4.94005e+06	5.50307e+06	4.08736e+06	2.90727e+06	4.24607e+06	4.07238e+06	739933	772448	1.57826e+06	1.44349e+06	1.63645e+06	1.76118e+06	1.96359e+06	2.09329e+06	2.66494e+06	2.31956e+06	3.03503e+06	2.28553e+06	1.68262e+06	2.02686e+06	2.68316e+06	2.81534e+06	1.74718e+06	2.01073e+06	1.58557e+06	1.53339e+06	0.34865	0.823434	0.73446	21.008	21.0204	0.0123732
Cedefingol	343.308	5.962	1.13547e+07	3.08982e+06	2.03229e+06	5.82328e+06	2.07793e+06	2.2869e+06	3.072e+06	1.10825e+07	1.74951e+06	3.02342e+06	1.08834e+07	2.24076e+06	2.63298e+06	2.64269e+06	2.47583e+06	2.7599e+06	6.30888e+06	802995	2.72281e+06	4.76194e+06	1.76496e+06	1.65177e+06	2.62297e+06	2.22617e+06	2.5965e+06	1.38784e+06	1.51718e+06	3.44816e+06	0.855394	0.227483	0.125092	21.7777	21.1556	-0.622102
3-(Sulfooxy)-L-tyrosine	277.025	1.139	5.86199e+06	2.95359e+06	6.12299e+06	3.61786e+06	3.41197e+06	4.41253e+06	2.41514e+06	4.17833e+06	3.26553e+06	4.8177e+06	2.78175e+06	2.96153e+06	4.72382e+06	4.46779e+06	2.99857e+06	2.53713e+06	4.2389e+06	2.43749e+06	5.85573e+06	2.56736e+06	4.15334e+06	3.14393e+06	1.86277e+06	2.86587e+06	3.67391e+06	3.77211e+06	4.25171e+06	4.23563e+06	0.507691	0.331989	0.209978	21.8779	21.6668	-0.211051
Sphingosine-1-phosphate (d16:1)	351.217	4.8645	3.1373e+06	3.67508e+06	225472	4.79212e+06	3.12073e+06	2.64952e+06	2.92979e+06	2.93854e+06	2.83411e+06	3.01974e+06	2.80973e+06	2.5788e+06	2.11481e+06	1.82664e+06	1.36262e+06	1.2098e+06	2.16701e+06	1.09603e+06	2.86874e+06	2.89584e+06	1.79436e+06	1.69961e+06	2.02911e+06	1.97993e+06	2.32953e+06	1.94623e+06	2.08984e+06	2.16021e+06	1.18221	0.0144013	0.00351854	21.1956	20.8597	-0.335918
Bardoxolone methyl	505.317	6.46	3.12169e+06	2.57144e+06	1.59259e+06	2.18889e+06	1.48618e+06	1.38814e+06	1.75692e+06	1.58194e+06	2.93219e+06	2.13787e+06	1.43902e+06	1.39768e+06	1.36942e+06	2.71012e+06	1.47007e+06	1.81323e+06	1.419e+06	1.94627e+06	1.4978e+06	1.53282e+06	1.6872e+06	1.34297e+06	2.13244e+06	1.92421e+06	1.43126e+06	1.54281e+06	1.64392e+06	1.44361e+06	0.808333	0.442141	0.306426	20.8512	20.6234	-0.227759
Nicotianamine	303.142	2.1895	1.26165e+06	1.12497e+06	2.25711e+06	2.57024e+06	812768	725650	2.43311e+06	2.47935e+06	1.35404e+06	1.36267e+06	1.33986e+06	1.17317e+06	1.12025e+06	870688	1.29988e+06	670170	1.23138e+06	1.21091e+06	885376	962419	680548	601204	965406	898425	864223	1.15364e+06	1.22269e+06	1.3561e+06	1.0141	0.098063	0.0394817	20.3868	19.8871	-0.499703
2-Aminoadenosine	282.108	2.456	8.37126e+06	8.53577e+06	9.96514e+06	1.27699e+07	8.79941e+06	6.95569e+06	1.01462e+07	4.26428e+06	5.33679e+06	6.04639e+06	4.88134e+06	4.83026e+06	6.75696e+06	7.21972e+06	6.15682e+06	5.96109e+06	7.94695e+06	7.45176e+06	8.06283e+06	8.55917e+06	1.18814e+07	1.27142e+07	2.79718e+06	2.13643e+06	705528	5.9499e+06	8.18405e+06	7.50562e+06	0.281143	0.797171	0.700611	22.7674	22.4332	-0.334138
Catechingallate	442.088	0.98	3.30416e+06	1.74392e+06	5.11011e+06	2.97781e+06	2.72852e+06	5.10385e+06	2.9682e+06	6.04427e+06	2.77217e+06	5.45726e+06	1.27843e+06	3.62615e+06	4.15792e+06	2.56247e+06	360083	1.47715e+06	5.50737e+06	2.57013e+06	6.4173e+06	3.20346e+06	3.46594e+06	1.51665e+06	1.05761e+06	2.25105e+06	1.97783e+06	4.40486e+06	2.93809e+06	5.00554e+06	0.347672	0.464546	0.328667	21.6433	21.2116	-0.431679
Sapacitabine	490.314	2.669	5.217e+06	3.74952e+06	3.25515e+06	3.59724e+06	3.56244e+06	3.46714e+06	3.42369e+06	2.30305e+06	3.13291e+06	3.66153e+06	3.45796e+06	2.45059e+06	2.10751e+06	3.06847e+06	1.35608e+06	1.9365e+06	1.55991e+06	2.22899e+06	1.61895e+06	1.79616e+06	1.70291e+06	1.58231e+06	1.35294e+06	1.826e+06	1.15776e+06	1.79172e+06	1.35614e+06	1.37252e+06	2.01791	2.84e-06	9.97e-08	21.6274	20.604	-1.02334
5-Hydroxy-2-(4-hydroxyphenyl)-4-oxo-4H-chromen-7-yl hydrogen sulfate	350.009	3.024	217463	250923	388040	688251	252152	211287	1.28299e+07	1.18136e+07	1.73715e+06	1.78114e+06	1.09183e+06	1.07191e+06	797845	593436	204160	201978	469037	474554	1.48411e+06	1.69916e+06	6.27572e+06	5.87498e+06	3.25106e+06	2.76298e+06	1.38496e+06	1.42799e+06	233795	228556	0.210209	0.925229	0.874287	19.7666	19.9099	0.143247
NP-003553	338.246	5.9075	391704	349159	3.13948e+06	4.47063e+06	1.10137e+06	917332	4.57784e+07	4.18798e+07	4.12065e+06	5.1452e+06	5.38315e+06	5.06393e+06	1.03873e+06	1.25452e+06	108930	125509	1.48399e+07	1.38893e+07	966135	1.12251e+06	4.11829e+06	4.78358e+06	1.14968e+06	1.19956e+06	1.94537e+06	1.49103e+06	533840	606167	0.549331	0.418546	0.285176	21.4614	20.3804	-1.08093
L-gamma-Glutamyl-L-hypoglycin	270.121	2.175	6.15978e+06	6.06152e+06	5.45458e+06	6.78762e+06	9.6544e+06	9.42567e+06	1.22174e+06	1.19654e+06	791194	1.0334e+06	1.11242e+06	1.09277e+06	1.07758e+06	1.10984e+06	2.13643e+06	1.96865e+06	4.31917e+06	4.64986e+06	4.68787e+06	4.23715e+06	5.49881e+06	3.59621e+06	2.09703e+06	2.38529e+06	1.61718e+06	1.59118e+06	6.13248e+06	5.9555e+06	0.015107	0.559957	0.427387	21.1986	21.6383	0.439779
pentobarbital	226.131	2.2285	3.0536e+06	3.47818e+06	4.61093e+06	3.68815e+06	4.03005e+06	4.27341e+06	2.4479e+06	2.49127e+06	2.40563e+06	3.60975e+06	3.50173e+06	3.50786e+06	5.97891e+06	2.64561e+06	1.71454e+06	2.23785e+06	1.81959e+06	1.78182e+06	1.96073e+06	1.67064e+06	1.48375e+06	1.32863e+06	1.76601e+06	2.8456e+06	1.64086e+06	1.78521e+06	2.98894e+06	2.5673e+06	1.70609	0.000111225	9.72e-06	21.7124	20.8707	-0.841738
Estradiol enanthate	384.265	5.741	2.97391e+06	3.56054e+06	1.91146e+06	2.37652e+06	3.40184e+06	2.72193e+06	1.81294e+06	1.5939e+06	2.35996e+06	1.81166e+06	1.5307e+06	1.3091e+06	1.53309e+06	991770	2.40848e+06	1.82283e+06	1.45258e+06	1.56696e+06	1.89154e+06	2.05495e+06	1.73858e+06	1.58243e+06	1.95988e+06	1.86797e+06	1.38707e+06	1.50634e+06	1.63349e+06	1.60234e+06	0.747286	0.464546	0.328667	20.9339	20.7218	-0.212151
Tryptoline	172.1	2.216	2.11426e+06	914367	2.82933e+06	668206	3.38014e+06	1.93591e+06	1.11111e+06	1.16795e+06	2.26552e+06	477980	336999	1.26389e+06	3.02993e+06	1.23465e+06	3.91853e+06	1.61022e+06	2.01156e+06	1.21565e+06	1.21376e+06	1.43718e+06	4.60958e+06	2.9311e+06	2.38149e+07	2.4291e+07	2.12268e+06	1.29436e+06	1.00235e+06	3.91104e+06	0.82656	0.115625	0.0497355	20.3418	21.4395	1.09777
Pyridoxamine;2-Methyl-4-aminomethyl-5-hydroxymethyl-3-Pyridinol	168.09	0.999	4.63231e+06	6.25211e+06	3.91089e+06	4.58861e+06	1.89784e+06	1.95219e+06	3.64935e+06	3.16774e+06	3.22583e+06	3.88579e+06	3.61352e+06	2.19684e+06	2.56643e+06	5.93093e+06	1.79612e+06	2.55892e+06	1.0282e+06	3.24469e+06	1.98514e+06	1.53933e+06	1.28363e+06	2.21735e+06	3.14949e+06	2.95634e+06	1.77628e+06	1.66697e+06	1.36288e+06	773560	1.51648	0.00148639	0.00021278	21.7178	20.783	-0.934744
Ciclesonide	540.308	2.89	4.47096e+06	3.18091e+06	2.50612e+06	2.0831e+06	2.19227e+06	1.83816e+06	1.55653e+06	2.40575e+06	5.32818e+06	4.58589e+06	2.07443e+06	3.21456e+06	2.12509e+06	2.32982e+06	2.34335e+06	2.00038e+06	1.98616e+06	1.89849e+06	552470	519863	1.28742e+06	1.15512e+06	2.20243e+06	1.70855e+06	476802	531403	500225	524054	1.50239	0.00100042	0.000130819	21.3448	19.997	-1.34783
PG(18:1(11Z)/18:2(9Z,12Z))	772.527	2.965	1.15886e+06	1.36436e+06	2.18144e+06	2.22732e+06	1.59999e+06	2.47677e+06	1.78666e+06	3.87591e+06	1.48229e+06	1.39746e+06	1.17322e+06	1.93945e+06	1.68168e+06	1.47998e+06	1.75261e+06	1.83057e+06	2.35659e+06	2.2496e+06	2.5155e+06	2.02153e+06	1.66748e+06	1.77831e+06	1.65021e+06	2.14031e+06	2.02435e+06	1.60912e+06	1.8951e+06	1.96036e+06	0.3836	0.227483	0.125092	20.7367	20.8902	0.15344
1-(4-Hydroxyphenyl)-2-aminoethanol	153.079	2.462	5.21629e+06	3.31922e+06	3.8281e+06	3.59504e+06	3.32124e+06	4.41408e+06	4.70033e+06	5.44235e+06	4.44565e+06	3.6115e+06	5.57568e+06	3.41454e+06	6.55054e+06	3.98394e+06	1.82582e+06	1.98543e+06	1.62373e+06	2.39327e+06	1.96864e+06	1.80179e+06	2.05874e+06	639363	1.68302e+06	1.6273e+06	1.38971e+06	1.89544e+06	1.24931e+06	1.29588e+06	2.1002	1.86e-06	4.99e-08	22.0322	20.6162	-1.41598
1-methyl-1,2,3,4-tetrahydro-beta-carboline-3-carboxylic acid	230.105	2.632	2.13737e+06	1.37676e+06	2.87065e+06	1.1341e+06	2.71177e+06	2.44292e+06	819031	1.00723e+06	2.13706e+06	700880	744707	1.09838e+06	1.2299e+06	702511	978481	821330	2.55201e+06	1.22194e+06	1.48227e+06	2.72745e+06	1.65449e+06	2.11858e+06	1.0087e+06	1.35684e+06	1.58602e+06	1.69194e+06	900269	2.41698e+06	0.307194	0.636529	0.511239	20.3453	20.5136	0.168315
7-Isopropyl-4a-methyl-1-methylene-1,2,3,4,4a,9,10,10a-octahydrophenanthrene	254.203	7.226	2.16453e+06	2.13697e+06	2.14134e+06	3.49329e+06	2.79088e+06	2.48211e+06	3.02951e+06	2.90293e+06	1.58388e+06	2.52544e+06	2.48675e+06	2.12689e+06	2.02647e+06	2.39437e+06	2.18782e+06	2.70092e+06	2.71511e+06	2.14128e+06	2.03082e+06	3.43215e+06	2.21426e+06	2.00842e+06	2.09923e+06	2.18103e+06	2.30163e+06	2.02428e+06	1.50734e+06	1.6429e+06	0.641876	0.294423	0.178112	21.1975	21.0587	-0.138826
4'-HYDROXY FLURBIPROFEN	260.086	0.612	1.20546e+06	1.68934e+06	926478	1.68068e+06	2.32596e+06	2.42987e+06	1.93615e+06	1.63687e+06	1.77268e+06	1.85953e+06	2.03128e+06	1.80747e+06	1.48877e+06	2.08776e+06	2.09265e+06	2.17167e+06	1.91501e+06	1.9474e+06	1.96213e+06	1.9928e+06	1.50242e+06	2.26326e+06	1.95115e+06	1.86633e+06	2.16173e+06	1.81875e+06	2.43466e+06	2.06953e+06	0.762451	0.106033	0.0443691	20.7216	20.9308	0.209111
Tinidazole	247.062	2.491	878817	1.16467e+06	1.48354e+06	2.36081e+06	2.14333e+06	1.74162e+06	4.01286e+06	3.65317e+06	576061	1.0261e+06	724190	1.01057e+06	955362	932595	1.36284e+06	1.52941e+06	988677	1.09965e+06	1.5474e+06	1.41427e+06	1.35708e+06	1.48826e+06	792422	755504	1.60302e+06	1.57813e+06	1.27392e+06	1.10669e+06	0.521185	0.974103	0.945946	20.3773	20.2472	-0.130131
Perindoprilat	340.199	2.382	3.79723e+06	4.17627e+06	3.46335e+06	4.48146e+06	5.97955e+06	3.7056e+06	2.35449e+06	3.8967e+06	2.0017e+06	2.32629e+06	2.54129e+06	2.49365e+06	2.48882e+06	2.60009e+06	2.27542e+06	1.65088e+06	2.32594e+06	1.97976e+06	1.98277e+06	2.93473e+06	1.73499e+06	1.82905e+06	1.13404e+06	1.44677e+06	1.88447e+06	1.71058e+06	3.52356e+06	4.24582e+06	1.17263	0.00528614	0.000971368	21.5878	20.9762	-0.611608
1-Naphthol	144.057	2.399	1.89131e+06	2.30828e+06	469840	416303	2.40928e+06	2.34827e+06	1.18449e+06	1.38327e+06	1.99536e+06	1.05251e+06	996577	1.10808e+06	979733	1.35368e+06	394093	421277	322917	414287	1.76257e+06	1.10402e+06	1.03403e+06	869042	1.89344e+06	2.2205e+06	629833	832700	359331	317201	0.904492	0.0493567	0.0162031	20.2605	19.4545	-0.806027
4,4'-[(Z)-1,2-Diazenediyldimethylylidene]bis(2,6-dimethoxy-2,5-cyclohexadien-1-one)	358.116	2.606	258640	220581	4.24496e+06	5.75278e+06	805696	480696	2.58769e+06	2.20278e+06	245541	211337	1.91595e+06	2.19029e+06	221657	341376	131353	133742	362864	354650	8.93625e+06	8.54659e+06	171677	317651	749378	880530	147567	132962	1.91536e+06	1.81046e+06	0.125159	0.464546	0.328667	19.6243	19.131	-0.493254
Moxisylyte	279.183	4.082	1.05438e+06	953666	3.21495e+06	4.67495e+06	193656	156960	1.27648e+06	1.16639e+06	1.96067e+07	1.17689e+06	1.31854e+06	555597	624773	998482	649346	692456	1.4603e+06	1.23376e+06	191132	149538	167686	190979	157394	197371	1.09473e+06	1.03951e+06	1.51629e+06	1.47199e+06	0.51007	0.314972	0.193579	20.1352	18.9272	-1.20797
Lexibulin	434.243	13.888	2.27567e+06	2.18365e+06	2.0406e+06	1.65001e+06	1.5285e+06	1.34467e+06	2.98166e+06	2.15596e+06	4.24179e+06	5.23023e+06	2.77882e+06	1.95249e+06	2.59362e+06	1.16352e+06	810313	1.15016e+06	6.3346e+06	1.48116e+06	2.35247e+06	1.96631e+06	1.77185e+06	2.90571e+06	4.27113e+06	4.31012e+06	1.63555e+07	3.43452e+06	896179	1.28369e+06	0.423906	1	1	21.0954	21.2115	0.116098
Icosadienoicacid	308.271	7.368	2.965e+06	2.88828e+06	1.02407e+06	1.04242e+06	3.16179e+06	3.01624e+06	1.95578e+06	1.80141e+06	2.30288e+06	2.56391e+06	2.02448e+06	1.90674e+06	1.02861e+06	775491	3.4077e+06	3.15535e+06	2.81442e+06	2.67653e+06	882501	940068	3.80745e+06	4.26438e+06	3.10608e+06	3.07084e+06	1.48491e+06	1.40438e+06	3.34492e+06	3.26571e+06	0.798228	0.134147	0.0620417	20.8207	21.2069	0.386264
Seocalcitol	454.344	4.809	5.66146e+06	6.56572e+06	3.66519e+06	1.19287e+07	7.99569e+06	6.16112e+06	3.44546e+06	2.67236e+06	2.76231e+06	3.30119e+06	3.66141e+06	2.10091e+06	2.25858e+06	2.00862e+06	2.53192e+06	2.40465e+06	4.34379e+06	4.50509e+06	3.0477e+06	2.75839e+06	1.92512e+06	1.95607e+06	1.88124e+06	1.82799e+06	1.79654e+06	1.51138e+06	2.8398e+06	2.64479e+06	1.09188	0.0280814	0.00786587	21.9177	21.2182	-0.699465
Icosanedioic acid	342.277	6.529	1.62858e+06	1.7864e+06	1.59176e+06	2.14997e+06	1.67955e+06	1.40856e+06	2.02172e+06	1.7895e+06	2.57223e+06	2.53603e+06	1.84802e+06	1.77732e+06	3.67905e+06	4.03108e+06	986559	986380	2.21402e+06	1.98797e+06	1.25543e+06	1.42796e+06	1.98395e+06	1.99001e+06	968572	1.08933e+06	1.17427e+06	1.24867e+06	1.25633e+06	1.28983e+06	1.30587	0.0125889	0.00296311	20.9833	20.3778	-0.605496
[FAtrihydroxy(18:0)]9_10_13-trihydroxy-11-octadecenoicacid	330.24	4.254	1.44895e+06	1.45025e+06	1.26685e+06	1.45921e+06	1.80292e+06	2.01755e+06	4.63303e+06	3.74709e+06	1.05988e+06	1.58203e+06	2.05715e+06	1.35742e+06	1.8712e+06	2.75847e+06	553425	949473	1.37854e+06	1.30536e+06	618339	759503	2.41299e+06	2.79933e+06	1.62468e+06	1.84236e+06	676908	1.34083e+06	601718	779378	1.03084	0.044466	0.0141079	20.8268	20.0697	-0.757089
Bromodeoxyuridine	305.986	0.655	2.45852e+06	2.00968e+06	2.10949e+06	1.55454e+06	3.39736e+06	2.48131e+06	1.69276e+06	1.92925e+06	2.46198e+06	2.26798e+06	1.99545e+06	1.65338e+06	1.71593e+06	1.23736e+06	2.28255e+06	2.03721e+06	2.87642e+06	2.4197e+06	1.5696e+06	1.6637e+06	909365	1.80186e+06	1.25345e+06	2.84211e+06	2.21291e+06	1.67564e+06	1.36473e+06	1.30646e+06	0.417749	0.536865	0.401263	20.938	20.7652	-0.17281
MFCD00083068	440.386	7.688	2.06914e+06	2.09009e+06	1.70676e+06	1.54469e+06	2.40021e+06	2.05375e+06	2.29422e+06	2.10959e+06	2.23365e+06	2.06957e+06	2.91234e+06	2.59251e+06	2.3053e+06	2.36344e+06	2.11478e+06	2.08524e+06	2.13799e+06	2.04826e+06	1.52874e+06	1.5696e+06	1.40047e+06	1.24424e+06	1.12496e+06	1.07334e+06	1.85016e+06	1.9667e+06	1.02698e+06	934230	1.58809	0.00320809	0.000523275	21.05	20.5324	-0.517693
Aporeine	279.125	2.886	2.56623e+06	2.6766e+06	2.19035e+06	1.75136e+06	1.81033e+06	1.88398e+06	2.22749e+06	2.49539e+06	1.97777e+06	2.54084e+06	2.02867e+06	2.21697e+06	1.48186e+06	2.23822e+06	1.99647e+06	1.40535e+06	943292	1.53815e+06	1.53869e+06	1.54442e+06	1.79581e+06	1.75358e+06	1.13253e+06	1.75972e+06	1.32431e+06	901730	1.16352e+06	1.13567e+06	1.74782	0.000242098	2.53e-05	21.0167	20.4017	-0.615034
[FA(20:4)]5Z_8Z_11Z_14Z-eicosatetraenoicacid	304.24	5.8365	1.38217e+06	1.52275e+06	1.95196e+06	2.91157e+06	2.41535e+06	1.82831e+06	1.63437e+06	1.56091e+06	1.9312e+06	2.11049e+06	1.89082e+06	1.99426e+06	1.24232e+06	1.34276e+06	1.43593e+06	1.38186e+06	2.07136e+06	2.76402e+06	1.94884e+06	1.86574e+06	2.49866e+06	2.62411e+06	1.73758e+06	1.66102e+06	1.67371e+06	1.57369e+06	2.35849e+06	2.54762e+06	0.440773	0.491631	0.35189	20.7712	20.9026	0.131449
Chlorophyllide a	614.238	4.5025	566094	621301	1.53055e+06	1.44836e+06	2.87611e+06	2.68057e+06	922486	875946	1.16927e+06	1.75238e+06	2.88259e+06	1.40619e+06	579078	409034	2.15218e+06	2.41729e+06	2.04536e+06	1.9682e+06	1.44947e+06	993731	1.0618e+06	1.04435e+06	1.50556e+06	1.4174e+06	2.82776e+06	2.4739e+06	1.87504e+06	2.44267e+06	0.638826	0.21059	0.113919	20.1642	20.7287	0.564503
Remifentanil	376.2	3.5535	4.37271e+06	5.14862e+06	2.71939e+06	3.60689e+06	3.44807e+06	2.03166e+06	4.46525e+06	3.7899e+06	1.74244e+06	1.77043e+06	2.26763e+06	2.10083e+06	2.10242e+06	2.88837e+06	1.25598e+06	1.17175e+06	1.50206e+06	1.44956e+06	2.70977e+06	2.82816e+06	2.33498e+06	2.35238e+06	1.98386e+06	1.78896e+06	1.56425e+06	1.74838e+06	885526	710085	1.45453	0.00609385	0.0011827	21.4427	20.6234	-0.819326
Ozagrel	228.089	1.211	1.52644e+06	2.21185e+06	410935	318669	281311	2.13467e+06	458128	376037	230349	1.01421e+06	2.2124e+06	2.83929e+06	6.25444e+06	1.09965e+06	311268	244795	198982	265899	422414	313349	187589	547848	318571	327037	244588	1.35887e+06	251210	916534	1.11539	0.0189568	0.00490555	19.8519	18.4226	-1.42928
Cyamemazine	323.145	5.332	2.21063e+06	2.18701e+06	1.82067e+06	2.30061e+06	2.66447e+06	1.96574e+06	3.95454e+06	3.23669e+06	2.55284e+06	3.34009e+06	3.61325e+06	3.61467e+06	1.87118e+06	1.12649e+06	885344	758992	733874	758398	906673	1.08847e+06	966585	942704	2.05006e+06	1.98596e+06	2.17708e+06	2.2178e+06	652000	498696	1.7511	0.000649466	7.82e-05	21.2374	20.0104	-1.22698
7_8-Didehydro-4_5-epoxy-3-methoxy-17-methoxy-(5_)-morphinan-6-one	297.136	5.133	109418	118016	779023	612859	118905	121577	542011	532246	1.03663e+06	2.73641e+06	2.33029e+06	353210	375290	2.16372e+06	1.02565e+06	1.00966e+06	133835	315282	121712	83438.9	82563.3	84171.3	93575.1	89999.1	1.17107e+06	1.49325e+06	81075.1	76823	0.812528	0.106033	0.0443691	18.9084	17.6659	-1.24248
(2S)-2-(2-Hydroxy-2-propanyl)-4,7,8-trimethoxy-9-methyl-2,3-dihydrofuro[2,3-b]quinolin-9-ium	334.166	2.448	3.29508e+06	2.69191e+06	3.58884e+06	3.29527e+06	5.57309e+06	5.49512e+06	2.08979e+06	2.57645e+06	2.02497e+06	3.6861e+06	3.25892e+06	3.21447e+06	2.56336e+06	1.60278e+06	2.30078e+06	2.59272e+06	1.43815e+06	1.28451e+06	1.50402e+06	2.35458e+06	2.90629e+06	1.88022e+06	1.74709e+06	1.7696e+06	2.0063e+06	2.15113e+06	1.68776e+06	1.52176e+06	1.43889	0.0026384	0.000421272	21.532	20.8484	-0.683611
disophenol	390.82	5.079	5.25577e+06	5.51551e+06	594294	711302	512439	422360	5.88914e+06	5.10703e+06	112462	122934	560777	664168	140563	109143	72863.6	73638.7	131896	86404.7	611024	573800	928787	975480	70420.8	71862.1	195135	246160	128805	115888	1.0087	0.0824125	0.0310252	19.4094	17.5227	-1.88671
(4S)-4-{[(9Z)-3-Hydroxy-9-octadecenoyl]oxy}-4-(trimethylammonio)butanoate	441.344	5.697	5.08355e+06	4.97291e+06	1.88641e+06	2.15768e+06	6.01661e+06	4.20729e+06	2.06039e+06	1.887e+06	4.12944e+06	2.92424e+06	2.83884e+06	2.32292e+06	2.54847e+06	1.99591e+06	1.51426e+06	1.63572e+06	705285	815483	1.32648e+06	1.25084e+06	1.57269e+06	1.62861e+06	1.29336e+06	1.0871e+06	1.19275e+06	1.32355e+06	1.50637e+06	1.25284e+06	1.69949	1.86e-06	4.99e-08	21.5007	20.2647	-1.23595
SM(d18:1/18:0)	730.597	10.52	1.15119e+07	7.92031e+06	3.89352e+06	7.94655e+06	4.88823e+06	3.85419e+06	8.71916e+06	4.36718e+06	4.64161e+06	9.49276e+06	7.72093e+06	5.91445e+06	4.15666e+06	6.85611e+06	2.66047e+06	3.71902e+06	1.82275e+06	2.76767e+06	2.66983e+06	2.16475e+06	3.26216e+06	4.65264e+06	2.16715e+06	4.20634e+06	2.3168e+06	3.6011e+06	3.31977e+06	3.00899e+06	1.80232	4.45e-05	3.34e-06	22.557	21.4791	-1.07789
11-Deoxy prostaglandin F2β	338.245	6.154	1.58024e+06	1.4749e+06	2.05624e+06	4.30525e+06	2.44005e+06	2.81688e+06	2.02525e+06	2.4667e+06	4.47698e+06	4.30076e+06	2.68127e+06	1.45197e+06	2.49108e+06	2.5926e+06	1.79691e+06	2.1364e+06	1.88936e+06	2.94737e+06	2.61441e+06	4.90023e+06	1.84738e+06	2.74394e+06	1.26528e+06	1.17863e+06	1.90322e+06	2.84016e+06	2.85796e+06	1.44009e+06	0.468662	0.636529	0.511239	21.245	21.0381	-0.206897
UNII:Z5JO63XGNK	262.193	5.504	94915.6	116675	108703	114508	129660	88191.7	331686	311279	702780	88538.1	87790.7	72117.1	79875.4	87503.3	133575	81794.9	108956	108183	131098	76346.2	703696	735907	98852.5	103510	73874	75438.3	78198.9	71973.3	0.106628	0.685044	0.57142	17.0015	16.9254	-0.0760478
epsilon-(gamma-Glutamyl)-lysine	275.147	0.917	4.24067e+06	3.07357e+06	4.45811e+06	3.1781e+06	2.87739e+06	3.98542e+06	2.93399e+06	3.03702e+06	3.11945e+06	2.64804e+06	2.74924e+06	2.1308e+06	2.46821e+06	2.80547e+06	4.34901e+07	1.77053e+06	5.64894e+06	2.28243e+06	2.25204e+06	5.36715e+07	1.71681e+06	3.59498e+06	1.93046e+06	2.3787e+06	1.82482e+06	2.36752e+06	1.90465e+06	2.48674e+06	0.617692	0.15645	0.0766636	21.5453	21.7925	0.24716
5'-S-Methyl-5'-thioadenosine	297.089	2.124	3.13718e+06	4.24296e+06	3.29871e+06	3.77304e+06	3.27057e+06	2.05628e+06	3.64182e+06	2.78786e+06	1.91165e+06	2.86099e+06	2.515e+06	2.79787e+06	3.15723e+06	2.44476e+06	1.52448e+06	1.81953e+06	1.48864e+06	2.39962e+06	1.90034e+06	1.70118e+06	1.80863e+06	1.93824e+06	1.22915e+06	2.08174e+06	1.6841e+06	1.67269e+06	1.39562e+06	1.30136e+06	1.93909	1.62e-05	9.47e-07	21.4801	20.6831	-0.797033
3-(3-sulfooxyphenyl)propanoic acid	246.019	3.00125	2.40332e+06	1.86902e+06	1.32263e+07	1.70888e+07	119489	123013	1.40941e+06	1.55371e+06	829431	871317	1.72284e+07	1.68605e+07	4.65647e+06	5.08219e+06	239103	254544	555608	495797	2.59507e+06	2.7726e+06	960106	802994	480469	474790	7.23198e+06	7.71162e+06	597584	665574	0.941126	0.145823	0.0690475	21.1679	19.8539	-1.31401
DIGITOGENIN	448.319	6.8175	2.03924e+06	1.88812e+06	1.45851e+06	2.17452e+06	2.93612e+06	2.55691e+06	2.41178e+06	2.18702e+06	1.82184e+06	2.13498e+06	1.87151e+06	1.89343e+06	2.03685e+06	1.71171e+06	2.78336e+06	2.85054e+06	861292	917815	1.09221e+06	1.15711e+06	2.5511e+06	2.64906e+06	1.3353e+06	1.12396e+06	1.08806e+06	1.05807e+06	2.12806e+06	2.49326e+06	0.70383	0.35326	0.227321	20.9676	20.5701	-0.397453
Palmatoside G	492.201	1.145	2.17416e+06	1.27775e+06	3.38082e+06	1.3809e+06	1.67223e+06	2.47746e+06	2.13184e+06	2.3723e+06	1.56846e+06	1.51797e+06	1.33471e+06	1.66361e+06	2.0574e+06	2.48122e+06	1.52659e+06	1.63938e+06	3.19462e+06	1.76521e+06	3.30456e+06	2.16383e+06	2.13217e+06	1.99552e+06	982139	1.25672e+06	3.70406e+06	2.66615e+06	3.19054e+06	4.74316e+06	0.785213	0.442141	0.306426	20.8487	21.0939	0.245213
Acevaltrate	480.2	2.584	213574	168098	2.36247e+06	883824	1.76124e+06	1.3871e+06	972473	719125	374897	282262	273466	629379	743247	307923	3.74442e+06	1.67633e+06	4.15816e+06	2.06237e+06	415125	715722	678563	613686	2.49166e+06	3.22836e+06	2.95744e+06	2.4488e+06	668327	1.63666e+06	1.31351	0.0317173	0.00914629	19.155	20.5551	1.40004
Dopamine3-O-sulfate	233.035	1.093	2.72166e+06	382826	1.97359e+06	2.4546e+06	2.40089e+06	1.62202e+06	1.58755e+07	1.41073e+07	1.23455e+06	1.23431e+06	1.60393e+06	1.60587e+06	1.83244e+06	1.74034e+06	1.7797e+06	1.52925e+06	1.83184e+06	1.76941e+06	1.98557e+06	1.91158e+06	1.6034e+06	1.61904e+06	1.55994e+06	1.35753e+06	1.85138e+06	2.40552e+06	1.45748e+06	1.51343e+06	0.639536	0.536865	0.401263	21.0566	20.7044	-0.352107
gamma-Glutamyl-gamma-aminobutyraye	232.105	0.999	4.32287e+06	4.1473e+06	3.06811e+06	2.70927e+06	3.00303e+06	2.6264e+06	3.60465e+06	4.22138e+06	2.013e+06	2.43184e+06	2.69301e+06	3.00745e+06	3.22663e+06	1.76091e+06	4.07549e+06	2.41451e+06	2.40745e+06	2.42114e+06	4.94087e+06	5.67431e+06	1.54172e+06	1.04146e+06	1.61427e+06	2.30263e+06	3.67549e+06	2.68173e+06	1.68051e+06	1.67166e+06	0.386646	0.19459	0.103523	21.4989	21.2187	-0.280165
Olean-12-ene-3,16,21,22,23,28-hexol	506.361	6.3785	3.04015e+06	3.57542e+06	2.88837e+06	3.76341e+06	4196492	3.59889e+06	3.18254e+06	3.70074e+06	2.24624e+06	2.52622e+06	3.56587e+06	3.12406e+06	3.29631e+06	4.30593e+06	1.13018e+06	1.27317e+06	817628	860828	1.99262e+06	3.09571e+06	1.89933e+06	2.03589e+06	2.35424e+06	1.74682e+06	2.05832e+06	2.35122e+06	1.901e+06	1.63732e+06	1.94459	2.24e-05	1.5e-06	21.6579	20.6849	-0.972949
BIM-1	412.192	4.127	2.20136e+06	2.21058e+06	6.60409e+06	8.57002e+06	2.97862e+06	2.32022e+06	1.6667e+06	1.45098e+06	2.63205e+06	2.77502e+06	1.01089e+06	914097	2.07164e+06	2.25204e+06	2.498e+06	2.1276e+06	1.13898e+06	1.23438e+06	4.13185e+06	4.96823e+06	4.51519e+06	4.36647e+06	618891	669018	2.21754e+06	2.33839e+06	3.09732e+06	3.32182e+06	0.068648	0.823434	0.73446	21.1562	21.0764	-0.0798208
Oseltamivir	312.204	2.4275	5.16451e+06	3.74585e+06	5.01116e+06	4.60564e+06	5.8751e+06	5.01068e+06	4.19791e+06	4.39396e+06	3.55016e+06	3.38711e+06	3.71519e+06	2102975	2.14733e+06	2.61742e+06	2.10557e+06	2.11317e+06	1.75595e+06	2.22096e+06	2.20619e+06	1.90354e+06	2.1693e+06	1.85714e+06	2.12226e+06	2.17428e+06	2.35876e+06	2.59591e+06	2.7123e+06	3.40775e+06	1.64075	0.00148639	0.00021278	21.8553	21.0906	-0.764672
Benzoyl cyanide	131.037	2.22067	328270	568350	1.30469e+06	1.19475e+06	2.86765e+06	2.79391e+06	5.6096e+06	5.62743e+06	737929	1.41111e+06	1.43375e+06	894811	1.01126e+06	1.13382e+06	2.07341e+06	2.44989e+06	1.54017e+06	1.62291e+06	1.78153e+06	1.37029e+06	1.41016e+06	1.73862e+06	1.31427e+06	1.05512e+06	2.2056e+06	2.58325e+06	2.05515e+06	2.35628e+06	0.0863229	0.277619	0.163552	20.4184	20.7534	0.334975
mebutamate	232.142	1.907	865319	927817	670808	435884	783372	1.20279e+06	1.0483e+06	1.05483e+06	738535	1.50128e+06	1.3348e+06	779659	1.08506e+06	1.79216e+06	1.20493e+06	1.06195e+06	760127	359098	495738	365684	424445	573551	271187	347713	1.62755e+06	2.10107e+06	1.09213e+06	1.52288e+06	0.420628	0.442141	0.306426	19.8697	19.4374	-0.432348
Linoleamide	279.256	4.814	1.10173e+06	1.0606e+06	2.03304e+06	2.58948e+06	1.27633e+06	1.01318e+06	3.13079e+06	3.12304e+06	1.86038e+06	1.20503e+06	1.25966e+06	469361	493804	1.51637e+06	3.19542e+06	2.64392e+06	1.8263e+06	2.20313e+06	818612	704285	170524	155233	1.8422e+06	1.82153e+06	1.6301e+06	1.61532e+06	2.25487e+06	2.56069e+06	0.228873	0.772615	0.667331	20.3795	20.2691	-0.110306
e]chromeno[5',6':6,7]indeno[1,2-b]indole-4a(4bH)-carbaldehyde	617.37	6.361	1.80594e+06	1.63658e+06	2.30276e+06	2.43699e+06	3.72487e+06	3.24704e+06	2.10794e+06	2.04898e+06	3.61067e+06	4.18332e+06	2.63181e+06	2.6474e+06	1.3036e+06	1.44096e+06	1.65618e+06	1.61464e+06	2.99305e+06	3.01677e+06	1.79724e+06	1.60126e+06	3.77795e+06	3.87342e+06	2.8582e+06	2.88008e+06	2.5261e+06	2.67161e+06	3.41909e+06	3.19584e+06	0.282079	0.583303	0.454438	21.1734	21.3055	0.132106
1,3-Dihydroxy-2-propanyl (13Z)-13-docosenoate	412.355	7.661	1.93413e+06	1.74214e+06	1.12711e+06	1.55638e+06	3.2221e+06	2.93146e+06	1.27247e+06	954116	5.01452e+06	5.38432e+06	2.12183e+06	2.26662e+06	2.66597e+06	2.234e+06	2.03121e+06	3.31242e+06	1.57096e+06	912193	1.48746e+06	2.42974e+06	2.25118e+06	1.78932e+06	1.30347e+06	1.33825e+06	1.95139e+06	2.65742e+06	1.95951e+06	2.10638e+06	0.654529	0.559957	0.427387	21.0514	20.8141	-0.237312
Tiludronic acid	317.929	0.624	1.73284e+06	2.24535e+06	654667	2.42711e+06	1.93057e+06	2.36856e+06	1.96609e+06	2.09307e+06	2.16352e+06	2.1917e+06	2.4644e+06	1.82729e+06	1.81524e+06	1.19849e+06	1.36399e+06	1.05002e+06	2.61339e+06	2.49441e+06	1.74737e+06	1.90341e+06	2.18658e+06	2.68454e+06	1.56459e+06	1.49776e+06	2.57178e+06	2.68895e+06	1.92883e+06	1.96532e+06	0.0685499	0.85014	0.768812	20.8173	20.8923	0.0750722
Oxibendazole	249.112	3.894	692610	573764	6.15051e+06	5.02557e+06	769724	612669	912690	799128	343433	3.14096e+06	2.99278e+06	385571	485208	209874	235683	215992	7.08322e+06	9.14272e+06	505174	534010	584789	508893	416757	449715	2.10131e+06	2.12261e+06	260380	284091	0.0481154	0.442141	0.306426	19.8672	19.5078	-0.359445
2,3,14,20-Tetrahydroxy-22,23-epoxyergost-7-en-6-one	476.314	5.865	5.99955e+06	7.31296e+06	5.41686e+06	5.38859e+06	4.11483e+06	3.83463e+06	2.49005e+06	2.26571e+06	4.17688e+06	3.09894e+06	2.91777e+06	3.67528e+06	2.6495e+06	2.41928e+06	2.10298e+06	1.81055e+06	2.11851e+06	2.08221e+06	2.01262e+06	2.10796e+06	1.10512e+06	1.19241e+06	703753	560096	1.71918e+06	1.87282e+06	3.4345e+06	4.28853e+06	1.43664	0.000403969	4.53e-05	21.8313	20.7014	-1.12989
1-O-(9,16,17-Trihydroxy-18-oxokauran-18-yl)hexopyranose	514.278	4.268	5.50304e+06	5.73325e+06	1.18411e+06	1.55534e+06	2.06361e+06	1.5785e+06	2.22223e+07	2.15023e+07	4.26847e+06	2.38468e+06	1.74819e+06	2.84907e+06	181415	99704.4	345442	237607	3.95908e+06	4.40741e+06	426720	447167	6.51818e+06	6.15049e+06	923868	742050	1.08843e+06	1.41027e+06	440142	373323	0.699041	0.227483	0.125092	21.0987	19.9974	-1.10128
Glycolithocholate	433.319	5.607	57767.6	56578.7	2.53576e+06	1.85504e+06	4.42849e+06	3.24615e+06	511609	570602	1.87625e+06	2.27787e+06	799170	656388	1.54236e+06	2.07866e+06	375963	373992	1.39235e+06	1.34276e+06	2.13182e+06	1.12443e+06	54829.4	53253.1	114365	135340	683001	715463	8.99284e+06	9.0421e+06	0.235488	0.418546	0.285176	19.8524	19.2325	-0.619918
3,7-Dihydroxy-2-(4-hydroxy-3-methoxyphenyl)-5-chromanesulfinic acid	352.061	3.506	91435	88050.4	206516	265190	77670.5	70416.6	2.27595e+06	2.20515e+06	332108	370103	70668.5	74932.3	1.19068e+06	1.45875e+06	72797.8	74308.1	66323.5	167075	406770	477672	70143.8	73919.4	169291	86284.3	96217.8	92426	82192	84428.2	0.937806	0.19459	0.103523	18.0656	16.7843	-1.28138
thymol sulfate	230.061	3.8165	2.34841e+06	2.8061e+06	4.72595e+06	6.28556e+06	4.86684e+06	3.57632e+06	1.98413e+06	1.883e+06	1.92493e+06	2.46751e+06	2.04725e+06	1.78049e+06	253669	254472	2.60705e+06	2.82115e+06	1.96597e+06	2.08274e+06	3.93591e+06	4.21233e+06	3.4949e+06	3.4733e+06	747350	895889	3.9114e+06	4.14629e+06	1.82455e+06	1.78591e+06	0.0220804	0.85014	0.768812	20.917	21.1966	0.279567
3alpha_7alpha_12beta-Trihydroxy-5beta-cholanate	408.287	5.4295	1.39458e+06	1.34738e+06	1.0123e+06	929960	2.21706e+06	2.05192e+06	1.92455e+06	1.09022e+06	435211	651138	2.13735e+06	1.66181e+06	1.95158e+06	2.25638e+06	1.84563e+06	1.74596e+06	348404	427037	574805	952528	2.23573e+06	2.13551e+06	464208	658350	1.88057e+06	1.6412e+06	1.88845e+06	1.94846e+06	0.371468	0.536865	0.401263	20.3763	20.0831	-0.293196
9-OAHSA	564.512	7.705	5.62883e+06	6.05623e+06	1.94677e+06	2.21521e+06	4.90932e+06	4.47185e+06	3.29484e+06	3.45345e+06	4.12486e+06	3.79336e+06	3.3164e+06	2.96784e+06	2.32325e+06	2.56108e+06	4.0363e+06	4.02672e+06	3.03766e+06	3.97186e+06	1.91933e+06	2.43938e+06	4.52897e+06	3.28157e+06	2.36588e+06	3.44931e+06	2.0631e+06	2.1042e+06	3.86912e+06	4.93096e+06	0.379681	0.661031	0.540927	21.7176	21.5842	-0.133388
1-(4-Hydroxy-3,5-dimethoxyphenyl)-1,2,3-propanetriol	244.094	3.699	2.28543e+06	2.9445e+06	290898	581542	286151	2.46384e+06	297363	220344	281871	1.5448e+06	2.952e+06	4.54563e+06	5.41724e+06	1.37636e+06	172389	286560	319640	228131	217613	276265	211663	892884	193337	189753	173299	2.38623e+06	264435	726391	1.24063	0.00800219	0.00172931	20.017	18.2888	-1.72824
Cypridinaluciferin	405.226	3.208	4.92838e+06	4.04606e+06	3.31407e+06	3.75748e+06	6.23569e+06	5032136	2.23872e+06	2.04551e+06	2.23382e+06	2.2547e+06	2.20225e+06	1.75353e+06	2.13428e+06	2.50019e+06	1.87227e+06	2.06609e+06	2.37571e+06	3.24428e+06	2.25951e+06	2.49839e+06	2.1974e+06	2.28578e+06	1.86783e+06	1.62749e+06	1.92605e+06	2.06475e+06	3.70051e+06	3.46807e+06	0.823684	0.227483	0.125092	21.4902	21.1459	-0.344243
isonocardicinC	486.174	3.28	2.44551e+06	3.16463e+06	3.29357e+06	3.39755e+06	2.08073e+06	1.81644e+06	3.16651e+06	2.34269e+06	2.68534e+06	2.31764e+06	1.63713e+06	1.56655e+06	1.67255e+06	2.02632e+06	2.50209e+06	2.42328e+06	3.7757e+06	3.93622e+06	2.80264e+06	3.24563e+06	1.38403e+06	1.43342e+06	2.57675e+06	2.62974e+06	1.87478e+06	1.5852e+06	4.09183e+06	3.68468e+06	0.582556	0.513596	0.376095	21.1461	21.2825	0.136457
1-hexadecyl-2-[(9Z,12Z)-octadecadienoyl]-sn-glycero-3-phosphocholine	743.581	13.761	7.34986e+06	7.34679e+06	8.17041e+06	4.04782e+06	3.58288e+06	3.17923e+06	4.49416e+06	3.78227e+06	3.73848e+06	3.24842e+06	3.87607e+06	4.36335e+06	4.91279e+06	3.15766e+06	5.25494e+06	4.61653e+06	3.43407e+06	3.02399e+06	2.29658e+06	1.68986e+06	1.41442e+06	1.99617e+06	1.74577e+06	1.89932e+06	2.67805e+06	5.06901e+06	1.83532e+06	1.85076e+06	1.24432	0.0125889	0.00296311	22.0771	21.2664	-0.810717
(3S,6S,9S,14aR)-9-[(2S)-2-Butanyl]-6-[(1-methoxy-1H-indol-3-yl)methyl]-3-(6-oxooctyl)decahydropyrrolo[1,2-a][1,4,7,10]tetraazacyclododecine-1,4,7,10-tetrone	609.352	4.606	147752	77588.7	3.5148e+06	4.04632e+06	3.54331e+06	2.75407e+06	2.9306e+06	2.08006e+06	914061	1.04957e+06	2.09213e+06	1.81807e+06	1.02716e+06	788390	459219	624972	3.238e+06	2.92977e+06	2.97629e+06	3.77008e+06	76396.7	107543	1.45904e+06	1.39544e+06	1.2336e+06	1.39248e+06	5.49418e+06	5.76878e+06	0.30727	0.925229	0.874287	20.2774	20.2743	-0.00305417
ronifibrate	377.104	3.5815	144494	135675	143614	148247	157314	164357	119914	124293	174455	130922	139778	121212	105664	109339	117286	109859	153678	111567	160475	151805	140700	153079	129042	145092	306546	322592	120034	145433	0.57279	0.583303	0.454438	17.0502	17.2203	0.170093
NPPB	300.11	4.385	1.4858e+06	1.87392e+06	4.51215e+06	2.45059e+06	1.97248e+06	1.97751e+06	2.00108e+06	1.52995e+06	1.13048e+06	2.93635e+06	2.75678e+06	1.87434e+06	2.43336e+06	1.63065e+06	2.73132e+06	5.47141e+06	2.00351e+06	1.66368e+06	1.30912e+06	1.7268e+06	675838	761235	1.67426e+06	1.55526e+06	1.01903e+06	933473	1.60406e+06	1.3271e+06	0.48614	0.106033	0.0443691	20.9752	20.5212	-0.454006
Piperlongumine	317.126	4.0725	582958	580281	2.83369e+06	2.87005e+06	129849	116528	5.92193e+06	5.82168e+06	1.42346e+06	1.71406e+06	2.50756e+06	1.53115e+06	995584	4.00874e+06	6.37446e+06	7.26653e+06	4.53167e+06	6.50838e+06	898019	913977	121850	109104	107431	106888	3.10128e+06	2.8419e+06	671023	602092	0.112158	0.875299	0.803613	20.342	19.8806	-0.461423
PC(18:3(9Z,12Z,15Z)/18:2(9Z,12Z))	779.543	7.238	3.67664e+06	3.69934e+06	2.41316e+06	1.93578e+06	2.52841e+06	2.23605e+06	1.96616e+06	2.82534e+06	1.88075e+06	985232	1.22252e+06	1.27994e+06	1.35439e+06	3.3242e+06	2.36942e+06	2.75896e+06	2.14382e+06	2.12677e+06	2.38766e+06	3.16025e+06	766312	1.56008e+06	1.97567e+06	1.14809e+06	1.54765e+06	2.43289e+06	2.64506e+06	1.56651e+06	0.247545	0.823434	0.73446	20.9793	20.8756	-0.103783
glycidyl oleate	338.281	6.307	4.54262e+06	4.27375e+06	2.89637e+06	2.75404e+06	2.3772e+06	2.31725e+06	2.4866e+06	2.61903e+06	2.77994e+06	1.40069e+06	1.69401e+06	2.93332e+06	2.40205e+06	5.40763e+06	4.05944e+06	3.79115e+06	2.10745e+06	782198	2.21514e+06	2.05086e+06	2.24128e+06	2.51352e+06	3.8768e+06	3.75503e+06	1.18776e+06	1.99215e+06	3.1363e+06	3.27711e+06	0.222279	0.609503	0.482401	21.3896	21.2037	-0.185908
Clobenpropit	308.087	4.376	8.67492e+06	1.20254e+07	2.78996e+06	3.67702e+06	1.11922e+06	1.00857e+06	2.92037e+06	3.24184e+06	1.02813e+06	1.1939e+06	3.01011e+06	2.81498e+06	3.95375e+06	3.91233e+06	895143	912141	644442	777383	2.68526e+06	2.51959e+06	916293	965201	94254.9	170921	1.58386e+06	2.01048e+06	760698	879162	1.2349	0.000403969	4.53e-05	21.4181	19.6763	-1.7418
GLYCERYL 2-LINOLENATE	352.261	6.5105	1.21007e+06	1.07542e+06	2.22889e+06	2.52169e+06	2.58303e+06	2.45507e+06	1.55551e+06	1.30135e+06	4.75269e+06	6.53696e+06	3.71704e+06	3.99328e+06	2.92111e+06	3.22464e+06	1.09259e+06	1.36433e+06	3.37354e+06	3.39525e+06	1.80234e+06	1.8411e+06	1.77896e+06	1.58283e+06	2.6914e+06	2.67194e+06	2.22171e+06	2.18507e+06	1.10698e+06	1.07104e+06	0.879416	0.243473	0.137068	21.2628	20.8379	-0.42491
N(alpha)-Benzyloxycarbonyl-L-leucine	265.131	2.638	2.84424e+06	3.05797e+06	6.77154e+06	6.9546e+06	3.38009e+06	2.49842e+06	1.50073e+06	1.73084e+06	1.85197e+06	1.68389e+06	1.84196e+06	2.57976e+06	1.39958e+06	815549	731363	859080	9.09679e+06	1.02787e+07	1.11271e+06	1.17999e+06	459089	609147	1.15221e+06	1.0651e+06	1.94934e+06	2.0749e+06	1.74723e+06	1.48676e+06	0.129874	0.106033	0.0443691	21.1611	20.5115	-0.649554
5-Hydroxy-7-methoxy-2,2-dimethyl-3,4-dihydro-2H-chromen-4-yl hydrogen sulfate	304.062	4.321	2.73585e+06	3.41067e+06	2.01892e+06	2.53175e+06	1.91451e+06	2.21288e+06	2.12807e+06	2.25495e+06	2.27883e+06	2.29356e+06	2.08778e+06	2.73994e+06	2.83823e+06	3.0023e+06	2.18086e+06	1.2884e+06	3.82969e+06	2.99906e+06	2.66074e+06	2.04953e+06	3.82717e+06	2.71304e+06	594450	722103	1.9597e+06	1.71388e+06	3.05789e+06	2.09153e+06	0.34191	0.583303	0.454438	21.2112	20.9345	-0.27671
anacardic acid	348.266	6.76	608689	662336	448321	588968	1.17089e+06	987432	947235	861060	1.59854e+06	1.68176e+06	651295	644465	423341	457680	919705	977582	2.26924e+06	2.13932e+06	1.42088e+06	1.56021e+06	3.50636e+06	3.50607e+06	1.7946e+06	1.79502e+06	2.80333e+06	2.74062e+06	3.01079e+06	3.08469e+06	1.72532	0.000194386	1.86e-05	19.538	20.9843	1.44633
(2Z)-3,7-Dimethyl-2,6-octadien-1-yl 3-oxobutanoate	238.157	5.118	2.98024e+06	3.23831e+06	3.91279e+06	5.02094e+06	7.29643e+06	5.4409e+06	4.57113e+06	3.47854e+06	4.99422e+06	5.2644e+06	3.51852e+06	3.99677e+06	2.25865e+06	3.10453e+06	2.19729e+06	2.2084e+06	1.94236e+06	1.97815e+06	1.62e+06	1.6004e+06	1.58521e+06	1.5309e+06	1.07903e+06	1.3703e+06	2.00731e+06	1.95327e+06	452660	1.85756e+06	1.91371	1.86e-06	4.99e-08	21.9465	20.5858	-1.36069
Cormethasone acetate	470.191	1.822	389508	392129	1.37048e+06	1.19218e+06	1.16095e+06	803111	1.60073e+06	1.66511e+06	212125	735623	593809	739837	667076	623560	3.07734e+06	2.8505e+06	1.52494e+06	1.47159e+06	559866	489415	1.90977e+06	1.77574e+06	578519	730224	1.20571e+06	1.37593e+06	1.16308e+06	1.33908e+06	0.98666	0.134147	0.0620417	19.5158	20.2401	0.724344
5-Hydroxy-3-(3-hydroxy-3-methylbutyl)-8,8-dimethyl-2-(2,4,5-trihydroxyphenyl)-4H,8H-pyrano[2,3-f]chromen-4-one	454.162	2.561	2.1531e+06	754081	3.27003e+06	548016	3.04601e+06	3.32924e+06	1.15097e+06	966319	3.33477e+06	2.1487e+06	102709	127648	1.52051e+06	2.40886e+06	3.15426e+06	2.41601e+06	5.4056e+06	1.22972e+06	2.75655e+06	1.33576e+06	1.81995e+06	2.52991e+06	8.42703e+06	8.19123e+06	2.25961e+06	1.98425e+06	3.19421e+06	3.29929e+06	1.11995	0.115625	0.0497355	20.1814	21.4614	1.28003
D-Arabinonate	166.047	13.88	3.32292e+06	2.67123e+06	3.72833e+06	3.70138e+06	2.57702e+07	3.31346e+06	4.60714e+07	3.24245e+06	3.71191e+06	1.99341e+07	2.68301e+06	2.72425e+06	2.91762e+07	2.741e+06	1.92427e+06	1.3386e+06	1.17391e+06	2.39237e+06	1.88616e+07	1.44992e+07	2.2469e+06	2.68107e+07	1.8879e+06	2.37192e+06	2.36442e+07	1.97048e+07	1.15477e+07	1.58306e+07	0.172073	0.397229	0.26491	22.5013	22.4604	-0.0408705
2-Oxononadecanoic acid	312.266	6.6715	2.71971e+06	3.27766e+06	2.68582e+06	2.80899e+06	2.61704e+06	2.21455e+06	2.54487e+06	2.43499e+06	3.64062e+06	2.83105e+06	1.96171e+06	2.28399e+06	2.51213e+06	2.95759e+06	4.16306e+06	4.01752e+06	2.53066e+06	2.15238e+06	2.27649e+06	2.3347e+06	2.69514e+06	2.52647e+06	5.85753e+06	5.60583e+06	1.92564e+06	2.19374e+06	2.48236e+06	2.45417e+06	0.576778	0.797171	0.700611	21.3359	21.4608	0.124951
Militarinone A	459.261	5.0225	582157	951842	382127	1.55174e+07	344298	336823	351165	508425	493335	504863	699153	297442	426332	317294	464850	446350	448423	643434	433818	465548	3.15896e+06	3.12279e+06	405871	356671	319961	175496	4.72899e+06	471692	0.208966	0.85014	0.768812	19.1434	19.2992	0.155841
MFCD00059633	244.204	6.3175	3.88428e+06	4.08617e+06	3.59434e+06	3.86782e+06	5.21361e+06	4.32634e+06	2.86675e+06	2.67631e+06	3.23714e+06	3.45476e+06	3.77074e+06	3.60729e+06	3.31022e+06	3.25709e+06	2.23037e+06	2.3664e+06	2.13876e+06	2.05939e+06	1.55504e+06	1.63177e+06	2.56498e+06	2.44654e+06	1.46438e+06	1.56404e+06	2.23015e+06	2.21356e+06	2.84339e+06	3.08151e+06	1.92302	7.14e-06	3.49e-07	21.7816	21.0146	-0.766995
(2E)-3-Phenyl-2-propen-1-yl (2Z)-3-phenylacrylate	264.114	2.29	407002	382022	165426	244731	838007	931724	691820	725186	1.34971e+06	288429	234162	1.72249e+06	2.08222e+06	1.44423e+06	4.99077e+06	5.04871e+06	540777	432074	3.02178e+06	3.0656e+06	812597	856576	1.02473e+06	894578	1.19595e+06	1.49781e+06	3.86621e+06	3.24656e+06	1.19769	0.0317173	0.00914629	19.2354	20.6181	1.38272
fluorochloridone	311.009	1.588	4.42077e+06	3.47727e+06	2.78543e+06	1.87078e+06	2.9727e+06	2.54429e+06	4.36939e+06	2.54746e+06	2.26715e+06	2.40887e+06	2.05015e+06	2.25344e+06	3.43095e+06	2.51218e+06	2.71079e+06	1.70663e+06	2.4262e+06	3.52957e+06	3.80731e+06	2.96935e+06	2.55621e+06	2.28726e+06	1.84191e+06	2.02971e+06	2.50329e+06	2.2994e+06	2.79706e+06	2.82699e+06	0.455553	0.713693	0.602685	21.3947	21.272	-0.122759
Cinnamaldehyde	132.058	5.18	2.8663e+06	3.49804e+06	3.23336e+06	2.64663e+06	2.15239e+06	2.42054e+06	2.12234e+06	2.65061e+06	2.50572e+06	3.16607e+06	1.62988e+06	2.32232e+06	2.57766e+06	2.51605e+06	2.10928e+06	1.5482e+06	1.76635e+06	1.79233e+06	2.12252e+06	1.50017e+06	1.82842e+06	2.02572e+06	1.97625e+06	1.8431e+06	1.67043e+06	1.52719e+06	1.67432e+06	1.53187e+06	1.70663	0.000111225	9.72e-06	21.2817	20.7533	-0.528348
(2R)-1-{[(2-Aminoethoxy)(hydroxy)phosphoryl]oxy}-3-hydroxy-2-propanyl (5Z,8Z,11Z,14Z,17Z)-5,8,11,14,17-icosapentaenoate	499.27	5.5015	2.30838e+06	2.07672e+06	2.52586e+06	2.96384e+06	4.364e+06	4.54881e+06	1.22881e+06	1.15034e+06	2.58266e+06	2.83842e+06	1.1971e+06	1.20635e+06	1.37345e+06	1.35966e+06	2.69467e+06	2.20792e+06	4.88796e+06	3.42803e+06	2.62284e+06	2.97974e+06	1.62925e+06	1.60733e+06	5.7328e+06	6.03642e+06	1.8964e+06	1.9909e+06	1.37678e+06	1.40063e+06	0.596495	0.277619	0.163552	20.9516	21.2867	0.335037
Nalpha-Benzyl-N-[(1S)-1-(hydroxyamino)-3-methylbutyl]-L-tyrosinamide	371.22	2.455	7.0784e+06	7.05267e+06	7.33998e+06	1.84614e+07	1.10688e+07	8.32738e+06	3.74258e+06	890803	4.18922e+06	5.31819e+06	353951	5.13661e+06	5.0395e+06	4.65068e+06	2.64049e+06	879303	3.26388e+06	5.04933e+06	3.40806e+06	3.92779e+06	3.16084e+06	4.76767e+06	2.88426e+06	3.62102e+06	3.94655e+06	4.68799e+06	6.03462e+06	5.99659e+06	0.839075	0.0824125	0.0310252	22.1371	21.7663	-0.370881
(-)-citrinin	250.084	4.365	9.56338e+06	9.86973e+06	8.20614e+06	1.0864e+07	5.98999e+06	5.38578e+06	5.59604e+06	4669551	3.12793e+06	3.45488e+06	4.85393e+06	3.16725e+06	3.1016e+06	2.31408e+06	2.12297e+06	2.0888e+06	2.54833e+06	2.12045e+06	2.81533e+06	3.03333e+06	1.34863e+06	1.34945e+06	2.20584e+06	2.54883e+06	1.72761e+06	2.22071e+06	2.68242e+06	2.51877e+06	1.55311	2.24e-05	1.5e-06	22.2871	21.055	-1.23213
N,O-DIDESMETHYLVENLAFAXINE-GLUCURONIDE	425.205	3.816	2.62928e+06	1.08596e+06	3.84111e+06	4.24391e+06	2.67714e+06	1.89374e+06	2.54562e+06	1.96904e+06	2.90117e+06	2.50208e+06	2.9603e+06	2.66179e+06	3.26806e+06	2.52396e+06	1.61177e+06	4.27057e+06	2.81105e+06	2.22975e+06	4.80431e+06	2.42905e+06	4.68162e+06	3.791e+06	2.35481e+06	491199	2.55969e+06	3.84203e+06	2.95459e+06	2.91724e+06	0.290961	0.661031	0.540927	21.2951	21.3416	0.0464824
Sphinganine (d17:0)	287.282	4.831	1.66323e+06	1.63804e+06	1.78642e+06	1.74317e+06	1.9066e+06	1.82785e+06	1.81021e+06	2.01917e+06	2.24767e+06	2.00143e+06	2.01414e+06	2.45734e+06	2.05628e+06	1.94077e+06	1.98996e+06	1.96327e+06	1.761e+06	1.81639e+06	2.28485e+06	2.11397e+06	1.74187e+06	2.15734e+06	1.97405e+06	2.26889e+06	2.35473e+06	1.95134e+06	2.17767e+06	2.03115e+06	0.605905	0.294423	0.178112	20.8765	20.9554	0.0788909
15(S)-HpEDE	340.261	6.3072	1.94667e+06	2.0133e+06	2.46298e+06	3.03642e+06	4.12837e+06	3.10237e+06	3.01311e+06	3.09691e+06	3.37269e+06	3.78562e+06	2.44842e+06	2.95619e+06	2.93926e+06	4.54245e+06	2.07597e+06	2.32392e+06	2.17782e+06	2.08054e+06	1.84085e+06	2.29237e+06	2.7076e+06	2.73965e+06	2.07381e+06	2.33327e+06	1.57229e+06	1.94668e+06	1.48088e+06	1.68088e+06	1.58373	0.00180728	0.000268667	21.5061	20.976	-0.530051
ODA	269.308	6.143	4.74053e+06	3.93845e+06	4.53047e+06	2.15061e+06	2.45516e+06	3.82485e+06	2.51963e+06	2.86782e+06	2.63166e+06	3.98204e+06	4.41431e+06	4.70113e+06	7.22563e+06	4.29897e+06	2.57889e+06	3.09833e+06	2.73587e+06	2.3048e+06	2.25492e+06	2.15027e+06	2.26029e+06	2.06672e+06	2.3966e+06	2.46916e+06	1.84574e+06	1.20026e+06	2.12227e+06	2.11061e+06	1.54453	0.000649466	7.82e-05	21.8111	21.0767	-0.734364
3-Hydroxy-5, 8-tetradecadiencarnitine	383.266	4.554	7.61811e+06	7.35854e+06	4.89168e+06	6.45727e+06	4.78309e+06	7.79424e+06	8.69837e+06	7.67326e+06	4.50231e+06	6.24674e+06	6.49419e+06	6.10652e+06	8.3366e+06	3.45589e+06	2.1667e+06	1.67248e+06	1.34336e+06	1.76061e+06	1.65813e+06	1.62143e+06	2.41653e+06	3.47122e+06	1.7306e+06	1.52262e+06	2.59228e+06	2.23527e+06	1.91493e+06	1.96088e+06	2.13852	2.84e-06	9.97e-08	22.5775	20.8913	-1.68621
CTP	482.983	5.502	3.44287e+06	3.05373e+06	4.23545e+06	3.94589e+06	1.92866e+06	2.74028e+06	2.09372e+06	2.77611e+06	2.18428e+06	1785703	2.99454e+06	3.4687e+06	2.35445e+06	3.5741e+06	1.31676e+06	1.76611e+06	885418	1.15166e+06	1.56385e+06	1.41222e+06	1.2945e+06	1.02134e+06	1.26092e+06	1.24852e+06	2.26439e+06	2.32117e+06	2.32955e+06	2.07017e+06	1.66324	0.000242098	2.53e-05	21.4181	20.5109	-0.907239
1-[(9Z)-octadecenoyl]-2-[(4Z,7Z,10Z,13Z,16Z,19Z)-docosahexaenoyl]-sn-glycero-3-phosphocholine	831.577	13.761	596195	315622	1.12042e+06	421839	4.21661e+06	3.18127e+06	3.14571e+06	178473	680340	600963	780551	331176	4.93718e+06	700778	1.1498e+06	1.70086e+06	2.00597e+06	3.1192e+06	1.01102e+06	1.59118e+06	283191	902018	653252	888013	1.25256e+06	482412	1.24259e+06	2.61949e+06	0.174964	0.513596	0.376095	19.7866	20.1116	0.324994
5,4'-dihydroxy-3,3'-dimethoxy-6,7-methylenedioxyflavone	358.069	3.1775	3.53816e+06	3.26334e+06	2.54742e+06	2.63885e+06	3.41964e+06	3.34332e+06	2.61675e+06	2.55579e+06	1.85084e+06	2.05869e+06	3.05873e+06	3.39483e+06	2.15239e+06	2.4253e+06	2.21164e+06	2.38967e+06	1.20664e+06	1.35592e+06	2.19772e+06	2.51721e+06	2.27527e+06	1.91209e+06	1.82162e+06	2.00092e+06	2.16734e+06	2.39324e+06	1.21837e+06	1.32009e+06	1.59699	0.00218934	0.000337516	21.3762	20.8335	-0.54269
N-[(1S)-4-Carbamimidamido-1-carboxybutyl]asparaginylaspartic acid	404.165	7.197	2.14047e+06	2.32361e+06	2.19044e+06	2.92312e+06	4.19914e+06	3.61597e+06	2.9591e+06	2.73567e+06	3.04764e+06	3.6849e+06	3.17528e+06	3.50255e+06	1.50896e+06	1.66858e+06	1.2512e+06	1.20543e+06	3.74976e+06	3.88021e+06	1.80754e+06	2.08379e+06	3.83654e+06	3.64169e+06	2.0674e+06	2.42573e+06	2.65875e+06	3.05485e+06	3.23059e+06	3.57686e+06	0.15997	0.993594	0.981969	21.3767	21.2924	-0.0842363
(1R,3S,4S,5R,7R)-4-(3-hydroxybutyl)-5-methyl-10-methylidene-8-oxatricyclo[5.3.0.0?l,??]decan-9-one	250.157	6.212	5.03773e+06	5.36795e+06	8.61312e+06	1.10219e+07	5.38144e+06	4.49831e+06	1.66247e+06	1.69716e+06	2.27729e+06	2.41184e+06	4.71535e+06	4.94712e+06	4.9013e+06	5.4543e+06	1.29079e+06	1.20227e+06	263096	319323	1.06007e+06	888356	867302	775362	1.45802e+06	1.55881e+06	4.06553e+06	3.17425e+06	702376	803394	1.60746	4.45e-05	3.34e-06	22.0146	19.9637	-2.05081
1,4-Anhydro-6-O-dodecanoyl-2,3-bis-O-(2-hydroxyethyl)-D-glucitol	434.288	4.775	3.89247e+06	3.84491e+06	9.03531e+06	1.08468e+07	2.11397e+06	1.40885e+06	1.69694e+06	1.84634e+06	4.33566e+06	5.24142e+06	3.68816e+06	3.85282e+06	2.31263e+06	2.25853e+06	394699	542114	8.4812e+06	7.34721e+06	5.78992e+06	6.01486e+06	3.05174e+06	2.77199e+06	1.21278e+06	862221	2.46896e+06	2.75834e+06	946009	1.08768e+06	0.392371	0.374896	0.24563	21.6787	20.9896	-0.689108
Gusperimus	387.297	5.065	7.63388e+06	7.56544e+06	4.288e+06	5.83869e+06	8.61469e+06	4.41326e+06	4.78983e+06	4.79121e+06	5.86791e+06	5.92004e+06	4.31425e+06	7.14593e+06	7.64253e+06	2.73637e+06	961673	656422	1.94934e+06	2.17686e+06	2.46496e+06	2.36001e+06	1.79779e+06	1.85596e+06	2.10854e+06	1.85429e+06	2.3121e+06	2.40393e+06	3.27674e+06	3.01637e+06	2.01209	4.6e-06	1.99e-07	22.4114	20.8921	-1.51934
(1Z,2S)-N-[(2S,3R,4E,8E)-1,3-Dihydroxy-4,8-octadecadien-2-yl]-2-hydroxypentadecanimidic acid	537.475	7.031	9.06193e+06	9.92815e+06	4.56423e+06	6.63122e+06	2.46419e+06	2.06111e+06	8.22027e+06	7.71382e+06	3.17888e+06	3.50465e+06	3.19465e+06	3.37861e+06	3.88498e+06	1.71056e+06	1.38714e+06	1.82161e+06	2.754e+06	3.69266e+06	3.78276e+06	3.21717e+06	3.37403e+06	3.22146e+06	2.32356e+06	2.51841e+06	2.60835e+06	2.50491e+06	2.21289e+06	1.80443e+06	1.22109	0.0549063	0.018554	22.0305	21.2877	-0.742803
aspergillic acid	224.152	2.337	5.62447e+06	5.89158e+06	5.43089e+06	6.35181e+06	7.81326e+06	6.37975e+06	4.80432e+06	4.66845e+06	4.3665e+06	5.32984e+06	6.91639e+06	3.37814e+06	5.93472e+06	5.12694e+06	2.82288e+06	2.86232e+06	2.72058e+06	3.2841e+06	2.83019e+06	2.49976e+06	3.2566e+06	2.42941e+06	2.48038e+06	2.42842e+06	2.51707e+06	2.45126e+06	3.22075e+06	4.33083e+06	2.05349	2.84e-06	9.97e-08	22.3815	21.4314	-0.950087
Porphobilinogen	226.095	1.642	1.77916e+06	2.03156e+06	4.00043e+06	4.92975e+06	2.06269e+06	1.7311e+06	2.67058e+06	3.02001e+06	1.8637e+06	2.63651e+06	2.07039e+06	2.03289e+06	1.70589e+06	1.78905e+06	2.57176e+06	2.39426e+06	1.94009e+06	1.31625e+06	4.1789e+06	2.73087e+06	2.32165e+06	1.91242e+06	2.15182e+06	3.27037e+06	3.27999e+06	3.58269e+06	2.14043e+06	2.7304e+06	0.24658	0.331989	0.209978	21.1447	21.2569	0.11224
(+/-)12(13)-DiHOME	314.246	5.303	4.31857e+06	4.83603e+06	2.8459e+06	2.8561e+06	5.2184e+06	4.13569e+06	7.34568e+06	6.24055e+06	3.97931e+06	4.27652e+06	3.15664e+06	3.09857e+06	2.12935e+06	2.4236e+06	1.63133e+06	2.46988e+06	4.59985e+06	5.34059e+06	4.57113e+06	4.73922e+06	3.85455e+06	2.80266e+06	5.32918e+06	4.52728e+06	3.26457e+06	2.66702e+06	1.2526e+06	1.24114e+06	0.527394	0.609503	0.482401	21.8676	21.5638	-0.303802
[ST(2:0)](5Z_7E)-(3S)-9_10-seco-5_7_10(19)-cholestatriene-3_25-diol	400.334	7.293	6.86925e+06	6.82546e+06	1.46132e+06	4.61872e+06	7.7382e+06	6.07712e+06	3.38884e+06	3.31485e+06	3.90745e+06	4.19633e+06	3.81736e+06	4.14362e+06	6.03623e+06	5.72824e+06	1.43036e+06	1.66636e+06	2.11229e+06	2.56821e+06	2.94409e+06	3.18407e+06	2.71432e+06	2.56565e+06	4.20009e+06	3.00557e+06	2.71013e+06	2.94287e+06	3.42949e+06	2.62304e+06	1.60687	0.0012278	0.000167312	22.1088	21.3276	-0.781242
(-)-Menthylacetate	198.161	4.786	2.94001e+06	3.38809e+06	1.66563e+06	1.93501e+06	6.66229e+06	5.73754e+06	2.59006e+06	2.03874e+06	3.14057e+06	3.01022e+06	5.10348e+06	4.30753e+06	5.02315e+06	5.52204e+06	2.63885e+06	2.35621e+06	1.40519e+06	1.21777e+06	614029	538375	935547	787965	999284	1.06782e+06	1.65904e+06	1.73785e+06	1.54463e+06	1.64112e+06	1.76914	4.45e-05	3.34e-06	21.7283	20.2414	-1.48693
(9S_10S)-9_10-Dihydroxyoctadecanoate	316.261	6.20067	2.49133e+06	2.45673e+06	2.4167e+06	2.77285e+06	3.43715e+06	2.57962e+06	3.08047e+06	2.84644e+06	2.58255e+06	2.7398e+06	2.46496e+06	2.74739e+06	2.88459e+06	3.01797e+06	2.38578e+06	2.34949e+06	1.21409e+06	2.38222e+06	2.71579e+06	3.00494e+06	2.40321e+06	2.24081e+06	1.88109e+06	2.14101e+06	2.25788e+06	2.06164e+06	1.61244e+06	1.59281e+06	1.55419	0.000516558	5.97e-05	21.3847	21.0077	-0.376933
N-acetyl-DL-tryptophan	246.1	1.432	7.16594e+06	4.40657e+06	801635	1.81893e+06	1.9088e+06	3.30443e+06	1.35865e+06	1.19842e+06	1.54351e+06	1.88837e+06	2.47218e+06	4.35869e+06	3.36219e+06	1.66226e+06	1.67086e+06	2.09586e+06	1.71848e+06	1.2746e+06	1.72809e+06	1.88045e+06	1.00697e+06	1.83225e+06	1.59461e+06	760621	2.10593e+06	2.78148e+06	1.98981e+06	1.3493e+06	0.927585	0.314972	0.193579	21.0988	20.6299	-0.46886
Varanic acid	436.319	5.99967	2.31556e+06	2.66186e+06	2.84603e+06	2.9376e+06	5.98959e+06	4.20666e+06	3.17564e+06	3.10952e+06	3.22334e+06	3.46494e+06	2.89228e+06	2.12776e+06	3.70636e+06	2.96954e+06	1.99544e+06	2.15332e+06	1.90212e+06	1.78401e+06	2.06162e+06	1.79165e+06	2.75112e+06	2.91699e+06	2.59456e+06	2.01576e+06	1.73697e+06	1.79274e+06	2.56204e+06	2.19776e+06	1.50019	0.000242098	2.53e-05	21.5894	21.0226	-0.566784
(7E,10E,13E,16E)-7,10,13,16-Docosatetraenoic acid	332.271	6.991	1.98274e+06	1.9744e+06	1.69043e+06	1.60706e+06	3.25904e+06	3.52762e+06	1.73478e+06	1.8863e+06	2.7441e+06	2.84025e+06	2.42168e+06	2.46582e+06	1.67754e+06	1.89018e+06	2.52496e+06	3.07182e+06	3.44557e+06	3.74398e+06	1.73514e+06	1.78266e+06	3.71213e+06	3.84138e+06	3.16611e+06	3.15897e+06	1.81742e+06	2.01301e+06	4.03405e+06	3.9686e+06	1.10217	0.0549063	0.018554	21.0637	21.4531	0.389458
(2R)-3-{[(2-Aminoethoxy)(hydroxy)phosphoryl]oxy}-2-hydroxypropyl (9Z)-9-hexadecenoate	451.269	4.686	3.78685e+06	3.70572e+06	2.82635e+06	3.7528e+06	6.65136e+06	4.81034e+06	1.75087e+06	1.62603e+06	3.15844e+06	2.71342e+06	1.49509e+06	1.61446e+06	1.14281e+06	2.52954e+06	4.13195e+06	4.94462e+06	3.73482e+06	4.24105e+06	2.92163e+06	2.21106e+06	3.03453e+06	2.84417e+06	8.35992e+06	8.66457e+06	2.17949e+06	2.18234e+06	3.51937e+06	2.91249e+06	0.709765	0.243473	0.137068	21.3336	21.7834	0.449732
N-Hydroxy-2-acetamidofluorene	239.094	1.47	33343420	1.60725e+07	6.64616e+06	7.90216e+06	3.18884e+06	2.3287e+06	3.3895e+06	2.35264e+06	3.7756e+06	2.23663e+06	1.0798e+07	2.48393e+06	3.73784e+06	1.24647e+07	1.13509e+07	8.674e+06	1.7044e+06	5.29548e+06	1.43126e+07	1.88974e+07	6.14764e+06	6.54785e+06	4.06814e+06	4.60837e+06	1.4112e+07	9.6285e+06	6.86652e+06	6.40211e+06	0.058039	0.35326	0.227321	22.3626	22.7872	0.424635
5?-androstane-3?,17?-diol dipropionate	404.292	5.598	2.91142e+06	2.8644e+06	1.48276e+06	1.80254e+06	7.21701e+06	5.23705e+06	2.39799e+06	2.56782e+06	1.84448e+06	2.20033e+06	3.23923e+06	2.55815e+06	5.02675e+06	5.14391e+06	2.67425e+06	3.42962e+06	662748	776465	1.1063e+06	1.1384e+06	1.76142e+06	1.69417e+06	3.60999e+06	3.77642e+06	2.0934e+06	2.21834e+06	1.5799e+06	2.3524e+06	1.05899	0.0824125	0.0310252	21.5105	20.7906	-0.719849
Mocetinostat	396.17	3.854	1.39935e+06	1.43323e+06	4.59019e+06	5.23222e+06	2.3619e+06	1.85611e+06	2.00157e+06	2.09197e+06	2.133e+06	2.0425e+06	4.68771e+06	4.15992e+06	1.43685e+06	1.7398e+06	1.86705e+06	2.01434e+06	1.35993e+06	1.43846e+06	3.50871e+06	3.42748e+06	1.84281e+06	1.81859e+06	1.10483e+06	1.0987e+06	3.52675e+06	3.21519e+06	973364	1.13385e+06	0.670025	0.19459	0.103523	21.1829	20.7985	-0.384402
(5Z,8Z,11Z,14Z)-N-[2-(4-Sulfamoylphenyl)ethyl]-5,8,11,14-icosatetraenamide	486.29	8.634	8.91276e+06	9.35786e+06	3.46129e+06	1.98151e+06	4.45748e+06	1.05118e+06	2.83498e+06	1.50627e+06	2.77915e+06	1.51492e+06	3.90083e+06	2.13114e+06	2.05187e+06	1.36009e+06	4.30214e+06	1.86486e+06	8.45418e+06	1.81598e+06	4.46688e+06	988508	4.29817e+06	1.90591e+06	2.99221e+06	1.54581e+06	5.73115e+06	927648	4.4115e+06	1.85363e+06	0.0748613	1	1	21.3667	21.3439	-0.0228176
(R)-2_3-Dihydroxy-3-methylpentanoate	148.073	1.787	3.85245e+06	4.40942e+06	2.41533e+06	3.38573e+06	2.14989e+06	3.72039e+06	1.89969e+06	2.30995e+06	2.15897e+06	2.5327e+06	3.70303e+06	4.09124e+06	5.07605e+06	2.44224e+06	2.65151e+06	1.92634e+06	2.32541e+06	1.93601e+06	2.49404e+06	1.93422e+06	2.49128e+06	1.87513e+06	1.32336e+06	1.72815e+06	1.69423e+06	1.63372e+06	1.91977e+06	1.49998e+06	1.55218	0.00381688	0.000646216	21.5213	20.8748	-0.646436
(2S)-3-Methyl-2-({[(3S,4S,5R)-2,3,4-trihydroxy-5-(hydroxymethyl)tetrahydro-2-furanyl]methyl}amino)butanoic acid (non-preferred name)	279.131	0.807333	8.69682e+06	2.04262e+07	2.03457e+06	2.7513e+07	1.85636e+06	1.10135e+06	2.00863e+07	1.1612e+07	2.53819e+06	2.4719e+07	2.4606e+07	2.02104e+07	1.01454e+07	1.61049e+07	820290	1.12912e+07	1.50109e+06	1.45336e+07	1.14722e+06	5.00144e+06	4.155e+06	1.93219e+06	6.15845e+07	4.37117e+07	893807	1.13439e+06	8.7696e+06	877473	0.255339	0.15645	0.0766636	23.1072	21.8989	-1.20828
N-D-Glucosylarylamine	255.11	1.86	264027	236665	377160	340735	281209	269498	244593	325842	222593	1.36133e+06	1.18444e+06	205441	217400	198998	258998	242770	252412	203630	199598	226812	146649	140257	267898	370854	912052	888257	314287	209301	0.452479	0.464546	0.328667	18.3156	18.0813	-0.234254
O-pentadecanoylcarnitine	385.318	5.717	8.64646e+06	8.82797e+06	3.37982e+06	4.15265e+06	950817	3.20496e+06	2.27577e+06	2.545e+06	2.8413e+06	1.17023e+07	1.03323e+07	1.36442e+07	1.64708e+07	2.79343e+06	1.42582e+06	1.43184e+06	2.17577e+06	2.82448e+06	4.51878e+06	4.09965e+06	728678	821623	595474	370575	1.1324e+06	1.13927e+06	375046	292985	1.48819	0.00218934	0.000337516	22.2119	20.0831	-2.1288
2-(2-Carboxyethyl)-4-methyl-5-pentyl-3-furoic acid	268.131	4.5875	3.53612e+06	3.89795e+06	1.63369e+06	2.54401e+06	2.14721e+06	1.99934e+06	1.92901e+06	1.58967e+06	1.33304e+06	2.07222e+06	2.49974e+06	3.82833e+06	5.1909e+06	1.48875e+06	1.04465e+06	1.18228e+06	2.62685e+06	2.91974e+06	5.21512e+06	4.92596e+06	667237	963656	287648	283298	711582	1.50594e+06	885901	914308	0.787266	0.0676693	0.0241244	21.1625	20.1793	-0.98321
Perfluorononanoic acid	463.971	5.44	4.5368e+06	5.25741e+06	4.29714e+06	6.0679e+06	2.34834e+06	1.80864e+06	2.11092e+06	2.30051e+06	1.39218e+06	1.62476e+06	6.32966e+06	6.32641e+06	2.48391e+06	2.31464e+06	1.16772e+06	984819	1.05308e+06	1.09275e+06	3.40699e+06	3.50939e+06	1.60663e+06	1.51724e+06	1.33515e+06	1.81002e+06	4.51577e+06	3.8471e+06	2.31134e+06	2.24126e+06	1.02788	0.0549063	0.018554	21.551	20.8626	-0.688377
(4S)-4-[(2E,4Z)-2,4-Decadienoyloxy]-4-(trimethylammonio)butanoate	311.209	4.05	1.92056e+07	1.68362e+07	1.39275e+07	1.22144e+07	2.50113e+07	2.03561e+07	3.25933e+07	2.70031e+07	9.81416e+06	8.74154e+06	8.6354e+06	1.26198e+07	1.23462e+07	3.24788e+06	4.73246e+06	5.27983e+06	3.8768e+06	4.31176e+06	4.54067e+06	4.29501e+06	6.9109e+06	6.62737e+06	3.83397e+06	3.61986e+06	2.5184e+06	1.50252e+06	3.445e+06	1.96534e+06	1.69734	0.000111225	9.72e-06	23.7199	21.8589	-1.86099
(1R,2R,3R,5Z,7E)-2-[(5-Hydroxypentyl)oxy]-9,10-secocholesta-5,7,10-triene-1,3,25-triol	518.397	7.23217	2.47182e+06	2.30334e+06	2.3397e+06	3.0346e+06	2.84711e+06	3.12923e+06	2.82322e+06	3.73982e+06	1.56266e+06	2.08241e+06	2.59519e+06	2.3507e+06	2.46956e+06	2.36746e+06	2.80615e+06	2.51443e+06	1.24849e+06	1.87377e+06	1.54863e+06	1.90083e+06	2.00545e+06	2.09084e+06	2.4922e+06	2.7872e+06	1.89965e+06	1.8519e+06	2.31043e+06	1.95681e+06	1.08388	0.044466	0.0141079	21.271	20.9643	-0.306665
(2S,3R)-3-Hydroxy-2-[(1-hydroxydodecyl)amino]octadecyl 2-(trimethylammonio)ethyl phosphate	650.534	0.729	1.42725e+06	2.44021e+06	1.91402e+06	1.66121e+06	1.79133e+06	2.06751e+06	1.89016e+06	1.89655e+06	3.08965e+06	1.99367e+06	2.094e+06	1.02569e+06	2.42393e+06	2.15581e+06	232104	219234	2.4954e+06	1.97829e+06	2.69836e+06	1.73862e+06	1.48018e+06	3.28522e+06	1.67658e+06	1.2381e+06	3.27264e+06	2.30824e+06	3.80519e+06	1.44631e+06	0.00197527	0.993594	0.981969	20.8824	20.5708	-0.311518
Benserazide	257.101	0.912	2.72816e+06	2.98147e+06	3.93268e+06	3.88097e+06	3.86119e+06	3.5468e+06	4.42232e+06	2.9632e+06	3.03647e+06	3.13763e+06	2.4197e+06	2.77627e+06	3.73975e+06	3.65788e+06	3.56218e+06	3.27305e+06	3.91407e+06	4.11787e+06	2.31536e+06	1.62993e+06	1.25445e+06	1.89785e+06	4.01067e+06	3.45569e+06	3.3679e+06	4.16258e+06	3.3291e+06	3.2412e+06	0.337179	0.925229	0.874287	21.6614	21.4855	-0.175868
Bis(2-ethylhexyl)phthalate	390.277	5.69	2.4315e+06	3.24615e+06	3.82902e+06	5.29294e+06	4.63545e+06	3.32342e+06	2.19197e+06	2.35737e+06	2.47344e+06	2.82999e+06	2.47929e+06	2.16387e+06	1.96143e+06	1.84846e+06	1.40011e+06	1.4432e+06	2.62987e+06	3.47738e+06	2.22872e+06	3.04494e+06	2.50714e+06	1.58117e+06	2.22642e+06	2.79849e+06	1.897e+06	2.01463e+06	2.75604e+06	2.76975e+06	0.780451	0.35326	0.227321	21.412	21.1075	-0.304434
N-Acetylleucylleucyltyrosine	449.251	2.601	9.65058e+06	1.13372e+07	1.14827e+07	8.752e+06	9.74512e+06	6.76386e+06	2.787e+06	3.15364e+06	2.24565e+06	2.58721e+06	2.35947e+06	1.47891e+06	1.56218e+06	2.18839e+06	2.65911e+06	3.02747e+06	3.99122e+06	5.32359e+06	3.86844e+06	4.40929e+06	1.96957e+06	1.97794e+06	1.92188e+06	2.18483e+06	2.76673e+06	2.86713e+06	8.65151e+06	7.98893e+06	0.509726	0.661031	0.540927	21.9828	21.6917	-0.291184
(6Z,6'Z,10Z,10'Z)-4,4'-Dimethoxy-7,7',11,11'-tetramethyl-5,5',8,8',9,9',12,12'-octahydro-2,2'-bibenzo[10]annulene-1,1'-diol	514.31	5.405	2.47923e+06	2.84228e+06	2.45975e+06	3.59491e+06	3.36871e+06	2.75421e+06	3.02138e+06	2.65638e+06	2.82436e+06	3.24526e+06	2.28014e+06	2.29893e+06	1.09098e+06	1.14974e+06	1.51004e+06	1.42321e+06	3.73122e+06	3.97956e+06	3.41633e+06	3.69037e+06	3.13322e+06	2.43812e+06	5.50326e+06	6.27131e+06	3.01902e+06	2.4103e+06	1.46661e+06	1.28694e+06	0.517359	0.464546	0.328667	21.2239	21.394	0.170087
Eldacimibe	634.432	6.317	5.59301e+06	5.02988e+06	4.05978e+06	7.18641e+06	8.4241e+06	5.23276e+06	5.22394e+06	6.79135e+06	4.58322e+06	6.74925e+06	6.8804e+06	2.47974e+06	3.12595e+06	7.34708e+06	2.24086e+06	2.61802e+06	2.0341e+06	2.55193e+06	3.08994e+06	983335	2.01447e+06	1.70702e+06	3.74446e+06	2.90197e+06	2.43734e+06	3.07396e+06	872277	760199	1.95912	3.2e-05	2.24e-06	22.3499	20.9364	-1.41348
Biliverdin	582.247	4.71367	6.06313e+06	4.58438e+06	5610427	7.35296e+06	8.99391e+06	4.14972e+06	2.85909e+06	2.42024e+06	2.59406e+06	5.36868e+06	5.40287e+06	2.83539e+06	2.00059e+06	1.41257e+06	7.57745e+06	5.26853e+06	5.12216e+06	5.28992e+06	2.30053e+06	3.74901e+06	4.75076e+06	3.95378e+06	3.72647e+06	3.94253e+06	2.71492e+06	3.78808e+06	3.58729e+06	1.65707e+06	0.27609	0.772615	0.667331	21.8895	21.8766	-0.012991
16-feruloyloxypalmitic acid	448.283	7.1122	4.64175e+06	4.73715e+06	2.88012e+06	3.8713e+06	7.39609e+06	5.5855e+06	4.169e+06	3.78235e+06	2.66767e+06	2.85045e+06	3.95199e+06	3.88818e+06	5.17767e+06	5.35099e+06	3.8083e+06	3.93038e+06	1.77374e+06	1.71177e+06	1.78978e+06	2.15118e+06	2.63221e+06	2.51032e+06	3.26937e+06	3.56477e+06	2.43531e+06	2.45826e+06	3.03371e+06	2.6724e+06	1.55472	0.00100042	0.000130819	21.9991	21.3115	-0.687621
2(alpha-D-Mannosyl)-D-glycerate	268.08	0.728	2.54306e+06	2.40596e+06	1.95081e+06	3.41274e+06	2.80168e+06	1.90232e+06	2.40873e+06	2.05738e+06	1.57968e+06	1.64742e+06	1.36183e+06	3.5128e+06	4.06429e+06	2.26153e+06	1.18674e+06	1.59112e+06	2.17393e+06	1.87267e+06	1.30448e+06	1.81936e+06	7.48583e+07	1.33218e+08	2.57326e+06	3.07323e+06	1.78559e+06	1.60527e+06	1.96879e+06	1.04829e+06	0.560887	0.397229	0.26491	21.1394	21.5759	0.436525
sn-3-O-(Geranylgeranyl)glycerol1-phosphate	444.264	4.772	77777.3	64989.1	1.6686e+06	2.13402e+06	63238.7	101508	2.20712e+06	1.61047e+06	825211	791423	1.74417e+06	1.51044e+06	62271.4	67530.8	1.48881e+07	1.39326e+07	552155	60977.7	4.3343e+06	5.60559e+06	2.28587e+06	2.07231e+06	1.06296e+06	1.10746e+06	1.05093e+06	1.65635e+06	1.10551e+06	1.16114e+06	0.889431	0.145823	0.0690475	18.6201	20.7206	2.10046
(7R)-4,7-Dihydroxy-N,N,N-trimethyl-3,5,9-trioxa-4-phosphaheptacosan-1-aminium 4-oxide	510.392	7.235	3.08707e+06	3.74756e+06	2.41035e+06	3.26149e+06	4.72163e+06	3.2018e+06	2.28972e+06	2.01371e+06	3.10173e+06	4.61072e+06	2.77514e+06	4.32746e+06	4.90964e+06	3.19056e+06	1.55769e+06	1.88132e+06	3.20225e+06	2.81828e+06	2.29337e+06	2.81266e+06	2.85993e+06	2.78536e+06	1.8043e+06	1.82777e+06	2.1815e+06	2.76415e+06	2.57382e+06	2.39069e+06	1.46581	0.0125889	0.00296311	21.6475	21.1704	-0.477171
(3aR,4R,5R,6aS)-5-Hydroxy-4-[(1E,3S)-3-hydroxy-1-octen-1-yl]hexahydro-2H-cyclopenta[b]furan-2-one	268.167	4.824	1.78253e+06	3.35636e+06	2.09997e+06	2.01605e+06	3.0078e+06	1.63518e+06	1.6591e+06	2.06963e+06	763981	1.07012e+06	2.68827e+06	2.0356e+06	1.55463e+06	1.92927e+06	1.45457e+06	1.12526e+06	1.06018e+06	921583	1.10983e+06	1.21059e+06	1.56022e+06	865820	757847	480566	1.06187e+06	1.13119e+06	1.24702e+06	1.56643e+06	1.57865	0.00148639	0.00021278	20.8235	20.0252	-0.798307
Butenylcarnitine	229.131	2.043	6.50719e+06	6.86922e+06	5.94363e+06	8.0583e+06	9.57802e+06	7.70285e+06	4.27517e+06	3.73172e+06	2.98826e+06	3.35796e+06	3.29158e+06	2.49357e+06	1.91122e+06	2.46363e+06	2.93872e+06	2.60478e+06	3.36457e+06	4.58347e+06	4.1772e+06	3.83012e+06	3.08977e+06	2.70733e+06	2.3871e+06	2.46065e+06	2.92317e+06	2.53945e+06	5.01128e+06	5.94792e+06	0.842855	0.262699	0.149881	22.0647	21.6667	-0.398049
Juvenile hormone III bisepoxide	282.183	5.061	947509	999836	2.29099e+06	2.5004e+06	5.059e+06	3.29403e+06	801941	2.51182e+06	1.99186e+06	2.51804e+06	2.05647e+06	5.11866e+06	2.11236e+06	2.03225e+06	3.82064e+06	678285	2.12348e+06	1.77535e+06	1.31764e+06	2.11531e+06	860612	702341	1.41981e+06	1.07588e+06	4.72777e+06	1.81402e+06	989152	1.26751e+06	0.648006	0.15645	0.0766636	21.0268	20.5086	-0.518197
3alpha_12alpha-Dihydroxy-7-oxo-5beta-cholanate	406.271	6.0844	2.84895e+06	2.91613e+06	4.61784e+06	5.62577e+06	2.11649e+06	2.1377e+06	5.25506e+06	5.0889e+06	3.86553e+06	3.71497e+06	3.23097e+06	3.31416e+06	2.58201e+06	2.56809e+06	1.17982e+06	1.17088e+06	2.26688e+06	2.28111e+06	1.87379e+06	1.94331e+06	1.21551e+06	1.16768e+06	1.57195e+06	1.72186e+06	2.83119e+06	3.01098e+06	2.19419e+06	2.18398e+06	1.5717	0.000649466	7.82e-05	21.6935	20.7884	-0.905091
1-Methyl-2,3,4,9-tetrahydro-1H-beta-carboline-1,3-dicarboxylic acid	274.096	2.76	1.01565e+06	866133	899843	893675	2.28266e+06	2.12943e+06	994024	1.32503e+06	3.04395e+06	1.38951e+06	711128	629250	1.33433e+06	1.17811e+06	3.18939e+06	1.6202e+06	3.80169e+06	2.24752e+06	3.06137e+06	2.00599e+06	2.31241e+06	2.02044e+06	1.9714e+06	2.15579e+06	2.70485e+06	2.17587e+06	2.32162e+06	4.05924e+06	1.65308	0.0012278	0.000167312	20.1996	21.2307	1.03112
cholesteryl sulfate	466.311	9.714	2.56203e+06	6.26289e+06	3.23512e+06	1.05413e+07	1.36418e+06	1.59218e+06	3.22956e+06	7.22009e+06	3.70009e+06	2.61574e+06	1.86035e+06	2.9223e+06	1.88411e+06	3.9528e+06	3.34648e+06	2.44492e+06	1.51546e+06	2.86837e+06	2.81867e+06	3.44184e+06	2.76362e+06	3.62145e+06	2.73042e+06	2.12026e+06	3.91634e+06	1.24785e+06	2.13557e+06	5.14707e+06	0.516683	0.685044	0.57142	21.601	21.3626	-0.238435
D-Alanyl-alanyl-poly(glycerolphosphate)	468.091	4.128	5.59832e+06	5.4033e+06	4.47493e+06	5.50999e+06	4.32968e+06	3.67065e+06	3.9785e+06	4.08193e+06	1.30366e+06	1.2153e+06	1.91832e+06	1.949e+06	3.73116e+06	4.3734e+06	2.5278e+06	2.62753e+06	1.2153e+06	1.43176e+06	4.44474e+06	4.44411e+06	2.81552e+06	2.39758e+06	3.25252e+06	2.97846e+06	1.36818e+06	1.72109e+06	1.64835e+06	1.55781e+06	1.01803	0.106033	0.0443691	21.6565	21.1074	-0.549103
(2Z)-3-(3,4,5-Trimethoxyphenyl)-2-propen-1-yl acetate	266.115	4.8155	4.78179e+06	4.76694e+06	2.47163e+06	4.18575e+06	2.58663e+06	2.15167e+06	2.85141e+06	2.76169e+06	1.6976e+06	1.8933e+06	2.42723e+06	2.36091e+06	4.51652e+06	6.36156e+06	2.18917e+06	1.71013e+06	1.44809e+06	1.43724e+06	3.64742e+06	3.79098e+06	1.11832e+06	976231	726647	850797	1.23121e+06	1.14137e+06	1.3538e+06	1.27067e+06	1.41664	0.00148639	0.00021278	21.5304	20.4643	-1.06609
Leu-Val	230.163	2.19425	1.62495e+06	2.02009e+06	4.08178e+06	4.48497e+06	2.93953e+06	1.98554e+06	5.14364e+06	5.07456e+06	921937	2.65531e+06	3.24395e+06	2.04191e+06	1.99673e+06	1.58161e+06	3.78327e+06	3.36256e+06	2.38945e+06	2.36762e+06	1.66722e+06	1.51191e+06	3.48735e+06	3.24821e+06	1.13394e+06	1.29073e+06	2.39478e+06	2.73751e+06	2.30358e+06	2.64245e+06	0.442763	0.797171	0.700611	21.2772	21.1368	-0.140406
1-arachidonoyl-sn-glycerol 3-phosphate	458.244	13.887	1.839e+06	1.09904e+06	999175	1.43471e+06	1.71625e+06	2.65657e+06	1.68048e+06	1.72526e+06	2.81152e+06	6.59654e+06	2.08074e+06	1.80183e+06	842162	652418	1.05561e+06	662367	1.72094e+07	1.83934e+06	2.95302e+06	1.01835e+07	2.49048e+06	2.71511e+06	4.06174e+06	4.20951e+06	6.04762e+06	4.22117e+06	1.78893e+06	2.63535e+06	0.840578	0.0549063	0.018554	20.6826	21.5846	0.901986
CETYL BENZOATE	346.287	6.769	3.91748e+06	4.46492e+06	2.85932e+06	5.32949e+06	4.79433e+06	3.66447e+06	4.90153e+06	4.57335e+06	2.89239e+06	3.63669e+06	4.37934e+06	3.81462e+06	6.54243e+06	5.97458e+06	2.39195e+06	1.97711e+06	1.65539e+06	1.85198e+06	2.10784e+06	3.59174e+06	2.68457e+06	1.99438e+06	2.75488e+06	2.7057e+06	2.76298e+06	2.23233e+06	2.81738e+06	2.19404e+06	1.92424	4.6e-06	1.99e-07	22.0334	21.1708	-0.86256
N-gondoylethanolamine	353.328	7.293	5.45908e+06	2.80824e+06	1.54016e+06	2.25615e+06	2.77894e+06	1.45202e+06	2.03205e+06	1.99244e+06	1.92044e+06	2.44247e+06	3.40594e+06	2.11199e+06	1.74501e+06	2.02662e+06	2.02438e+06	1.71395e+06	1.71902e+06	1.3443e+06	1.75054e+06	1.95864e+06	772599	1.16532e+06	1.30767e+06	1.18151e+06	1.19307e+06	1.04673e+06	871372	1.49078e+06	1.436	0.000516558	5.97e-05	21.1219	20.3569	-0.764933
Benzamide	121.053	2.463	6.01949e+06	5.08796e+06	5.26977e+06	5.31656e+06	7.2771e+06	5.15023e+06	6.49314e+06	6.3496e+06	5.60541e+06	4.54893e+06	6.42178e+06	4.70723e+06	8.34363e+06	5.11861e+06	2.13768e+06	2.39096e+06	2.71833e+06	2.91117e+06	2.29549e+06	2.25522e+06	2687219	999595	3.07556e+06	1.98437e+06	1.94614e+06	2.96866e+06	2.03451e+06	2.42335e+06	2.18309	1.86e-06	4.99e-08	22.4562	21.1157	-1.34057
3-oxopalmitic acid	270.219	6.442	4.45154e+06	5.64188e+06	4.15155e+06	5.15286e+06	7.58534e+06	6.49231e+06	3.49325e+06	3.46409e+06	5.20267e+06	5.28721e+06	6.23372e+06	5.81523e+06	4.21135e+06	4.90712e+06	3.4897e+06	3.63544e+06	1.71417e+06	1.58166e+06	964032	971693	3.33289e+06	3.10603e+06	815711	770638	2.69365e+06	2.87137e+06	3.87171e+06	3.69418e+06	1.86121	3.2e-05	2.24e-06	22.2615	20.9674	-1.29413
Tobramycin	467.26	4.417	5.57151e+06	6.27109e+06	3.62655e+06	4.50802e+06	4.53356e+06	2.44161e+06	3.75669e+06	3.97269e+06	984864	818824	2.66013e+06	2.75564e+06	2.83806e+06	3.1043e+06	1.88481e+06	2.77522e+06	1.01722e+06	1.05089e+06	3.97103e+06	4.02164e+06	2.55071e+06	2.33181e+06	3.0744e+06	3.31778e+06	2.29817e+06	2.45018e+06	1.24094e+06	1.33709e+06	0.942754	0.134147	0.0620417	21.5193	21.0478	-0.471521
Carnosol	330.183	4.449	7.73642e+06	7.78741e+06	4.78427e+06	6.08396e+06	5.04125e+06	4.34133e+06	3.65652e+06	3.61395e+06	3.56769e+06	4.18957e+06	4.6888e+06	3.04141e+06	3.14828e+06	3.52513e+06	2.79251e+06	2.87787e+06	3.09023e+06	3.0714e+06	2.76788e+06	2.98383e+06	3.06599e+06	2.72694e+06	6.70366e+06	7.69804e+06	2.68572e+06	2.29858e+06	3.69889e+06	3.79547e+06	0.765501	0.021686	0.00576106	22.0859	21.6808	-0.405033
D-Ribitol5-phosphate	232.034	2.378	2.67699e+06	2.39671e+06	3.33336e+06	2.74206e+06	2.51871e+06	4.05249e+06	4.82812e+06	7.64217e+06	3.1005e+06	2.47044e+06	3.61374e+06	2.25328e+06	3.26546e+06	2.26062e+06	3.00705e+06	2.67803e+06	2.33461e+06	2.068e+06	1.68113e+06	1.14081e+06	3.73544e+06	2.08355e+06	1.45054e+06	1.88184e+06	2.41716e+06	1.74572e+06	3.23272e+06	3.55329e+06	0.900023	0.0549063	0.018554	21.5943	21.0907	-0.503507
gitogenin	432.324	5.96711	5.00268e+06	4.46723e+06	3.73856e+06	4.94956e+06	6.12539e+06	4.43701e+06	2.98386e+06	3.73892e+06	2.79797e+06	2.93541e+06	2.81977e+06	2.78398e+06	2.96187e+06	3.01763e+06	2.57305e+06	2.53946e+06	2.35743e+06	2.69094e+06	2.83233e+06	2.4612e+06	2.51994e+06	2.59241e+06	3.91046e+06	3.63352e+06	1.89196e+06	1.90456e+06	2.97067e+06	3.02245e+06	1.26557	0.00696382	0.00143302	21.7963	21.3406	-0.455696
Propantheline	294.194	2.781	5.8042e+06	6.39039e+06	5.02257e+06	5.94198e+06	7.01574e+06	7.26484e+06	3.70218e+06	3.2532e+06	3.86596e+06	3.4392e+06	3.74972e+06	3.94719e+06	3.39912e+06	4.71327e+06	2.78077e+06	2.64469e+06	2.62984e+06	3.18181e+06	3.30877e+06	2.92451e+06	3.17951e+06	2.64244e+06	2.54534e+06	2.30737e+06	2.75107e+06	2.77843e+06	4.24008e+06	4.722e+06	1.46446	0.000403969	4.53e-05	22.1456	21.5102	-0.635435
Digitoxigenin	374.245	7.076	6.09869e+06	5.61529e+06	3.23646e+06	4.24221e+06	6.12498e+06	6.11852e+06	4.208e+06	3.20698e+06	3.41375e+06	3.75045e+06	4.16678e+06	4.01274e+06	2.76018e+06	2.79826e+06	2.05989e+06	2.02625e+06	2.63205e+06	2.41385e+06	2.00058e+06	1.86857e+06	3.71234e+06	3.69165e+06	1.90858e+06	1.79534e+06	2.70745e+06	2.99343e+06	2.52369e+06	2.90705e+06	1.6467	0.000242098	2.53e-05	21.9709	21.2229	-0.74801
methyl 3-hydroxypalmitate	286.251	7.384	4.01911e+06	3.32874e+06	1.79032e+06	1.56011e+06	3.89022e+06	3.77711e+06	3.15615e+06	2.61508e+06	2.50812e+06	2.49153e+06	2.14459e+06	2.23781e+06	1.74487e+06	1.5288e+06	1.93158e+06	1.89929e+06	3.72068e+06	3.12285e+06	2.02574e+06	2.10262e+06	2.62331e+06	2.17755e+06	2.79539e+06	2.50121e+06	2.18834e+06	2.09481e+06	2.79947e+06	2.802e+06	0.222063	0.901452	0.83879	21.2507	21.2167	-0.0339613
6alpha-Hydroxy-castasterone	466.366	7.02062	5.17165e+06	4.27124e+06	4.46226e+06	5.18778e+06	4.44995e+06	3.70614e+06	4.59552e+06	4.42327e+06	4.30214e+06	4.35962e+06	4.14222e+06	3.18247e+06	3.43171e+06	3.12644e+06	3.10029e+06	3.77572e+06	2.1191e+06	2.33578e+06	3.29204e+06	2.54239e+06	2.70582e+06	2.35423e+06	2.27311e+06	2.1943e+06	1.65961e+06	1.6347e+06	2.67417e+06	3.13121e+06	1.90324	3.2e-05	2.24e-06	21.9859	21.2471	-0.738811
Furazabol	330.23	2.767	4.26513e+06	4.61887e+06	3.39967e+06	4.22518e+06	3.69839e+06	3.53341e+06	3.62399e+06	2.22649e+06	1.91278e+06	4.71427e+06	6.32049e+06	2.54153e+06	2.55754e+06	3.89457e+06	1.48977e+06	1.79318e+06	2.15287e+06	2.40284e+06	2.57672e+06	2.23784e+06	2.02137e+06	1.63389e+06	1.14932e+06	1.54616e+06	1.53058e+06	1.61615e+06	1.76726e+06	2.03257e+06	1.86364	0.000111225	9.72e-06	21.743	20.7902	-0.952762
Cyprodenate	227.188	5.67267	5.74406e+06	4.25749e+06	4.6521e+06	7.66657e+06	4.24046e+06	3.20542e+06	5.40853e+06	5.32924e+06	3.13647e+06	4.20535e+06	4.30577e+06	3.30786e+06	3.5177e+06	3.73234e+06	2.68346e+06	2.46e+06	4.45509e+06	2.94017e+06	2.7567e+06	2.79829e+06	920080	858562	1.92591e+06	1.47858e+06	2.9864e+06	2.28485e+06	2.95301e+06	3.2619e+06	1.62676	0.000111225	9.72e-06	22.0495	21.1165	-0.932936
Oglufanide	333.132	3.007	2.12737e+06	3.00312e+06	2.70715e+06	3.39273e+06	2.76122e+06	2.26305e+06	4.06698e+06	3.74918e+06	1.09593e+06	2.11578e+06	2.78521e+06	3.40831e+06	3.41563e+06	3.48978e+06	2.81388e+06	3.31406e+06	2.90403e+06	3.21727e+06	2.23398e+06	2.20164e+06	2.27356e+06	2.00936e+06	1.25524e+06	1.31022e+06	1.79868e+06	1.94105e+06	2134509	2.11531e+06	1.05438	0.0676693	0.0241244	21.3947	21.0481	-0.346648
asulam	230.036	2.489	1.45612e+06	1.80911e+06	2.44912e+06	3.88599e+06	3.36869e+06	2.94794e+06	6.16374e+06	6.2818e+06	984343	1.61413e+06	1.20757e+06	1.62801e+06	1.54494e+06	1.62607e+06	2.27247e+06	2.4647e+06	1.66265e+06	1.75335e+06	2.60362e+06	2.39437e+06	2.14236e+06	2.43955e+06	1.30667e+06	1.33087e+06	2.6573e+06	2.53251e+06	2.13107e+06	1.89763e+06	0.491045	0.925229	0.874287	21.0892	20.9758	-0.113368
Cotylenin F	626.367	4.577	2.71287e+06	2.47645e+06	3.96965e+06	4.72236e+06	2.99557e+06	2.80005e+06	3.63453e+06	1.84974e+06	2.29544e+06	2.30989e+06	3.21408e+06	2.83188e+06	3.20623e+06	2.49437e+06	2.6707e+06	2.10216e+06	1.72801e+06	2.42312e+06	2.55605e+06	3.23708e+06	5.71855e+06	5.57566e+06	3.52781e+06	3.38501e+06	2.0219e+06	2.10891e+06	2.80611e+06	3.82243e+06	0.187996	0.974103	0.945946	21.4592	21.481	0.0218124
7,8-didemethyl-8-hydroxy-5-deazariboflavin	363.108	1.53	7.5062e+06	1.34932e+07	1.9227e+06	1.97696e+07	2.67685e+06	1.72113e+06	1.66743e+07	1.16469e+07	2.48121e+06	1.10769e+07	1.36706e+07	1.90239e+07	1.22504e+07	1.01925e+07	683850	929940	1.15854e+06	1.51702e+07	1.93337e+06	7.87536e+06	8.91031e+06	8.65561e+06	3.6876e+07	3.09116e+07	1.50897e+06	2.21174e+06	797213	625904	0.290956	0.145823	0.0690475	22.8947	21.6866	-1.20806
6-Hydroxy-5-methyl-4,11-dioxoundecanoic acid	244.131	3.489	6.73923e+06	6.85225e+06	1.35135e+06	2.1947e+06	5.05682e+06	4.64859e+06	868170	963413	2.2625e+06	2.77944e+06	1.97707e+06	2.72947e+06	1.87477e+06	2.33296e+06	1.07074e+06	1.08867e+06	633721	650077	473777	610923	807372	938880	875265	678901	880940	1.01275e+06	2.76175e+06	2.40388e+06	1.35969	0.00320809	0.000523275	21.2607	19.8293	-1.4314
celiprolol	379.246	2.5505	7.31453e+06	7.78851e+06	6.16019e+06	7.3186e+06	7.07138e+06	5.90816e+06	5.24085e+06	5.50141e+06	4.13225e+06	7.45601e+06	6.28023e+06	4.29819e+06	3.55533e+06	5.9449e+06	2.61709e+06	2.06394e+06	2.65265e+06	2.87542e+06	2.76785e+06	3.52727e+06	2.81915e+06	4.12068e+06	1.89024e+06	2.29519e+06	1.85544e+06	2.15934e+06	2.9611e+06	2.32884e+06	2.07739	2.84e-06	9.97e-08	22.4789	21.2955	-1.18337
[FAoxo_trihydrox]6-oxo-9S_11R_15S-trihydroxy-13E-prostenoicacid	370.235	4.13	384742	226013	199933	1.02753e+06	262297	162501	173008	873228	656066	1.01094e+06	127642	124525	170657	173930	510663	602256	157809	186198	404206	185654	229096	454930	151182	149895	124483	163813	470743	124128	0.560116	0.536865	0.401263	18.1653	17.8626	-0.302664
PC(18:3(6Z,9Z,12Z)/P-18:1(11Z))	765.564	13.9	3.83471e+06	3.6198e+06	4.09574e+06	2.12018e+06	3.7154e+06	3.41014e+06	3.42444e+06	3.74299e+06	3.67499e+06	3.69237e+06	3.59308e+06	3.29754e+06	3.21423e+06	2.89846e+06	2.27014e+06	2.58996e+06	2.83733e+06	1.70567e+06	3.14618e+06	2.82204e+06	3.275e+06	2.82371e+06	1.14711e+06	2.18407e+06	3.62472e+06	2.20821e+06	2.8017e+06	2.74497e+06	1.44759	0.00148639	0.00021278	21.7034	21.2501	-0.453324
tween20	522.34	5.785	4.99357e+06	5.90371e+06	4.77805e+06	5.61275e+06	2.19466e+06	1.4888e+06	3.92141e+06	2.75029e+06	2.81545e+06	1.58251e+06	1.72526e+06	2.03223e+06	2.36169e+06	2.73958e+06	3.3009e+06	3.50812e+06	3.25434e+06	4.15908e+06	2.80813e+06	2.97927e+06	2.38232e+06	2.40736e+06	2.60855e+06	2.49428e+06	2.80584e+06	2.89363e+06	1.92731e+06	1.86429e+06	0.366687	0.952642	0.910026	21.4619	21.3919	-0.0700133
Eldecalcitol	490.366	6.7076	5.17693e+06	4.82905e+06	7.74104e+06	9.85088e+06	6.19714e+06	4.93872e+06	5.32909e+06	4.63459e+06	4.47423e+06	5.10935e+06	3.90898e+06	4.04239e+06	5.80397e+06	6.58987e+06	1.67697e+06	1.56617e+06	2.80796e+06	2.83088e+06	5.45388e+06	2.9524e+06	5.97746e+06	5.86011e+06	6.73594e+06	5.92839e+06	2.81187e+06	1.7824e+06	5.80458e+06	6.12708e+06	0.861496	0.35326	0.227321	22.3753	21.8116	-0.563714
7-Hydroxy-3-(2-thienyl)-2-benzofuran-1(3H)-one	232.02	3.847	74333.5	71325.3	78983.8	90777.9	127701	68355.2	67716.7	68471.3	65012.4	66689.6	96836.9	168110	148834	149159	71423.1	73523.3	915137	1.03991e+06	8.76254e+06	1.06208e+07	69097.5	66081.7	1.66233e+06	1.91018e+06	82524.1	81268.7	93308.2	133718	0.809868	0.145823	0.0690475	16.463	18.4489	1.98588
3-Hydroxyhexadecadienoylcarnitine	411.298	4.989	6.38504e+06	5.6663e+06	5.98143e+06	4.9358e+06	1.698e+07	1.32375e+07	6.64604e+06	3.35025e+06	6.7235e+06	1.15904e+07	1.60105e+07	5.84882e+06	5.5937e+06	2.59093e+06	2.38096e+06	2.73558e+06	1.89444e+06	1.79052e+06	1.86073e+06	1.51535e+06	2.09514e+06	2.69289e+06	2.33435e+06	2.79409e+06	2.90495e+06	1.32865e+07	3.6758e+06	3.24702e+06	1.38696	0.000814437	0.000101454	22.7202	21.3609	-1.3593
2,3-Bis(octanoyloxy)propanimidic acid	357.251	4.282	2.0572e+07	2.23905e+07	8.84922e+06	1.20536e+07	6.43646e+06	4.24235e+06	1.15563e+07	1.15663e+07	5.98708e+06	4.73328e+06	5.06569e+06	8.76187e+06	8.55599e+06	4.09029e+06	3.04435e+06	2.67964e+06	3.2978e+06	3.81712e+06	2.5978e+06	2.31177e+06	3.43021e+06	3.03672e+06	2.56811e+06	2.77159e+06	2.62594e+06	2.30116e+06	5.16476e+06	5.76267e+06	1.47299	4.45e-05	3.34e-06	22.9918	21.5724	-1.41946
Hexadecanamide	255.256	6.9935	3.17513e+06	3.51525e+06	2.35914e+06	3.03223e+06	1.96271e+06	2.68903e+06	2.26297e+06	2.22174e+06	1.83373e+06	1.50126e+06	2.92699e+06	2.87647e+06	3.99579e+06	2.28054e+06	8.19658e+06	1.04191e+07	1.77068e+06	1.76599e+06	1.77663e+06	1.90391e+06	2.89233e+06	2.81705e+06	6.78073e+06	6.58904e+06	1.34897e+06	2.1635e+06	2.21559e+06	1.85846e+06	0.633453	0.713693	0.602685	21.2724	21.4969	0.22447
Ephedranin A	556.102	2.843	1.03361e+06	1.04438e+06	1.82432e+06	1.39946e+06	897606	1.15567e+06	2.35277e+06	2.01266e+06	2.21578e+06	2.12567e+06	2.25491e+06	2.00983e+06	1.6497e+06	2.65049e+06	2.28366e+06	2.29715e+06	2.27219e+06	2.57741e+06	2.35676e+06	2.03533e+06	2.1127e+06	2.03438e+06	2.24613e+06	2.49399e+06	2.24234e+06	2.33941e+06	2.83832e+06	2.7166e+06	1.38736	0.00800219	0.00172931	20.6675	21.1552	0.487684
MFCD00674434	323.282	6.646	4.56047e+06	4.6822e+06	2.99042e+06	3.86785e+06	4.65974e+06	3.65253e+06	3.14829e+06	3.39233e+06	3.07996e+06	2.73032e+06	3.155e+06	2.14406e+06	2.54702e+06	1.44727e+06	2.27838e+06	3.12185e+06	2.23991e+06	2.18173e+06	2.1943e+06	2.02775e+06	4.62582e+06	4.93421e+06	3.09424e+06	3.11109e+06	2.03656e+06	2.30681e+06	2.40705e+06	2.34724e+06	0.68355	0.169041	0.0849275	21.5863	21.3446	-0.241684
Glycidyl Stearate	340.297	6.714	4.04292e+06	5.20486e+06	4.39595e+06	4.64626e+06	4.36769e+06	3.17914e+06	3.47326e+06	3.08921e+06	4.38844e+06	1.03795e+06	3.03107e+06	2.27747e+06	3.56851e+06	3.83188e+06	5.51013e+06	5.26973e+06	3.12864e+06	3.78034e+06	2.63067e+06	3.01881e+06	2.98838e+06	3.14627e+06	4.87044e+06	6.89344e+06	2.70808e+06	2.74738e+06	2.80839e+06	2.64182e+06	0.197411	0.661031	0.540927	21.6969	21.7532	0.0562535
N-Acetyl-L-glutamate5-semialdehyde	173.069	1.011	6.3894e+06	8.77973e+06	7.2094e+06	1.06765e+07	1.12055e+07	1.06757e+07	2.85276e+06	2.85731e+06	3.2444e+06	3.1731e+06	3.85348e+06	2.72101e+06	2.67944e+06	2.3771e+06	2.76086e+06	2.81543e+06	5.10788e+06	5.07705e+06	4.70261e+06	3.93644e+06	1.28841e+06	1.38605e+06	2.50893e+06	2.13636e+06	3.04752e+06	2.99533e+06	8815760	9.215e+06	0.583752	0.35326	0.227321	22.1766	21.6929	-0.483716
11beta-Chloromethylestradiol	320.155	3.468	7.09082e+06	3.25939e+06	1.50196e+07	1.41893e+06	4.88064e+06	1.64613e+06	919826	84192.9	178421	8.2424e+06	6.98176e+06	4.28748e+07	1.05825e+08	1.4509e+06	861856	6.34213e+06	84230.8	234961	71137.5	263171	1.26004e+06	1.3185e+06	73252.7	72687.7	77758.4	2.60292e+06	2.2362e+06	348623	0.803611	0.0125889	0.00296311	21.6676	18.615	-3.05261
(3S,5Z,7E)-26,26,26,27,27,27-Hexafluoro-9,10-secocholesta-5,7,10-triene-3,25-diol	508.28	6.66	4.705e+06	4.88232e+06	3.46454e+06	4.27015e+06	4.92805e+06	3.89518e+06	3.65117e+06	3.68012e+06	4.44417e+06	3.66042e+06	3.35437e+06	3.18134e+06	3.66302e+06	3.52497e+06	3.36027e+06	3.2721e+06	3.42737e+06	3.02128e+06	3.11838e+06	3.43445e+06	6.92712e+06	2.59006e+06	3.44611e+06	4.77402e+06	2.67958e+06	3.95069e+06	2.64452e+06	3.12627e+06	0.553554	0.0401725	0.012248	21.8994	21.7108	-0.188633
(7R)-7-Acetoxy-4-hydroxy-N,N,N-trimethyl-3,5,9-trioxa-4-phosphaheptacosan-1-aminium 4-oxide	552.403	5.453	1.0357e+06	1.03515e+06	1.14872e+06	1.4597e+06	1.83056e+06	1.66494e+06	6.65592e+06	6.14134e+06	656700	603004	1.61711e+06	1.52343e+06	914444	1.01342e+06	3.19973e+06	2.81681e+06	546404	467742	817956	982703	1.2912e+06	1.34224e+06	3.67576e+06	3.74638e+06	917178	884105	435171	500056	0.281782	0.374896	0.24563	20.4788	20.1432	-0.33561
6-Deoxocastasterone	450.371	7.775	6.95522e+06	5.09335e+06	3.37428e+06	5.00984e+06	4.05377e+06	5.63244e+06	3.45416e+06	3.87018e+06	3.5584e+06	4.53235e+06	3.67293e+06	3.30391e+06	3.46249e+06	3.36246e+06	3.56208e+06	4.4574e+06	2.0932e+06	1.9841e+06	3.12037e+06	3.2698e+06	2.65344e+06	4.53583e+06	2.17747e+06	2.85558e+06	2.92518e+06	2.2524e+06	3.27443e+06	3.87314e+06	1.26135	0.00931689	0.00207754	21.9768	21.5033	-0.473521
SPORIDESMIN J	459.031	2.445	3.08603e+06	3.50014e+06	3.52436e+06	4.05874e+06	4.36661e+06	6.3185e+06	3.99632e+06	3.19348e+06	4.20464e+06	5.12211e+06	5.40674e+06	4.23759e+06	2.80514e+06	4.55476e+06	2.575e+06	4.51643e+06	2.95861e+06	2.90404e+06	4.4368e+06	4.3459e+06	4.50552e+06	3.35084e+06	3.74548e+06	3.52178e+06	3.87092e+06	3.14493e+06	3.52204e+06	2.19115e+06	0.893326	0.227483	0.125092	21.9568	21.7247	-0.232161
[STHydroxy_oxo(2:0)]12alpha-Hydroxy-3-oxochola-4_6-dien-24-oicAcid	386.245	4.6845	5.49356e+06	5.66452e+06	4.02754e+06	5.03231e+06	5.01344e+06	3.78746e+06	4.26311e+06	3.96003e+06	3.85326e+06	3.18384e+06	4.90455e+06	3.82959e+06	1.67796e+06	2.14745e+06	2.30496e+06	2.45315e+06	5.3598e+06	5.19499e+06	3.1757e+06	3.19933e+06	1.89841e+06	1.81751e+06	1.90489e+06	2.09054e+06	3.5404e+06	3.61503e+06	2.89761e+06	2.71504e+06	1.04221	0.0549063	0.018554	21.8832	21.4371	-0.446082
N-dodecanoylsphingosine 1-phosphate	561.416	7.225	3.36602e+06	1.35062e+06	2.858e+06	3.958e+06	3.09097e+06	2.88122e+06	1.63616e+06	1.39396e+06	1.25558e+06	1.60825e+06	1.91696e+06	1.05952e+06	1.10646e+06	1.64674e+06	2.85868e+06	3.27722e+06	1.78546e+06	1.79614e+06	1.11311e+06	1.34742e+06	2.67681e+06	4.57205e+06	1.93109e+06	1.69808e+06	2.30905e+06	2.32704e+06	1.26141e+06	1.09159e+06	0.0548446	0.85014	0.768812	20.8552	20.9107	0.055531
Ala-Tyr(Alanyltyrosine)	252.111	1.3025	1.02326e+07	9.28469e+06	1.50701e+07	2.27172e+07	7.10932e+06	4.94319e+06	1.09818e+07	1.23428e+07	6.32838e+06	1.02305e+07	1.15939e+07	7.31413e+06	5.52454e+06	3.38693e+06	6.71475e+06	4.73602e+06	5.29366e+06	5.38121e+06	4.63544e+06	5.17569e+06	5.40543e+06	5.44852e+06	2.72143e+06	2.63579e+06	5.30186e+06	5.49064e+06	4.07056e+06	4.31764e+06	1.40461	0.00148639	0.00021278	23.0641	22.1551	-0.909004
3?-chloro-5-androsten-17?-ol	308.192	2.44	8.42941e+06	8.69521e+06	9.09317e+06	9.03406e+06	9.87915e+06	9.62827e+06	4.56686e+06	5.12882e+06	3.90689e+06	5.48971e+06	5.53468e+06	3.17587e+06	3.28819e+06	4.61267e+06	4.00947e+06	3.54616e+06	4.91492e+06	4.70887e+06	5.33854e+06	4.30684e+06	3.38143e+06	3.90758e+06	2.45059e+06	2.73171e+06	2.86142e+06	3.48356e+06	8.04403e+06	8.28469e+06	0.966658	0.0549063	0.018554	22.5143	21.9836	-0.530772
5D-5-O-Methyl-2_3_5/4_6-pentahydroxycyclohexanone	192.063	1.517	3.92052e+06	3.72985e+06	543881	646386	524516	3.49089e+06	1.06488e+06	496948	158263	2.17289e+06	1.39395e+06	3.97009e+06	5.55001e+06	4.79983e+06	354063	1.63881e+06	393408	479062	328592	397841	322669	662394	371221	220587	174384	4.5519e+06	275253	1.96256e+06	1.09369	0.0280814	0.00786587	20.5016	18.9897	-1.5119
2-Ethylhexylphthalate	278.152	6.268	7.12612e+06	6.77246e+06	9.75994e+06	1.26524e+07	6.92314e+06	5.90519e+06	7.90294e+06	7.92473e+06	6.10292e+06	5.76714e+06	7.7793e+06	8.35308e+06	5.06055e+06	5.69933e+06	1.49177e+06	1.38987e+06	3.19014e+06	3.31857e+06	3.19575e+06	3.30686e+06	3.45387e+06	2.9308e+06	2.73373e+06	2.42541e+06	2.63711e+06	2.93803e+06	3.21213e+06	3.27765e+06	1.99746	1.86e-06	4.99e-08	22.7796	21.3799	-1.39973
2-(2-Chloro-1,3-dihydroxy-2-propanyl)-5-hydroxy-11-methyl-1,11-dihydrofuro[2,3-c]acridin-6(2H)-one	375.088	3.89	146704	150144	354998	416682	153647	144822	142388	140607	133116	493788	505006	164020	148439	135664	122338	124165	298895	305463	132937	173360	124395	119762	120439	116506	384894	427916	128682	122415	0.47732	0.098063	0.0394817	17.6066	17.3782	-0.228472
Metanephrine	197.105	2.325	3.81255e+06	3.4839e+06	2.38818e+06	4.39459e+06	5.33525e+06	5.7164e+06	6.40805e+06	5.87066e+06	5.18716e+06	6.22654e+06	5.89867e+06	3.9492e+06	4.24661e+06	5.34147e+06	2.7547e+06	3.22888e+06	2.29133e+06	1.9238e+06	3.92476e+06	2.29946e+06	1.08503e+06	1.32001e+06	1.80503e+06	2.17299e+06	1.52581e+06	1.99093e+06	2.38216e+06	2.82762e+06	1.96458	2.24e-05	1.5e-06	22.1706	21.0253	-1.1453
2-Phenylethyl D-glucopyranoside	284.126	3.568	4.97374e+06	5.58767e+06	1.57801e+06	2.03225e+06	2.56249e+06	1.86066e+06	5.70718e+06	7.76381e+06	1.82429e+06	1.78227e+06	5.23538e+06	5.55525e+06	4.9454e+06	4.87542e+06	843235	859754	1.54936e+06	1.6502e+06	2.38888e+06	1.81206e+06	1.47172e+06	1.4868e+06	289213	370160	1.79148e+06	1.97287e+06	1.45579e+06	1.38056e+06	1.67592	0.000242098	2.53e-05	21.7427	20.1986	-1.54404
Palmitoleicacid	254.224	5.718	3.96581e+06	2.71087e+06	2.40686e+06	2.56996e+06	5.12188e+06	3.693e+06	3.67785e+06	2.03092e+06	2.93941e+06	3.39561e+06	2.80098e+06	2.34272e+06	2.66372e+06	2.53233e+06	2.34259e+06	2.51092e+06	2.4569e+06	2.84903e+06	2.05917e+06	2.21506e+06	5.64157e+06	3.06297e+06	3.51706e+06	3.11223e+06	2.23071e+06	2.38411e+06	3.23291e+06	3.01313e+06	0.273183	0.559957	0.427387	21.5019	21.4181	-0.0838226
N-Acetyl-L-Carnosine	268.118	2.398	4.12061e+06	4.20253e+06	686599	1.14723e+06	4.38793e+06	4.00045e+06	904809	3.13335e+06	5.10625e+06	1.04386e+06	897538	1.34659e+06	1.09841e+06	3.61453e+06	1.31686e+06	1.02132e+06	437437	551512	3.18321e+06	2.77382e+06	2.85677e+06	2.5259e+06	4.6491e+06	4.68426e+06	1.65135e+06	1.55633e+06	100956	104532	0.405402	0.513596	0.376095	20.9375	20.1894	-0.748115
DINP	418.308	7.057	4.33708e+06	5.22708e+06	5.34599e+06	6.32907e+06	1.34748e+07	9.74586e+06	3.91861e+06	3.52371e+06	6.16668e+06	7.10372e+06	2.64592e+06	2.36396e+06	5.73787e+06	4.36286e+06	2.77706e+06	2.78048e+06	2.98984e+06	3.84942e+06	3.55894e+06	4.1801e+06	3.72025e+06	3.56129e+06	5.61731e+06	4.99907e+06	1.71342e+06	1.55667e+06	3.88879e+06	2.7343e+06	1.11974	0.0280814	0.00786587	22.2995	21.6268	-0.672691
Ancymidol	256.121	3.631	1.29143e+06	1.75029e+06	9.38663e+06	3.53384e+06	1.91757e+06	2.36496e+06	2.29186e+06	2.21618e+06	1.72792e+06	1.51202e+06	5.55468e+06	1.53206e+06	2.84058e+06	4.5949e+06	503470	570254	3.62787e+06	1.46887e+07	1.52341e+06	1.9195e+06	3.62381e+06	5.89796e+06	3.24917e+06	2.54007e+06	1.38772e+06	1.53567e+06	2.84071e+06	3.10467e+06	0.171709	0.974103	0.945946	21.2841	21.1586	-0.125473
10-Undecenoic acid	184.146	4.634	1.47327e+07	1.49675e+07	3.2612e+06	4.86627e+06	7.35162e+06	5.74409e+06	5.30394e+06	5.16027e+06	2.84148e+06	3.08739e+06	5.17004e+06	5.23461e+06	1.05415e+07	1.10674e+07	8.75667e+06	8.20532e+06	1.7597e+06	1.8388e+06	3.14593e+06	3.92064e+06	3.09521e+06	3.18826e+06	2.47814e+06	2.52426e+06	2.78119e+06	2.33282e+06	1.96086e+07	1.83857e+07	0.263637	0.134147	0.0620417	22.5534	21.9762	-0.577134
Dimetofrine	227.115	2.7995	6.73129e+06	7.40453e+06	4.97202e+06	9.1723e+06	1.11072e+07	9.07467e+06	3.54239e+06	3.31608e+06	3.24837e+06	2.9818e+06	1.96864e+06	2.71764e+06	2.15395e+06	3.13878e+06	3.22617e+06	3.53467e+06	4.13796e+06	4.32773e+06	4.64375e+06	4.26987e+06	2.3495e+06	1.90562e+06	3.11008e+06	3.15693e+06	3.61929e+06	3.58428e+06	8.33896e+06	2.11778e+06	0.652495	0.636529	0.511239	22.061	21.7374	-0.323658
3''-Deamino-3''-oxonicotianamine	302.112	3.5125	980370	1.03341e+06	983874	930908	2.20838e+06	1.03396e+06	836709	813602	873901	704286	720545	854854	909766	689172	2.43149e+06	1.03204e+06	4.18978e+06	992627	1.05122e+06	3.23385e+06	696784	749396	900340	738450	919061	756986	1.07648e+06	698419	0.621118	0.559957	0.427387	19.8213	20.1235	0.302286
spinacine	167.069	0.622	7.25481e+06	4.54608e+06	6.52518e+06	5.70685e+06	4.11142e+06	4.36215e+06	2.0226e+06	5.05204e+06	3.74748e+06	1.18935e+07	1.31404e+07	7.71488e+06	7.95057e+06	6.92996e+06	3.68486e+06	7.99322e+06	3.19345e+06	4.03786e+06	2.94674e+06	3.60716e+06	3.97994e+06	3.03516e+06	6.23939e+07	6.63059e+07	2.99157e+06	3.21138e+06	6.1111e+06	3.06382e+06	0.490289	0.15645	0.0766636	22.482	22.4372	-0.0447638
Decylubiquinol	324.23	5.972	2.02706e+06	2.05027e+06	2.64987e+06	3.90266e+06	7.13744e+06	4.10931e+06	2.249e+06	2.52085e+06	5.30999e+06	6.78434e+06	4.36733e+06	4.82641e+06	5.82474e+06	4.64764e+06	3.13578e+06	3.6689e+06	3.56346e+06	4.28421e+06	2.44965e+06	2.40881e+06	4.2218e+06	4.61006e+06	6.47302e+06	6.00305e+06	2.87775e+06	2.48031e+06	1.92505e+06	1.69983e+06	0.557543	0.442141	0.306426	21.8695	21.6548	-0.214606
Dutasteride	528.221	3.02867	3.34685e+06	3.32762e+06	6.7374e+06	7.86776e+06	4.0364e+06	3.2558e+06	3.89722e+06	3.40851e+06	3.59534e+06	3.46603e+06	4.32253e+06	3.78225e+06	2.15542e+06	2.30278e+06	2.63708e+06	2.78898e+06	5.76457e+06	6.10151e+06	4.95598e+06	5.59092e+06	1.97679e+06	1.76714e+06	2.88453e+06	3.15034e+06	4.39642e+06	4.42299e+06	8.36769e+06	7.20322e+06	0.39136	0.797171	0.700611	21.8341	21.9309	0.0968267
Haplopine	245.068	2.27	5.55558e+06	5.69444e+06	5.56851e+06	5.71399e+06	3.66543e+06	3.3753e+06	6.99586e+06	6.27736e+06	3.14758e+06	7.3382e+06	6.80501e+06	2.08732e+06	2.48335e+06	1.9597e+06	3.32955e+06	2.73497e+06	3.30103e+06	3.44863e+06	4.8929e+06	4.13593e+06	3.39844e+06	3.05871e+06	4.84731e+06	3.72598e+06	2.76027e+06	3.90537e+06	3.52304e+06	5.29375e+06	0.857775	0.294423	0.178112	22.0531	21.8058	-0.247365
13(S)-HOTrE	294.219	6.327	3.51741e+06	3.46438e+06	3.70386e+06	3.90216e+06	8.35347e+06	5.74779e+06	3.43365e+06	3.55894e+06	4.93963e+06	5.01365e+06	5.38639e+06	5.12606e+06	3.0338e+06	3.17939e+06	2.15754e+06	2.37234e+06	2.16831e+06	3.36238e+06	2.67732e+06	2.60437e+06	2.58431e+06	2.5389e+06	2.23335e+06	2.42269e+06	3.07852e+06	3.66119e+06	5.12676e+06	5.39111e+06	1.22264	0.00800219	0.00172931	22.0276	21.4642	-0.563418
(3E)-4-(7-Methoxy-2-oxo-2H-chromen-6-yl)-2-oxo-3-buten-1-yl hydrogen sulfate	340.025	4.375	3.1659e+07	2.72074e+07	3.03654e+06	3.67061e+06	1.24444e+06	1.03677e+06	5.34022e+06	4.17534e+06	1.37138e+06	1.34021e+06	4.3303e+06	4.74045e+06	6.40805e+06	5.68673e+06	1.54632e+06	1.48233e+06	853177	877888	2.88041e+06	4.17947e+06	1.17965e+06	1.11706e+06	136490	74686.7	2.57331e+06	2.3553e+06	1.06222e+06	1.16031e+06	0.970189	0.00696382	0.00143302	21.9673	20.0067	-1.96057
1-[(1Z)-octadecenyl]-2-[(5Z,8Z,11Z,14Z)-icosatetraenoyl]-sn-glycero-3-phosphocholine	793.597	11.609	5.33404e+06	5.17158e+06	7.22239e+06	8.84324e+06	3.32473e+06	2.76674e+06	3.70491e+06	4.02451e+06	4.85474e+06	4.64424e+06	4.97845e+06	4.28564e+06	3.40567e+06	3.11937e+06	2.52297e+06	3.88442e+06	4.47854e+06	3.89248e+06	3.3394e+06	2.9129e+06	2.11704e+06	2.10472e+06	1.46185e+06	1.47708e+06	2.27859e+06	2.1763e+06	1.07638e+06	1.57492e+06	1.48878	0.0012278	0.000167312	22.0888	21.1484	-0.940395
mino)hexanoic acid	886.559	13.7915	3.41909e+06	2.43753e+06	1.86485e+06	2.39854e+06	2.70413e+06	1.82318e+06	3.26232e+06	2.42379e+06	2.04756e+06	2.43704e+06	4.10238e+06	1.76159e+06	2.63976e+06	2.7124e+06	2.73712e+06	2.51747e+06	1.47495e+06	1.85971e+06	1.69259e+06	2.67709e+06	3.37288e+06	1.18267e+07	4.3969e+06	4.57673e+06	2.60288e+06	1.70452e+06	2.22272e+06	1.91355e+06	0.360225	0.993594	0.981969	21.2542	21.3821	0.127836
3-[(2,6-Dimethylheptanoyl)oxy]-4-(trimethylammonio)butanoate	301.225	4.0545	1.23218e+07	1.64699e+07	8.15181e+06	9.99947e+06	8.06681e+06	7.14078e+06	7.38682e+06	7.21473e+06	4.2503e+06	1.79305e+07	1.84404e+07	8.18294e+06	8.01397e+06	5.70236e+06	2.69308e+06	3.02953e+06	2.44529e+06	2.40189e+06	4.95721e+06	4.22734e+06	1.40378e+06	1.44304e+06	937533	1.09949e+06	3.01779e+06	3.02925e+06	1.27342e+06	1.11764e+06	1.93219	2.84e-06	9.97e-08	23.1174	20.9841	-2.13326
(1R,4S,6R)-1-[(E)-{(1R,3aS,7aR)-1-[(2R)-6-Hydroxy-6-methyl-2-heptanyl]-7a-methyloctahydro-4H-inden-4-ylidene}methyl]-1,3,4,5,6,7-hexahydro-2-benzothiophene-4,6-diol 2,2-dioxide	480.29	6.409	5.16118e+06	5.92301e+06	2.88641e+06	1.05871e+07	2.16338e+06	4.82972e+06	7.46748e+06	1.83187e+06	2.04886e+06	2.06935e+06	3.47837e+06	2.9588e+06	5.81739e+06	2.21727e+06	1.89444e+06	2.2057e+06	2.21121e+06	2.14423e+06	5.40034e+06	4.41836e+06	1.55174e+06	1.93188e+06	2.40207e+06	2.2827e+06	1.85721e+06	1.88583e+06	2.56672e+06	1.40936e+06	1.0612	0.0602437	0.0211869	21.8004	21.1164	-0.684016
taleranol	322.178	4.544	4.75423e+06	5.52508e+06	2.56956e+06	4.30673e+06	2.41666e+06	1.76561e+06	4.91771e+06	4.48539e+06	2.95309e+06	2.52596e+06	5.29062e+06	4.27209e+06	2.80134e+06	3.04763e+06	2.76407e+06	3.12301e+06	490730	535234	3.28985e+06	3.21721e+06	2.18952e+06	2.37727e+06	2.40803e+06	2.1398e+06	2.86533e+06	3.46904e+06	3.07699e+06	3.30917e+06	1.21293	0.115625	0.0497355	21.7338	21.0738	-0.659976
[STtrihydrox]3alpha_11beta_21-5alpha-trihydroxy-pregnane-20-one	350.245	6.676	4.36791e+06	4.4055e+06	3.76153e+06	5.27664e+06	7.09935e+06	5.77332e+06	4.43944e+06	4.18389e+06	5.24415e+06	6.00772e+06	4.25217e+06	4.30632e+06	3.32133e+06	3.21633e+06	2.55792e+06	3.00748e+06	4.81609e+06	4.77171e+06	3.52657e+06	3.46319e+06	4.64627e+06	4.67834e+06	3.35011e+06	3.59698e+06	3.51979e+06	3.149e+06	3.89789e+06	4.19533e+06	1.10904	0.098063	0.0394817	22.1272	21.8324	-0.294833
1,4-Bis(2-ethylhexyl) sulfosuccinate	422.234	7.71	4.79129e+06	5.85457e+06	1.22284e+06	1.78179e+06	2.345e+06	3.26589e+06	2.42821e+06	1.7286e+06	1.5893e+06	2.77867e+06	2.28801e+06	3.00193e+06	4.08112e+06	7.18338e+06	1.10338e+06	3.28648e+06	2.15925e+06	2.37308e+06	1.28588e+06	1.66171e+06	1.63594e+06	2.01074e+06	1.59541e+06	1.23201e+06	623504	2.49823e+06	1.31526e+06	2.09857e+06	1.19819	0.0401725	0.012248	21.4127	20.6536	-0.759172
Pramiracetam	269.21	3.557	6.90181e+06	2.37019e+06	2.92021e+06	3.13391e+06	3.21897e+06	2.43011e+06	4.64396e+06	3.77143e+06	3.0029e+06	2.65428e+06	2.78707e+06	2.10379e+06	3.13887e+06	2.82498e+06	3.51285e+06	2.19415e+06	5.92797e+06	5.00731e+06	7.76309e+06	7.52424e+06	2.60114e+06	1.95434e+06	4.03259e+06	2.80526e+06	3.0567e+06	1.8479e+06	2.99462e+06	5.69641e+06	0.589429	0.609503	0.482401	21.5758	21.7989	0.22307
Cortolone-3-glucuronide	542.273	3.57675	9.56452e+06	1.00328e+07	8.64333e+06	9.59037e+06	7.79647e+06	6.17516e+06	8.39253e+06	8.60199e+06	4.62311e+06	5.25222e+06	8.36496e+06	8.93384e+06	5.11466e+06	6.49772e+06	5.63002e+06	5.45793e+06	3.66628e+06	4.21195e+06	4.98464e+06	5.11301e+06	4.50613e+06	4.09072e+06	4.96234e+06	4.57753e+06	5.11158e+06	5.59159e+06	9.27908e+06	9.95629e+06	1.20782	0.0165673	0.00416177	22.8316	22.3343	-0.497298
(2E,4Z)-N-Isobutyl-2,4-octadecadienamide	335.318	6.917	5.31323e+06	2.88948e+06	2.87399e+06	3.06796e+06	4.63931e+06	1.69957e+06	4.63896e+06	2.41365e+06	2.54264e+06	4.19033e+06	5.86832e+06	2.54926e+06	2.36082e+06	3.18225e+06	2.23491e+06	1.75525e+06	2.23521e+06	1.45357e+06	2.06302e+06	3.05641e+06	1.31913e+06	1.3734e+06	2.04953e+06	1.18316e+06	1.68825e+06	1.32594e+06	955442	2.06724e+06	1.69606	0.000194386	1.86e-05	21.6295	20.6893	-0.940165
L-365,260	398.176	3.946	7.74176e+06	1.08344e+07	7.67076e+06	1.19451e+07	6.45839e+06	2.91502e+06	5.98733e+06	4.51239e+06	2.18954e+06	2.03271e+06	3.4759e+06	5.38529e+06	6.42674e+06	5.21671e+06	2.0795e+06	1.88291e+06	1.46319e+06	1.58339e+06	7.10117e+06	1.10012e+06	2.76864e+06	2.74082e+06	7.03386e+06	4.9662e+06	3.35617e+06	3.4384e+06	4.53582e+06	5.18076e+06	1.03754	0.0493567	0.0162031	22.3134	21.523	-0.790407
Clazuril	372.016	0.766	3.99551e+06	3.05303e+06	3.75393e+06	4.41154e+06	4.57164e+06	3.98002e+06	6.13834e+06	4.95127e+06	3.80734e+06	3.81917e+06	3.36611e+06	2.69576e+06	2.48465e+06	1.54277e+06	4.33125e+06	3.71335e+06	4.20527e+06	5.87188e+06	4.1362e+06	4.46154e+06	1.94229e+06	1.66941e+06	3.71598e+06	4.88369e+06	3.45535e+06	3.70536e+06	3.42378e+06	3.25354e+06	0.039492	0.993594	0.981969	21.771	21.7797	0.00874299
Perfluorocapric acid	513.967	5.92	5.1458e+06	5.31578e+06	4.05451e+06	5.25741e+06	3.39344e+06	2.73897e+06	2.36436e+06	2.30337e+06	1.32163e+06	1.44394e+06	6.76315e+06	6.81585e+06	2.04851e+06	2.10609e+06	2.25946e+06	2.65567e+06	1.05071e+06	1.07546e+06	3.05323e+06	3.4343e+06	1.09623e+06	991780	2.61945e+06	2.71806e+06	4.10104e+06	3.99293e+06	979992	971558	1.07968	0.106033	0.0443691	21.6042	20.8649	-0.739309
15-Hydroxypentadecanoic acid	258.219	6.773	4.07176e+06	4.22086e+06	2.19816e+06	3.16811e+06	4.96511e+06	4.422e+06	2.44514e+06	2.46015e+06	2.80707e+06	3.32347e+06	2.19628e+06	2.25042e+06	2.4581e+06	2.74629e+06	1.94872e+06	2.03707e+06	3.1845e+06	3.43759e+06	2.22361e+06	2.45165e+06	2.80014e+06	2.69678e+06	2.34985e+06	2.41392e+06	2.21467e+06	2.54662e+06	3.63189e+06	3.61503e+06	0.681285	0.374896	0.24563	21.5194	21.3258	-0.19365
lythidathion	315.978	0.676	5.82973e+06	7.02017e+06	7.21046e+06	6.72649e+06	5.91436e+06	5.17809e+06	851885	3.55111e+06	3.8125e+06	4.65829e+06	4.89629e+06	3.88345e+06	3.96535e+06	4.71312e+06	4194982	4.22104e+06	5.44127e+06	8.28871e+06	4.0084e+06	4.58374e+06	1.91091e+06	2.03735e+06	4.01594e+06	5.06663e+06	4.65089e+06	4.55358e+06	4.29921e+06	2.55488e+06	0.430715	0.418546	0.285176	22.0824	21.9323	-0.150126
Brassylic acid	244.167	4.69333	3.90816e+06	7.04907e+06	1.40994e+06	1.8568e+06	2.55835e+06	2.76683e+06	1.32391e+06	1.16359e+06	1.15104e+06	1.97651e+06	4.99984e+06	3.63644e+06	4.11727e+06	4.07951e+06	2.10416e+06	2.19481e+06	1.51564e+06	1.3991e+06	2.7425e+06	2.70918e+06	1.16885e+06	1.27513e+06	1.74621e+06	1.18787e+06	1.0907e+06	1.33269e+06	2.48554e+06	2.15818e+06	1.12488	0.145823	0.0690475	21.293	20.7013	-0.591655
5-Hydroxy-8,8-dimethyl-3-(3-methyl-2-buten-1-yl)-2-(2,4,5-trihydroxyphenyl)-4H,8H-pyrano[2,3-f]chromen-4-one	436.153	4.128	8.5437e+06	9.49303e+06	6.46365e+06	8.66142e+06	5.52745e+06	4.55466e+06	3.59479e+06	4.15739e+06	2.16489e+06	2.64949e+06	2.40515e+06	2.96898e+06	5.02636e+06	5.49461e+06	2.48439e+06	2.88358e+06	1.93546e+06	1.82527e+06	4.24828e+06	4.24307e+06	3.51789e+06	2.78824e+06	2.95263e+06	2.86741e+06	1.51461e+06	2.36732e+06	2.00637e+06	819690	1.37205	0.00696382	0.00143302	22.135	21.2008	-0.934184
4-(3-Oxopentyl)phenyl hydrogen sulfate	258.056	0.635	4.44243e+06	4.68252e+06	3.60927e+06	4.63178e+06	6.35903e+06	5.42619e+06	4.05716e+06	3.91914e+06	3.94218e+06	5.2891e+06	4.66829e+06	4.87078e+06	4.73423e+06	3.86519e+06	5.75333e+06	5.17122e+06	4.33803e+06	4.1389e+06	4.43389e+06	5.19794e+06	2.9828e+06	3.35571e+06	3.84353e+06	4.0419e+06	5.06535e+06	3.99669e+06	4.27249e+06	3.81998e+06	0.562719	0.464546	0.328667	22.119	22.0199	-0.0991304
1-Phosphatidyl-D-myo-inositol	390.057	1.945	1.29122e+06	875013	2.73262e+06	2.41403e+06	2.80054e+06	2.74269e+06	1.98225e+06	2.70734e+06	2.67799e+06	3.00646e+06	3.02661e+06	3.19698e+06	4.01856e+06	4.38088e+06	658261	1.0516e+06	2.0632e+06	1.45403e+06	9.29513e+06	9.12094e+06	2.87798e+06	2.43098e+06	900549	1.06796e+06	8.23801e+06	9.83058e+06	1.06183e+07	1.05969e+07	0.863837	0.85014	0.768812	21.2662	21.6004	0.334228
3,5-Dihydroxy-2-(4-hydroxy-3-methoxyphenyl)-3,4-dihydro-2H-chromen-7-yl hydrogen sulfite	368.056	5.059	5.08078e+06	5.21013e+06	3.07722e+06	3.414e+06	3.12072e+06	2.72923e+06	3.30528e+06	3.43661e+06	2.60748e+06	3.17113e+06	3.76059e+06	4.00805e+06	5.11648e+06	6.34787e+06	1.81288e+06	1.57226e+06	2.21395e+06	2.773e+06	6.89255e+06	6.85504e+06	1.38027e+06	1.34712e+06	660399	762059	1.5472e+06	1.07703e+06	1.94872e+06	2.0813e+06	1.0941	0.00609385	0.0011827	21.8386	20.8139	-1.02473
Hexacosanedioic acid	426.371	7.902	3.63083e+06	2.77156e+06	2.50299e+06	3.22609e+06	3.7726e+06	3.63514e+06	2.59457e+06	2.86328e+06	5.42331e+06	5.72335e+06	3.03554e+06	3.18224e+06	3.68347e+06	4.90088e+06	1.93804e+06	2.80292e+06	2.11539e+06	2.13556e+06	2.84145e+06	2.72949e+06	4.76942e+06	4.45907e+06	2.87785e+06	2.49849e+06	2.5247e+06	3.23854e+06	2.78616e+06	2.74296e+06	0.977871	0.0549063	0.018554	21.7471	21.4169	-0.330209
UNII:V9Q7UUZ15U	280.167	4.889	1.01344e+06	1.94414e+06	3.1092e+06	5.29934e+06	6.67482e+06	4.57331e+06	3.06302e+06	2.85475e+06	2.0815e+06	1.98879e+06	3.9105e+06	3.51139e+06	4.03531e+06	5.12197e+06	1.01609e+06	905480	2.99714e+06	2.82217e+06	2.11845e+06	2.61641e+06	2.1012e+06	1.40402e+06	122191	1.7459e+06	2.88133e+06	1.89131e+06	1.23214e+06	1.91012e+06	1.40462	0.00800219	0.00172931	21.5944	20.5347	-1.05969
3-Hydroxy-cis-5-tetradecenoylcarnitine	385.282	4.821	9.15697e+06	9.84933e+06	5.00672e+06	5.89325e+06	9.09185e+06	6.50248e+06	6.06397e+06	4.27558e+06	9.98796e+06	7.48741e+06	7.3739e+06	9.39744e+06	9.73868e+06	3.47556e+06	2.16783e+06	2.53453e+06	961816	1.37969e+06	1.76914e+06	1.4469e+06	3.18619e+06	3.29668e+06	1.15152e+06	1.3308e+06	2.37629e+06	2.59537e+06	2.85043e+06	2.33056e+06	2.06784	1.86e-06	4.99e-08	22.7444	20.9021	-1.84234
4-(2,4-Dihydroxyphenyl)-8-[(Z)-2-(2,4-dihydroxyphenyl)vinyl]-10,18-dihydroxy-14-methyl-3,5,15-trioxahexacyclo[12.7.1.0~2,4~.0~2,12~.0~6,11~.0~16,21~]docosa-6,8,10,16,18,20-hexaen-13-one	594.154	1.558	2.45408e+06	1.90171e+06	2.92336e+06	1.96395e+06	3.17169e+06	2.91303e+06	3.15485e+06	3.18617e+06	2.93586e+06	2.39033e+06	2.24696e+06	2.24457e+06	2.73544e+06	2.218e+06	2.71623e+06	3.77552e+06	1.95469e+06	2.4262e+06	3.07773e+06	2.81024e+06	2.60811e+06	2.26348e+06	1.83258e+06	1.84199e+06	3.30877e+06	3.41177e+06	2.4489e+06	4.51389e+06	0.404029	0.797171	0.700611	21.2907	21.3599	0.0692156
1-Deoxy-1-(4-morpholinyl)-alpha-D-fructofuranose	249.121	3.165	3.08441e+06	4.13684e+06	629029	883775	451212	3.00279e+06	783334	888473	380449	1.56012e+06	3.5409e+06	7.2703e+06	6.83262e+06	2.2018e+06	777843	479775	535264	469714	509119	861339	587205	1.76583e+06	212769	226651	661619	3.34405e+06	667565	1.51003e+06	1.13557	0.0493567	0.0162031	20.6877	19.3767	-1.31101
9-fluoro-17-methyl-5beta-androstane-3alpha,11beta,17beta-triol	340.243	5.725	8.599e+06	9.01385e+06	7.42126e+06	8.03258e+06	2.21179e+06	1.72759e+06	6.89593e+06	5.98509e+06	5.73325e+06	6.09051e+06	5.17642e+06	4.69326e+06	5.19679e+06	2.41902e+06	4.52531e+06	4.67488e+06	3.79836e+06	4.37949e+06	2.55418e+06	2.08492e+06	2.11859e+06	1.98062e+06	1.05069e+06	1.0907e+06	3.73743e+06	3.49231e+06	3.33947e+06	3.40088e+06	1.408	0.00609385	0.0011827	22.2784	21.3851	-0.893293
2,3-Dimethoxy-5-methyl-6-(3-methyl-2-buten-1-yl)-1,4-benzenediol	252.136	4.464	1.36604e+07	1.38398e+07	3.01323e+06	4.8815e+06	7.4169e+06	5.80841e+06	5.81812e+06	6.15622e+06	3.28138e+06	3.24913e+06	1.05712e+06	853135	5.16946e+06	5.91932e+06	7.74774e+06	7.59054e+06	3.20643e+06	2.83421e+06	4.90172e+06	4.84096e+06	2.11809e+06	2.08595e+06	4.73364e+06	5.0267e+06	3.26977e+06	3.27161e+06	4.69796e+06	5.12483e+06	0.518553	0.418546	0.285176	22.0911	21.9569	-0.134173
2-Arachidonoylglycerol	378.277	6.6765	2.59623e+06	3.27678e+06	3.35103e+06	5.04108e+06	4.62464e+06	3.51189e+06	6.02658e+06	3.63125e+06	3.94205e+06	4.70842e+06	4.79262e+06	5.08563e+06	5.31378e+06	5.61119e+06	3.6177e+06	3.31862e+06	3.14303e+06	3.47507e+06	3.80698e+06	3.98653e+06	5.47894e+06	6.28315e+06	5.33997e+06	6.59354e+06	2.09994e+06	2.96179e+06	3.08327e+06	3.40034e+06	0.437784	0.513596	0.376095	22.0287	21.8765	-0.152218
[Similar to: (2R,3S,4S,5S,6R)-2-({7-hydroxy-4-[(3Z)-5-hydroxy-3-methylpent-3-en-1-yl]-4a,8,8-trimethyl-3-methylidene-decahydronaphthalen-2-yl}oxy)-6-(hydroxymethyl)oxane-3,4,5-triol; ΔMass: -217.0480 Da]	267.256	4.355	285380	274008	5.62175e+06	6.9677e+06	198140	253822	1.20806e+07	1.27711e+07	3.98686e+06	1.24812e+06	1.04529e+06	144762	251128	3.00361e+06	2.66268e+06	3.17345e+06	2.18035e+06	1.67114e+06	312622	442524	99856.1	97625.2	290062	524487	2.17335e+06	2.0364e+06	4.76467e+06	4.56092e+06	0.499496	0.901452	0.83879	20.1998	19.8802	-0.319546
(+/-)9,10-dihydroxy-12Z-octadecenoic acid	314.246	5.398	2.42298e+06	2.59719e+06	3.78681e+06	4.16383e+06	4.28687e+06	3.85701e+06	1.14062e+07	1.15684e+07	3.11203e+06	3.58108e+06	3.31672e+06	3.40914e+06	2.73163e+06	3.14866e+06	1.64191e+06	2.24378e+06	6.39921e+06	7.53288e+06	7.65456e+06	8.77399e+06	4.62554e+06	4.81925e+06	5.43836e+06	5.23621e+06	3.78965e+06	4.1072e+06	1.32617e+06	1.10613e+06	0.0272775	0.583303	0.454438	21.9177	21.8862	-0.0314799
4-Imino-1-(beta-D-ribofuranosyl)-1,4-dihydro-3-pyridinecarboxylic acid	270.085	2.9125	5.71164e+06	4.47435e+06	4.76721e+06	4.04826e+06	4.0885e+06	4.85845e+06	6.24389e+06	5.08792e+06	5.47834e+06	4.56419e+06	5.99385e+06	5.48312e+06	7.37005e+06	4.39117e+06	3.27318e+06	2.07578e+06	2.66349e+06	3.25501e+06	3.81357e+06	1.90918e+06	1.51553e+06	1.62183e+06	1.83714e+06	2.02003e+06	3.92386e+06	5.89883e+06	2.09978e+07	1.80431e+07	0.0707477	0.021686	0.00576106	22.2849	21.7196	-0.565324
Glycocholicacid	465.308	4.292	4.50835e+06	4.43581e+06	2.31483e+06	2.888e+06	2.95651e+06	2.0513e+06	8.27818e+06	6.97259e+06	3.92681e+07	2.90986e+06	2.82529e+06	8.88297e+06	1.08389e+07	1.04967e+07	3.95594e+06	3.76732e+06	7.72403e+06	9.1131e+06	3.33158e+06	3.84586e+06	1.75974e+07	1.56547e+07	1.39024e+06	1.33235e+06	2.79907e+06	2.58679e+06	2.36826e+06	2.36207e+06	0.294738	0.513596	0.376095	22.348	21.9351	-0.412889
(10S)-Juvenile hormone III diol	284.199	5.368	1.54797e+06	1.40123e+06	1.27596e+06	2.288e+06	7.93075e+06	4.56572e+06	2.72831e+06	2.21341e+06	2.87809e+06	5.42895e+06	5.10808e+06	2.79209e+06	7.47149e+06	6.10445e+06	1.83516e+06	1.985e+06	3.37813e+06	1.65481e+06	4.08362e+06	2.66472e+06	4.07129e+06	2.65997e+06	1.94529e+06	2.15641e+06	2.35578e+06	1.7401e+06	2.87776e+06	2.04244e+06	1.02233	0.277619	0.163552	21.6277	21.2093	-0.418471
N2-Dimethylguanosine	311.122	1.678	4.97377e+06	5.0546e+06	3.25607e+06	5.2596e+06	2.5359e+06	4.10252e+06	3.69153e+06	3.33592e+06	3.03736e+06	3.45533e+06	3.59483e+06	3.82049e+06	3.84428e+06	2.36464e+06	2.76498e+06	2.62176e+06	3.25709e+06	3.20176e+06	3.25216e+06	2.34817e+06	2.87849e+06	2.91335e+06	2.64607e+06	2.89694e+06	4.08831e+06	3.85889e+06	5.84175e+06	2.26749e+06	0.722209	0.124901	0.0556167	21.7964	21.5663	-0.230017
(3R,5S,7R,8R,9S,10S,12S,13R,14S,17R)-10,13-Dimethyl-17-[(2R)-5,6,7-trihydroxy-2-heptanyl]hexadecahydro-1H-cyclopenta[a]phenanthrene-3,7,12-triol	454.329	6.19025	3.1198e+06	2.4439e+06	5.10288e+06	6.17024e+06	6.38067e+06	3.72946e+06	3.70811e+06	3.0138e+06	3.96233e+06	4.40337e+06	4.19175e+06	3.97691e+06	4.6398e+06	4.3563e+06	1.60669e+06	1.65048e+06	1.67227e+06	1.99928e+06	3.23769e+06	3.88247e+06	3.1901e+06	3.06478e+06	4.26301e+06	4.12837e+06	2.17755e+06	2.07169e+06	3.53554e+06	3.81298e+06	1.31848	0.0144013	0.00351854	21.9661	21.3711	-0.595009
17-Hydroxypregnenolone sulfate	412.192	3.682	5.17614e+06	5.55078e+06	4.43957e+06	6.32972e+06	8.37904e+06	5.23421e+06	3.72519e+06	3.87327e+06	3.31648e+06	2.01394e+06	4.30571e+06	4.43769e+06	3.32672e+06	3.84621e+06	3.69073e+06	4.24433e+06	1.09858e+06	1.13937e+06	3.16169e+06	3.53761e+06	2.59431e+06	2.7631e+06	2.52795e+06	2.63623e+06	3.33908e+06	3.6119e+06	3.56452e+06	3.93323e+06	1.29079	0.00800219	0.00172931	22.0484	21.4142	-0.634251
Ethopabate	237.1	2.3465	8.1804e+06	1.72965e+07	2.09183e+06	2.79644e+07	3.42472e+06	1.74055e+06	1.79887e+07	1.61092e+07	2.96223e+06	1.49832e+07	1.73084e+07	1.72261e+07	1.20826e+07	1.08154e+07	2.19493e+06	2.1207e+06	2.60383e+06	1.84678e+07	2.13778e+06	1.23579e+07	6.82486e+06	1.35856e+07	3.66114e+07	3.89496e+07	2.08262e+06	2.55562e+06	1.6536e+06	1.55837e+06	0.278982	0.331989	0.209978	23.1095	22.3116	-0.797924
13-Hydroxy-9-methoxy-10-oxo-11-octadecenoic acid	342.241	4.1285	7.94655e+06	8.47064e+06	6.54994e+06	7.48654e+06	7.17116e+06	6.25708e+06	7.39332e+06	6.04735e+06	6.09413e+06	8.65896e+06	7.84033e+06	4.51635e+06	4.82346e+06	5.89655e+06	3.18526e+06	3.11546e+06	4.82907e+06	4.09314e+06	3.16087e+06	3.56392e+06	4.14481e+06	4.26498e+06	2.57216e+06	2.59725e+06	2.95355e+06	3.14749e+06	3.37054e+06	3.27163e+06	2.10418	4.6e-06	1.99e-07	22.6713	21.6939	-0.977385
Inulicin	308.162	5.10433	3.71686e+06	4.28409e+06	6.81969e+06	8.48319e+06	4.37653e+06	3.35108e+06	6.35137e+06	5.82952e+06	4.5497e+06	4.92138e+06	6.15145e+06	5.89027e+06	3.36659e+06	3.65032e+06	1.60509e+06	1.54882e+06	2.21433e+06	2.5182e+06	1.93684e+06	1.69376e+06	1.51839e+06	1.39578e+06	2.18358e+06	2.19985e+06	4.60539e+06	4.34827e+06	1.23052e+06	1.07501e+06	1.82325	0.000149268	1.36e-05	22.2327	20.9017	-1.33097
EPTAZOCINE	231.162	3.165	5.83191e+06	7.30774e+06	5.45429e+06	5.57773e+06	6.0586e+06	6.14557e+06	5.27337e+06	5.07632e+06	4.36811e+06	6.25848e+06	5.3848e+06	4.8174e+06	4.23502e+06	5.0034e+06	3.59283e+06	3.40474e+06	4.04677e+06	3.87687e+06	4.13001e+06	4.29339e+06	4.02119e+06	4.02633e+06	4.32644e+06	4.51419e+06	3.54496e+06	3.59475e+06	3.61211e+06	3.29012e+06	1.9211	1.07e-05	5.98e-07	22.3728	21.8801	-0.492627
Fesoterodine	411.276	4.29	3.6039e+06	2.83817e+06	909663	2.51489e+06	2.68368e+06	1.83912e+06	7.01577e+06	6.74716e+06	3.56642e+07	2.16915e+06	2.61443e+06	7.35765e+06	8.31894e+06	9.64414e+06	3.79003e+06	3.15764e+06	6.58872e+06	7.54265e+06	3.58723e+06	3.30178e+06	1.46964e+07	1.4159e+07	1.26879e+06	1.18588e+06	2.20928e+06	2.61873e+06	1.36948e+06	1.61417e+06	0.272631	0.713693	0.602685	22.0231	21.6994	-0.323735
Palmitoleic Acid	254.224	7.194	8.63896e+06	7.75948e+06	2.01019e+06	2.18742e+06	8.16516e+06	1.06603e+07	3.31218e+06	3.19482e+06	4.27096e+06	7.19615e+06	2.57737e+06	2.83903e+06	4.32727e+06	2.62628e+06	8.37306e+06	7.26139e+06	6.28855e+06	5.98007e+06	2.44759e+06	1.78455e+06	6.50146e+06	1.41168e+06	1.02679e+07	8.18238e+06	1.98993e+06	2.34439e+06	5.33902e+06	5.7149e+06	0.159808	0.974103	0.945946	22.0294	22.0766	0.0471213
Valylvaline	216.147	1.079	1.05916e+07	1.2563e+07	9.76709e+06	1.58609e+07	1.71888e+07	1.54797e+07	6.10702e+06	5.56426e+06	3.58321e+06	6.51889e+06	6.16431e+06	2.81852e+06	6.06439e+06	5.08848e+06	4.59289e+06	3.08896e+06	5.66534e+06	8.17136e+06	7.01728e+06	8.39696e+06	1.91658e+06	1.82562e+06	2.92503e+06	3.73011e+06	3.48605e+06	3.63108e+06	1.05151e+07	10781160	0.928404	0.124901	0.0556167	22.8663	22.1445	-0.721753
DL-β-Leucine	131.094	13.862	3.63315e+06	3.90219e+07	3.60488e+06	3.62113e+06	3.30964e+07	3.05409e+07	4.08857e+06	3.29399e+07	4.2668e+07	3.28382e+07	3.62403e+06	3.98142e+06	3.003e+07	3.70809e+06	2.76457e+06	2.50058e+06	2.89782e+06	3.13804e+06	3.08508e+06	4.01413e+07	3.8223e+06	4.47235e+06	4.64804e+06	4.06132e+06	4.7271e+07	3.6611e+06	4.66308e+06	4.67863e+06	0.725035	0.331989	0.209978	23.4323	22.2989	-1.13341
2,3-Bis(octanoyloxy)propyl 10-methyldodecanoate	540.439	7.649	3.58346e+06	3.45428e+06	3.50272e+06	4.38422e+06	6.71267e+06	5.95435e+06	3.04961e+06	3.15174e+06	7.71516e+06	7.92685e+06	4.04201e+06	3.99959e+06	6.40077e+06	6.23227e+06	3.64719e+06	3.58595e+06	4.34326e+06	4.06664e+06	3.42972e+06	3.27365e+06	5.96746e+06	6.31143e+06	3.05572e+06	2.91167e+06	3.62366e+06	3.52056e+06	4.54403e+06	4.22577e+06	0.835101	0.374896	0.24563	22.1761	21.9077	-0.26842
Propoxur	209.105	2.497	6.73058e+06	7.54419e+06	7.49142e+06	1.04125e+07	1.05877e+07	9.03959e+06	6.00944e+06	6.06406e+06	2.35962e+06	2.95102e+06	3.56195e+06	2.93363e+06	3.43784e+06	4.03406e+06	3.7098e+06	3.40885e+06	5.37514e+06	5.11315e+06	5.36674e+06	5.27935e+06	7.82403e+06	6.90308e+06	2.56918e+06	2.40542e+06	4.06731e+06	4.23162e+06	7.90359e+06	7.6705e+06	0.375297	0.772615	0.667331	22.3386	22.1941	-0.144508
6-O-Methylnorlaudanosoline	301.131	4.104	262490	193139	3.16892e+06	3.33476e+06	184256	148999	4.18907e+06	3.88272e+06	2.69931e+06	6.56395e+06	6.45913e+06	1.27078e+06	1.61009e+06	8.07858e+06	5.04784e+06	5.66424e+06	1.19253e+06	1.28985e+06	133520	140144	114863	117172	129958	125036	4.07216e+06	4.53305e+06	151917	115775	0.753536	0.098063	0.0394817	20.5617	18.9271	-1.63463
(E)-3,4,5-Trimethoxycinnamic acid	238.084	3.842	9.74207e+06	2.12404e+07	2.96907e+06	2.95318e+06	4.13243e+06	2.5217e+06	7.85643e+06	5.73406e+06	1.99073e+06	2.54834e+06	2.2966e+06	3.2955e+06	3.70177e+06	3.81561e+06	3.64125e+06	2.40757e+06	4.16916e+06	2.86166e+06	2.50576e+07	2.14773e+07	2.8829e+06	3.05162e+06	977600	1.17432e+06	2.84924e+06	2.63969e+06	1.61393e+06	2.14879e+06	0.0106548	0.331989	0.209978	21.9875	21.6331	-0.354374
N-Acetylaspartylglutamicacid	304.09	1.159	3.94021e+06	4.1278e+06	3.71796e+06	4.95599e+06	4.01265e+06	2.29424e+06	3.28875e+06	3.38525e+06	3.25715e+06	3.7311e+06	3.92681e+06	3.70582e+06	3.54468e+06	4.7294e+06	3.09046e+06	3.49011e+06	2.56504e+06	1.74378e+06	3.71236e+06	3.81435e+06	3.2581e+06	3.75017e+06	1.66734e+06	1.84441e+06	4.47537e+06	3.06179e+06	3.8956e+06	3.59861e+06	0.98737	0.124901	0.0556167	21.8202	21.5197	-0.300496
2-Hydroxyphenylalanine	181.073	0.984	6.22468e+07	2.64368e+07	6.03684e+07	3.2125e+07	2.58904e+07	6.08869e+07	3.21182e+07	7.75932e+07	2.61328e+07	6.47543e+07	2.55289e+07	5.55523e+07	6.96916e+07	3.23005e+07	1.48994e+07	2.94624e+07	6.3175e+07	2.21606e+07	6.83708e+07	2.53725e+07	4.56284e+07	2.18695e+07	1.07362e+07	8.37166e+07	1.96633e+07	4.47881e+07	2.46971e+07	6.25305e+07	0.409714	0.262699	0.149881	25.3489	24.9415	-0.40734
(2R)-1-{[(2-Aminoethoxy)(hydroxy)phosphoryl]oxy}-3-hydroxy-2-propanyl (9Z,12Z,15Z)-9,12,15-octadecatrienoate	475.269	5.55367	3.11453e+06	2.70375e+06	2.6105e+06	3.56033e+06	4.29022e+06	2.83598e+06	3.28796e+06	3.69037e+06	4.01073e+06	2.62101e+06	1.07569e+06	1.11247e+06	1.42077e+06	2.97527e+06	6.92607e+06	4.28603e+06	4.06385e+06	4.39777e+06	2.41878e+06	2.56376e+06	3.98957e+06	3.686e+06	5.39753e+06	5.71053e+06	2.01761e+06	2.06338e+06	2.71183e+06	2.62113e+06	0.939931	0.294423	0.178112	21.3051	21.7455	0.44045
Tetraacetylethylenediamine	228.111	2.194	4.57069e+06	3.20145e+06	3.09558e+06	5.44449e+06	3.58271e+06	3.14775e+06	3.42693e+06	4.19472e+06	3.10556e+06	3.25719e+06	3.35345e+06	4.42653e+06	3.20052e+06	3.12308e+06	2.17994e+06	3.22456e+06	4.68717e+06	3.45146e+06	4.14506e+06	4.23478e+06	2.59293e+06	1.63245e+06	3.25358e+06	3.51695e+06	3.34836e+06	3.88933e+06	3.99282e+06	4.99534e+06	0.20132	0.875299	0.803613	21.7772	21.6874	-0.0897604
(Z)-N-[(2S)-2-{(Z)-[(2S,3S,6R,7S)-2,3-Diamino-1,6,7-trihydroxy-8-{1-[hydroxy(imino)methyl]-2-imino-4-imidazolidinyl}octylidene]amino}-1-hydroxypropylidene]-L-valine	502.288	5.771	5.21664e+06	4.36277e+06	5.52486e+06	5.74103e+06	6.12893e+06	5.09481e+06	3.68845e+06	3.21222e+06	6.64206e+06	3.4731e+06	3.56323e+06	2.58761e+06	4.06695e+06	6.06812e+06	6.35232e+06	5.07296e+06	3.62621e+06	3.2416e+06	3.26155e+06	2.38797e+06	3.55837e+06	3.37538e+06	4.70647e+06	4.80499e+06	4.10225e+06	3.58334e+06	3.54369e+06	2.99123e+06	0.683018	0.182829	0.0938681	22.1019	21.8527	-0.24921
flumethiazide	328.974	3.5725	232819	216272	243035	246874	260862	276631	192964	200803	295035	236941	272981	255185	165329	1.68369e+06	188540	170817	274019	233452	266007	247575	313054	301071	240006	294936	6.96653e+06	7.13047e+06	430440	488258	0.564939	0.19459	0.103523	18.0473	18.7393	0.692056
(2E)-3-{4-Hydroxy-3-methoxy-5-[6-methoxy-4-(sulfooxy)-3,4-dihydro-2H-chromen-3-yl]phenyl}acrylic acid	452.078	4.164	2.00488e+06	1.12917e+06	5.05342e+06	4.68372e+06	819287	497815	916620	961426	1.005e+07	1.03976e+07	7.01111e+06	5.87431e+06	3.37473e+06	3.22167e+06	118843	123159	9.62714e+06	9.03541e+06	3.25111e+06	4.21828e+06	963101	881966	781536	983946	5.31399e+06	4.84521e+06	3.08735e+06	2.7979e+06	0.297508	0.583303	0.454438	21.3445	20.7393	-0.605196
2'_3_4_4'_6'-Peptahydroxychalcone4'-O-glucoside	450.115	2.311	101275	106077	108792	114315	114397	110861	101425	100920	95585.6	101180	103002	93152.9	95018	95545.9	92177.3	93195.3	1.95127e+06	2.28963e+06	4.01747e+06	3.64651e+06	1.61171e+06	1.69479e+06	86257.9	85586.5	86178.1	86486.9	1.21504e+06	1.02882e+06	1.26173	0.636529	0.511239	16.6487	18.9881	2.33938
4-Hydroxyprolylleucine	244.142	2.873	3.53089e+06	4.38923e+06	1.01037e+06	1.17273e+06	2.47661e+06	1.74165e+06	2.03458e+06	1.82973e+06	2.4348e+06	2.62189e+06	2.9945e+06	2.55976e+06	2.59777e+06	2.69457e+06	1.41019e+06	1.33006e+06	1.84918e+06	1.98033e+06	647360	637556	1.80171e+06	1.78577e+06	1.48123e+06	1.70784e+06	803364	884365	4.75257e+06	4.48445e+06	0.662751	0.0751051	0.0273955	21.119	20.535	-0.583955
2,4-dihydroxyheptadec-16-enyl acetate	328.261	7.093	1.42565e+06	6.74668e+06	2.99978e+06	2.92947e+06	6.38139e+06	5.93835e+06	4.52054e+06	4.72409e+06	5.31167e+06	2.11861e+06	4.49715e+06	4.73837e+06	3.63529e+06	3.60205e+06	5.34234e+06	5.58391e+06	5.92128e+06	5.48409e+06	3.45465e+06	3.8151e+06	5.42231e+06	1.96912e+06	3.05681e+06	4.95045e+06	3.44883e+06	3.51897e+06	5.82383e+06	5.55621e+06	0.288831	0.713693	0.602685	21.9086	22.0454	0.136801
N-[1-Carboxy-3-(methylsulfinyl)propyl]glutamine	294.088	1.488	9.35332e+06	1.06582e+07	5.69781e+06	7.36331e+06	6.38124e+06	5.92842e+06	6.54335e+06	5.12722e+06	5.08865e+06	8.25352e+06	5.26154e+06	6.60453e+06	6.06153e+06	5.88745e+06	4.56023e+06	4.97369e+06	8.70277e+06	6.2887e+06	8.59804e+06	6.43537e+06	5.19094e+06	4.21893e+06	1.18899e+07	6.06201e+06	7.1797e+06	6.30117e+06	6.11139e+06	8.08573e+06	0.000823788	0.993594	0.981969	22.6465	22.6329	-0.0135667
sulfoxone	404.018	0.91	6.72353e+06	7.61926e+06	445772	8.39162e+06	2.48929e+06	2.43373e+06	4.47086e+06	3.79258e+06	6.19291e+06	4.68113e+06	6.56614e+06	3.0187e+06	3.29985e+06	3.23981e+06	3.38122e+06	513459	3.59525e+06	4.25726e+06	4.23672e+06	3.8039e+06	661634	629855	1.56862e+06	571335	5.33376e+06	6.4256e+06	4.46563e+06	2.7343e+06	0.923815	0.277619	0.163552	21.8494	21.0766	-0.772797
Oxagrelate	276.111	2.646	3.15684e+06	4.48506e+06	3.60528e+06	7.84911e+06	4.76415e+06	4.01023e+06	7.85536e+06	7.00237e+06	2.08839e+06	4.15186e+06	7.32445e+06	7.44594e+06	4.16301e+06	3.72325e+06	4.78473e+06	4.99405e+06	5.01138e+06	7.73224e+06	2.19344e+06	3.52023e+06	3.67033e+06	3.37731e+06	6.8456e+06	8.28623e+06	2.87759e+06	3.14496e+06	3.59046e+06	2.81093e+06	0.455084	0.442141	0.306426	22.1832	21.9869	-0.196341
3-Oxotetradecanoic acid	242.188	5.723	6.33373e+06	8.22595e+06	6.22354e+06	7.99604e+06	1.16313e+07	9.01944e+06	8.61157e+06	8.18403e+06	8.24759e+06	8.18166e+06	1.02101e+07	1.00602e+07	7.65649e+06	8.02374e+06	5.85886e+06	5.38531e+06	1.95061e+06	2.30722e+06	1.56327e+06	1.59807e+06	3.75566e+06	4.04019e+06	1.75725e+06	1.62837e+06	4.8963e+06	4.72085e+06	4.75325e+06	4.53226e+06	2.08861	1.86e-06	4.99e-08	22.9953	21.5652	-1.4301
eugenol sulfate	244.04	2.564	7.75783e+06	7.11847e+06	3.53293e+06	4.46515e+06	1.97062e+06	1.47865e+06	4.27982e+06	4.02252e+06	5.38595e+06	5.1568e+06	2.34485e+06	2.67593e+06	999868	3.03923e+06	1.22806e+06	1.15977e+06	2.49018e+06	2.8024e+06	2.73982e+06	3.13177e+06	5.05955e+06	5.1373e+06	2.72818e+06	2.77549e+06	3.44909e+06	3.74304e+06	3.37498e+06	3.59146e+06	0.56411	0.513596	0.376095	21.679	21.4548	-0.224239
3-(Icosanoyloxy)-4-(trimethylammonio)butanoate	455.396	6.609	1.05911e+07	1.03341e+07	1.00578e+07	7.62763e+06	2.90942e+06	2.65539e+06	3.40917e+06	3.0734e+06	4.41521e+06	4.27055e+06	3.7308e+06	3.77825e+06	4.73763e+06	1.86017e+06	3.70078e+06	4.15366e+06	6.32423e+06	8.05546e+06	3.20286e+06	4.36625e+06	1.78713e+06	1.71589e+06	2.12642e+06	2.24907e+06	4.05903e+06	4.15403e+06	1.70147e+06	2.36344e+06	0.736454	0.19459	0.103523	22.115	21.6013	-0.513694
Oleamide	281.271	5.9285	3.53403e+06	2.07663e+06	2.51237e+06	2.30783e+06	2.94221e+06	2.49223e+06	3.30251e+06	2.67503e+06	2.45846e+06	1.32532e+06	1.38307e+06	1.06569e+06	1.82307e+06	1.25949e+06	4.71376e+06	2.96088e+07	860836	1.1962e+06	1.07121e+06	1.74557e+06	9.02443e+06	1.08282e+07	2.22229e+07	2.27713e+07	2.00957e+06	1.76657e+06	3.33326e+06	3.47555e+06	0.988795	0.35326	0.227321	20.9953	22.0048	1.00958
N-Arachidonoyl-L-serine	391.271	5.018	1.2872e+07	1.23596e+07	5.20538e+06	6.75337e+06	1.48384e+07	1.29473e+07	7.24411e+06	8.68992e+06	6.81917e+06	8.82952e+06	8.0179e+06	1.01834e+07	8.37296e+06	3.6984e+06	2.52237e+06	3.50209e+06	1.92403e+06	1.65031e+06	3.09811e+06	2.45578e+06	1.66822e+06	2.22256e+06	2.90547e+06	3.02987e+06	3.33015e+06	3.18816e+06	2.17467e+06	1.79664e+06	1.99632	1.86e-06	4.99e-08	23.0192	21.2273	-1.79192
O-(Hydroxy{(2R)-3-(pentadecanoyloxy)-2-[(15Z)-15-tetracosenoyloxy]propoxy}phosphoryl)-L-serine	831.601	13.8477	9.44623e+06	7.63757e+06	5.34208e+06	5.76085e+06	4.34261e+06	4.95801e+06	3.56487e+06	3.82165e+06	3.02198e+06	4.56587e+06	4.48178e+06	3.80591e+06	3.63758e+06	3.93455e+06	3.76782e+06	1.82608e+06	3.89935e+06	4.74699e+06	2.16302e+06	5.2362e+06	4.97386e+06	5.78751e+06	7.54556e+06	5.41227e+06	2.47042e+06	2.43739e+06	1.47655e+06	1.18249e+06	0.715253	0.374896	0.24563	22.1481	21.6521	-0.49594
N-lauroylglycine	257.199	5.667	4.40495e+06	5.59373e+06	3.12818e+06	5.42543e+06	2.40241e+06	2.77275e+06	4.89995e+06	3.90985e+06	1.89631e+06	3.00034e+06	2.75415e+06	5.09858e+06	3.14286e+06	4.05023e+06	1.79929e+06	3.76316e+06	5.87182e+06	6.77246e+06	2.80269e+06	3.92705e+06	2.87725e+06	2.83739e+06	2.46479e+06	3.27894e+06	2.02736e+06	2.58287e+06	1.66349e+06	2.18572e+06	0.528806	0.294423	0.178112	21.7668	21.4907	-0.27613
Rosoxacin	294.1	7.944	6.46882e+06	7.94936e+06	2.5137e+06	7.79296e+06	3.79762e+06	6.12137e+06	5.3411e+06	5.80847e+06	3.95579e+06	3.44626e+06	5.99527e+06	7.19742e+06	7.29149e+06	5.8326e+06	3.46776e+06	7.01307e+06	3.99156e+06	6.75995e+06	4.04205e+06	3.10114e+06	1.85196e+06	3.6802e+06	6.38959e+06	4.37773e+06	3.21053e+06	2.64603e+06	4.86687e+06	3.73472e+06	1.04701	0.106033	0.0443691	22.3659	21.9209	-0.444996
[Similar to: D-(+)-Tryptophan; ΔMass: 0.0396 Da]	204.13	2.081	97369.6	124975	211745	150698	1.13545e+06	816731	98914.6	101917	4.69914e+06	2.23371e+06	1.34491e+06	693423	839930	91316.4	121275	138829	679925	710027	97174.7	83573.3	280356	291558	135036	128663	339725	352675	108537	82567.5	0.812434	0.277619	0.163552	18.6112	17.5594	-1.05177
a Jasmonoyl-glutamine	338.183	2.351	2.38353e+06	1.04048e+07	7.94327e+06	1.34389e+07	1.39929e+07	1.52644e+07	3.89798e+06	3.30845e+06	1.81206e+06	2.90422e+06	3.45136e+06	2.13772e+06	1.44522e+06	3.18598e+06	3.42063e+06	3.34232e+06	4.87053e+06	5.00997e+06	4.96535e+06	4.6108e+06	2.55975e+06	2.38327e+06	2.86328e+06	3.31154e+06	4.0026e+06	3.72583e+06	1.01402e+07	1.18215e+07	0.326192	0.823434	0.73446	22.0944	22.0243	-0.0700814
Aderbasib	416.204	3.956	8.67275e+06	8.05355e+06	2.28715e+06	5.2868e+06	5.28969e+06	3.56008e+06	8.41423e+06	8.19449e+06	1.47628e+06	1.57516e+06	1.99703e+06	1.76375e+06	2.62099e+06	3.17422e+06	1.59714e+06	1.5583e+06	4.07061e+06	3.73765e+06	3.2121e+06	3.93924e+06	2.43286e+06	2.33514e+06	9.42161e+06	1.01138e+07	1.82847e+06	2.07977e+06	2.05713e+06	2.16824e+06	0.354334	0.743689	0.634669	21.7998	21.5079	-0.291875
2-Dimethylallyl-(6aS_11aS)-3_6a_9-trihydroxypterocarpan	340.13	4.365	1.87063e+07	1.9309e+07	1.62119e+07	2.14243e+07	1.14843e+07	1.01092e+07	9.39516e+06	7.5883e+06	6.3823e+06	7.22508e+06	8.77823e+06	5.8708e+06	5.34831e+06	5.87135e+06	4.00887e+06	4.11823e+06	4.58648e+06	4.60379e+06	5.51705e+06	4.23263e+06	2.63499e+06	2.38097e+06	4.21015e+06	3.9631e+06	3.42614e+06	3.71377e+06	4.76254e+06	4.4548e+06	1.56201	2.84e-06	9.97e-08	23.2272	21.9157	-1.31155
1-Methyluricacid	182.043	1.137	5.04827e+06	3.69206e+06	3.53062e+07	3.39097e+07	6.44566e+06	7.87907e+06	4.78601e+06	5.06649e+06	3.15037e+06	4.61027e+06	4.95753e+06	5.90518e+06	6.49568e+06	5.81283e+06	4.4714e+06	5.36516e+06	1.13612e+07	7.98943e+06	9.65155e+06	8.39963e+06	4.55416e+06	3.7801e+06	2.58551e+06	2.56467e+06	5.40272e+06	6.66253e+06	1.7667e+07	1.84228e+07	0.128652	0.901452	0.83879	22.6946	22.6302	-0.0644277
Hydroxycarteolol	308.173	3.501	1.15129e+07	1.2303e+07	1.29281e+07	1.1075e+07	2.23993e+07	1.67676e+07	4.83048e+06	4.74191e+06	4.68095e+06	5.11124e+06	4.09731e+06	1.77963e+06	3.51981e+06	5.34219e+06	4.8273e+06	4.53499e+06	7.00728e+06	8.70898e+06	7.10721e+06	7.20708e+06	6.12461e+06	6.25092e+06	4.93665e+06	4.93144e+06	4.96502e+06	4.92838e+06	1.1607e+07	1.09906e+07	0.453112	1	1	22.7214	22.6126	-0.108817
11,11'-Carbonylbis(7,11-diazatricyclo[7.3.1.0~2,7~]trideca-2,4-dien-6-one)	406.199	3.837	5.10459e+06	5.20488e+06	6.6861e+06	7.17053e+06	8.44775e+06	6.75882e+06	6.51546e+06	6.13009e+06	6.12474e+06	6.8404e+06	8.68389e+06	7.22966e+06	5.33545e+06	6.02958e+06	4.97173e+06	5.29912e+06	3.91574e+06	4.18801e+06	4.26891e+06	5.07339e+06	5.75469e+06	5.52444e+06	3.45601e+06	3.49701e+06	3.57892e+06	3.20222e+06	3.31761e+06	2.6155e+06	1.89616	4.45e-05	3.34e-06	22.6343	21.9611	-0.673228
1-hexadecanoyl-2-octadecanoyl-sn-glycero-3-phosphocholine	761.595	0.678	4.61961e+06	7.79866e+06	5.58352e+06	4.60901e+06	5.15474e+06	3.88643e+06	4.05288e+06	3.3172e+06	4.86575e+06	4.13043e+06	3.97078e+06	4.22203e+06	4.23823e+06	4.52502e+06	3.2071e+06	4.67643e+06	3.87793e+06	3.99535e+06	5.09083e+06	3.6151e+06	455717	443862	3.30472e+06	2.98462e+06	3.75643e+06	3.51288e+06	3.60722e+06	3.01841e+06	1.19291	0.00528614	0.000971368	22.1164	21.3762	-0.740158
ATEE	251.115	1.195	4.33177e+06	2.79238e+06	1.61595e+06	753817	8.26845e+06	5.30331e+06	2.4116e+06	2.50257e+06	4.71154e+06	2.31817e+06	3.20073e+06	3.73765e+06	6.1605e+06	1.05211e+06	6.55807e+06	1.57742e+06	3.94732e+06	3.28658e+06	4.39072e+06	5.00957e+06	5.02095e+06	3.8736e+06	3.61266e+06	2.41048e+06	1.47043e+06	1.17119e+06	593961	1.55334e+06	0.248715	0.85014	0.768812	21.4784	21.3315	-0.14683
pirsidomine	330.168	3.947	556589	558770	75780.8	76064.2	131862	69318.6	72620.1	106008	430329	396363	231736	236653	68281.2	83166	73350.5	72248.4	135923	120513	281501	351255	688106	832418	5.70127e+06	6.39681e+06	2.28194e+07	2.05216e+07	1.09801e+07	1.15384e+07	1.08406	0.0401725	0.012248	17.2802	20.1752	2.895
Imazapyr	261.111	2.4945	3.40629e+06	4.9669e+06	6.14645e+06	6.07871e+06	6.35138e+06	5.30379e+06	8.24425e+06	8.84943e+06	3.27013e+06	5.24671e+06	5.41443e+06	5.38783e+06	5.41136e+06	4.24248e+06	2.50823e+06	3.58299e+06	3.0083e+06	3.34848e+06	2.39697e+06	2.43039e+06	2.63157e+06	2.80852e+06	1.12831e+06	1.07146e+06	3.63058e+06	3.89956e+06	1.66704e+06	1.74641e+06	1.87869	3.2e-05	2.24e-06	22.3641	21.1864	-1.17771
RO-32-2175	653.323	7.088	2.45333e+07	2.56185e+06	3.34798e+06	1.68769e+07	2.4113e+06	2.31858e+06	4.69234e+06	1.26069e+07	2.17992e+06	4.24933e+06	1.13286e+07	3.11497e+06	3.37589e+06	6.28836e+06	2.99457e+06	4.97706e+06	1.02722e+07	4.45954e+06	8.89557e+06	1.13875e+07	1.90956e+06	4.2999e+06	8.75734e+06	7.23342e+06	6.61147e+06	1.23058e+06	3.08947e+06	5.87723e+06	0.332271	0.901452	0.83879	22.2833	22.2392	-0.0440731
N-[(10Z)-3-sec-Butyl-7-isobutyl-5,8-dioxo-2-oxa-6,9-diazabicyclo[10.2.2]hexadeca-1(14),10,12,15-tetraen-4-yl]-1-methylprolinamide	484.304	4.41	1.2069e+07	6.01375e+06	6.34256e+06	1.612e+07	6.74096e+06	1.01667e+07	3.88694e+06	5.9897e+06	4.64142e+06	6.44159e+06	6.2995e+06	5.62941e+06	3.17489e+06	6.32822e+06	2.32854e+06	2.21389e+06	4.42789e+06	5.65174e+06	4.91948e+06	4.87995e+06	4.60863e+06	5.03106e+06	3.41448e+06	3.68763e+06	4.22469e+06	5.86807e+06	1.1795e+07	1.03011e+07	0.687115	0.0676693	0.0241244	22.637	22.1703	-0.466651
2-Hydroxy-1,2-diphenylethyl hydrogen sulfate	294.056	0.9895	1.06955e+07	8.08961e+06	1.03321e+07	7.74316e+06	6.40547e+06	8.2038e+06	5.34452e+06	1.21371e+07	5.09266e+06	6.90945e+06	7.3311e+06	1.00415e+07	5.74629e+06	6.81407e+06	2.03825e+06	2.81764e+06	6.51629e+06	6.35776e+06	6.35846e+06	7.93891e+06	7.25309e+06	3.51731e+06	7.97983e+06	1.04297e+07	4.89762e+06	8.30247e+06	5.72207e+06	6.27094e+06	0.832485	0.15645	0.0766636	22.8689	22.4398	-0.429083
Methohexital	262.132	2.7065	7.00811e+06	5.63377e+06	7.13424e+06	7.82974e+06	2.83902e+06	2.51416e+06	5.08202e+06	5.35587e+06	1.31324e+06	4.37832e+06	4.32355e+06	4.08318e+06	4.12672e+06	3.72392e+06	3.46477e+06	3.29747e+06	4.26537e+06	4.77682e+06	4.76527e+06	4.55891e+06	2.65932e+06	2.59099e+06	2.50252e+06	2.2824e+06	2.81608e+06	3.12504e+06	3.60269e+06	3.96931e+06	0.93587	0.106033	0.0443691	22.0256	21.6871	-0.338426
(16Z,19Z,22Z,25Z,28Z)-6-Hydroxy-6-oxido-12-oxo-5,7,11-trioxa-2-aza-6lambda~5~-phosphahentriaconta-16,19,22,25,28-pentaen-9-yl (4Z,7Z,10Z,13Z,16Z,19Z)-4,7,10,13,16,19-docosahexaenoate	823.517	0.684	4.98076e+06	4.59785e+06	4.88719e+06	6.00274e+06	4.12934e+06	4.68272e+06	4.22076e+06	4.07118e+06	4.29188e+06	3.86819e+06	3.94173e+06	4.09269e+06	3.98481e+06	5.71269e+06	653538	741181	3.74369e+06	5.67627e+06	2.75211e+06	3.53018e+06	3.65281e+06	3.99348e+06	4.00162e+06	2.58999e+06	3.97032e+06	1.83435e+06	3.32432e+06	4.0551e+06	1.25175	0.00180728	0.000268667	22.0989	21.396	-0.702897
4-O-(2-Acetamido-2-deoxy-beta-D-glucopyranosyl)-beta-D-glucopyranuronic acid	397.124	6.956	2.59261e+06	2.62504e+06	1.89375e+06	2.09465e+06	4.84119e+06	4.42173e+06	5.24201e+06	4.0033e+06	3.17748e+06	3.53338e+06	1.83306e+06	1.86223e+06	2.0912e+06	1.64341e+06	6.38784e+06	6.73908e+06	4.45382e+06	4.54803e+06	2.57643e+06	2.87677e+06	4.22148e+06	3.1672e+06	3.63341e+06	4.57949e+06	2.30688e+06	2.01705e+06	1.93661e+06	3.10009e+06	0.668536	0.277619	0.163552	21.4035	21.7358	0.332305
DIACETIN MONOPROPANOATE	232.094	3.162	3.7938e+06	4.79157e+06	876706	1.14553e+06	683191	4.15446e+06	1.02786e+06	770382	577084	1.95239e+06	4.2833e+06	8.88825e+06	8.74616e+06	2.15963e+06	955405	634565	725369	640810	738625	1.03842e+06	777054	2.05597e+06	372442	411081	804539	4.31895e+06	862850	1.94175e+06	1.09868	0.0602437	0.0211869	21.0045	19.8101	-1.19434
[ST(4:0)]5alpha-Cholane-3alpha_7alpha_12alpha_24-tetrol	394.308	6.9935	4.87005e+06	6.5973e+06	3.62651e+06	4.93493e+06	1.09549e+07	8.75503e+06	5.53852e+06	5.94919e+06	4.32202e+06	5.06108e+06	4.8813e+06	4.95775e+06	5.70633e+06	8.5207e+06	2.81888e+06	3.80595e+06	2.20216e+06	2.34158e+06	2916612	1.81024e+06	6.72844e+06	6.75555e+06	6.09449e+06	6.11641e+06	2.28241e+06	2.43584e+06	3.8752e+06	4.16576e+06	1.22519	0.044466	0.0141079	22.4633	21.7462	-0.717161
Piragliatin	421.086	2.905	82291.2	78572.6	1.83346e+06	2.01226e+06	2.24037e+06	2.1963e+06	2.31098e+06	2.66324e+06	77764.3	81308.9	2.14609e+06	2.42793e+06	5.13006e+06	6.40243e+06	423531	608022	1.39195e+06	1.44306e+06	1.54706e+07	1.72392e+07	2.69544e+06	3.24844e+06	603525	774540	1.36586e+07	1.50252e+07	2.14535e+07	2.11922e+07	1.09965	0.227483	0.125092	19.9062	21.7638	1.85758
(Z,Z,Z)-octadeca-4,7,10-trienenitrile	259.229	4.94	6.6292e+06	5.46688e+06	4.17756e+06	5.31285e+06	4.77782e+06	4.66501e+06	5.58469e+06	4.91609e+06	4.82318e+06	4.26052e+06	5.02424e+06	4.07664e+06	5.00296e+06	4.24564e+06	3.84834e+06	4.39499e+06	3.38716e+06	3.94867e+06	4.57098e+06	3.65744e+06	4.14302e+06	4.31219e+06	3.60024e+06	3.08539e+06	3.73733e+06	3.95456e+06	4.1156e+06	3.59866e+06	1.70629	0.000242098	2.53e-05	22.2198	21.881	-0.338812
L-Pyrrolysine	255.159	3.574	1.57067e+06	1.93098e+06	2.6381e+06	1.83869e+06	3.55645e+06	3.50809e+06	1.67444e+06	1.7522e+06	3.75754e+06	1.99688e+06	1.8269e+06	1.92201e+06	1.99166e+06	1.78569e+06	3.24032e+06	2.50434e+06	2.27247e+06	2.34063e+06	4.50064e+06	4.70428e+06	2.97107e+06	3.45425e+06	3.42578e+06	3.27221e+06	3.87362e+06	4.63319e+06	2.05367e+06	3.1379e+06	1.34104	0.011014	0.0024863	21.0475	21.6127	0.565193
Triethyl citrate	276.122	2.122	4.30708e+06	1.89377e+06	6.26952e+06	1.51962e+06	5.94737e+06	6.16865e+06	3.68951e+06	2.85025e+06	4.64114e+06	505512	663655	1.44382e+06	3.20022e+06	1.87309e+06	5.1384e+06	3.37179e+06	6.81109e+06	1.91274e+06	4.72791e+06	4.04336e+06	3.95308e+06	3.64497e+06	1.15844e+07	1.29828e+07	3.95616e+06	3.59603e+06	5.35072e+06	8.08423e+06	1.16941	0.0751051	0.0273955	21.2619	22.2474	0.985566
O-(4,8-dimethylnonanoyl)carnitine	329.256	4.674	5.17697e+07	5.43657e+07	1.95549e+07	2.25485e+07	1.89415e+07	1.42063e+07	1.16885e+07	1.05965e+07	9.2864e+06	4.80812e+07	5.03207e+07	1.0551e+07	1.01501e+07	1.27392e+07	4.24587e+06	4.22403e+06	2.70162e+06	3.41827e+06	1.04057e+07	1.13332e+07	2.63955e+06	2.91886e+06	1.97219e+06	1.92744e+06	6.00365e+06	7.48837e+06	1.80745e+06	1.6484e+06	1.61158	2.24e-05	1.5e-06	24.2271	21.8024	-2.4247
Indirubin	262.074	4.912	1.41713e+06	532356	284924	205943	143157	1.59005e+06	82769.4	85757.4	7.49294e+06	256273	8.22198e+06	85121	2.79469e+06	129012	218438	799659	228000	294110	77792.1	244972	971177	282323	472535	97668.8	75493.8	78327	154137	123176	0.835545	0.331989	0.209978	18.8732	17.6777	-1.19555
11-Oxo-androsteroneglucuronide	480.236	3.812	7.88982e+06	8.13942e+06	6.28905e+06	2.42478e+06	2.16064e+06	4.86912e+06	979950	1.368e+06	2.26381e+06	2.61403e+06	1.35471e+06	1.86308e+06	1.59231e+06	1.69385e+06	5.90213e+06	1.43343e+06	464650	719024	1.21324e+06	5.09168e+06	832983	661070	3.68507e+06	1.13772e+06	1.64284e+06	1.66583e+06	4.20982e+06	3.9227e+06	0.386387	0.243473	0.137068	21.2948	20.7052	-0.589612
O-3-methylglutarylcarnitine	289.152	1.8	3.5855e+06	2.69745e+06	7.8606e+06	7.20789e+06	7.66972e+06	5.73174e+06	3.85925e+06	3.99972e+06	1.20484e+07	4.57995e+06	5.1762e+06	1.99569e+06	1.87311e+06	1.80098e+06	6.03011e+06	4.066e+06	8.64606e+06	9.80864e+06	3.23783e+06	1.93846e+06	3.05521e+06	1.87891e+06	1.61944e+07	2.01154e+07	1.47817e+06	1.60899e+06	3.96476e+06	3.72766e+06	0.398845	0.925229	0.874287	22.0325	22.0513	0.0187628
Obeticholic acid	420.324	6.81425	5.5544e+06	5.57533e+06	4.23749e+06	5.03415e+06	1.20303e+07	9.64815e+06	8.90854e+06	6.86328e+06	6.60625e+06	5.217e+06	7.8687e+06	7.16528e+06	7.54053e+06	6.64099e+06	4.56938e+06	3.57838e+06	3.79802e+06	5.5043e+06	4.3754e+06	4.39362e+06	7.71999e+06	5.32638e+06	4.41096e+06	6.38799e+06	3.50856e+06	5.27457e+06	3.69196e+06	5.07324e+06	1.40082	0.00609385	0.0011827	22.6981	22.1671	-0.530963
N-Acetyl-L-methionine	191.061	0.94	5.73391e+06	6.11533e+06	2.50408e+06	3.47322e+06	4.95442e+06	3.54416e+06	2.86523e+06	2.90189e+06	2.19899e+06	4.18022e+06	5.5518e+06	5.41292e+06	6.79866e+06	2.51746e+06	2.70412e+06	2.46178e+06	2.91551e+06	3.53212e+06	6.2507e+06	5.49917e+06	999968	1.72848e+06	1.70216e+06	1.5176e+06	1.12414e+06	2.21903e+06	1.05893e+06	1.47833e+06	1.27875	0.021686	0.00576106	21.9065	21.0263	-0.880213
tolpyrramide	268.088	2.292	3.3298e+06	1.25372e+06	1.67089e+06	328782	2.76532e+06	6.10589e+06	1.11982e+06	1.62447e+06	1.75667e+06	558922	953835	1.21064e+06	3.73945e+06	940384	5.62367e+06	1.71773e+06	3.13812e+06	1.57362e+06	2.50148e+06	2.01428e+06	7.76958e+06	4.20507e+06	836065	932779	971346	1.01108e+06	558502	1.05563e+06	0.335462	0.875299	0.803613	20.5125	20.7739	0.261309
(2xi)-D-gluco-heptonic acid	226.069	0.928	4.13087e+06	6.65408e+06	705669	8.28315e+06	5.30891e+06	4.74988e+06	9.34488e+06	538985	4.4821e+06	4.55617e+06	5.21272e+06	4.55126e+06	4.56691e+06	4.94726e+06	1.15571e+07	1.99536e+07	3.94648e+06	7.30634e+06	5.29286e+06	7.99183e+06	436216	6.04965e+06	3.80172e+06	4.41243e+06	4.4197e+06	4.42125e+06	5.64072e+06	4.6015e+06	0.436379	0.875299	0.803613	21.9126	22.257	0.344377
Pregnane-3,3-diol	320.271	6.445	6.93324e+06	6.37426e+06	7.89921e+06	1.12124e+07	1.35603e+07	1.07972e+07	9.48652e+06	8.3429e+06	9.26457e+06	1.02673e+07	7.06363e+06	6.98461e+06	1.22971e+07	1.46215e+07	4.90919e+06	4.68516e+06	4.77453e+06	4.29147e+06	6.86153e+06	7.17543e+06	8.05256e+06	7.5551e+06	8.04459e+06	7.54216e+06	5.00621e+06	5.60371e+06	5.52974e+06	7.35504e+06	1.55592	0.00381688	0.000646216	23.1545	22.5393	-0.615247
11(E)-Eicosenoic Acid	310.287	8.226	7.94542e+06	7.793e+06	2.31529e+06	2.5502e+06	5.76142e+06	5.52195e+06	3.2032e+06	3.5967e+06	6.03477e+06	7.36907e+06	3.93741e+06	3.3201e+06	2.27582e+06	2.77122e+06	4.68461e+06	5.14877e+06	6.28922e+06	8.59211e+06	2.9466e+06	3.02865e+06	9.51482e+06	1.03023e+07	8.51994e+06	7.58665e+06	2.68833e+06	2.45114e+06	1.03059e+07	1.15635e+07	0.906925	0.169041	0.0849275	21.9939	22.4853	0.491441
3-Hydroxysebacic acid	218.115	3.615	3.75699e+06	6.46958e+06	2.36141e+06	2.3177e+06	2.09229e+06	3.9588e+06	1.66638e+06	1.44327e+06	1.44687e+06	2.97467e+06	4.80061e+06	6.9628e+06	7.80778e+06	2.91377e+06	1.38461e+06	937250	1.82789e+06	1.13922e+06	1.73098e+06	1.43694e+06	1.68834e+06	2.42231e+06	1.29312e+06	1.70751e+06	1.35422e+06	3.49341e+06	1.27788e+06	1.67823e+06	1.38144	0.00528614	0.000971368	21.5779	20.5934	-0.984415
(2S)-4-(Methylsulfanyl)-2-({[(3S,4S,5R)-2,3,4-trihydroxy-5-(hydroxymethyl)tetrahydro-2-furanyl]methyl}amino)butanoic acid	311.103	0.92	9.88487e+06	3.05324e+07	3.03878e+06	4.37111e+07	3.03666e+06	2.74212e+06	2.16347e+07	1.9379e+07	2.59022e+06	3.54294e+07	33992975	2.06382e+07	1.65661e+07	1.96645e+07	1.80934e+06	2.2484e+07	2.64767e+06	2.66661e+07	1.89918e+06	2.67174e+06	1.79271e+06	2.07353e+06	6.63321e+07	8.30437e+07	1.3892e+06	2.4482e+06	1.73916e+07	2.05521e+06	0.169739	0.124901	0.0556167	23.6017	22.4372	-1.16458
L-Carnitinamide	160.121	0.632	4.3566e+06	5.56658e+06	3.99463e+06	4.38178e+06	6.68091e+06	4.50451e+06	4.5083e+06	3.43507e+06	6.87319e+06	3.815e+06	1.93142e+06	4.75674e+06	3.27401e+06	6.62467e+06	3.15561e+06	3.25765e+06	5.26986e+06	4.58109e+06	5.31299e+06	4.50666e+06	2.7851e+06	3.96699e+06	6.11827e+06	6.05743e+06	3.9864e+06	3.47508e+06	2.22712e+06	1.58676e+06	0.473767	0.418546	0.285176	22.0705	21.8478	-0.222666
Gemcitabine elaidate	527.315	2.985	8.03714e+06	7.70873e+06	7.95156e+06	8.37315e+06	7.53115e+06	5.07054e+06	5.93798e+06	7.61458e+06	6.55604e+06	8.57796e+06	8.70153e+06	7.25555e+06	7.04802e+06	8.06284e+06	2.63974e+06	3.60984e+06	2.48045e+06	3.3682e+06	5.48705e+06	2.7224e+06	3.4237e+06	3.85419e+06	3.69647e+06	4.04316e+06	2.1716e+06	3.2185e+06	4.5339e+06	2.4359e+06	2.20207	2.84e-06	9.97e-08	22.8163	21.6537	-1.1626
.1.1~4,8~.0~20,24~]pentacosa[10,14,16,22]tetraen]-2'-one	598.35	2.855	6.78737e+06	8.78103e+06	8.46487e+06	7.98847e+06	6.87514e+06	4.74377e+06	6.80915e+06	8.90514e+06	4.52226e+06	1.01322e+07	1.00342e+07	1.17164e+07	7.87895e+06	7.79268e+06	4.9967e+06	4.51345e+06	2.06753e+06	3.48931e+06	424929	4.0534e+06	2.59155e+06	3.34503e+06	5.00498e+06	5.82955e+06	2.89503e+06	1.26143e+06	2.26988e+06	2.00132e+06	1.96494	2.24e-05	1.5e-06	22.8788	21.3719	-1.50688
Drepamon	279.166	2.854	8.95436e+06	1.02757e+07	9.24048e+06	8.7366e+06	1.01047e+07	1.09732e+07	9.37491e+06	8.63513e+06	3.07061e+06	5.84701e+06	6.46681e+06	3.66572e+06	3.59686e+06	3.45861e+06	3.99172e+06	4.18426e+06	4.95189e+06	5.17776e+06	5.738e+06	4.69234e+06	9.9721e+06	9.62165e+06	3.94969e+06	5.05048e+06	4.94427e+06	4.30375e+06	6.44579e+06	6.14421e+06	0.774523	0.374896	0.24563	22.6716	22.3683	-0.303326
Tenonitrozole	254.977	0.731	7.77062e+06	3.27926e+06	8.2412e+06	3.96721e+06	6.8684e+06	3.71739e+06	6.50211e+06	5.62635e+06	5.93298e+06	5.26956e+06	3.48498e+06	5.0308e+06	6.91755e+06	5.48119e+06	5.35207e+06	4.13578e+06	6.33662e+06	5.50374e+06	6.90795e+06	7.90963e+06	1.61289e+06	2.08879e+06	4.35073e+06	5.09073e+06	5.60512e+06	2.92746e+06	5.17227e+06	3.94395e+06	0.48789	0.418546	0.285176	22.3539	22.0725	-0.281453
Palmitic Acid	256.24	7.662	2.11916e+07	5.13656e+06	9.61495e+06	1.11687e+07	3.40857e+07	5.82576e+06	2.1134e+07	2.28482e+07	1.98227e+07	22167258	2.08332e+07	2.04537e+07	1.58399e+07	3.5409e+06	2.34912e+07	2.44253e+07	6.9587e+06	2.92324e+07	4.95083e+06	1.46632e+07	2.71803e+07	6.5994e+06	3.41217e+07	6.6093e+06	1.60104e+07	1.57298e+07	2.60984e+07	2.76777e+07	0.235683	0.513596	0.376095	23.7449	23.9167	0.171804
27-Nor-5beta-cholestane-3alpha,7alpha,12alpha,24,25-pentol	438.335	6.74825	5.48744e+06	5.35161e+06	4.21071e+06	5.17422e+06	1.34313e+07	9.90268e+06	7.19899e+06	6.56218e+06	6.22799e+06	5.82599e+06	5.30622e+06	5.54071e+06	4.97176e+06	5.03677e+06	4.70298e+06	4.92355e+06	3.19838e+06	4.87124e+06	3.98388e+06	4.11419e+06	6.55917e+06	5.80483e+06	4.41267e+06	5.54634e+06	3.37397e+06	3.21018e+06	3.98364e+06	4.63918e+06	1.14759	0.00696382	0.00143302	22.549	22.0772	-0.471815
Levothyroxine	776.687	4.1985	8.22725e+06	7.84335e+06	7.833e+06	1.00001e+07	6.4704e+06	5.75695e+06	6.07488e+06	6.38312e+06	6.68584e+06	7.12907e+06	6.39773e+06	6.67466e+06	7.22954e+06	6.35356e+06	5.96016e+06	5.9824e+06	6.20073e+06	5.28289e+06	5.81619e+06	5.76025e+06	5.26178e+06	6.16809e+06	4.1712e+06	4.53296e+06	4.50596e+06	4.51818e+06	3.93903e+06	4.45042e+06	1.71399	4.45e-05	3.34e-06	22.7396	22.2885	-0.451108
2-Hydroxy-N-{2-[2-(1H-imidazol-5-yl)ethyl]-5-methyl-3-oxo-1,2-oxazolidin-4-yl}benzamide	330.133	2.168	2.59007e+06	3.44035e+06	3.51224e+06	5.18406e+06	4.57188e+06	3.05108e+06	6.70921e+06	6.30898e+06	592485	774922	2.99866e+06	2.78212e+06	5.57307e+06	5.20857e+06	4.40975e+06	3.63463e+06	5.08344e+06	6.95915e+06	3.89688e+06	4.51918e+06	5.60687e+06	5.36236e+06	1.52311e+06	1.31486e+06	2.06307e+06	2.36657e+06	4.81011e+06	5.46995e+06	0.162055	0.823434	0.73446	21.599	21.8032	0.204163
3,4-Diaminopyridine	109.064	7.13267	5.26359e+06	5.99658e+06	5.63034e+06	5.75508e+06	7.40128e+06	5.65407e+06	6.04752e+06	4.94352e+06	5.57387e+06	4.50044e+06	4.39195e+06	6.62953e+06	6.37716e+06	7.22751e+06	6.31541e+06	5.33741e+06	7.24209e+06	6.61225e+06	7.2938e+06	7.05545e+06	4.89861e+06	5.69838e+06	2.8043e+06	2.56166e+06	6.12418e+06	6.09533e+06	5.15883e+06	6.37199e+06	0.149373	0.85014	0.768812	22.4549	22.378	-0.0768209
(9Z)-Tetradecenoicacid	226.193	6.04867	8.16862e+06	8.50145e+06	6.04146e+06	6.07982e+06	7.5915e+06	6.71299e+06	5.87552e+06	5.58792e+06	6.32682e+06	6.70094e+06	6.4665e+06	6.51699e+06	7.94446e+06	8.21828e+06	2.74683e+07	4.2258e+06	7.3588e+06	4.97813e+06	3.35391e+06	6.23192e+07	4.73699e+06	9.44305e+06	3.78876e+06	5.48791e+06	4.46763e+06	4.9388e+06	4.22419e+06	6.17327e+06	0.43029	0.115625	0.0497355	22.7071	22.7024	-0.00470638
Methylfarnesoate	250.193	6.3795	3.34953e+06	3.85112e+06	5.36396e+06	6.35649e+06	1.21331e+07	7.58937e+06	3.18545e+06	2.83307e+06	9.13061e+06	9.56281e+06	5.06587e+06	5.25691e+06	6.74981e+06	6.55859e+06	6.6979e+06	6.92654e+06	5.0516e+06	5.34137e+06	4.08573e+06	4.76962e+06	8.88789e+06	7.30957e+06	9.8619e+06	9.39301e+06	4.17727e+06	4.79196e+06	3.59428e+06	4.2154e+06	0.102289	1	1	22.4409	22.4583	0.017357
(±)12(13)-DiHOME	314.246	7.0775	3.60252e+06	4.18352e+06	4.89394e+06	5.86053e+06	2.18797e+06	1.89407e+06	3.28007e+06	2.99659e+06	15931540	1.86849e+07	8.32628e+06	7.91435e+06	2.91721e+07	2.97404e+07	1.79955e+06	1.86175e+06	3.99239e+06	4.05691e+06	4.57371e+06	5.12255e+06	2.56285e+06	2.67014e+06	1.77785e+06	1.83097e+06	6.27631e+06	7.08306e+06	2.84087e+06	3.26765e+06	1.07612	0.0602437	0.0211869	22.6547	21.6086	-1.04615
Taurochenodeoxycholic acid	499.297	4.339	8.27412e+06	7.96854e+06	2.57347e+06	6679326	3.14757e+06	2.55803e+06	3.94881e+06	2.99987e+06	1.18993e+08	8.76223e+07	5.67045e+06	3.55105e+06	1.62922e+07	1.56757e+07	2.54356e+07	2.45796e+07	6.56083e+06	5.25998e+06	2.66925e+07	1.88403e+07	8.71849e+06	1.07294e+07	2.94279e+06	2.67752e+06	1.17277e+06	2.52526e+06	2.5027e+06	2.00173e+06	0.463801	0.685044	0.57142	22.96	22.5593	-0.40073
(2R)-1-{[(2-Aminoethoxy)(hydroxy)phosphoryl]oxy}-3-hydroxy-2-propanyl (6Z,9Z,12Z,15Z,18Z,21Z)-6,9,12,15,18,21-tetracosahexaenoate	553.317	5.845	8.41434e+06	8.24627e+06	5.11337e+06	5.78831e+06	7.54777e+06	6.47561e+06	4.9907e+06	3.74089e+06	5.07454e+06	5.68479e+06	4.55843e+06	3.55603e+06	3.46343e+06	217574	7.03281e+06	3.08809e+06	4.1336e+06	4.81408e+06	2.96225e+06	4.68318e+06	4.67756e+06	3.43177e+06	3.47544e+06	3.65174e+06	5.00359e+06	3.83824e+06	4.62022e+06	2.96313e+06	0.719148	0.106033	0.0443691	22.0243	21.95	-0.0742875
Dinitro-ortho-cresol	198.027	4.702	6.05236e+06	6.14865e+06	4.56889e+06	7.02513e+06	3.81221e+06	2.86592e+06	5.34276e+06	5.23632e+06	4.72795e+06	5.46547e+06	5.35578e+06	5.20912e+06	4.54255e+06	4.59115e+06	5.13528e+06	4.60146e+06	2.61886e+06	3.16789e+06	3.70403e+06	4.26979e+06	6.34068e+06	6.79959e+06	3.70259e+06	4.1576e+06	4.14242e+06	4.23378e+06	2.64379e+06	2.65419e+06	1.00042	0.0602437	0.0211869	22.2426	21.9256	-0.317002
(2R)-1-{[(2-Aminoethoxy)(hydroxy)phosphoryl]oxy}-3-hydroxy-2-propanyl (7Z,10Z,13Z,16Z)-7,10,13,16-docosatetraenoate	529.317	6.08925	3.67433e+06	6.14423e+06	9.06299e+06	5.43589e+06	1.14116e+07	1.00066e+07	4.93619e+06	6.75195e+06	8.50666e+06	7.90185e+06	9.42017e+06	1.00518e+07	5.65698e+06	5.51788e+06	3.07422e+06	3.85984e+06	6.99602e+06	8.23738e+06	5.66246e+06	5.93991e+06	9.63258e+06	4.38859e+06	7.09649e+06	5.36283e+06	6.25753e+06	4.03524e+06	1.10658e+07	11519245	0.322666	0.583303	0.454438	22.7611	22.5597	-0.201423
Sphingosine (d18:1)	299.282	6.256	7.01853e+06	6.52678e+06	3.67564e+06	5.68788e+06	7.35278e+06	6.3677e+06	5.02545e+06	5.06467e+06	5.38069e+06	5.04583e+06	5.25333e+06	3.3279e+06	3.78746e+06	2.85861e+06	7.20186e+06	6.91897e+06	4.69376e+06	5.61299e+06	4.6966e+06	4.46624e+06	3.73824e+06	4.69912e+06	5.40689e+06	6.6095e+06	4.75894e+06	4.75472e+06	5.12793e+06	5.41399e+06	0.104141	1	1	22.2494	22.3129	0.0634856
Ethyl docosahexaenoate	356.271	5.62575	4.13691e+06	3.65457e+06	2.71449e+06	3.60966e+06	2.58655e+06	2.18004e+06	3.92624e+06	4.2931e+06	1.5018e+06	1.23499e+07	1.31308e+07	826333	893688	1.08704e+06	2.47589e+06	2.4043e+06	3.92079e+06	4.18489e+06	7.66667e+06	5.94934e+06	6.63238e+06	6.85722e+06	4.54044e+06	3.97118e+06	2.52302e+06	2.66531e+06	2.2108e+06	2.00664e+06	0.145548	0.464546	0.328667	21.4596	21.8387	0.379084
3-(4-Methoxyphenyl)propyl hydrogen sulfate	246.056	3.46	1.44369e+06	1.30976e+06	1.37005e+06	1.75727e+06	2.15857e+07	1.75154e+07	287475	296265	1.6127e+07	1.70796e+07	364165	372870	1.04627e+07	1.12759e+07	71236.3	73577.3	1.04596e+06	1.05671e+06	9.2196e+06	1.09411e+07	3.1701e+06	3.00802e+06	6.44952e+06	6.15758e+06	1.21856e+07	1.2956e+07	186701	134219	0.492473	0.491631	0.35189	21.3104	20.6297	-0.680645
Glycochenodeoxycholicacid3-glucuronide	625.347	3.71925	1.0136e+06	2.06774e+06	5.10277e+06	5.55529e+06	7.82354e+06	5.34999e+06	2.7599e+07	2.38036e+07	1.5304e+06	1.80379e+06	2.97479e+06	2.20182e+06	2.49996e+06	2.50057e+06	6.26293e+06	6.00623e+06	1.20515e+07	1.15205e+07	3.1562e+06	3.30224e+06	4.40185e+06	1.81497e+06	3.66152e+06	4.41456e+06	5.01081e+06	4.08826e+06	8.23042e+06	7.7824e+06	0.1038	0.294423	0.178112	21.893	22.296	0.403028
2-(Sulfomethyl)-1,3-thiazolidine-4-carboxylic acid	226.994	0.733	1.72155e+06	1.61546e+06	2.55756e+06	1.76157e+06	798728	1.19743e+06	1.80447e+06	1.44739e+06	1.98744e+06	2.43175e+06	1.3889e+06	1.54721e+06	1.70209e+06	1.51449e+06	2.22253e+06	2.80969e+06	4.05612e+06	4.50229e+06	4.69495e+06	4.73762e+06	1.88469e+06	4.28532e+06	5.23434e+06	4.89968e+06	2.57329e+06	2.55715e+06	1.91141e+06	2.97835e+06	1.73503	6.22e-05	4.84e-06	20.6252	21.6623	1.03712
hydroxyprogesterone caproate	428.292	5.369	7.89016e+06	6.68768e+06	6.62014e+06	9.68158e+06	6.54337e+06	2.92759e+06	8.82407e+06	1.07007e+07	4.99219e+06	3.10782e+06	4.1796e+06	3.23064e+06	4.33332e+06	4.17466e+06	4.3109e+06	4.38263e+06	4.23244e+06	4.84456e+06	2.34671e+06	2.31636e+06	3.1415e+06	1.93952e+06	1.83454e+06	2.88661e+06	4.01689e+06	4.28154e+06	1.65141e+06	2.20685e+06	1.40735	0.00800219	0.00172931	22.391	21.5046	-0.886457
1-(4-Methoxyphenyl)-3-pentanyl hydrogen sulfate	274.088	0.921	6.44347e+06	3.58934e+06	3.06247e+06	2.81787e+06	4.43529e+06	4.57177e+06	3.46431e+06	3.81544e+06	3.51137e+06	3.11647e+06	2.87018e+06	5.89809e+06	7.04615e+06	3.28521e+06	5.20567e+06	4.05477e+06	4.62601e+06	5.61558e+06	8.74632e+06	5.81683e+06	4.53786e+06	8.73941e+06	1.59178e+06	2.5387e+06	5.45361e+06	7.11296e+06	3.22717e+06	3.94281e+06	0.551318	0.277619	0.163552	21.9154	22.1487	0.233288
Oleocanthal	304.13	5.507	9.19157e+06	5.51344e+06	6.71423e+06	9.34049e+06	6.80389e+06	5.84362e+06	7.67081e+06	6.96332e+06	5.15249e+06	6.75606e+06	7.89622e+06	3.58979e+06	4.59454e+06	3.42746e+06	2.1386e+06	2.36014e+06	3.13546e+06	3.33302e+06	3.1969e+06	2.99074e+06	1.95134e+06	2.3622e+06	5.14271e+06	4.78187e+06	3.59453e+06	5.24109e+06	3.72872e+06	3.65171e+06	1.73534	0.000403969	4.53e-05	22.5466	21.632	-0.914578
3,4,15-Triacetoxy-12,13-epoxytrichothec-9-en-8-yl 3-methylbutanoate	508.231	3.995	397325	578843	690965	782089	761290	639013	786842	887803	160103	138768	9.4708e+06	1.02329e+07	1.34427e+06	1.28996e+06	310183	361197	167123	231589	573497	585562	520170	497573	362345	361445	379157	444252	288902	238403	0.883063	0.011014	0.0024863	19.7412	18.4504	-1.29079
Diclazuril	405.978	6.954	1.02428e+07	1.06729e+07	13239262	1.60279e+07	9.35511e+06	8.57771e+06	2.80119e+06	2.55901e+06	1.41542e+06	1.78437e+06	1.66699e+06	1.78625e+06	8.11751e+06	8.42932e+06	960164	1.21271e+06	2.27238e+06	2.40386e+06	2.37671e+06	2.48523e+06	2.29465e+06	2.54581e+06	6.87004e+06	6.13096e+06	5.50657e+06	4.78164e+06	1.8919e+06	2.04107e+06	1.06441	0.124901	0.0556167	22.2656	21.3489	-0.916772
Methenolone	302.224	7.225	9.37666e+06	8.43571e+06	5.61732e+06	9.56233e+06	9.47878e+06	7.97328e+06	8.61106e+06	6.49477e+06	3.81465e+06	5.78977e+06	5.72837e+06	4.82797e+06	5.72184e+06	5.35873e+06	5.57704e+06	6.05778e+06	5.71887e+06	5.65134e+06	5.03321e+06	4.80714e+06	3.76027e+06	5.00669e+06	4.2289e+06	4.40959e+06	4.60063e+06	5.16046e+06	3.25125e+06	4.06988e+06	1.47892	0.00528614	0.000971368	22.6667	22.1773	-0.489353
N-Acetylneuraminicacid(NeuAc)	309.106	0.848	7.11334e+06	7.88716e+06	8.62613e+06	1.09323e+07	6.47993e+06	7.41507e+06	8.86407e+06	9.0722e+06	5.62563e+06	9.90324e+06	1.22983e+07	1.14753e+07	9.20914e+06	6.5532e+06	3.90028e+06	5.27181e+06	7.72168e+06	5.15502e+06	9.92024e+06	9.42658e+06	8.73809e+06	4.59967e+06	1.34586e+07	1.69144e+07	6.20922e+06	7.38023e+06	7.06598e+06	9.60567e+06	0.205908	0.536865	0.401263	23.0131	22.8592	-0.153926
Maclurin	262.048	2.204	4.05124e+06	8.43998e+06	4.1333e+06	6.43657e+06	6.01761e+06	5.1815e+06	4.82809e+06	5.95162e+06	8.57404e+06	6.77532e+06	6.28322e+06	4.76264e+06	4.89127e+06	8.81634e+06	6.21544e+06	5.39945e+06	4.56962e+06	6.94363e+06	5.52321e+06	4.69202e+06	8.35209e+06	9.11485e+06	4.66886e+06	3.44732e+06	4.30795e+06	5.90115e+06	5.43744e+06	5.45929e+06	0.347241	0.609503	0.482401	22.4909	22.4009	-0.0899795
3-O-(alpha-L-olivosyl)oleandolide	516.294	3.6466	1.717e+07	1.95231e+07	1.69159e+07	1.89284e+07	1.57963e+07	1.6929e+07	5.92622e+06	6.89413e+06	4.40113e+06	4.44064e+06	6.03329e+06	4.90276e+06	2.56196e+06	4.23308e+06	7.46349e+06	8.2838e+06	9.0014e+06	8.21794e+06	6.28463e+06	7.10114e+06	8.34115e+06	9.02198e+06	4.47995e+06	5.24749e+06	6.21515e+06	4.99741e+06	1.68049e+07	1.45907e+07	0.376223	0.952642	0.910026	22.9845	22.8832	-0.101341
gamma-L-glutamyl-L-tyrosine	310.116	1.558	7.09318e+06	7.83284e+06	9.66157e+06	5.96984e+06	6.72203e+06	7.43754e+06	7.12087e+06	8.54017e+06	5.03577e+06	1.23498e+07	4.42953e+06	8.97842e+06	5.85782e+06	5.35655e+06	3.57026e+06	4.81929e+06	8.78602e+06	5.8024e+06	8.09905e+06	8.93452e+06	9.00364e+06	4.42591e+06	4.89819e+06	6.6184e+06	5.40819e+06	5.42974e+06	8.86359e+06	7.12392e+06	0.420827	0.536865	0.401263	22.7501	22.5848	-0.165301
Troxipide	294.157	2.8435	1.32469e+07	1.36011e+07	1.29054e+07	1.37858e+07	2.23436e+07	1.71427e+07	5.70382e+06	4.64288e+06	5.58097e+06	4.96432e+06	5.2409e+06	5.41262e+06	4.99564e+06	6.72259e+06	4.95185e+06	4.9853e+06	7.66026e+06	8.05931e+06	7.06492e+06	8.16923e+06	1.04943e+07	1.07209e+07	4.68429e+06	4.4987e+06	5.24177e+06	5.09133e+06	7.2065e+06	9.9526e+06	0.696275	0.442141	0.306426	23.0005	22.6843	-0.316155
Acetonecyanohydrin	85.0531	1.071	1.63697e+07	1.66523e+07	9.45606e+06	1.74212e+07	2.66067e+07	1.69705e+07	5.70347e+06	5.95998e+06	8.81868e+06	1.00432e+07	8.3015e+06	4.5753e+06	4.9872e+06	7.03476e+06	3.64478e+06	5.42522e+06	8.5987e+06	8.08123e+06	7.17229e+06	6.89032e+06	2.01688e+06	3.71466e+06	3.52448e+06	2.54529e+06	5.25708e+06	3.31007e+06	1.83617e+07	1.24446e+07	0.976222	0.0493567	0.0162031	23.2322	22.3658	-0.866436
CGH2466	320.991	2.5525	3.56204e+06	3.75341e+06	4.50459e+06	3.99402e+06	4.29439e+06	2.11373e+06	4.70209e+06	4.97791e+06	4.20439e+06	4.04409e+06	4.152e+06	4.43749e+06	4.41422e+06	5.92949e+06	4.84499e+06	5.06446e+06	5.90669e+06	6.30363e+06	4.23229e+06	6.66512e+06	4.99016e+06	5.04146e+06	5.44132e+06	5.11576e+06	5.10242e+06	4.62351e+06	2.9058e+06	7.44188e+06	1.1577	0.00800219	0.00172931	21.9775	22.2959	0.318397
4-Ethyl-2-methoxyphenyl hydrogen sulfate	232.04	3.767	206697	267827	7.12349e+06	9.52149e+06	234812	90416.3	202900	233627	1.14234e+06	1.06329e+06	117157	73696.3	330426	389208	78146.7	82156.4	3.62739e+06	3.80231e+06	9.98888e+06	1.1419e+07	610255	625395	1.07264e+06	1.03299e+06	255649	293544	401621	367811	0.36023	0.277619	0.163552	18.6757	19.6172	0.941538
NP-003024	238.084	3.15	3.22044e+07	3.39523e+07	4.19511e+06	5.09587e+06	2.85643e+06	3.4398e+06	1.00166e+07	1.18371e+07	1.95176e+06	4.66353e+06	4.53295e+06	6.1481e+06	5.4361e+06	6.24294e+06	3.47675e+06	4.14137e+06	4.54232e+06	5.05199e+06	1.78794e+07	1.61079e+07	4.10218e+06	4.4253e+06	397156	633261	5.43993e+06	5.37477e+06	3.52389e+06	2.79485e+06	0.611408	0.277619	0.163552	22.6295	21.8529	-0.776555
8Z,11Z,14Z-Eicosatrienoic acid	306.256	7.428	8.95612e+06	9.46072e+06	4.10608e+06	3.5892e+06	7.19852e+06	9.47961e+06	7.64041e+06	6.83113e+06	4.5262e+06	6.33374e+06	6.29782e+06	4.9888e+06	3.23731e+06	3.20136e+06	5.41696e+06	5.32148e+06	8.48746e+06	8.84896e+06	3.6248e+06	2.5617e+06	8.90043e+06	1.0118e+07	1.18857e+07	1.209e+07	3.97355e+06	5.83452e+06	5.47482e+06	5.40634e+06	0.38987	0.685044	0.57142	22.4511	22.6014	0.150311
N-Ribosylnicotinamide	254.09	5.588	3.94226e+06	3.9879e+06	1.38167e+06	1.99233e+06	379847	246657	4.35784e+06	3.19696e+06	3.06709e+06	3.76503e+06	2.45795e+07	2.33282e+07	2.73586e+07	2.94178e+07	1.03163e+06	966090	2.83567e+06	2.90306e+06	1.24798e+06	1.54373e+06	1.10558e+07	1.12545e+07	396735	424162	1.82591e+07	1.98598e+07	4.33274e+08	4.56973e+08	0.694156	0.797171	0.700611	21.9434	22.3936	0.450185
(2S)-3-(4-Hydroxyphenyl)-2-({[(3S,4S,5R)-2,3,4-trihydroxy-5-(hydroxymethyl)tetrahydro-2-furanyl]methyl}amino)propanoic acid (non-preferred name)	343.126	0.95	1.81494e+07	3.61809e+07	6.25874e+06	53919107	4.90234e+06	4.38352e+06	2.94519e+07	4.07585e+07	4.97745e+06	4.75824e+07	5.13962e+07	2.8852e+07	3.18723e+07	2.45247e+07	4.08343e+06	3.27523e+07	3.99078e+06	3.92592e+07	2.34571e+06	4.87134e+06	5.29612e+06	3.56213e+06	9.35843e+07	1.34184e+08	2.44348e+06	4.26154e+06	2.62076e+07	4.24367e+06	0.10425	0.134147	0.0620417	24.2491	23.2102	-1.03886
Methyl(2E_6E)-(10R_11S)-10_11-epoxy-3_7_11-trimethyltrideca-2_6-dienoate	280.204	5.514	152490	147907	132520	154874	155334	136348	483673	443020	1.70409e+06	1.60807e+06	146892	143679	106065	120097	2.3501e+06	1.99854e+06	90100	94899	99457.5	103840	97344.7	100644	123910	124901	182246	202494	182244	166704	0.0509097	0.374896	0.24563	17.841	17.5228	-0.318299
Hydroxyhexanoycarnitine	275.173	2.248	1.03555e+07	1.26524e+07	2.36906e+06	2.7946e+06	5.37318e+06	4.60506e+06	4.61566e+06	4.66405e+06	7.92966e+06	3.56587e+06	3.37162e+06	4.44623e+06	5.13771e+06	1.23055e+06	1.78672e+06	1.63438e+06	1.41589e+06	1.24774e+06	3.10511e+06	2.88027e+06	1.97745e+06	1.84537e+06	1.40806e+06	1.49293e+06	1.83545e+06	1.94597e+06	2.71708e+06	2.66343e+06	1.4094	0.00100042	0.000130819	22.0891	20.8715	-1.2176
4-Undecylbenzenesulfonic acid	312.176	6.65333	5.03537e+06	5.04342e+06	5.86643e+06	5.00194e+06	5.58725e+06	4.77626e+06	5.6168e+06	3.93745e+06	4.44062e+06	6.28012e+06	4.1499e+06	4.55803e+06	5.20131e+06	5.25781e+06	3.69657e+06	3.96354e+06	4.12495e+06	4.82968e+06	3.0829e+06	4.09075e+06	5.86908e+06	3.78073e+06	4.4269e+06	4.17502e+06	5.03185e+06	3.537e+06	4.28301e+06	4.30127e+06	1.27839	0.0125889	0.00296311	22.2575	21.9946	-0.262862
3-alpha-20-alpha-dihydroxy-5-beta-pregnane3-glucuronide	496.304	4.557	676255	3.21261e+06	7.80237e+06	1.08509e+07	7.36581e+06	6.35629e+06	5.14075e+06	4.12138e+06	3.74448e+06	1.91075e+06	7.65295e+06	6.94325e+06	4.76143e+06	6.223e+06	2.25197e+07	2.22388e+07	4.40827e+06	4.80669e+06	7.90007e+06	7.9977e+06	4.99878e+06	5.49023e+06	7.42458e+06	8.80004e+06	6.39386e+06	6.18235e+06	1.49048e+07	1.84165e+07	1.09583	0.0751051	0.0273955	22.1413	23.0436	0.902275
(5alpha,11beta,17beta)-9-Fluoro-11,17-dihydroxy-17-methylandrostan-3-one	338.227	5.439	1.05405e+07	9.30431e+06	7.13526e+06	8.14086e+06	4.53998e+06	3.27676e+06	9.37807e+06	9.40341e+06	5.53944e+06	6.67834e+06	7.57293e+06	5.09606e+06	5.9603e+06	2.51599e+06	4.32968e+06	3.96935e+06	4.13752e+06	4.83073e+06	3.34891e+06	3.3729e+06	4.5204e+06	4.74665e+06	2.06565e+06	2.01885e+06	3.55452e+06	3.97333e+06	3.99871e+06	3.71596e+06	1.58538	0.00320809	0.000523275	22.5901	21.7972	-0.792909
Butopyronoxyl	226.12	4.18867	6.74326e+06	7.89966e+06	2.7276e+06	3.24125e+06	4.06429e+06	5.75873e+06	4.4937e+06	4.32541e+06	1.77887e+06	2.89222e+06	6.57522e+06	8.06422e+06	7.55946e+06	4.15817e+06	2.67515e+06	2.56449e+06	1.28558e+06	1.42908e+06	2.7113e+06	3.02709e+06	1.47895e+06	2.26475e+06	1.00547e+06	1.2708e+06	2.28233e+06	4.76866e+06	2.63423e+06	3.28856e+06	1.6162	0.0012278	0.000167312	22.1298	21.0279	-1.10184
Octyl hydrogen phthalate	278.151	6.343	8.84066e+06	8.21958e+06	7.27082e+06	7.5157e+06	4.86266e+06	9.8566e+06	6.25726e+06	7.71167e+06	4.65559e+06	2.28918e+06	8.79645e+06	7.6641e+06	9.59141e+06	6.86069e+06	6.30364e+06	4.82734e+06	5.84089e+06	5.47986e+06	4.9295e+06	6.4382e+06	4.19998e+06	5.77225e+06	4.16454e+06	1.50462e+06	5.37559e+06	5.4048e+06	4.62071e+06	4.94907e+06	1.28785	0.011014	0.0024863	22.693	22.1843	-0.508624
(1S,4R,5R,6R,6aS,9S,9aE,10aR)-1,5-Dihydroxy-9-(hydroxymethyl)-3-isopropyl-6,10a-dimethyl-1,2,4,5,6,6a,7,8,9,10a-decahydrodicyclopenta[a,d][8]annulen-4-yl alpha-D-glucopyranoside	498.283	4.3855	1.12051e+07	1.14194e+07	7.90981e+06	1.10991e+07	1.22242e+07	8.46901e+06	1.45063e+07	1.36738e+07	3.01302e+06	3.44071e+06	5.5764e+06	5.75083e+06	3.41626e+06	3.49103e+06	2.58738e+06	3.00915e+06	1.00094e+07	1.1239e+07	6.11422e+06	6.44544e+06	7.52629e+06	6.95364e+06	7.62075e+06	8.06404e+06	3.39411e+06	3.61638e+06	9.30012e+06	8.87654e+06	0.468294	0.464546	0.328667	22.7697	22.5538	-0.21596
(+)-10-Deoxymethynolide	296.199	5.462	1.26257e+06	1.41172e+06	2.45297e+06	3.01507e+06	9.75586e+06	7.1001e+06	3.31063e+06	2.23577e+06	4.47313e+06	5.81601e+06	7.04664e+06	6.16982e+06	9.18038e+06	7.25549e+06	8.69445e+06	8.20841e+06	3.51138e+06	3.06131e+06	2.66156e+06	2.92461e+06	7.95771e+06	7.82876e+06	7.56565e+06	7.80264e+06	2.29434e+06	2.13429e+06	3.35911e+06	3.97279e+06	0.0229005	0.772615	0.667331	21.9975	22.1043	0.106779
Deoxycholicacid3-glucuronide	568.325	4.4655	4.06639e+06	3.96264e+06	7.07139e+06	8.3752e+06	1.34339e+07	4.16197e+06	6.37053e+06	4.30019e+06	3.27581e+06	3.49033e+06	4.63407e+06	5.75613e+06	2.61389e+06	4.01943e+06	2.97296e+06	3.9586e+06	1.74086e+07	8.65863e+06	4.50093e+06	4.98455e+06	6.79406e+06	9.56147e+06	2.94854e+06	2.41171e+06	4.16802e+06	3.75993e+06	1.21342e+07	1.20795e+07	0.491326	0.743689	0.634669	22.2262	22.4528	0.226613
N-oleoylsphingosine-1-phosphocholine	728.582	13.753	8.99118e+06	9.60254e+06	8.0731e+06	9.43924e+06	8.97048e+06	1.13637e+07	6.89292e+06	6.20222e+06	7.96118e+06	1.36318e+07	1.51529e+07	5.16628e+06	6.73828e+06	5.03453e+06	9.52059e+06	7.73159e+06	5.85947e+06	8.9553e+06	3.18862e+06	3.40577e+06	2.46453e+06	3.40703e+06	5.21058e+06	3.44887e+06	7.67869e+06	7.00036e+06	7.24151e+06	4.16601e+06	1.31122	0.0280814	0.00786587	22.9966	22.3071	-0.689505
carbromal	236.015	0.924	1.06444e+07	9.79189e+06	9.87605e+06	6.87624e+06	5.81388e+06	7.14943e+06	7.8755e+06	1.31044e+07	6.68684e+06	9.29507e+06	8.18945e+06	1.03033e+07	1.08936e+07	7.7184e+06	4.94214e+06	6.50674e+06	6.87015e+06	6.47169e+06	8.36809e+06	7.66305e+06	1.15385e+07	8.14508e+06	6.93291e+06	7.36378e+06	5.49857e+06	6.48889e+06	5.40715e+06	6.6678e+06	1.08889	0.0364114	0.0106002	23.0463	22.7203	-0.326032
Glycocholic acid	465.309	4.01025	3.57915e+06	3.90641e+06	3.13504e+06	4.0105e+06	3.70593e+06	2.43061e+06	1.10712e+07	1.02868e+07	3.79861e+07	4.1904e+07	3.4845e+06	3.53904e+06	9.30531e+06	1.35694e+07	1.80787e+07	1.96443e+07	3.9824e+06	4.04676e+06	9.5115e+06	9.59298e+06	5.10806e+06	4.76727e+06	2.02999e+06	2.23368e+06	4.89929e+06	5.1699e+06	2.62456e+06	2.43748e+06	0.519064	0.85014	0.768812	22.696	22.2974	-0.398577
(2R)-1-{[(2-Aminoethoxy)(hydroxy)phosphoryl]oxy}-3-hydroxy-2-propanyl (13Z)-13-docosenoate	535.364	6.4685	1.11812e+07	9.38118e+06	5.5066e+06	8.02718e+06	6.60573e+06	4.81583e+06	4.12456e+06	3.83087e+06	5.53413e+06	4.12723e+06	4.96969e+06	3.63205e+06	3.94593e+06	6.98664e+06	9.64772e+06	5.83224e+06	6.00405e+06	6.21311e+06	6.49096e+06	1.98657e+07	2.84356e+06	3.85645e+06	4.57635e+06	4.01931e+06	3.22896e+06	3.45724e+06	3.58086e+06	3.50887e+06	0.00629552	0.397229	0.26491	22.4048	22.2769	-0.127887
5-(2,3-Dihydroxy-3-methylbutyl)-4-[(3,3-dimethyl-2-oxiranyl)acetyl]-3,4-dihydroxy-2-(3-methylbutanoyl)-2-cyclopenten-1-one	412.21	5.298	6.55753e+06	6.59043e+06	7.71993e+06	1.11933e+07	4.19699e+06	3.78494e+06	3.80043e+06	3.19285e+06	6.79713e+06	5.98613e+06	4.26437e+06	4.55035e+06	3.11449e+06	3.09879e+06	1.65462e+06	1.59877e+06	4.98378e+06	5.07507e+06	6.58243e+06	7.78779e+06	2.85977e+06	3.22116e+06	3.87978e+06	3.5832e+06	3.44326e+06	2.91044e+06	5.83204e+06	6.95824e+06	0.518176	0.397229	0.26491	22.2425	21.8896	-0.352891
8,9-Dihydroxy-6-oxo-6H-[1]benzofuro[3,2-c]chromen-3-yl acetate	326.043	0.634	7.21506e+06	7.26092e+06	5.26693e+06	7.41589e+06	9.6857e+06	7.83941e+06	6.70643e+06	5.89118e+06	5.96663e+06	7.94275e+06	7.13729e+06	7.48464e+06	6.60492e+06	7.39002e+06	9.60468e+06	8.79939e+06	5.91492e+06	6.38702e+06	6.26168e+06	7.5195e+06	4.0607e+06	4.79073e+06	5.85999e+06	6.20467e+06	7.35329e+06	6.63204e+06	5.72813e+06	5.4057e+06	0.713075	0.21059	0.113919	22.7505	22.5905	-0.159999
MFCD08277028	284.089	2.968	89966.5	86503.8	1.66965e+06	2.13342e+06	1.18788e+06	1.04534e+06	1.00566e+06	954041	98214.3	91232	3.03145e+06	3.57734e+06	1.35577e+06	1.60725e+06	298846	283893	2.23258e+06	2.40414e+06	1.25982e+07	1.43965e+07	3.12148e+06	3.6738e+06	1.71516e+06	1.8021e+06	1.81247e+07	1.83642e+07	1.56966e+07	1.59247e+07	1.28921	0.00696382	0.00143302	19.4201	21.9215	2.5014
(2R)-1-{[(2-Aminoethoxy)(hydroxy)phosphoryl]oxy}-3-hydroxy-2-propanyl (4Z,7Z,10Z,13Z,16Z)-4,7,10,13,16-docosapentaenoate	527.301	5.92475	4.54646e+06	4.39409e+06	5.94993e+06	6.5739e+06	1.13957e+07	9.43354e+06	3.03546e+06	2.82086e+06	9.75873e+06	9.00114e+06	4.13455e+06	4.92884e+06	3.33669e+06	4.82727e+06	7.94902e+06	7.96584e+06	7.4744e+06	7.12607e+06	3.74916e+06	3.90446e+06	7.18486e+06	6.47884e+06	1.05072e+07	1.02014e+07	4.00793e+06	4.21226e+06	6.56884e+06	6.52749e+06	0.397474	0.559957	0.427387	22.3795	22.6013	0.22172
Coniferylaldehyde	178.063	2.617	1.3055e+06	1.49352e+06	7.57264e+06	1.02454e+07	2.73297e+06	2.52336e+06	6.74605e+06	6.01503e+06	1.61468e+06	6.9525e+06	6.29722e+06	2.20539e+06	1.9604e+06	3.73289e+06	2.10252e+06	2.38116e+06	1.25397e+07	1.38253e+07	817914	724087	1.604e+06	1.6424e+06	2.96604e+06	4.20548e+06	2.36065e+06	2.66007e+06	975028	1.06883e+06	0.299898	0.294423	0.178112	21.7548	21.1283	-0.626515
3-hydroxyoctanoylcarnitine	303.204	3.169	1.76343e+07	2.34335e+07	1.08514e+07	1.23503e+07	1.48385e+07	1.06279e+07	1.24324e+07	1.25524e+07	1.00765e+07	1.11194e+07	1.18758e+07	1.92146e+07	2.28217e+07	5.61626e+06	3.70927e+06	5.12599e+06	3.78053e+06	3.61009e+06	4.39072e+06	4.07449e+06	5.42116e+06	7.50072e+06	3.66667e+06	2.73279e+06	5.0748e+06	5.19728e+06	3.81225e+06	3.60837e+06	1.9566	2.84e-06	9.97e-08	23.645	22.0283	-1.6167
Mallotophenone	404.147	4.375	7.16028e+06	6.20443e+06	1.70634e+07	2.27819e+07	1.71009e+07	1.37634e+07	9.53166e+06	9.97514e+06	7.961e+06	6.40112e+06	9.56986e+06	9.85913e+06	7.19243e+06	7.42298e+06	3.36271e+06	3.41689e+06	4.62174e+06	5.28049e+06	5.43058e+06	3.46153e+06	6.4063e+06	6.25891e+06	6.21203e+06	5.97208e+06	4.73029e+06	5.22902e+06	5.13665e+06	5.14775e+06	1.47964	1.07e-05	5.98e-07	23.2527	22.2356	-1.01712
(2E)-2-Methyl-3-phenyl-2-propen-1-yl hydrogen sulfate	228.045	3.79	745645	1.01457e+06	8.59164e+06	1.0657e+07	582692	299586	966187	1.04466e+06	1.70665e+06	2.92785e+06	403671	415934	681167	705739	67811.9	70765.9	3.38547e+06	3.5595e+06	9.14744e+06	1.06731e+07	945009	1.03155e+06	1.02422e+06	1.0233e+06	1.16703e+06	1.52297e+06	448341	457260	0.131989	0.685044	0.57142	20.0958	20.0081	-0.0876911
9_12-Dioxododecanoicacid	228.136	4.41167	8.1843e+06	8.42672e+06	3.5091e+06	4.70209e+06	8.10451e+06	5.9328e+06	9.83224e+06	9.15887e+06	2.59421e+06	2.90968e+06	6.17029e+06	6.78269e+06	8.533e+06	9.85227e+06	3.19912e+06	3.81562e+06	1.81204e+06	2.28434e+06	4.73036e+06	5.3244e+06	2.2448e+06	2.29799e+06	2.57179e+06	2.62663e+06	2.10444e+06	2.64838e+06	5.40931e+06	6.19291e+06	1.56957	0.0026384	0.000421272	22.5694	21.5731	-0.996294
Myxalamid A	415.308	5.088	152881	134984	8.4639e+06	1.0887e+07	3.18803e+07	2.3343e+07	1.20148e+07	1.044e+07	1.67153e+06	3.09477e+06	3.0364e+06	8.92189e+06	9.37197e+06	1.47103e+07	9.93807e+06	8.70597e+06	9.15286e+06	9.03599e+06	107919	81942.4	3.42888e+06	3.93301e+06	2.88101e+06	2.75518e+06	5.4879e+06	5.24887e+06	3.92243e+06	3.96922e+06	0.839044	0.227483	0.125092	22.1941	21.4698	-0.724337
Butylparaben	194.094	4.33	3.359e+06	6.79172e+06	1.7599e+07	1.447e+07	1.31717e+06	6.08106e+06	1.70708e+06	1.04634e+06	1.15226e+06	3.21535e+06	7.23123e+06	1.18881e+07	1.2415e+07	4.45814e+06	931562	1.04381e+06	895470	1.06741e+06	1.05635e+06	1.63482e+06	1.11544e+06	3.58968e+06	527373	709539	860644	5.74117e+06	1.27296e+06	2.13214e+06	1.2605	0.0026384	0.000421272	22.1065	20.2895	-1.81694
Isoprenaline	211.121	2.366	1.12835e+07	1.55455e+07	1.45366e+07	1.61639e+07	2.12187e+07	1.93073e+07	6.31135e+06	5.90116e+06	5.49858e+06	5.87323e+06	4.47188e+06	3.53006e+06	3.25532e+06	4.38763e+06	7.83507e+06	5.56545e+06	8.02548e+06	9.08576e+06	9.71655e+06	7.98311e+06	3.57087e+06	3.60871e+06	3.92074e+06	4.4362e+06	4.82162e+06	889139	1.90372e+07	2.05314e+07	0.305915	0.636529	0.511239	22.9357	22.5338	-0.40196
Lotaustralin	261.121	2.06033	1.70923e+07	4.73782e+07	2.27736e+06	7.03047e+07	6.02724e+06	4.50848e+06	4.51206e+07	3.83696e+07	4.59071e+06	5.27344e+07	6.80082e+07	2.35285e+07	2.60718e+07	2.85291e+07	3.65272e+06	2.6214e+07	3.92371e+06	4.03631e+07	7.26018e+06	3.76821e+06	2.21212e+06	2.19447e+06	1.12585e+08	3.59457e+07	2.81635e+06	4.65964e+06	4.69446e+06	3.91073e+06	0.664937	0.098063	0.0394817	24.2607	22.8485	-1.41225
(?)-nabilone	372.266	4.392	1.54556e+06	1.56809e+06	6.84592e+06	7.43492e+06	5.57621e+06	692033	6.86073e+06	6.49727e+06	3.36277e+06	6.14659e+06	5.34204e+06	1.45211e+06	7.28558e+06	2.53324e+07	723670	836274	1.10919e+07	1.85396e+07	6.78991e+06	6.34971e+06	3.0182e+07	2.55728e+07	2.54172e+06	3.21921e+06	5.90908e+06	5.06113e+06	743305	2.324e+06	0.306552	1	1	22.0191	22.1248	0.105655
Olodaterol	386.185	5.263	4.82619e+06	5.11428e+06	3.53128e+06	6.49749e+06	2.51639e+06	1.00997e+06	3.27752e+06	2.47327e+06	3.43972e+06	2.87061e+06	3.03627e+06	2.51957e+06	2.73663e+06	2.86954e+06	2.60359e+06	2.4909e+06	3.22139e+06	2.67695e+06	3.37943e+06	1.9138e+06	3.03874e+06	3.56781e+06	3.37331e+06	2.37889e+06	2.59245e+06	1.18699e+06	3.24765e+06	2.64567e+06	0.683097	0.418546	0.285176	21.5546	21.3363	-0.218303
(1S,3R,5Z,7E,22E)-9,10-Secoergosta-5,7,10,22-tetraene-1,3,25,28-tetrol	444.324	7.1595	9.02217e+06	1.03652e+07	6.48727e+06	1.11309e+07	2.586e+07	1.80483e+07	7.53797e+06	6.59093e+06	9.56279e+06	1.09922e+07	4.57321e+06	4.95475e+06	9.75148e+06	1.01361e+07	4.8734e+06	3.85277e+06	7.17846e+06	7.83391e+06	5.16846e+06	7.43733e+06	5.82783e+06	4.93618e+06	1.45362e+07	1.49159e+07	3.26022e+06	3.8537e+06	6.05746e+06	4.89732e+06	0.876381	0.0493567	0.0162031	23.1507	22.5357	-0.614993
LG268	363.221	2.581	1.0154e+07	1.22729e+07	9.24568e+06	2.41821e+07	9.71713e+06	7.17427e+06	9.47043e+06	8.7917e+06	1.30839e+07	1.43569e+07	1.62576e+07	8.40727e+06	9.77434e+06	1.29312e+07	5.12817e+06	4.60051e+06	5.58829e+06	6.18026e+06	6.04638e+06	6.37533e+06	4.7576e+06	5.28631e+06	3.79652e+06	3.84997e+06	5.02756e+06	4.29437e+06	1.85517e+06	3.31184e+06	1.87045	1.86e-06	4.99e-08	23.4243	22.111	-1.31332
Lycocernuine	278.199	2.923	1.31118e+07	1.05604e+07	1.20069e+07	1.36591e+07	1.80376e+07	1.58897e+07	8.27053e+06	7.69835e+06	6.95382e+06	8.90937e+06	9.03501e+06	5.11738e+06	6.37941e+06	1.15129e+07	4.67493e+06	6.29054e+06	1.04808e+07	7.86221e+06	8.24411e+06	7.67525e+06	8.79618e+06	7.8962e+06	5.63964e+06	5.89584e+06	5.85306e+06	6.25588e+06	9.50839e+06	9.07041e+06	1.12515	0.0493567	0.0162031	23.2394	22.7905	-0.448906
4-Imidazolemethanol	98.0484	8.7665	9.21553e+06	7.14162e+06	6.55173e+06	8.87562e+06	9.30887e+06	10458290	8.46864e+06	9.23462e+06	1.43875e+07	6.04561e+06	1.37776e+07	8.09052e+06	7.22467e+06	9.51844e+06	1.32709e+07	1.69925e+07	7.765e+06	1.11988e+07	1.20666e+07	3.63837e+06	3.59062e+06	8.99469e+06	1.24942e+07	1.2032e+07	1.25947e+07	2.91949e+06	6.29589e+06	6.97814e+06	0.0851945	0.974103	0.945946	23.0847	22.9757	-0.108904
CI-976	393.287	5.2225	1.00033e+07	1.1365e+07	4.55415e+06	8.28215e+06	1.42179e+07	9.81755e+06	5.60559e+06	6.18898e+06	7.49453e+06	1.10449e+07	1.03987e+07	7.97808e+06	8.51557e+06	4.60333e+06	5.31257e+06	4.43147e+06	3.34049e+06	3.30984e+06	2.0354e+06	1.47422e+06	2.39502e+06	2.53739e+06	3.08734e+06	2.98117e+06	5.44741e+06	3.88007e+06	3.16527e+06	2.93612e+06	1.96447	1.07e-05	5.98e-07	22.9563	21.5768	-1.37951
2,3,7,8-Tetrachlorodibenzo-p-dioxin	319.895	0.797	5.36076e+06	5.75969e+06	5.2184e+06	7.03315e+06	7.10819e+06	6.25402e+06	6.48094e+06	4.83384e+06	6.32574e+06	6.1756e+06	7.14788e+06	5.23366e+06	4.90892e+06	3.58635e+06	8.41484e+06	6.47017e+06	4.89708e+06	6.08492e+06	4.73409e+06	6.33092e+06	3.61199e+06	4.78721e+06	5.45625e+06	2.48743e+06	7.31049e+06	6.5009e+06	5.29066e+06	6.44037e+06	0.226354	0.875299	0.803613	22.4488	22.3677	-0.0811261
Castasterone	464.35	7.004	1.23301e+07	1.19182e+07	8.10565e+06	1.34444e+07	1.46146e+07	1.44522e+07	1.04083e+07	9.43589e+06	7.53851e+06	9.51132e+06	8.86632e+06	9.1506e+06	1.01167e+07	9.08762e+06	6.9368e+06	7.16101e+06	5.55419e+06	6.02956e+06	7.25946e+06	8.72448e+06	7.12236e+06	7.00252e+06	8.78026e+06	8.34098e+06	5.65091e+06	3.73302e+06	6.98772e+06	7.38072e+06	1.70873	2.24e-05	1.5e-06	23.3127	22.6892	-0.623502
2-Isocapryloyl-3R-hydroxymethyl-gamma-butyrolactone	242.151	4.414	1.0589e+07	1.01e+07	2.18184e+07	3.22699e+07	1.36043e+07	8.78323e+06	5.24079e+06	5.13138e+06	1.50761e+07	1.82317e+07	1.29076e+07	1.17092e+07	8.84109e+06	1.03351e+07	1.98415e+06	1.91934e+06	3.01985e+06	2.83787e+06	6.87754e+06	6.37013e+06	3.28015e+06	3.2968e+06	799868	756564	4.64222e+06	5.32706e+06	1.38363e+07	1.3321e+07	1.38393	0.0026384	0.000421272	23.482	21.742	-1.74002
2-methoxyacetaminophen sulfate	261.03	0.975667	9.34093e+06	1.1143e+07	8.64052e+06	5.2473e+06	8.82556e+06	1.02336e+07	5.70495e+06	4.82149e+06	7.02204e+06	9.25947e+06	5.85088e+06	7.8052e+06	9.33661e+06	7.33091e+06	7.98763e+06	5.72621e+06	6.47982e+06	4.20605e+06	7.59262e+06	5.25079e+06	6.93925e+06	4.79492e+06	3.52459e+06	3.20267e+06	5.68393e+06	8.46097e+06	7.96101e+06	1.02378e+07	0.886343	0.115625	0.0497355	22.8684	22.5095	-0.358952
Tributyl citrate acetate	402.224	6.69	8.58519e+06	7.04053e+06	7.83985e+06	7.74439e+06	6.03807e+06	7.52973e+06	7.24823e+06	6.6052e+06	6.75259e+06	7.51858e+06	7.20837e+06	6.25028e+06	6.54457e+06	6.0903e+06	5.44442e+06	5.78948e+06	5.29726e+06	5.46624e+06	5.87365e+06	6.28619e+06	4.89344e+06	6.32073e+06	5.43229e+06	4.86352e+06	5.77667e+06	6.07201e+06	5.706e+06	5.35526e+06	1.83649	3.2e-05	2.24e-06	22.7463	22.4159	-0.330353
Tolperisone	245.178	3.8175	1.02331e+07	4.53077e+06	1.00619e+07	1.43724e+07	4.50439e+06	3.49352e+06	3.91948e+06	3.4677e+06	1.35326e+07	1.15474e+07	1.118e+07	2.99644e+06	3.28548e+06	7.82434e+06	2.13294e+06	2.28389e+06	2.90805e+06	3.09864e+06	2.26666e+06	2.15716e+06	2.13783e+06	2.5137e+06	1.5369e+06	984258	4.66608e+06	4.91443e+06	3.30664e+06	3.43043e+06	1.4941	0.000814437	0.000101454	22.6094	21.2738	-1.33556
[ST(2:0)]22S_25S-furospirost-5-en-3beta_26-diol	430.308	5.785	1.40796e+07	1.48181e+07	1.24586e+07	1.50859e+07	1.0709e+07	8.14789e+06	9.87875e+06	7.78418e+06	8.24289e+06	8.3795e+06	7.59374e+06	6.73414e+06	6.27959e+06	7.52741e+06	8.41307e+06	6.5986e+06	6.4671e+06	6.46473e+06	5.19788e+06	5.82516e+06	3.46056e+06	4.32397e+06	3.61005e+06	3.67166e+06	4.944e+06	4.93588e+06	7.10445e+06	6.49306e+06	1.58019	0.000242098	2.53e-05	23.1687	22.3508	-0.817934
2-[(5Z,8Z,11Z)-icosatrienoyl]-sn-glycero-3-phosphoethanolamine	503.301	6.055	1.01567e+07	9.87604e+06	5.40484e+06	6.10004e+06	7.07236e+06	5.69109e+06	3.18294e+06	3.97264e+06	7.34729e+06	6.2978e+06	4.67188e+06	4.6335e+06	5.52401e+06	7.70654e+06	6.00146e+06	5.6966e+06	5.31162e+06	5.67389e+06	4.51322e+06	4.63461e+06	4.66323e+06	4.6759e+06	1.39401e+07	1.41795e+07	4.53923e+06	4.65953e+06	5.82253e+06	5.0634e+06	0.0955617	0.559957	0.427387	22.5075	22.4854	-0.0220946
(3Z,6E)-N-Hydroxy-2,4,4,7-tetramethyl-6,8-nonadien-3-imine	209.178	3.557	1.08251e+07	4.06588e+06	4.69844e+06	5.55639e+06	5.45398e+06	1.77057e+06	7.8067e+06	7.54231e+06	5.40101e+06	4.99778e+06	5.48396e+06	3.90313e+06	6.01299e+06	5.91762e+06	7.41545e+06	4.87119e+06	8.49357e+06	1.0586e+07	1.41752e+07	1.53994e+07	5.26953e+06	4.48628e+06	7.58123e+06	5.48191e+06	4.18973e+06	3.58139e+06	5.98341e+06	1.12861e+07	0.793253	0.374896	0.24563	22.3348	22.743	0.408256
5-Methoxy-L-tryptophan	234.1	2.269	7.6456e+06	8.6922e+06	1.148e+07	1.37386e+07	9.52294e+06	7.8768e+06	1.75005e+07	1.64572e+07	4.618e+06	1.31533e+07	1.38966e+07	4.27285e+06	4.35187e+06	2.93546e+06	9.02504e+06	7.84141e+06	7.08415e+06	7.01669e+06	6.40005e+06	6.65595e+06	1.28175e+07	1.13249e+07	7.26121e+06	6.8916e+06	5.14158e+06	8.35704e+06	7.4157e+06	9.28667e+06	0.609497	0.418546	0.285176	23.0206	22.8995	-0.121117
NP-021701	266.152	4.705	9.68438e+06	8.92544e+06	4.6921e+06	6.61223e+06	1.16392e+07	9.61054e+06	5.10538e+06	4.56481e+06	2.57738e+06	3.07606e+06	7.03043e+06	6.59173e+06	6.56057e+06	6.52326e+06	6.60133e+06	7.09972e+06	4.88063e+06	4.86989e+06	3.60074e+06	3.85275e+06	5.70455e+06	5.49138e+06	3.66586e+06	3.4792e+06	4.05217e+06	3.52935e+06	6.67546e+06	7.62643e+06	0.889842	0.277619	0.163552	22.5514	22.222	-0.329422
5-[8,10-Dihydroxy-11-(hydroxymethyl)-4,7-dimethyltridecyl]-6-ethyl-4-hydroxy-4,5-dimethyl-2-cyclohexen-1-one	440.35	6.95975	6.86907e+06	6.3232e+06	4.1284e+06	8.67298e+06	1.18872e+07	7.3799e+06	8.74274e+06	5.4631e+06	7.02665e+06	1.27515e+07	4.51344e+06	6.9964e+06	9.57842e+06	9.95256e+06	3.40139e+06	5.03169e+06	5.80064e+06	3.84603e+06	5.71136e+06	6.00772e+06	7.14767e+06	7.25403e+06	6.06911e+06	4.69251e+06	4.18716e+06	5.44755e+06	5.75586e+06	3.60995e+06	1.45204	0.0144013	0.00351854	22.8371	22.2954	-0.541619
O-[{(2R)-2-[(4Z,7Z,10Z,13Z,16Z)-4,7,10,13,16-Docosapentaenoyloxy]-3-[(7Z,10Z,13Z,16Z)-7,10,13,16-docosatetraenoyloxy]propoxy}(hydroxy)phosphoryl]-L-serine	885.549	3.062	9.39431e+06	1.12541e+07	7.25948e+06	8.14489e+06	7.48676e+06	4.62061e+06	9.88341e+06	7.07379e+06	7.19255e+06	8.82571e+06	7.19121e+06	9.17621e+06	5.52146e+06	7.39866e+06	3.7972e+06	5.6045e+06	6.74428e+06	4.79257e+06	2.79384e+06	5.2277e+06	4.18894e+06	3.81218e+06	3.96055e+06	3.99098e+06	3.53359e+06	2.95144e+06	6.00603e+06	5.83065e+06	1.8165	8.46e-05	6.93e-06	22.8769	22.0592	-0.817702
Sphingosine 1-phosphate (d19:1-P)	395.281	5.006	1.28519e+07	1.32725e+07	1.13749e+07	1.35478e+07	9.21202e+06	4.36196e+06	1.04966e+07	1.30271e+07	1.3592e+07	6.76053e+06	1.01732e+07	9.12527e+06	9.8831e+06	9.99984e+06	8.66049e+06	1.15046e+07	8.4523e+06	8.1574e+06	8.05993e+06	7.29595e+06	2.1274e+06	8.35697e+06	7.47838e+06	8.00188e+06	8.18226e+06	6.20874e+06	6.98061e+06	6.33558e+06	1.26527	0.00696382	0.00143302	23.2738	22.7753	-0.49846
alpha-Hydroxytriazolam	358.038	0.8305	2.58148e+07	1.92662e+07	1.11323e+07	1.58866e+07	5.9498e+06	8.02931e+06	1.51033e+07	2.21627e+07	6.43751e+06	1.6667e+07	9.8421e+06	2.17886e+07	20080776	9.11357e+06	6.9258e+06	9.68913e+06	1.17496e+07	9.36492e+06	8.54486e+06	1.24363e+07	2.23411e+07	1.02254e+07	8.35212e+06	9.94031e+06	5.66588e+06	1.05987e+07	5.07466e+06	8.37031e+06	1.05889	0.15645	0.0766636	23.6741	23.1537	-0.520401
CucurbitacinE	556.303	2.729	1.33678e+07	8.59469e+06	3.64983e+06	1.61598e+07	1.28429e+07	1.29418e+07	8.09826e+06	7.64247e+06	1.08236e+07	8.4447e+06	8.28714e+06	8.10366e+06	6.68197e+06	6.71239e+06	1.48405e+07	8.25247e+06	5.27422e+06	5.27084e+06	9.14075e+06	9.1523e+06	7.04053e+06	8.57869e+06	6.01981e+06	7.06399e+06	7.80329e+06	8.77646e+06	5.69018e+06	3.19401e+06	0.785859	0.294423	0.178112	23.0834	22.7693	-0.314113
Trp-Phe	351.158	3.136	5.76609e+06	5.24818e+06	1.24936e+07	1.09084e+07	6.44594e+06	5.81364e+06	7.23377e+06	7.81189e+06	3.75226e+06	6.11046e+06	6.4908e+06	5.98056e+06	6.40612e+06	2.19066e+06	1.07994e+07	8.25424e+06	1.05463e+07	9.49516e+06	5.31077e+06	5.37821e+06	5.06205e+06	5.29526e+06	6.4346e+06	7.46242e+06	7.56034e+06	7.43371e+06	7.87067e+06	9.3869e+06	0.596266	0.374896	0.24563	22.5506	22.8108	0.260202
1_6_6-Trimethyl-2_7-dioxabicyclo[3.2.2]nonan-3-one	184.109	4.665	6.99266e+06	7.56941e+06	5.38461e+06	7.94201e+06	4.59267e+06	3.12039e+06	2.81205e+07	2.99345e+07	5.5558e+06	5.28838e+06	2.09615e+06	2.09704e+06	3.36549e+06	3.64478e+06	577340	720299	4.38031e+06	4.10628e+06	1.11556e+07	1.2045e+07	5.41397e+06	6.32585e+06	1.91392e+06	1.98228e+06	5.05067e+06	4.76808e+06	2.34551e+06	2.16182e+06	0.645968	0.277619	0.163552	22.4553	21.6406	-0.814681
Tetrahydroaldosterone-3-glucuronide	540.257	3.897	1.03929e+07	9.83834e+06	1.30308e+07	1.49673e+07	1.23093e+07	8.90786e+06	1.17062e+07	1.44701e+07	6.76751e+06	5.9633e+06	1.02495e+07	9.27299e+06	7.22442e+06	7.48177e+06	5.63916e+06	6.10229e+06	6.93699e+06	6.90513e+06	6.55046e+06	7.55519e+06	6.23381e+06	6.2587e+06	4.31999e+06	4.85901e+06	5.97401e+06	6.15857e+06	9.296e+06	9.11418e+06	1.48501	0.0026384	0.000421272	23.2263	22.6173	-0.609033
1-(hexadec-1-enyl)-2-hexadecanoyl-sn-glycero-3-phosphoethanolamine	675.52	0.7745	6.62235e+06	3.73606e+06	6.4285e+06	4.26901e+06	5.61218e+06	5.39243e+06	1.39919e+07	9.20451e+06	8.14555e+06	7.52945e+06	5.32282e+06	5.88164e+06	1.16724e+07	5.67448e+06	1.95171e+06	2.70678e+06	7.09912e+06	6.3564e+06	6.06441e+06	8.20912e+06	6.15787e+06	7.76181e+06	2.64364e+06	4.04301e+06	7.76207e+06	5.40748e+06	7.07147e+06	7.62063e+06	0.629249	0.685044	0.57142	22.6667	22.3369	-0.329801
(1-Ribosylimidazole)-4-acetate	258.085	1.074	4.21747e+06	1.07614e+06	3.89449e+06	7.79361e+06	5.43963e+06	2.65603e+06	6.47167e+06	3.39319e+06	5.07754e+06	3.27399e+06	5.21482e+06	3.50375e+06	3.50116e+06	7.35816e+06	3.42593e+06	3.3003e+06	3.76157e+06	4.96674e+06	4.68783e+06	6.5392e+06	3.36856e+06	6.69694e+06	4.37902e+06	3.05327e+06	7.53787e+06	4.076e+06	7.09108e+06	3.28193e+06	0.119429	0.952642	0.910026	21.9565	22.1015	0.144987
Anatabine	160.1	13.758	1.03625e+07	9.71485e+06	8.86633e+06	1.03249e+07	9.19259e+06	8.82099e+06	6.6528e+06	7.75965e+06	8.08378e+06	7.8218e+06	8.73545e+06	8.1921e+06	7.69469e+06	8.22278e+06	6.6353e+06	6.75321e+06	5.83464e+06	6.47821e+06	8.37793e+06	6.85254e+06	7.05574e+06	8.06474e+06	8.32757e+06	7.41587e+06	6.56677e+06	7.12098e+06	8.01968e+06	5.98845e+06	1.52093	0.00381688	0.000646216	23.0265	22.7516	-0.274803
Baclofen	213.057	0.972	8.39827e+06	1.36499e+07	1.02321e+07	9.29293e+06	4.48118e+06	7.26869e+06	6.57836e+06	8.9328e+06	3.88466e+06	1.08583e+07	1.69384e+07	1.07892e+07	1.16689e+07	7.59079e+06	5.52822e+06	4.50965e+06	7.12292e+06	9.37533e+06	8.76539e+06	3.36744e+06	3.74513e+06	348239	3.08061e+06	4.04959e+06	4.66191e+06	6.06805e+06	6.66682e+06	4.68754e+06	1.48308	0.00696382	0.00143302	23.0527	22.0313	-1.02134
Glycerophospho-N-palmitoyl ethanolamine	453.285	6.031	9.97606e+06	1.06185e+07	8.33086e+06	9.21142e+06	8.91012e+06	6.93074e+06	6.96899e+06	6.48175e+06	1.00869e+07	5.42838e+06	5.22617e+06	1.58275e+06	6.61609e+06	8.0754e+06	1.27545e+07	1.30055e+07	7.01428e+06	2.62847e+06	6.44931e+06	6.51084e+06	8.01294e+06	8.6291e+06	1.87005e+07	1.76606e+07	5.68856e+06	5.47655e+06	6.94469e+06	6.77849e+06	0.568469	0.875299	0.803613	22.7171	22.9293	0.212173
UNII:TER5ZXE00D	232.059	1.087	2.0733e+06	2.91048e+06	2.21774e+06	3.32842e+06	5.99587e+06	2.99973e+06	7.94233e+06	5.12593e+06	8.7519e+06	7.48166e+06	2.60169e+06	1.72562e+06	4.43753e+06	5.11981e+06	1.09755e+06	653804	3.51177e+06	4.74268e+06	4.82218e+06	5.95616e+06	4.24491e+06	4.45152e+06	2.26776e+06	2.20953e+06	8.46869e+06	6.32458e+06	4.36415e+06	3.66974e+06	0.283311	0.85014	0.768812	21.91	21.6982	-0.211853
Ozolinone	256.088	2.021	1.4529e+07	9.14956e+06	6.64649e+06	3.17784e+06	6.11699e+06	1.05019e+07	5.49489e+06	6.14473e+06	4.90772e+06	4.42742e+06	7.42247e+06	7.95893e+06	1.51347e+07	4.65893e+06	8.96797e+06	7.98637e+06	8.12654e+06	5.92497e+06	8.81502e+06	7.56723e+06	9.71501e+06	6.76792e+06	396056	425089	3.08086e+06	2.6338e+06	2.25105e+06	1.68793e+06	0.79557	0.397229	0.26491	22.7176	21.8049	-0.912676
Phenylmethanesulfonylfluoride	174.015	0.926	9.06788e+06	7.059e+06	5.31454e+06	5.22075e+06	7.15158e+06	1.06463e+07	5.86199e+06	7.93189e+06	6.51018e+06	9.62694e+06	9.97061e+06	12086036	7.82076e+06	5.60912e+06	3.63096e+06	7.0519e+06	8.67688e+06	3.7979e+06	7.19054e+06	4.41765e+06	1.09133e+07	8.45472e+06	5.54276e+06	8.23281e+06	7.32114e+06	1.08657e+07	9.467e+06	1.3879e+07	0.0431613	1	1	22.8546	22.796	-0.0586039
Medroxyprogesterone	344.235	6.109	983113	904275	143628	237889	621588	505321	811545	768596	3.098e+06	3.08717e+06	352672	410751	51276.6	49598.6	1.94794e+06	1.73756e+06	5.46523e+06	5.51947e+06	4.50346e+06	4.47203e+06	9.97071e+06	9.51826e+06	4.70764e+06	4.426e+06	1.10136e+07	1.20599e+07	5.92694e+06	5.93311e+06	1.76592	1.07e-05	5.98e-07	18.8215	22.3705	3.549
β,β-dimethylacrylshikonin	370.142	3.2945	1.06085e+07	9.43277e+06	91021.4	98137.3	8.17228e+06	7.91525e+06	1.23885e+07	1.14307e+07	79466.3	5.81769e+06	8.33965e+06	3.9983e+07	6.13742e+07	3.62446e+07	916950	1.2395e+06	4.98042e+06	5.29939e+06	3.44889e+06	3.46971e+06	7.47809e+06	7.48932e+06	9.75106e+06	9.15892e+06	6.63869e+06	6.76972e+06	3.37293e+06	2.68329e+06	0.946542	0.115625	0.0497355	22.1735	22.0347	-0.138772
Ecgonine	185.105	1.31	6.84859e+06	7.22907e+06	7.27318e+06	4.70064e+06	6.05419e+06	7.66086e+06	4.35547e+06	4.76516e+06	6.51207e+06	8.41624e+06	7.19229e+06	6.30754e+06	6.76365e+06	4.59905e+06	4.5864e+06	3.99077e+06	7.51622e+06	5.83241e+06	6.09004e+06	4.89336e+06	4.85257e+06	5.32621e+06	4.06968e+06	5.29453e+06	5.59675e+06	4.31417e+06	6.29127e+06	9.29925e+06	0.613662	0.182829	0.0938681	22.5655	22.3695	-0.196
1-Salicylateglucuronide	314.064	2.367	174577	172476	741335	1.01147e+06	82155.1	94838.7	73077.9	75024.4	70330.9	71646	1.09924e+06	910494	279523	247055	75840.6	81177.5	913429	868945	376763	426941	2.13275e+06	2.09834e+06	1.24921e+06	1.4071e+06	1.35596e+07	1.62156e+07	1.66226e+06	1.29299e+06	0.787759	0.00931689	0.00207754	17.6836	20.0421	2.35844
(1S,4R,5R,6R,6aS,9S,9aE,10aR)-1,5-Dihydroxy-3-isopropyl-9-(methoxymethyl)-6,10a-dimethyl-1,2,4,5,6,6a,7,8,9,10a-decahydrodicyclopenta[a,d][8]annulen-4-yl alpha-D-glucopyranoside	512.298	4.019	1.10813e+07	1.09492e+07	1.1102e+07	1.39377e+07	7.6137e+06	5.37594e+06	1.10803e+07	9.44279e+06	1.91576e+06	2.26341e+06	6.8571e+06	6.92443e+06	4.73316e+06	4.71241e+06	7.65004e+06	8.54685e+06	3.68649e+06	3.84538e+06	1.2381e+07	1.15443e+07	4.49254e+06	4.8767e+06	3.99156e+06	4.28292e+06	4.24558e+06	3.67138e+06	9.64598e+06	9.92919e+06	0.347615	0.513596	0.376095	22.6763	22.5107	-0.165532
O-tiglyl-L-carnitine	243.147	2.397	6.33105e+06	6.10237e+06	8.46773e+06	1.06602e+07	7.64856e+06	6.41535e+06	2.51758e+07	2.54999e+07	7.63387e+06	7.23081e+06	8.8574e+06	1.31175e+07	1.26467e+07	5.66239e+06	1.07888e+07	9.90128e+06	7.31349e+06	7.76282e+06	7.01236e+06	5.94083e+06	5.27953e+06	5.18709e+06	7.00565e+06	5.17641e+06	5.75885e+06	4.63343e+06	4.08028e+06	4.48066e+06	0.997798	0.0280814	0.00786587	23.183	22.5625	-0.620514
Cythioate	296.991	0.975	4.49428e+06	6.66247e+06	5.31597e+06	9.11259e+06	1.02152e+07	4.96801e+06	9.1429e+06	5.92789e+06	7.79906e+06	6.68382e+06	5.96055e+06	5.06852e+06	4.56957e+06	8.75564e+06	1.33513e+06	2.15783e+06	4.11874e+06	6.84757e+06	4.83977e+06	7.49819e+06	5.77768e+06	6.54665e+06	3.62831e+06	2.20775e+06	6.47139e+06	6.50146e+06	7.5237e+06	5.02906e+06	1.04095	0.145823	0.0690475	22.6366	22.1034	-0.533254
cis-5,8,11,14,17-Eicosapentaenoic acid	302.224	6.879	1.00226e+07	9.78107e+06	9.28241e+06	8.68647e+06	2.31057e+07	2.04315e+07	7.77872e+06	7.36069e+06	7.71582e+06	8.68956e+06	9.56546e+06	9.19993e+06	4.40892e+06	4.27454e+06	4.54276e+06	4.73745e+06	1.06986e+07	1.01593e+07	6.21984e+06	6.5829e+06	7.50613e+06	7.26596e+06	1.09916e+07	1.29786e+07	6.71138e+06	7.39686e+06	5.86825e+06	5.83427e+06	0.657549	0.331989	0.209978	23.1054	22.8033	-0.302107
Glycerol phenylbutyrate	530.266	7.081	9.60723e+06	1.90538e+07	6.5527e+06	3.94911e+07	3.94318e+06	6.17671e+06	4.91223e+06	4.94585e+06	5.86404e+06	6.10104e+06	6.90385e+06	5.76197e+06	6.77247e+06	3.93668e+06	6.72739e+06	6.51176e+06	4.40473e+06	6.53238e+06	7.95495e+06	3.57189e+06	6.38768e+06	8.74672e+06	5.28871e+06	5.29714e+06	3.82857e+06	3.4186e+06	1.27689e+07	4.74724e+06	0.57156	0.536865	0.401263	22.7853	22.4582	-0.327122
isodesmosine	526.288	5.744	5.41136e+06	5.07303e+06	3.46279e+06	4.61759e+06	4.3249e+06	4.96678e+06	3.14611e+06	2.36371e+06	4.07041e+06	4.15758e+06	2.56084e+06	2.72457e+06	3.00888e+06	4.45522e+06	4.31744e+06	4.76615e+06	3.84081e+06	3.55326e+06	3.41455e+06	3.5182e+06	3.6598e+06	3.78995e+06	3.83124e+06	3.81347e+06	3.09728e+06	2.86566e+06	3.42033e+06	5.9241e+06	0.017944	0.875299	0.803613	21.8406	21.8511	0.0105541
Bufa-20,22-dienolide	354.255	4.2845	1.3341e+06	1.49801e+06	6.62972e+06	7.77991e+06	803612	679490	8.2592e+06	6.64559e+06	2.78327e+06	2.42219e+06	2.91093e+06	1.0742e+06	1.10445e+06	780364	1.65427e+06	1.28117e+06	1.17952e+07	1.15684e+07	6.71689e+06	6.8979e+06	2.72028e+07	2.76834e+07	3.48223e+06	3.93662e+06	5.30389e+06	5.43786e+06	1.14301e+06	792970	0.834589	0.134147	0.0620417	21.0585	22.1995	1.14109
Pregna-4_9(11)-diene-3_20-dione	312.209	6.476	8.4853e+06	8.23607e+06	8.20557e+06	7.6539e+06	7.91269e+06	9.2497e+06	8.13706e+06	8.20004e+06	7.82841e+06	7.45468e+06	7.3628e+06	7.51114e+06	7.9699e+06	7.51615e+06	8.01814e+06	8.43592e+06	7.47995e+06	7.66744e+06	7.52524e+06	7.38904e+06	7.61967e+06	7.33602e+06	7.58265e+06	7.17184e+06	7.13843e+06	7.51714e+06	7.5841e+06	7.79017e+06	0.894002	0.098063	0.0394817	22.9254	22.8543	-0.0710881
NP-011548	298.251	6.6778	1.09911e+07	1.12612e+07	5.51746e+06	7.50029e+06	1.87651e+07	1.56932e+07	8.3807e+06	7.56464e+06	8.8108e+06	9.25005e+06	1.02018e+07	1.02332e+07	7.77049e+06	8.70701e+06	8.35511e+06	8.22454e+06	7.69538e+06	7.03756e+06	5.03398e+06	5.14299e+06	8.74999e+06	8.7992e+06	5.58982e+06	6.58391e+06	5.66595e+06	5.84732e+06	7.59621e+06	8.50369e+06	1.24794	0.0144013	0.00351854	23.192	22.7236	-0.468422
Salvinorin A	432.179	2.5545	4.20395e+06	1.56539e+06	8.6809e+06	1.20826e+06	9.36932e+06	9.0641e+06	2.61242e+06	2.85028e+06	8.17086e+06	4.51704e+06	483727	425560	3.47578e+06	6.29355e+06	1.11218e+07	6.93738e+06	1.80091e+07	3.07442e+06	8.69061e+06	3.80619e+06	4.38598e+06	4.70298e+06	4.08074e+07	5.31526e+07	7.09204e+06	5.5419e+06	9.98535e+06	1.10655e+07	1.01996	0.0280814	0.00786587	21.5595	23.1203	1.56084
Teasterone	448.355	7.5235	1.16051e+07	7.86446e+06	6.93714e+06	1.04903e+07	1.09607e+07	1.15657e+07	1.0474e+07	1.14233e+07	8.9832e+06	8.61845e+06	1.10589e+07	7.15615e+06	1.3273e+07	1.57607e+07	8.17554e+06	9.66552e+06	5.51988e+06	5.06256e+06	1.13274e+07	8.97201e+06	6.88857e+06	8.33919e+06	6.42314e+06	6.27249e+06	5.50404e+06	5.67924e+06	7.23043e+06	7.41867e+06	1.48809	0.0044738	0.000794384	23.2798	22.7647	-0.515145
Hostmaniane	254.115	4.4788	2.09564e+07	2.23554e+07	2.21027e+06	2.67268e+06	7.22103e+06	7.61839e+06	3.05888e+06	2.79074e+06	5.73377e+06	8.62778e+06	2.11895e+07	2.25103e+07	1.96064e+07	1.31109e+07	5.25527e+06	5.85699e+06	1.88668e+06	2.3995e+06	8.31358e+06	8.46169e+06	1.6319e+06	2.41697e+06	1.31316e+06	1.40195e+06	2.01259e+06	3.74788e+06	3.74078e+06	4.36894e+06	1.40086	0.0165673	0.00416177	22.9917	21.5791	-1.41265
asp-leu	246.121	1.63167	1.67343e+07	1.282e+07	1.38209e+07	1.692e+07	1.59578e+07	1.07889e+07	1.50425e+07	1.31558e+07	9.79536e+06	9.37975e+06	1.20024e+07	8.8134e+06	1.47086e+07	9.31735e+06	9.13039e+06	1.04196e+07	1.23151e+07	1.18683e+07	1.80662e+07	1.20702e+07	7.4539e+06	6.1794e+06	8.54259e+06	1.14901e+07	1.3727e+07	1.29949e+07	1.05824e+07	1.17895e+07	0.701431	0.243473	0.137068	23.5756	23.3684	-0.207119
[truncated: 402 more rows]

## Sheet: Fig4d
	Total_Size	Hits	Sig_Hits	Mummichog_Pvals	GSEA_Pvals	Combined_Pvals
Fatty Acid Metabolism	63	9	4	0.00214	0.6338	0.0103
De novo fatty acid biosynthesis	106	6	3	0.00573	0.8519	0.03086
Vitamin A (retinol) metabolism	67	13	1	0.6197	0.01316	0.04738
Tyrosine metabolism	160	22	2	0.4722	0.04	0.09387
Aspartate and asparagine metabolism	114	25	3	0.2581	0.09091	0.1115
Polyunsaturated fatty acid biosynthesis	21	1	1	0.07095	0.4423	0.14
[truncated: 17 more rows]
