# Supplementary material for: Musk Tongxin Dripping Pills for treating Ticagrelor in Patients After Percutaneous Coronary Intervention: Echocardiography Combined with Untargeted Metabolomics
Source: Front Pharmacol. 2021 Oct 27;12:731734. doi: 10.3389/fphar.2021.731734 (PMC8579064; doi:10.3389/fphar.2021.731734)
Supplement: Supplementary file 1 [file DataSheet1.ZIP › Figure5_rawdata.xlsx]

## Sheet: Fig5
X	Calc..MW	RT..min.	Ticagrelor_after_p1	Ticagrelor_after_p2	Ticagrelor_after_p3	Ticagrelor_after_p4	Ticagrelor_after_p5	Ticagrelor_after_p6	Ticagrelor_after_p7	Ticagrelor_after_p8	Ticagrelor_after_p9	Ticagrelor_after_p10	Ticagrelor_after_p11	Ticagrelor_after_p12	Ticagrelor_after_p13	Ticagrelor_after_p14	Ticagrelor+MTDP_after_p1	Ticagrelor+MTDP_after_p2	Ticagrelor+MTDP_after_p3	Ticagrelor+MTDP_after_p4	Ticagrelor+MTDP_after_p5	Ticagrelor+MTDP_after_p6	Ticagrelor+MTDP_after_p7	Ticagrelor+MTDP_after_p8	Ticagrelor+MTDP_after_p9	Ticagrelor+MTDP_after_p10	Ticagrelor+MTDP_after_p11	Ticagrelor+MTDP_after_p12	Ticagrelor+MTDP_after_p13	Ticagrelor+MTDP_after_p14	FDR	P value	Log2(Ticagrelor_after)	Log2(Ticagrelor+MTDP_after)	Log2FC	VIP
Cardiopetalidine	363.241	7.936	5232.03	7149.71	6052.39	6012.19	5332.07	6552.81	5995.27	6686.87	6442.38	6003.22	6370.35	3909.99	6358.93	6287.87	5216.19	5729	7163.94	7285.11	6118.78	6521.22	6367.23	6769.37	6506.35	9892.9	6022.73	5846.6	5357.67	6166.46	0.847193	0.427387	12.5441	12.6477	0.10368	1.04797
[SThydroxy_ox]7alpha_12alpha-Dihydroxy-3-oxochol-4-en-24-oicAcid	404.256	6.656	27945.6	30373.4	31996.4	37580.1	34367.8	31482.5	31485.1	33454.3	36192.7	37120.7	28951	25716	39774.8	32707.8	24786.1	25473.5	29788.9	31225.7	31401.8	29373.6	31718.1	30683.5	33377.8	32012.7	36007.5	35582	34322.2	34359.9	0.8207	0.35189	14.9914	14.9321	-0.0593176	0.796727
4-[4-(4-Chlorophenyl)-4-hydroxy-1-oxido-1-piperidinyl]-N,N-dimethyl-2,2-diphenylbutanamide	492.218	5.458	91229.5	64825.4	44892.4	80088.7	46867	44506.4	4.09123e+06	6.89263e+06	43942.9	45441.7	42157.2	42729.6	714877	587562	170451	196264	44680	44384.1	47963.7	61390.3	76988	97948	83369.3	64345	45617.3	43607.1	64046.9	60949.9	0.997763	0.981969	17.1498	16.0847	-1.06503	1.11606
SULPIRIDE	341.141	2.094	48742.1	47520.6	57743.1	56576.3	50204	49230.8	50333.9	49029.2	49834.9	51589.8	47880.4	47367.6	52399.8	54305.6	48606.6	53437.4	52944.6	54234.6	50399.1	50315.6	53613.6	52100.8	48884.3	51351.4	1.12606e+06	3.54111e+06	50876.6	50326.3	0.573372	0.125092	15.633	16.4036	0.770568	1.01264
carbocromen	361.189	5.606	46831.6	45976.2	47038.7	47967.5	55004.6	52808.2	57832.4	54965.6	48504.7	49220.3	48303.9	49504.5	49038.8	52116.9	47147	48151.2	49004.3	49264	49037.1	68935.4	66596.3	49322.7	49769.4	48338.6	50847.9	52236.7	50904.7	50334.6	0.866413	0.482401	15.6168	15.6601	0.0433056	0.680495
6,6,7b-Trimethyl-2a-(palmitoyloxy)-2,2a,4a,5,6,7,7a,7b-octahydro-1H-cyclobuta[e]inden-2-yl 2,4-dihydroxy-6-methylbenzoate	610.421	6.719	79654.9	120958	94067.9	74888.3	73988.7	42218.6	45865.5	46373.4	37178	43177.8	58668.6	99355.1	81096.3	56724.4	58605.4	105902	30067.3	57227.9	81971.1	102969	111303	113787	61635.9	91218.8	54087.4	43250.3	64892.8	29390.1	0.927878	0.667331	15.9661	16.0062	0.0400693	0.233826
Torasemide	348.125	4.666	58980.6	72122.4	58779.1	57406.2	61598.3	61392.1	59439.2	57368.6	57861.1	56937.3	56824.6	58247.1	60123.8	59916.7	59658.4	61505.6	58652.9	58023.4	59783	62668.4	59354.9	60418.7	57672.7	71380.4	57101.9	58626	61262	57996.7	0.866413	0.482401	15.865	15.8775	0.0125855	0.240472
SenecionineN-oxide	351.169	4.893	58567.4	60530	60634.5	61998.6	154968	158067	60891.3	64319	59387	58423.9	59887.9	59694.9	59533	60963.8	58295.4	58753.9	58948.1	58966.5	62253.8	555074	422230	59983.3	60781.6	60706.4	149088	217661	60846.9	56536.6	0.986767	0.910026	16.0782	16.5225	0.444319	1.10705
SR-49498	446.243	4.496	57136.3	59949.6	58033.4	60510.5	57848.8	57662.5	1.44867e+06	1.53635e+06	56468.6	57295.3	57942.9	55335.6	59461.4	55514.9	60560	58757.1	55880.7	56903	57796.6	56388.7	59082.3	59161.7	58503.5	57963.8	57871.6	59215.5	58934.5	56593.8	0.997763	0.981969	16.4875	15.8263	-0.661258	1.05731
Sobuzoxane	514.227	5.689	58366.2	58260	56522.6	58759.6	60872.4	57487.5	55864.6	59992.8	59591.8	62408.6	59836.8	60506.2	84967.7	61605.6	58323.2	57277.2	62460.7	62332.3	58617.8	57694.9	58478.5	57724.6	64809.8	61908.2	70199.7	67811.4	660034	588271	0.688708	0.209978	15.8907	16.3823	0.491575	0.982764
ezetimibe	409.149	4.971	59358.6	58858.4	59680.1	59247.3	63910.1	62966.6	66376.5	67195	58353	60484.1	59598.3	58679.8	60764.7	59747.8	57832	62171.9	60586.1	66490.1	60993.3	59717	60393.2	167292	60760.7	57964.2	59267.2	59991.2	60659.9	59722.3	0.927878	0.667331	15.8971	15.9888	0.0916466	0.811086
1,25-dihydroxyvitamin D3-26,23-lactone	444.287	5.684	95355.1	94814.9	57425.7	59823.5	61974.5	58528.3	56876.1	61079	60469.9	63538.5	3.86752e+06	3.99189e+06	61696.3	62721	59379.1	58314.2	63591.6	63460.9	59679.1	58739.5	59537.3	58045.1	2.72757e+06	2.67605e+06	71470.7	69039.2	60387.7	60190.8	0.9185	0.634669	16.8359	16.6916	-0.144235	0.331579
DIHYDROSAMIDIN	388.152	4.443	68320.5	70106.6	116459	95130.6	62832.8	61817.9	652768	659814	57875	59774.9	60708.3	87861.3	62080.3	63094.6	59540	62498	58390.5	59236.2	61248.6	75469.6	62291.7	64395.3	61012.4	79448.5	58528.9	60323.9	60615.7	59618.2	0.36187	0.0273955	16.5639	15.9379	-0.625994	1.1719
Asebotoxin II	408.252	4.784	59283.4	58087.4	59035.5	60712.5	114760	55330	100177	106094	71280.3	95402.1	86284.2	115366	60210.1	59649	73029.9	73909.1	53921.5	53687.2	64996.1	57085.5	58798.5	61765.7	59099.3	56346.4	56365.5	54180	58970.4	56468.4	0.193714	0.00786587	16.2078	15.8629	-0.344846	1.99451
Quinoline-3-carboxamides	359.106	4.928	61216.6	59395.5	60711.9	60460.3	64119.6	63216.3	68889.9	70474.7	60405.7	61860.7	62141.7	62073.9	62028.6	59670.5	61810.3	62957.5	63632.3	66899	62985	64048.4	63147.2	62695.4	62671.1	60298.2	59640.4	62520.1	63006.1	62315.2	0.738799	0.26491	15.9326	15.9371	0.00449286	0.225233
Ceceline	304.121	3.884	47660.3	46626.9	46060.7	48029.7	49334.3	47060.7	45041.1	49734.5	48309.9	47752.4	48201.6	48595.1	49044.2	49490.3	47863.5	49740.4	44634.5	46221.3	220835	52015.6	49813.8	270876	45097.2	45970.2	47969.9	48155.5	999539	1.32024e+06	0.785249	0.306426	15.5479	16.5342	0.986314	1.17484
3'-Amino-3'-deoxy-AMP	346.08	3.276	65307.1	64645.9	75241.8	68362.2	69044.3	64850.6	64556.9	65404.9	66224.3	67034.5	67167.5	69554.5	71818.9	72357.1	67254.7	68677.4	61766.9	64705.4	63640.6	72446.7	73864.4	67809.7	67574.2	66977.5	94518.2	75862.1	68295.7	66181	0.927878	0.667331	16.0511	16.0867	0.0356392	0.64399
punaglandin 6	500.22	5.012	69757.4	72430.9	61440.4	62765	63533.4	62400	59891.7	61907	59753.1	61771.3	61193.6	60691.9	70214.4	69478.5	61936.5	62011.7	62865.5	67029	65015.6	61526	63874.5	63861.8	66204	65463.2	63033.2	65417.8	65416.7	67237.3	0.666517	0.193579	15.9648	15.9731	0.00829238	0.117117
Nebramycin IV	526.26	4.47	66668.8	67828.4	65983.4	67957.6	146742	65181.8	66018.4	91017.6	129526	115068	1.12031e+06	1.0088e+06	69142.4	69433.1	75035.6	67134.5	105489	89762.6	67200.9	85964.1	146046	66552	63926	127344	258527	227734	76382.7	65769	1	1	16.8408	16.5644	-0.276379	0.977313
Gliclazide	323.13	4.929	67230.9	65230.8	67182	66400.2	70419	87204.7	75658	77398.5	66340.2	67938.2	68246.9	70871.7	68122.6	65532.9	67882.8	69142.8	69883.9	73471.5	69173	70340.8	69351.1	69384.8	68828.2	66222.2	65499.8	68662.4	69196.1	68437.4	0.907463	0.602685	16.096	16.073	-0.0229904	0.481196
Kievitonehydrate	374.136	4.009	77751	73386.5	3.95355e+06	4.26066e+06	71941.9	70974.3	139779	122965	66110	67376.2	67625.8	69919	66862.7	67973.1	69143.1	70736.9	63338.8	66061.9	67581.6	68132.5	100376	66900.5	69047	68459.3	87242.6	84105	70418.3	68847.4	0.729858	0.24563	17.0622	16.1415	-0.920681	1.12836
Valsartan	435.227	4.891	67025.1	69271	69390.7	70951.7	8.65998e+07	8.25037e+07	75767.6	75685.2	67963	66860.8	68536.2	68315.3	68130.1	69767.5	66713.7	67238.5	67460.7	69471.6	71243.8	1.60501e+08	1.54467e+08	68645.4	69559	69473	7.96846e+07	8.58669e+07	69633.7	64700.9	0.953957	0.768812	17.5532	19.1199	1.56678	0.95873
Thiamindiphosphate	425.044	2.089	63771.5	61845.6	311401	222820	65337.8	64071.3	76355.6	66256.5	64857.5	67141.5	62407.4	62080.5	118854	70676	65313.9	69545.9	68904.7	70583.5	91824.1	65483.1	69775.2	67806.5	63620.4	66831.2	67325.1	65522.2	66213.2	65497.1	0.907463	0.602685	16.3521	16.0659	-0.286146	1.1151
GLIMEPIRIDE, CIS-	490.225	5.424	97167.3	77673.9	66025	63817.1	68268.9	65536.2	4.95679e+06	4.61409e+06	62712.1	66454.6	63738.4	63718.1	534736	552524	195016	263071	64662.2	66921.3	66193.3	65047.6	97405.8	66543	85939.5	68493	65854.4	66338.6	68460	66170.1	0.99239	0.945946	17.3717	16.3388	-1.0329	1.12969
Propapyriogenin A2	484.319	6.148	37054.9	36165.2	59874.5	38650.5	55648.5	52344.9	124575	36928.5	44038.7	46192	1.47982e+06	1.30808e+06	39829	40812.2	38675.2	35945.2	37759.1	41111	36162.3	37320.7	56225.3	39718.5	363316	371474	67298.1	68815.8	36541.8	38513	0.847193	0.427387	16.2359	15.8403	-0.395642	0.908025
(2R,3R,4R,5R,6R)-2-{[(2S,3R,4S,5S)-2,5-Bis(chloromethyl)-3,4-dihydroxytetrahydro-2-furanyl]methyl}-5-chloro-6-(hydroxymethyl)tetrahydro-2H-pyran-3,4-diol (non-preferred name)	394.036	3.798	285592	266152	67604.2	69171	70428.1	66094	63429.1	65873.5	66738	65235.6	67069.6	67644	71739.5	71297.9	69701.9	72738.3	60885.2	64249.5	70475.6	73149.8	75709.9	70485.9	443615	391531	71620.2	72645.8	66900.4	65909	0.70426	0.227321	16.3354	16.4524	0.117017	0.42813
4-Hydroxy Valsartan	451.222	4.02	88429.2	81486.1	69912.6	72789.4	3.8888e+06	3.81119e+06	70026.2	68878.4	69174.4	70613.8	69836.6	71220.2	69048.5	70195.2	72078.1	72764.6	65911.5	68478.4	69790.9	4.08344e+06	4.68381e+06	69087.5	70636.6	70545.5	2.1937e+06	1.83647e+06	72720.4	70296.9	0.94273	0.73446	16.9631	17.6419	0.678814	0.527431
O-Demethylpuromycin	457.209	4.891	69119.1	71435.3	71558.6	73168.4	4.3607e+06	3.56869e+06	78134.8	78049.8	70086.4	68949.7	70677.5	70449.7	70258.7	71947.3	68798	69339.2	69568.3	71642.1	73469.7	7.91727e+06	6.68827e+06	70790	71732.3	71643.5	3.60258e+06	3.46918e+06	71809.3	66722.4	0.953957	0.768812	16.9596	17.8682	0.908659	0.914135
D-Urobilin	588.295	3.669	466578	310087	63922.3	154701	1.34516e+06	1.37659e+06	114308	810872	1.1062e+06	1.21684e+06	201338	541683	83179.7	81579.5	1.05124e+06	943931	397659	298119	55524.7	817757	1.05907e+06	220591	2.99221e+06	1.82622e+06	61991.5	208569	337911	135576	0.961028	0.803613	18.3628	18.6517	0.288956	0.632831
sirodesmin H	454.139	4.412	147620	160189	76137.6	81639.1	68187.1	69468.5	57725	60264.5	64699.6	64945.1	65483.2	63375.9	71633.3	75623.2	60332.5	62507.9	1.63869e+06	1.61088e+06	70573.4	471013	486059	76184.3	3.30279e+06	3.48653e+06	56997.3	55130.9	66544.8	67545.6	0.8207	0.35189	16.2204	17.8671	1.64674	1.71088
Xanthommatin	423.072	3.446	69455.1	66459.2	69141.5	70353	5.12239e+06	5.54904e+06	59497.1	62815.1	61595.1	61537.9	63964.6	64668.7	66164.7	68259.4	62352.8	64835.7	2.76886e+06	2.27068e+06	66271.1	66165.3	67785.3	65541.3	63725.8	62877.5	762911	797004	64725.2	63958.6	0.96881	0.83879	16.9009	17.2499	0.348993	0.296371
Rhizocticin A	351.132	4.423	137370	122614	84385.7	86632	72172.1	74459.4	65942.9	67735.8	66462.9	67598.7	69225.9	70282.8	77532.4	74392.6	70361.1	70057.6	62579.2	63233.4	78724.7	65811.7	70073.7	77391.7	70071.2	71645.4	66471.6	64136.3	71235.4	71517.8	0.507818	0.0849275	16.2706	16.082	-0.188614	1.54694
Baicalin;7-D-Glucuronicacid-5_6-dihydroxyflavone	446.085	3.663	60210.7	59762.3	69978.2	69783.4	67372.6	65666.7	63745.1	65786.6	70393.7	63609.1	4.35967e+06	3.76981e+06	91060.1	89308.3	59403.3	65229	63284.6	66526.4	60864	70588.6	73019.1	63607.8	68473.6	68907.8	65023.5	62521	73716.2	78922.5	0.806677	0.328667	16.9158	16.0307	-0.885066	1.17198
Quercetin3-sulfate	381.999	3.521	74019	71283.5	72720.5	76203	77494.3	70725.8	68160.7	68382.9	71690.9	70449.3	225606	125884	83669.3	80530.5	71702.3	78417.8	64805.4	69790.9	72376.3	83813.1	83157.7	79479.7	130712	115580	78279.6	84985.8	78112.7	75584.8	0.760295	0.285176	16.3388	16.3206	-0.0182005	0.298226
isorhamnetin 3-glucoside	478.111	3.406	65248.3	64338.3	117462	166171	60403.7	58324.8	57541.5	57010	57599.4	66900.5	61907	59621.5	64605.7	64090	57264.8	61696.4	54403.6	83286.7	66336	62683.5	94428.7	63750	59744.3	95370.1	64590.4	66851.2	74221	56286.9	0.953957	0.768812	16.0749	16.0437	-0.0312345	0.360042
Malathion	330.037	4.809	71906.6	69765.6	67839.4	69431	69846.4	70077.5	118069	128114	71796	72337	90143	116979	69354.4	71206	82150.1	85130.3	68398.1	70130.8	204471	70653.1	68815	293519	4.00512e+06	3.80189e+06	67460.6	65861.5	70992.2	71208.4	0.96881	0.83879	16.2952	17.2087	0.913478	1.21459
Panipenem	339.125	3.2905	70145.7	67762	76968.2	75933.1	80986.7	70620.1	70102.3	72774.7	69436.5	69506.5	1.61799e+06	1.61457e+06	80635.6	79086.3	70172.6	73665.7	69016.1	71189.8	70032	73473.5	75479.6	72177.3	71716.2	72254.3	75539.6	75216.5	74786.6	75060.6	0.866413	0.482401	16.8028	16.1518	-0.650955	1.18316
Rosmarinine	353.184	3.718	70365	67194.8	72872.3	75183.3	74128.7	70744.6	70324.1	70627.8	78400.2	79904.1	69884	72349.9	81144.2	82211.6	72605.4	75570.1	67488.8	68742.3	71584	75946.3	77307.6	71049.7	100183	103926	78074.4	82573.5	75423.9	76954.2	0.738799	0.26491	16.1716	16.247	0.0753274	1.11178
Mitoxantrone	444.199	3.735	55222.4	53474.4	56449.5	58641.2	72662.1	73016.3	54848.5	74885.8	61863.1	135574	55445.3	56832.7	59906.5	61067.2	57056.1	56984	69131.7	51505.5	55149.4	131483	140974	55417.1	55943.7	58537.4	63559.3	64405.4	57701.6	132109	0.96881	0.83879	15.9723	16.0938	0.121586	0.558281
1alpha,5alpha-Epidithio-17a-oxa-D-homoandrostan-3,17-dione	366.131	3.907	68985	67066.2	66862.6	69084	73414.8	66166.4	66752.9	71536.2	69487.1	68685.1	67676	69897.3	70346.2	67495.5	70047.4	70846.2	64477.4	66482.9	82382.9	1.20487e+07	1.41012e+07	185997	64488.1	66127.5	70870.9	69264.9	96458	95594.1	0.638822	0.163552	16.0699	17.3284	1.25843	1.08051
2-Hydroxy-5-(3,5,6,7-tetrahydroxy-4-oxo-4H-chromen-2-yl)phenyl hydrogen sulfate	397.994	3.519	79173.4	76247.4	77784.4	81509.5	82890.7	75650.8	73152.4	73144.8	76683.1	75355.1	166751	127458	89495.7	86138.3	76695.4	83878.5	69318.1	74650.8	77416.3	89649.4	107734	85014.3	78410.5	77877	83730.6	90903.9	83552.2	80848.2	0.891118	0.540927	16.3925	16.3302	-0.0622814	0.63466
Benzyl(2R_3S)-2-methyl-3-hydroxybutanoate	208.109	4.254	109621	68408	67206.1	136926	66712.1	100042	80398.8	65421.5	64062.1	65265.8	105094	104088	99203.9	71413.8	124117	73651.6	139616	73697.7	78655.4	74842.7	115396	74833.1	1.03735e+06	1.07562e+06	70197.7	69909.2	122987	177060	0.388363	0.0443691	16.3474	17.0263	0.678896	1.26347
Miraxanthin-V	346.116	4.751	78199.3	81143	80513	80339.7	74768.9	73607.6	134571	131379	72261.6	73416.5	72872.2	72616.1	79052.5	78932.4	96639	97802.5	71353.3	75347.3	80269.2	75540.2	75997.7	81733.4	76294.2	76439.7	74845.5	73993.9	77091.6	77769.8	1	1	16.3355	16.2701	-0.0654742	0.584171
Crizotinib	449.118	3.41	318631	445774	48638.5	261629	239056	124893	39662	40496	40553	40770	44169.5	42417.6	46094.9	45727	40857.4	44019.2	281367	64977.4	47329.5	44136.4	44696.5	51081	135061	225419	46084.1	45069.7	42467.1	76763.5	0.953957	0.768812	16.3137	16.0187	-0.294983	0.859308
13,14-dihydro Prostaglandin F1?±	358.272	4.331	97811.6	100404	147020	86502.3	70709.6	175691	120686	127302	79458.8	83287.4	104340	79131.2	75954.7	70939.5	81961.5	85200.4	97957.7	150125	128129	68771.4	71009.1	81957.8	131244	79795.5	110615	218242	169096	100232	0.88327	0.511239	16.5732	16.6935	0.120354	0.661921
(2alpha,3xi,5alpha,7beta,9alpha,10beta,13alpha)-2,7-Dihydroxytaxa-4(20),11-diene-5,9,10,13-tetrayl tetraacetate	536.263	5.057	1.54044e+06	1.362e+06	101533	107411	50893.6	47590.4	46205.3	47218	47336.5	63436.6	53635.9	57466.4	122486	107341	46619.5	47270.6	69357.4	75800.7	382164	75246.4	54235.4	422970	49784.3	48825.6	44617.6	45147.2	65859.2	61835.4	0.847193	0.427387	16.6494	16.1785	-0.47094	1.00877
Masitinib	498.222	4.893	80187.5	81458.6	81599.3	83435	415998	363313	89098.2	89001.3	79920.5	78624.4	80594.5	80334.8	80116.9	82042.5	80125.2	79684.3	79563.2	81694.5	83778.5	743175	769624	80722.9	83111.8	81696.1	444529	451832	81885.1	79396.1	0.907463	0.57142	16.6462	17.1206	0.474416	1.05676
ProtoporphyrinogenIX	568.307	3.882	72308.1	71770.4	83296.2	97859.6	396518	457048	122516	198826	71881.5	218728	71720.3	72305.9	219220	95334.9	72026.6	149184	79514.7	82370.4	117111	202096	179765	192406	164525	153416	602755	589456	281941	340253	0.655183	0.178112	16.9662	17.4864	0.520225	0.94667
2-(3,4-Dihydroxyphenyl)-5-hydroxy-4-oxo-4H-chromen-7-yl hydrogen sulfate	366.004	3.5	66658.1	65191.6	65994.2	69690.6	68578.6	63347.2	70928.6	107092	77368	63231.2	66698.3	66283.9	70684.4	81548	64500.9	66935	89444.9	63826.5	65985.6	74036.6	74608.8	69795.9	503581	435014	70709.3	75237.3	67319.1	66691.7	0.806677	0.328667	16.1149	16.4948	0.379889	1.15373
4-(5,7-Dihydroxy-6,8-dimethyl-4-oxo-3,4-dihydro-2H-chromen-2-yl)phenyl hydrogen sulfate	380.056	2.564	77976.1	77045.8	75962.1	76415	72386.9	86205.2	80958.7	85773.7	113103	86961	101575	101087	81233.2	84293.4	83888.2	84074.7	86699.5	72325.6	81872.6	1.1341e+06	1.52358e+06	81875.2	74384.7	74955.9	117425	118747	77660.2	79365.3	0.953957	0.768812	16.3769	16.9395	0.562564	1.06572
2,6-Dimethoxy-4-[(1E)-3-oxo-3-(2,4,6-trihydroxyphenyl)-1-propen-1-yl]phenyl hydrogen sulfate	412.046	3.508	69384.3	66820.1	133693	89884.8	72642	63944.6	63892.8	66118.5	65073	66038.1	76810.2	67939.8	76640.3	70350.3	67212.7	68607	87272	85872.1	67844.5	75886.1	77950.7	74503.1	64762.3	68248.2	73378.1	79664.4	69000.8	68357.7	0.806677	0.328667	16.1638	16.1588	-0.00500333	0.20083
4-Hydroxy-8-(beta-D-talopyranosyloxy)-2-quinolinecarboxylic acid	367.09	3.403	1.31833e+06	1.54519e+06	76515.7	78793.9	67798	65464.5	64585.3	194061	64726.3	66541.8	69485.3	66920	72514.3	71935.5	66046.9	69248.9	61257.4	62337.5	74456.5	70356.9	71061.2	71553.9	67057.8	92253.6	72336.4	75034.7	66895.8	65243.8	0.825477	0.376095	16.8122	16.0956	-0.716563	1.28222
Leu-enkephalin	555.268	5.446	75139.1	76223.8	79676.1	81556.4	84305.9	85261	87629.2	91534.7	78297.4	85049.6	76994.2	75040.2	82853.3	84138	79118.4	78678	82049	102233	83944.4	89937.6	89273.1	83564.4	76981	76377.8	80463	81321.3	82918.6	81659.6	0.94273	0.73446	16.3154	16.3449	0.0294751	0.740097
2-[(2-{4-[(2,4-Dioxo-1,3-thiazolidin-5-yl)methyl]phenoxy}ethyl)amino]-3-pyridinyl hydrogen sulfate	439.051	3.052	83620.6	79429.3	79393.5	78041.3	85228.5	86757.1	80942	84939.1	83386.1	79828.3	79691	79487.2	101185	97565.8	85053.3	88389.7	7.76965e+06	6.00297e+06	79782.2	82478.5	81525	79597.3	78482.7	76383	84079.4	89900.7	90323.3	85972.4	0.825477	0.376095	16.3581	17.2554	0.897331	1.14322
Luciferylsulfate	487.121	4.2	88895.2	86673.6	84592.9	89932.9	105399	156599	1.7584e+06	1.86192e+06	82060.2	129785	86710.1	85561.8	151830	141489	84596.9	136650	83941	95200.8	89392	86356.1	84156.9	89378.6	84168.2	83038.7	86211.1	89405.2	89629.5	83384.5	0.387614	0.0394817	17.2575	16.4517	-0.805834	1.12506
γ-L-Glutamyl-(S)-2-carboxypropyl-L-cysteine	336.098	2.203	593065	510998	102043	94112	94581	87692.5	85781.4	116393	84590.6	88694.5	62167.5	62912.3	95564.6	91250.7	86576.3	90648.4	219628	156335	88774.8	122933	210320	90615.1	88659.8	87908.9	2.14086e+06	2.27545e+06	82761.4	87037	0.866413	0.482401	16.7971	17.3655	0.568383	0.942028
Caffeic acid 3-sulfate	259.999	2.833	85502.5	81280.4	88253.1	90012.7	91619.4	86488	84140	83273.3	88822	86732.5	84902.9	85832.1	125876	86524.4	83986.6	90986	81962.8	89376.3	86639.4	85473	96919.1	84786.5	85809.7	84261.3	90484	88160.8	86269	89002.5	0.99239	0.945946	16.4371	16.4147	-0.0223601	0.450447
Scopolin	356.111	3.416	78136.8	77047	81636.4	84067	82661.1	67784.6	66570	67969.8	68977	68429.6	74135.5	71195.1	77367.2	76749.7	68623.4	73883.3	106606	159002	79439.4	74080	75020.1	76342.5	149472	70132.1	77349	76992.1	138727	78701.2	0.622221	0.149881	16.1802	16.4425	0.262241	1.60121
CAPTOPRIL-L-CYSTEINE	336.082	2.484	227521	79382.5	117796	88581.4	222830	212161	315551	377407	76688	81444.5	780232	523275	79283.7	79607.5	157658	83691.2	161430	134644	117724	92858.7	103955	98851.3	633280	759032	189111	98334.2	362801	409741	0.891118	0.540927	17.3766	17.4713	0.0947026	0.105616
Avapro	428.232	4.31	99344.9	97208.4	88760.1	95395.3	79703.4	77597.7	6.80849e+07	6.83276e+07	86047.8	92611.4	87065.1	86325.3	81784.3	81605.3	89714.8	92265.4	72907	74969.3	90851.7	77782	79886.6	91080	88403.8	87439.5	95429	99495.4	97976.3	94874.6	0.953957	0.768812	17.7897	16.42	-1.36976	1.0591
miconazole	413.987	4.376	287122	301081	185474	223947	131470	93889.6	128431	99805.4	78912.6	214622	1.01426e+06	1.53705e+06	176478	105380	133867	106403	158695	71909.7	124639	113038	94890.9	204119	95529.7	165944	1.07843e+06	1.45264e+06	89718.2	90051.2	0.688708	0.209978	17.6645	17.3095	-0.355013	0.281973
Apixaban	459.193	5.583	74197.7	74372	87627.1	89900.9	89870	91368.5	110964	112866	85899.8	84721.2	77250	72450.6	91864.1	92763.2	81318.4	82642.3	84315	86199.3	88571.5	105837	102755	94317.8	76450.3	79238.5	88472.3	90981.1	90013.8	96523.3	0.953957	0.768812	16.4176	16.4374	0.0197742	0.221429
11-Deoxocucurbitacin I	500.314	5.711	100201	61940.8	61356.6	61098.3	63295.2	104912	58088.1	62380.6	62309.3	105342	473929	304462	107117	64057.6	60644.5	60053.9	64946.8	64813.2	190001	59991.2	108285	101200	364998	389206	72993.8	70510.5	63900.8	61473.4	0.961028	0.803613	16.5055	16.548	0.04258	0.0689341
Aucubin	346.126	2.2	919207	794360	115043	106102	106631	98865	158184	116419	95367.8	99994.6	73739.1	70927.6	107740	105856	97606.5	102197	639299	592622	100085	228674	154890	102160	99955.4	99108.9	2.96266e+06	3.26437e+06	93305.6	98125.9	0.94273	0.73446	17.0826	17.8149	0.732312	1.02498
7-Hydroxy-1-methyl-N-(9-methyl-9-azabicyclo[3.3.1]non-3-yl)-1H-indazole-3-carboxamide	328.189	4.803	233317	92238.5	92477.5	93904.9	5.23914e+06	5.50387e+06	156091	169371	133595	95632.2	119172	282434	148962	108041	113236	221281	90424.9	140754	105566	198816	90976	167060	102573	126975	89504.2	103738	93854.4	90467	0.522569	0.0938681	17.7946	16.8514	-0.943178	1.03383
Tos-Arg-CH2Cl	332.108	1.523	106289	101287	103973	105256	112702	105491	99474.8	99857.1	100089	99907.2	125783	125795	103157	104028	105447	104053	122315	128565	94130.2	105268	105528	107348	103463	104790	134404	128804	101550	105081	0.655183	0.178112	16.6982	16.7493	0.0511018	0.824359
3alpha-Hydroxyglycyrrhetinate	470.339	6.8225	181198	55328.6	756966	749572	34178.2	118686	136461	133719	68085.9	41565.1	54754.5	46457.4	49038.4	57169.7	66075.7	76278.3	82693	61167.1	111776	714725	667626	71809	48841.2	55870.7	47024.5	71144.2	61533.7	46459.7	0.99239	0.945946	16.5929	16.4688	-0.124111	0.218183
(2R)-1-[(Hydroxy{[(2R,3R,5S,6R)-2,3,4,5,6-pentahydroxycyclohexyl]oxy}phosphoryl)oxy]-3-(palmitoyloxy)-2-propanyl stearate	838.559	4.773	61884.9	61893.5	100812	142644	58231.6	57758	1.85878e+06	2.42114e+06	57452	59483.6	57485.9	57810.1	218444	297917	476262	622685	56287.7	57603.5	94648.8	59590.6	61378.8	112061	61692.8	58819	59042.6	55341.2	60222.9	61349.5	0.88327	0.511239	17.0343	16.423	-0.611339	0.877551
Mafodotin	924.557	3.077	160949	272311	164579	98396	50569.7	52449.9	58181.4	76177	306108	153377	86974.5	53850.2	167056	122026	249098	103753	145914	81651.5	195079	381331	121626	631809	235308	266158	85706.3	61248.6	230267	154907	0.573372	0.113919	16.7456	17.3962	0.650592	1.27573
xestospongic acid	348.072	2.606	90282.5	99532.2	101984	115476	114682	85010.6	96072.4	100024	103322	105662	67095.5	85832	102293	175806	92273.6	76723.5	102669	112425	237303	230108	110820	168500	129787	123178	121540	139011	138427	94869.3	0.36187	0.0273955	16.6214	16.9586	0.337187	1.52342
EUGENYL GLUCOSIDE	326.136	3.902	89338.2	86853.3	86589.7	89466.3	95075	87661.4	86447.5	92642.1	89988.4	88949.8	89786.6	90519.7	91356.2	87409.3	90714.1	92652.9	83500.6	86097.8	115960	96249.4	92789.8	240873	84003.9	85637.7	91780.4	89700.7	138260	149530	0.666517	0.193579	16.448	16.6728	0.224747	1.32558
5-Hydroxy-6-methoxyindoleglucuronide	339.096	2.21	110162	96378.3	154467	109904	110452	102408	98156.2	106690	98785.1	103578	122317	100028	110113	106563	101104	105859	110280	121335	3.73632e+06	105099	99016.4	3.61772e+06	103537	102660	82637.9	108939	92265.2	101642	0.961028	0.803613	16.7274	17.3825	0.655065	1.12409
Renardine	365.184	5.503	78588.8	77008.4	93619.7	97070.6	98708.6	90204.8	90642.9	94411.3	102255	115858	78972.7	76821.3	94304.9	91545.8	74755.3	77430.2	76591.7	81203	83901.4	74199.1	76284	78679.2	83155.6	81155.5	106027	106091	106268	111413	0.738799	0.26491	16.4708	16.3919	-0.0789251	0.800553
trans-isoeugenol-O-glucuronide	340.116	3.842	78109.9	75563.1	77989.9	78845.7	113032	75375.2	72748.2	76198.2	77159	74432.8	74614	81014.6	78504.6	79452.7	80614.9	82985.4	119596	72998.7	112356	79665.3	82202.8	87177.1	651812	611014	76357.9	78357	327914	360141	0.144504	0.0024863	16.2702	17.0896	0.819418	1.61103
(2R,2'R,3R,4'R,4a'R,5S,5'S,6'R,8a'S)-5'-(Carboxymethyl)-5'-formyl-5-(3-furyl)-2,4',6'-trihydroxy-2',8a'-bis(hydroxymethyl)octahydro-2'H-spiro[furan-3,1'-naphthalene]-4a'(5'H)-carboxylic acid	498.174	3.899	90410.5	87895.8	87629	90540.2	153577	149351	87485.2	93754.1	91068.5	90017.5	103721	91606.2	92452.7	88458.5	90226.9	93765	84502.9	87131.3	117352	98054	93903.6	243764	85012.2	86658	92882.1	90777.4	128678	135340	0.953957	0.768812	16.5808	16.6688	0.0880032	0.639786
4-Hydroxyphenylacetylglutamicacid	281.09	4.171	111879	112727	111975	115520	88270.5	87619.4	88593.8	91721.9	103122	103023	99971.9	96696.7	111702	113689	99646.1	107493	97970.7	100724	111801	98105.8	97241.5	120773	106189	99567.4	105990	111687	100479	98044.7	0.997763	0.981969	16.6396	16.663	0.023442	0.28151
n-Propyl GalIate	212.068	2.344	141451	110702	1.32528e+06	1.46634e+06	117529	115860	80775.7	111100	92955.4	191207	339375	308847	167595	292968	81919.3	88425	156758	159418	76295.5	93169.4	166619	79602.3	206358	284825	115849	134568	85418.2	87064.4	0.410601	0.0497355	17.6849	16.8625	-0.822435	1.32622
prostaglandin G2 2-glyceryl ester	442.256	4.535	145648	117018	70410	68796.7	122063	127936	65815.8	67375.7	66694.3	69040.6	68506.7	66975.3	110317	169745	96229.2	72563.1	245367	399080	71036.3	169186	101617	69970.7	100503	98358.3	198278	229092	71255.8	67491.1	0.507818	0.0849275	16.4565	16.8709	0.414414	1.35652
4-Hydroxy-5-[3-(sulfooxy)phenyl]pentanoic acid	290.046	2.409	180927	150216	109012	115389	142294	105375	111736	100486	122798	120811	91852	109881	106805	111854	124071	103377	114765	130290	114632	135210	113268	133137	194426	141136	141357	127992	134536	106859	0.573372	0.125092	16.8499	16.9668	0.116848	0.839973
Epinephrine(OrL-Adrenaline)	183.089	2.979	74803.4	69572.1	468313	488709	166771	84973.5	85180	169489	83502.7	84590.1	101757	115730	585499	531190	95333.9	87660.3	408166	474298	901056	88778.5	96824.1	1.0429e+06	117422	78897.2	304989	346872	185400	99048.7	0.8207	0.35189	17.2739	17.6469	0.372962	0.74181
cilengitide	588.303	2.276	146096	136926	126095	117791	148388	133190	90770.4	91735.7	112069	114144	108665	150818	104418	104125	1.68424e+06	1.67228e+06	184190	207112	95037.8	88339.5	92746.1	84662.4	151956	143401	90102.6	96648.3	91734.3	88853.6	0.927878	0.667331	16.8581	17.3309	0.472788	1.21855
1,2,5,6-DIBENZOFLUORENE	266.108	2.378	80901.2	82139.1	86178.7	146297	82818.8	103581	103326	100090	83138.5	86428.8	128339	527506	74693.2	162732	85392.4	1.56567e+06	80651	83895.8	95808.7	149676	88286	94092.9	91834.1	85372.6	95359.3	104754	84243.5	252025	0.953957	0.768812	16.7622	16.907	0.144826	0.578137
Sulfurol propionate	199.067	2.488	2.00042e+06	1.70423e+06	407895	390669	103907	123785	119950	275034	422843	273145	108764	95758.2	319304	261595	105149	91940.3	225456	329347	304816	90917.8	259892	390736	101170	256727	4.05785e+06	3.5989e+06	191836	224865	0.88327	0.511239	18.1199	18.1565	0.0366497	0.470063
Buclizine	432.235	3.69	63916.3	103187	90862.7	79540.1	100090	65383.6	191166	68152.5	64033.2	66475.7	62992.6	62038.9	252929	134803	64916.8	69075	64318	70014	64369.1	705579	676102	96252.3	159224	123808	639179	649035	108535	78971.8	0.573372	0.125092	16.4584	17.2317	0.773263	1.4928
3,5,7-Trihydroxy-2',2'-dimethyl-4-oxo-3',4'-dihydro-2'H,4H-2,6'-bichromen-3'-yl hydrogen sulfate	450.062	4.129	141330	135084	147818	141716	95400	86860.3	88074.4	89402.3	111807	119642	104208	101195	129054	121632	120901	115831	98424.5	93475.2	139072	450739	441018	152602	115919	153499	124267	123209	102321	107995	0.70426	0.227321	16.7904	17.1349	0.34455	1.14865
Lamiide	422.144	2.597	1.24395e+06	1.14519e+06	123745	130521	134547	104161	184581	87745.6	257740	350390	89233.5	301538	301581	156867	116577	150839	916667	556526	162191	165334	182187	165331	193091	164767	137213	114175	122339	145643	0.983996	0.874287	17.7435	17.5133	-0.230133	0.747642
Decursin	328.131	4.87	69029.6	124197	5.54801e+06	4.89166e+06	73207.5	122462	96539.6	100214	1.14835e+06	761044	74723.6	76907.2	69304.1	68140.3	75105.8	73373.7	65062.4	68388.6	479188	108707	73444.8	532010	72731.1	71688.3	69513	70421.9	68481.9	84363.5	0.522569	0.0938681	17.7201	16.578	-1.14207	1.24095
O-Sinapoylglucarolactone	384.105	2.598	111149	114416	130546	143142	134408	106132	96330.1	87698.1	124199	123901	89185.2	96672.8	136740	135350	116514	104274	112325	134995	144592	2.13122e+06	2.19493e+06	175188	129198	164677	137138	114596	122273	109474	0.459932	0.0620417	16.8106	17.5564	0.745729	1.12215
Quillaic Acid	486.335	6.07733	83969	71145.2	121731	83952.1	99597.9	74050.1	102643	124668	68912.5	74200.7	1.62704e+06	1.40272e+06	102599	87918.8	59918.9	66859	63086.6	66700.4	97561.5	949944	847535	90119	671542	629763	136645	127011	425225	481220	0.907463	0.602685	17.0327	17.6189	0.586208	0.121585
16-Acetoxy-17-methoxy-17-oxokauran-18-oic acid	406.236	4.378	379300	397741	113576	112189	126173	124032	92955.1	100753	104247	107111	104863	100905	132708	139212	102801	105027	85339.6	88980.9	147468	95937.4	98515.3	147449	99702.1	95136.7	81928.6	82522.2	167645	145069	0.507818	0.0849275	17.0341	16.7092	-0.324897	1.27602
Epithienamycin B	312.078	2.331	157513	141248	141951	138750	139132	144152	112887	157883	120505	119143	7.5191e+06	7.65677e+06	119207	110679	94894.7	102110	4.30542e+06	5.05871e+06	85760.9	90493.8	88341	92821.5	145918	142356	95941.5	96199.2	93825	101293	0.223218	0.0106002	17.8512	17.4137	-0.437524	0.43134
Phytolaccoside B	664.383	4.508	127706	129189	125059	130397	128808	124260	126517	125616	121687	123469	124902	121727	128137	123209	130504	132298	1.10026e+06	1.2188e+06	6.51407e+06	2.98085e+06	3.28691e+06	5.5904e+06	6.77025e+06	5.18786e+06	129038	127607	129914	124965	0.0164617	4.53e-05	16.94	19.6681	2.72809	2.20199
2,4,5-Trichlorophenoxyacetic acid	253.93	4.771	1.01611e+06	977568	68536.2	68388.7	84219.6	62325.7	114553	119509	61995.5	64187.6	62032	62381.8	144749	156830	92797.5	83253.8	64227.7	62158.9	73213.9	670047	765169	69575.1	66571.6	63470.6	63711.8	62963.2	180710	113641	0.997763	0.981969	16.8631	16.7159	-0.147172	0.458327
3-{(E)-2-[3,5-Dihydroxy-4-(3-methyl-2-buten-1-yl)phenyl]vinyl}-2,6-dihydroxyphenyl hydrogen sulfate	408.089	1.039	143150	131232	115407	131116	142435	122174	121688	157267	132753	173571	107322	132178	115333	124472	1.99637e+06	3.27619e+06	129529	145349	111002	139839	123242	137913	118697	127368	157191	127132	130613	122508	0.907463	0.602685	17.0006	17.6053	0.604697	1.17579
Ouabain	584.283	4.237	80038.3	85219.2	270465	251535	106360	73214.7	75386.8	74813.1	72172.8	73945.2	74523.1	89059.2	81952.8	116788	77536.1	82907.2	70660.9	70656.7	81462.7	81363	247732	84237.1	76774.4	94880.8	82183.4	81476.5	78189	81768.4	0.961028	0.803613	16.5715	16.4059	-0.165661	0.598872
N-Acetylvanilalanine	253.095	2.373	73435.5	130153	274381	160825	311350	243532	253122	252967	183654	189008	245645	239029	64341.3	66379	193592	183396	206458	219832	81495.6	461542	411447	136748	261519	238168	172031	196285	243974	271486	0.88327	0.511239	17.381	17.7193	0.338297	0.945831
Pagoclone	407.14	1.13	153853	256704	2.34441e+06	1.74028e+06	1.9568e+06	152568	410117	147429	151325	147497	5.05124e+06	4.49846e+06	1.44383e+06	157388	210483	352379	264161	2.91707e+06	359480	347719	219124	2.43824e+06	3.86302e+06	3.13769e+06	1.00625e+07	1.38741e+07	370587	159791	0.638822	0.163552	19.1071	19.8325	0.72543	0.953617
(2S)-2-{[1-(R)-Carboxyethyl]amino}pentanoate	189.099	3.911	193466	169208	86245.5	116473	164009	197760	83355.2	157474	112022	148458	346390	230386	316908	217116	476223	546440	220003	193559	71201.6	243340	264692	167020	121999	92065.5	128428	132724	87582.1	79399.9	0.986767	0.910026	17.3468	17.3341	-0.0127161	0.467053
Arbekacin	552.312	4.86125	129725	126937	84441.2	90203.2	90582.9	84705	84328.4	110081	75976.8	134418	85088.1	73618	130745	123333	95911.8	102025	86197.7	126277	85858.4	326724	374623	89487.7	258047	248744	560578	603726	150132	145595	0.188426	0.00674339	16.6012	17.4822	0.880962	1.90889
3,7-Dihydroxy-2-(4-hydroxy-3,5-dimethoxyphenyl)-5-chromanesulfinic acid	382.074	1.006	161018	163829	184856	278967	248926	173470	178133	156698	224252	198814	138726	172594	172687	174735	8.80631e+06	7.50676e+06	164802	314357	159875	206676	153486	277789	148910	200986	276855	176143	211463	189759	0.666517	0.193579	17.493	18.3776	0.88467	1.2458
Omarigliptin	398.121	2.658	167265	156828	148961	138553	145942	147678	105458	116537	133171	139590	105484	109196	153027	146377	120443	132837	161605	155731	157614	1.17705e+06	1.10771e+06	154378	175377	174128	142751	170146	127889	143290	0.36187	0.0273955	17.0456	17.6156	0.569988	1.17129
NP-005709	430.09	2.722	65065	64277.5	325708	307637	254260	212233	224130	83790.9	272940	249918	120058	105894	66895.6	118235	68735.1	69404.7	300879	288726	637267	68177.4	68735.2	664804	1.49653e+06	1.41149e+06	309192	418659	304872	264080	0.388363	0.0443691	17.1944	18.0945	0.900161	1.66252
Etoglucid	262.141	2.467	286344	156928	198966	154592	158708	149131	191970	194228	142466	174257	118290	157336	150535	146744	144074	145464	159375	167086	161352	2.62199e+06	2.70152e+06	164179	200543	187713	167755	186098	151626	180313	0.70426	0.227321	17.3441	17.9211	0.577022	1.06299
N-[(4-Methoxy-1-benzofuran-5-yl)carbonyl]glycine	249.063	2.074	119692	103161	109391	79106.9	141085	148546	69556	74611.9	155696	158985	67048.4	67370.1	71883	85720.7	70171.1	93901.6	240820	199488	121830	1.43957e+06	1.38278e+06	129018	68674.4	71801.3	71423.6	70394.9	289788	421931	0.70426	0.227321	16.5867	17.4348	0.848041	1.29005
(2S)-1-Hydroxy-3-(phosphonooxy)-2-propanyl D-alanyl-D-alaninate	314.086	1.03	226165	152631	138230	185218	177866	153532	157080	146467	173072	221030	162404	153732	286629	210065	9.34351e+06	1.32175e+07	252816	191084	215882	168251	164006	194849	138053	162479	203481	148837	169028	161790	0.825477	0.376095	17.4411	18.2966	0.855441	1.20307
4-Acetamido-3-hydroxyphenyl hydrogen sulfate	247.015	1.357	167169	162213	153240	163691	178161	162924	171519	155603	167513	170542	1.76836e+07	2.18332e+07	159884	168579	203681	185548	2.08439e+07	2.1475e+07	169340	189558	170160	162891	163539	206498	197086	174380	166424	163577	0.522569	0.0938681	18.3169	18.4313	0.114433	0.0471012
NORVERAPAMIL	440.269	7.015	444963	535099	87067.6	101201	132397	114129	81178.7	69918.9	460545	388893	176275	24712.9	205688	165660	28320.7	29041.3	49371.9	32271.3	38297.1	316334	308312	27820.1	1.36256e+06	1.19774e+06	1.25144e+06	1.36381e+06	29404.7	30313.9	0.891118	0.540927	17.2455	16.9724	-0.273048	1.04794
Camazepam	371.103	2.799	92413.5	131662	89226.4	107971	93836.8	88572.1	83139.5	85385.7	90971.7	87297.5	185640	86655.2	312627	338515	86480.1	93188	264063	209047	174176	87677.7	102720	138026	98883.1	85831.5	92673.9	88978.9	740322	478135	0.785249	0.306426	16.84	17.1738	0.333821	0.74394
Velloquercetin	368.089	1.194	1.98088e+06	1.58436e+06	236000	161981	114757	1.27067e+06	467500	809724	507653	723732	838015	483059	620150	1.1828e+06	989463	2.13777e+06	820830	166048	1.84357e+06	465832	1.00376e+06	530499	699857	431411	494817	784848	471635	758842	0.983996	0.874287	19.1862	19.396	0.209784	0.139813
Thymidine	242.09	1.064	6.81099e+06	6.50678e+06	4.26763e+06	5.32417e+06	3.33494e+06	2.96665e+06	3.50926e+06	2.38676e+06	164067	153381	154549	174076	3.81535e+06	3.89334e+06	8.18303e+06	6.51563e+06	563562	186836	2.83207e+06	471514	172093	5.71887e+06	153816	168760	327325	221105	4.68247e+06	3.94435e+06	0.961028	0.803613	20.6253	19.7912	-0.834185	0.504984
GibberellinA51-catabolite	330.147	5.336	47193.6	47921.2	1.92652e+06	2.10383e+06	49404	49553.9	46286.3	49585.3	1.0051e+06	1.11162e+06	46665.7	46285.9	47749.4	48621.7	48717.1	48225.3	49514.5	74904.3	337639	46932.2	48711.2	271196	47604.4	47534.2	49358.5	55121.8	47669	81310	0.99239	0.945946	16.9561	16.0494	-0.906769	1.44405
Taurolithocholic acid 3-sulfate	563.259	4.142	212000	202632	419634	284612	236212	163968	792705	679363	170334	179468	156316	151796	246070	229493	374244	206911	504109	564930	1.18012e+06	498916	445983	1.53367e+06	173883	164253	186405	184818	153486	161997	0.88327	0.511239	17.9483	18.3506	0.402235	1.05793
Hydrocortisone caproate	460.28	4.847	148261	183907	101893	65232.9	104234	80757.5	285742	285808	156897	61464.3	74435.9	76474.9	168426	133054	126281	113264	104287	83959.5	193839	65717.4	61171.2	62484.7	433638	301106	57939.3	54752	62268.7	86860.5	0.785249	0.306426	16.8909	16.6418	-0.249137	0.134015
Etodolac	287.151	5.001	95630.8	65203.2	93724.4	90205.2	454664	658086	62394.2	63562.9	59683.7	57001.9	223330	185976	1.25234e+06	1.18542e+06	196687	290537	69386.1	74969	61869	283599	173751	63692.7	58420.4	57453.8	55780.1	56674	482250	481882	0.8207	0.35189	17.3495	16.8833	-0.466192	0.962667
N-(2_3-Dihydroxybenzoyl)-L-serine	241.058	2.11	103712	99651.9	223734	287674	168705	227080	218080	108500	105357	106174	95295.8	96332.9	156534	274986	118252	118389	487886	437644	118907	107080	131947	115070	590357	572383	106866	131954	104471	100042	0.836492	0.401263	17.1852	17.4304	0.245189	1.08611
Indomethacin acyl glucuronide	533.109	4.374	2.74954e+06	2.88396e+06	161853	456092	179805	177672	248121	228821	309928	363188	252247	293095	215594	278820	249940	276190	121614	216423	317763	182755	140391	292647	142082	207357	124649	118266	168901	169528	0.223218	0.0106002	18.4427	17.4951	-0.947587	1.42043
5(S)-HpEPE	334.212	5.857	191905	100467	57621.5	85181.6	132248	94720.8	206941	163286	326336	211737	286528	492417	133198	73376	111140	254061	86563.7	140289	61674.9	207987	143270	174128	260277	157319	143318	64430.9	285597	257360	0.99239	0.945946	17.2222	17.1991	-0.0231214	0.444317
N-Arachidonylglycine	361.262	6.652	137627	92598.9	87178.2	49299.2	446965	480577	280836	313578	444146	444965	136477	134635	63145	66789.4	39467.4	33417.2	114753	142278	206461	1.4844e+06	1.51286e+06	232194	997993	958758	54011.8	118127	107361	123473	0.986767	0.910026	17.3691	17.6236	0.254538	1.05522
1-Acetoxypinoresinol	416.147	3.296	86061.9	56460.4	396235	350109	60301.8	56639.1	283326	207949	376955	354617	58866.3	61273.4	113693	82842.2	59871.6	59981.4	90450.2	70119.9	212254	186535	210175	169024	548305	547155	287675	247222	180803	134731	0.85753	0.454438	17.0343	17.374	0.339752	0.452852
mersalylacid	468.072	3.44	80362.1	78739	4.08085e+06	4.07868e+06	2.50874e+06	2.17108e+06	3.30489e+06	2.95724e+06	71267.8	71537.3	74009.5	73929.1	79653.4	78978.7	5.40152e+06	5.99918e+06	70312.2	69471.4	2.39769e+06	77328.1	78430.1	2.34882e+06	138456	71900.3	81317.8	81209.1	1.26073e+06	1.54052e+06	0.99239	0.945946	18.5062	18.4697	-0.0365174	0.125851
2-(2,4-Dichlorophenyl)-1,3-di(1H-1,2,4-triazol-1-yl)-2-propanol	338.046	3.609	287667	273213	68100.6	65744.9	62645	60174.5	217832	206373	180492	176702	60155.8	60143.7	340361	349019	60083.3	63012.4	336878	353308	109893	1.50231e+06	1.40422e+06	98271.7	142033	73094.4	80277.3	81043.4	301148	308917	0.825477	0.376095	17.0634	17.5136	0.450162	0.963332
2'_4_4'_6'-Tetrahydroxychalcone4'-O-glucoside	434.121	3.546	268785	240456	1.3929e+06	1.20391e+06	117811	127568	188676	189900	149829	154374	68771	67314.3	276731	273883	65867.7	69084.4	112927	114929	117632	736765	710793	190667	548757	490439	82496	102316	256285	338847	0.942581	0.700611	17.719	17.5911	-0.127943	0.37049
2-Amino-6-[(2,5-dihydroxy-2-oxido-1,3,2-dioxaphosphinan-4-yl)(hydroxy)methyl]-4a,5,8,8a-tetrahydro-4(3H)-pteridinone	349.077	1.206	161678	166044	144453	139910	145347	155022	138313	154683	145423	149159	5.61499e+06	1.20152e+07	161679	150812	148085	182869	1.66794e+07	9.26373e+06	143891	172657	183241	140413	206316	172941	157805	180074	137100	156843	0.688708	0.209978	18.0262	18.215	0.188819	0.256252
Remoxipride	370.089	2.384	122947	120245	283545	228239	643739	458393	126246	107948	234017	214715	642534	797944	639539	667885	101925	106551	176546	134885	450364	326583	302179	462834	263032	261106	255479	192949	227884	282887	0.825477	0.376095	18.182	17.8114	-0.3706	1.2849
(5Z_9E_14Z)-(8xi_11xi_12S)-8_11_12-Trihydroxyicosa-5_9_14-trienoate	354.24	4.82867	186248	175694	88920.7	144757	509160	518320	182453	234081	137539	159128	234659	217814	165503	329760	110058	185062	258501	274381	160027	143885	167697	215413	1.98074e+06	1.75337e+06	177012	233700	206646	182293	0.94273	0.73446	17.6684	17.989	0.320558	0.999814
Nicardipine	479.206	4.763	151606	125339	462898	319021	220467	69502.6	231110	351041	190871	367432	309717	172216	170842	74530.5	167749	191256	292671	2.33206e+06	81211.6	344623	336405	193028	502453	524581	70671.5	77201.4	72097.9	141344	0.99239	0.945946	17.6111	17.7405	0.129391	0.865596
4-[7-(beta-D-Glucopyranuronosyloxy)-5-hydroxy-4-oxo-4H-chromen-3-yl]phenyl beta-D-glucopyranosiduronic acid	622.117	2.38	105723	87619.9	363832	316824	96923.8	104321	272489	90243.5	155475	101946	90420.1	88260.4	135810	151692	96581.9	93422	159672	149188	332738	89485.8	93162.7	411898	1.08963e+06	837861	265017	231070	314773	371730	0.476035	0.0766636	17.0462	17.8449	0.798656	1.54375
3,7-Dihydroxy-2-(3-methoxyphenyl)-5-chromanesulfinic acid	336.068	1.028	640184	123106	1.35029e+06	510672	143459	346965	353334	993334	167604	999875	232249	123994	1.01299e+06	889642	3.12154e+07	3.6693e+07	888968	150248	679856	263991	841728	140236	111348	127406	156164	585656	262656	957784	0.96881	0.83879	18.654	19.2255	0.571509	1.19158
(2S)-3-Hydroxy-1,2-propanediyl dibutanoate	232.131	4.594	88532.3	126520	296176	267753	213803	148206	763849	896539	62265.3	60721.8	92247.3	159600	74032	92793.6	124693	118029	356449	363146	515461	125988	162072	619542	278948	279276	172778	126584	126831	175366	0.638822	0.163552	17.29	17.7184	0.42836	0.234183
Palmitoylglucuronide	418.293	6.555	65327.2	42787.8	81520.6	47903.4	185498	139063	106632	69427.1	43942.8	39351.1	66622	71064.3	821570	731155	45217.1	50636.2	2.22998e+06	2.44915e+06	182999	174338	191020	161764	102558	67289.8	171347	172483	122234	111171	0.476035	0.0766636	16.6122	17.4481	0.835897	0.970744
Zizyphine A	611.367	4.07133	423690	392379	514374	575270	498834	432939	462487	721161	363608	333581	1.34833e+06	1.28218e+06	364264	344459	734472	822372	277276	551599	1.0028e+06	1.50402e+06	1.74809e+06	879704	2.12084e+06	2.05083e+06	550014	444827	231096	349285	0.573372	0.113919	18.9752	19.5199	0.544646	1.4568
Methylimidazoleacetaldehyde	124.064	9.196	593731	147246	918538	650270	492685	723675	412914	605681	664330	179425	766846	1.09384e+06	220974	213851	860779	581829	727291	862045	356441	376858	1.00284e+06	514568	295167	545463	558384	397310	263897	544508	1	1	18.8264	18.9939	0.167445	0.180686
3,4-Dihydroxyphenylglycol O-sulfate	250.014	2.173	205487	217615	155871	131463	131079	351742	330266	334761	279224	297265	118984	110639	211251	214968	172925	261259	200665	144174	179708	117982	126465	236567	172641	186568	232670	125200	115608	206860	0.655183	0.178112	17.6454	17.3855	-0.259934	1.20116
p-Coumaroylquinicacid	338.1	3.679	141867	140468	164480	164022	158356	154346	149829	154628	154007	149510	139817	137700	214032	209915	144088	153317	148747	156367	143058	165915	171628	149507	177349	245082	152834	148022	183753	270490	0.836492	0.401263	17.2699	17.3653	0.0953422	0.78802
TOBORINONE	384.168	2.945	117611	126916	188455	214794	563828	334663	102307	95402.6	255460	273753	836975	1.4547e+06	399858	138860	138582	161411	180552	484315	309973	359846	327303	341996	498607	471392	3.13503e+06	3.20246e+06	306991	335070	0.573372	0.125092	17.9671	18.6913	0.724144	0.937818
Hexahydroxydiphenic acid	338.026	0.95	1.18531e+06	396344	1.2873e+06	285137	721007	1.72177e+06	765487	1.36386e+06	449843	1.61479e+06	463465	230504	328891	326412	406820	376172	1.79678e+06	293569	687694	416543	1.11429e+06	435108	378088	428540	335603	305920	340731	872032	0.836492	0.401263	19.2838	18.9216	-0.362172	0.898604
aleplasinin	425.199	3.335	61279.1	59463	69249.6	70166.8	87860.5	401907	184849	223197	385159	478652	72975.5	72607.7	64083.7	132498	1.6348e+06	1.783e+06	850837	575820	484566	1.851e+06	1725577	338233	69874	71324.3	126834	108212	86037.6	114118	0.283779	0.018554	16.9253	18.4369	1.51159	1.93368
Prinaberel	271.064	4.939	623906	636431	221649	150880	355663	364539	559810	517634	70996.9	61010.5	121138	119736	212581	280702	117133	97610.2	599061	576548	501380	183213	145811	464323	272582	210555	277946	308146	207753	242642	0.99239	0.945946	17.8606	17.9821	0.121577	0.0463956
(24S)-Cholest-5-ene-3beta_7alpha_24-triol	418.344	6.951	123392	167936	266272	286736	249213	279290	231142	274366	99314.9	84175.5	194772	185831	332750	322856	461908	516532	366914	399111	126702	115195	116937	173641	369746	354151	339888	395742	135083	104662	0.655183	0.178112	17.6432	17.8937	0.250407	1.27784
xy-2-methyltetrahydro-2H-pyran-3-yl]oxy}-4-hydroxy-2,4-dimethyltetrahydro-2H-pyran-3-yl propanoate	799.438	2.939	112373	106055	163701	166800	284101	236565	718222	678427	233096	228200	939131	949499	120940	177390	142807	117068	124631	130000	294248	344490	353389	308856	188204	188128	132316	124595	608229	675812	0.942581	0.700611	18.0417	17.7621	-0.279623	0.872999
tenivastatin	436.282	5.095	227030	203811	854167	929257	106348	205924	1.30001e+06	1.19605e+06	169935	155170	270131	220927	415950	352137	104055	102069	176965	236475	161653	263837	289159	160388	1.01715e+06	661761	354762	328839	109248	108718	0.688708	0.209978	18.3797	17.7756	-0.604117	0.98218
[FAdihydoxy(2:0/2:0)]6_9S-epoxy-11R_15S-dihydoxy-5Z_13E-prostadienoicacid	352.225	4.521	145538	134307	107498	144836	252546	308292	77579.5	70011	65213.4	66768.6	203338	83025.4	260929	212583	116840	115424	87216.9	123757	168138	198620	170817	69484.9	232631	215868	70429.3	65958.2	85437.8	81886.6	0.9185	0.634669	17.0178	16.8407	-0.177022	0.579197
Tentoxin	414.225	4.877	96315.8	61817.7	85477.9	82391.2	82265.5	65192.3	229887	164886	127416	59425.2	64288.8	64391.7	921502	1.23038e+06	87150.4	63223.8	1.62655e+06	1.50934e+06	90777.1	281871	321068	63469.2	62817.8	63459.3	63514.9	66637.5	84274.2	114058	0.997763	0.981969	16.9611	17.0981	0.136919	0.433147
Benznidazole	260.091	1.091	182045	327518	233070	180128	196457	297909	327560	260800	184383	175240	327359	198885	343896	181203	216489	241596	166257	257976	500390	2.18231e+06	3.20734e+06	312607	316991	317230	373975	293376	283832	175202	0.666517	0.193579	17.8471	18.5386	0.691562	1.18122
[FAhydroxy(20:3)]11_12-dihydroxy-5Z_8Z_14Z-eicosatrienoicacid	338.246	4.902	81091.5	110032	82519.3	84375.7	105265	259038	122865	83496.4	80821.5	131224	81503.1	81240.5	81020.2	292253	81028.6	80582.7	617769	501278	86025.1	354866	349558	107528	84048.8	85043.6	86468.4	124028	294767	319404	0.476035	0.0766636	16.719	17.3746	0.655615	1.51136
(2beta,3beta,5beta,20xi,22R)-2,3,14,20,22,25-Hexahydroxy-6-oxocholest-7-en-26-al	494.288	5.15	62624.6	65277.6	93669.2	84567.9	64533.7	126751	69050	72968.1	77798.7	76091.2	62688.2	62241.5	1.07087e+06	860995	665690	537190	427641	404188	1.3541e+06	90825.8	130257	1.58408e+06	79449.9	127024	115041	112807	98472.5	149784	0.114213	0.00172931	16.7173	17.9103	1.193	1.13732
Stercobilin	594.342	3.65	75007.9	74093.3	87175.9	113676	86247.3	77875.7	157537	84386.1	772852	791153	73680.3	74352.4	113439	111257	485219	564636	1.58923e+06	1.85409e+06	841863	3.06971e+06	3.52114e+06	1.24651e+06	85301.4	85842.4	101950	162650	97390.6	106308	0.188426	0.00674339	16.9223	18.7597	1.83733	1.79461
MFCD00055102	377.157	5.369	57016.9	55496.4	331625	312013	920157	871385	59491.6	60989.8	244971	251538	1.23779e+06	1.10336e+06	83449.1	166596	58024	58478.1	1.32855e+06	1.22037e+06	1.43051e+06	1.80524e+06	1.67586e+06	1.34028e+06	3.21315e+06	3.08121e+06	3.47183e+06	3.48094e+06	161770	434414	0.165762	0.00490555	17.8072	19.796	1.98879	2.29393
Convallatoxin	550.275	5.023	111399	90078.6	59444.8	62553.1	235596	279699	115804	82372.8	54821	58960.1	59108.1	61592.4	1.04708e+06	964765	57866.2	54046.9	259540	276826	70160.7	86318.8	104470	113448	525337	418866	279676	362698	149091	189457	0.806677	0.328667	16.9526	17.3232	0.370622	0.122824
(3aR,4S,6Z,10Z,11aR)-6,10-Bis(hydroxymethyl)-3-methylene-2-oxo-2,3,3a,4,5,8,9,11a-octahydrocyclodeca[b]furan-4-yl 2-methylpropanoate	350.172	3.868	91097	94365.7	129701	89207.4	145763	97041.2	93272.9	107876	119721	92124.8	88568	87060.7	110564	185425	120249	92602.5	1.49975e+06	1.67735e+06	365616	96867.2	91255.4	328676	89633.6	120906	203910	175280	2.67986e+06	2.9829e+06	0.228159	0.012248	16.7027	18.2622	1.55942	1.5964
Azilsartan	456.142	4.542	96009.1	87616.7	90235.4	91144.7	83700.5	83811.3	86072	82334.1	89265.3	86378.8	85033	84968	87776.7	82576.4	92829.9	92492.3	91535	86792.5	92013.9	89696.9	83866.6	91711.4	91014.2	92921.2	89300.6	84611.3	1.59818e+06	1.9673e+06	0.188426	0.00674339	16.4062	17.0698	0.66364	0.992343
5-[3-(Methylamino)propyl]-10,11-dihydro-5H-dibenzo[b,f]azepin-2-yl beta-D-glucopyranosiduronic acid	458.207	3.792	141910	71826.5	69236	72021.1	130199	66663.3	2.28475e+06	1.85116e+06	112031	252846	1.06235e+06	151860	74133.2	73018.8	170182	74494	338352	151102	181065	366164	174645	71234	283882	454169	73348.9	74399.3	85656.5	67499.8	0.9185	0.634669	17.4791	17.1643	-0.314826	0.983599
pantoprazole	383.075	3.6	79898.4	78273.7	332275	316332	68781.9	68193.2	296097	310033	234173	240816	67470.4	68150.7	430654	474116	67038.1	71014.4	75109.4	79519.5	72145.3	100430	101309	77032.4	5.40941e+06	5.01105e+06	4.23952e+07	3.00722e+07	407102	429806	0.88327	0.511239	17.3632	18.7423	1.3791	1.2391
Xanthosine	284.076	1.141	2.30308e+06	141849	2.4436e+06	1.49973e+06	1.50673e+06	1.92285e+06	1.78743e+06	2.27081e+06	1.75653e+06	2.10244e+06	1.55363e+06	1.34961e+06	2.17749e+06	1.99007e+06	1.62815e+06	1.88136e+06	2.2081e+06	1.17152e+06	1.68211e+06	1.83852e+06	2.26549e+06	906258	2.38603e+06	1.88495e+06	1.40514e+06	1.69827e+06	1.42028e+06	2.07766e+06	0.907463	0.602685	20.5661	20.6914	0.125283	0.0617066
Cilazapril	417.226	4.25	80934.1	75246.3	4.92492e+06	3.62349e+06	260285	201574	543392	237264	180727	107841	613038	410363	75973.2	103338	2.34253e+06	1.29943e+06	1.24971e+06	633435	226101	1.67893e+06	1.51551e+06	94224.5	1.56623e+06	688057	1.76476e+06	2.2169e+06	108155	88849.7	0.476035	0.0690475	18.1405	19.3914	1.25091	0.552306
nonadec-3-en-5-one	584.334	5.703	1.85421e+06	1.6675e+06	151161	147896	340037	278422	143300	211858	73652.7	76107.7	128470	77051.7	298566	290999	292610	298629	284368	377121	138562	231765	248333	141646	2.43531e+06	1.81329e+06	334703	278966	385887	521033	0.476035	0.0766636	17.7916	18.4944	0.702824	0.460103
Canthiumine	552.276	4.402	311265	316390	105879	103779	111457	109052	80250.8	81236.6	90119.6	93423.5	94943.6	90451.4	118984	112861	84861	90124.9	75437.4	81139	126444	84625.9	87769.3	126007	108935	84441.3	74574.6	116041	101482	104398	0.655183	0.178112	16.828	16.5312	-0.296812	1.29153
2'-Hydroxydaidzein	270.052	3.428	75713.3	76165.9	182755	125170	70856.4	69107.5	505771	522430	305124	236817	194541	158788	76482.5	75353.9	67838.6	73038.4	81577.3	85249	285576	72712.8	74109.6	268832	1.25419e+06	1.1992e+06	383983	427109	104755	118789	0.961028	0.803613	17.1653	17.4736	0.308336	0.935065
aerophobin 1	473.955	0.913	582371	257482	741608	795668	608207	245497	161243	253094	198727	292557	1.08851e+06	1.21108e+06	768405	363123	265348	320103	335481	475496	315251	158710	241010	524036	1.17201e+06	507393	189213	275303	164434	232318	0.655183	0.178112	18.7598	18.272	-0.487881	1.10708
AflatoxinB1	312.062	2.311	78927.2	79599.8	80414.5	79572	197527	185231	75650.6	75079.4	80353.6	155226	78445.8	79127.8	72456.3	71636.5	84999.6	81260.6	82336.4	132656	403066	202789	128556	345870	75806.4	76708.5	79541.1	77744.9	77640.5	79752.3	0.638822	0.163552	16.4972	16.7961	0.298902	0.990265
L-Tyrosinemethylester4-sulfate	275.046	2.108	165148	85246	191564	221396	391745	203721	712797	1.11037e+06	98316.8	119438	82520	86312.4	1.91701e+06	2.66378e+06	90720.5	237562	122156	317305	103186	171647	114646	133986	79251.1	85440.7	210864	239347	859262	1.04073e+06	0.907463	0.602685	18.0824	17.5212	-0.561243	1.00326
IOXYNIL	370.83	4.801	52244.6	52215.1	52408.8	53646	53959.3	53222.3	82229.1	91186.7	51069.6	53504.2	62323.3	61353.3	1.40748e+06	1.40169e+06	61989	65459.8	51528.7	78417.4	59204.2	51459.9	53162.5	56565.5	57199.6	56266.1	52302.4	50274.5	54719.6	51367	0.836492	0.401263	16.4986	15.7917	-0.70685	1.10484
Glaucarubin	496.231	4.195	302168	184401	885291	752315	725718	735044	297578	350045	342990	308541	97014.7	148394	125198	78591.5	824341	828230	793263	820489	927850	524403	533530	965393	514807	569286	478975	376845	595213	591412	0.154923	0.00351854	18.1496	19.2949	1.14527	2.26926
phe-asn	279.122	2.181	368934	274273	195487	314250	348335	511558	148236	109390	96960.5	102814	285371	271342	249786	175710	4.65271e+06	5.51846e+06	530875	393068	586696	274598	242422	315103	441129	441499	297415	425654	386870	498805	0.058486	0.000523275	17.7449	19.1003	1.3554	1.45034
N-{(2S,3R,4E)-3-Hydroxy-1-[(3-O-sulfo-beta-D-threo-hexopyranosyl)oxy]-4-octadecen-2-yl}docosanamide	863.617	6.738	120078	114468	98235.6	93335	1.7366e+06	1.81284e+06	96107.7	104798	105859	113600	103566	105602	1.62961e+07	1.3577e+07	115975	125896	104522	115929	111463	108319	103083	118571	94583.7	94133.4	116478	107692	98604.9	99623.1	0.866413	0.482401	18.2861	16.7181	-1.56807	1.20751
Staurosporine	466.2	4.265	290345	216781	520494	380809	84158.8	110759	203677	309953	216434	233223	85453.3	86543.8	639409	750843	321550	342276	168583	250729	912580	807911	824240	934697	193618	166945	162452	152557	92140.4	146168	0.907463	0.57142	17.8243	18.1413	0.316964	0.748427
saccharin	182.998	2.053	146449	90892.9	118604	103542	97921.6	90769.3	111857	198280	93307.5	247195	90625.3	91060.2	1.37824e+06	1.40297e+06	519608	121295	180052	1.14453e+06	3.62222e+06	2.30522e+06	3.14997e+06	2.85455e+06	92823.1	96400.2	449166	509642	96776.7	94981.5	0.388363	0.0443691	17.3391	18.8078	1.46872	1.56795
6'-[(Carboxymethyl)carbamoyl]-2',3',4,4',5,6-hexahydroxy-2-biphenylcarboxylic acid	395.049	0.828	301583	290496	432478	560483	586335	314488	257337	292106	269321	287210	1.32235e+06	2.00906e+06	338542	290307	315362	343998	335588	1.18267e+06	301885	257638	304212	898624	561252	1.08835e+06	4.99333e+06	3.25997e+06	251650	289629	0.825477	0.376095	18.6916	19.1774	0.485872	0.94063
Ga	297.147	3.713	89640.6	92927	88446.5	84559.8	85727.9	86629.4	89153.4	87164.5	85880.4	85556.9	1.60421e+06	1.79577e+06	83524.3	84264.4	87342.8	85696.2	86199.1	85239.2	89877.3	84492.2	92344.8	91377.1	84946.9	84824.2	109338	112260	88383.1	99156.1	0.94273	0.73446	17.0199	16.4759	-0.543959	1.16525
Diftalone	264.089	2.486	60061.1	66868.7	831408	686094	98837.8	189807	95937.3	83551	65111.8	63547.1	58296.2	61546.2	140227	94857.7	186433	171358	85397.2	124587	222123	133304	106524	187443	167534	201431	122067	77410	271967	265161	0.369505	0.0310252	16.8072	17.2419	0.434712	0.220045
Thiolutin	228.003	0.735	332832	366321	306167	307745	320169	319937	321208	316889	307871	307142	315688	314294	312720	313706	5.06172e+06	8.03192e+06	305704	302779	301806	307445	310345	303252	303836	307223	297333	295802	292164	297276	0.154923	0.00351854	18.2807	18.8329	0.55226	1.16689
alpha-Tocotrienol	424.334	7.826	6531.95	6414.97	4.61996e+06	4.17563e+06	222449	211373	5777.2	6772.06	1.09914e+06	1.13662e+06	547574	293517	324917	292359	885897	845349	1.08957e+06	1.24152e+06	6671.69	540822	510797	6229.12	6647.99	7031.96	1.28963e+06	1.25144e+06	162739	153413	0.96881	0.83879	17.4289	17.4023	-0.026613	0.630492
N-Heptadecanoylglycine	327.277	7.133	305738	287416	139866	131639	301684	325960	227057	203543	340362	337431	338031	220682	197396	215802	539451	645338	533895	535854	259395	463675	567799	274225	570455	394554	528309	608918	317315	378362	0.0227313	7.82e-05	17.8978	18.795	0.897201	3.05927
Nemonapride (JAN)	387.171	3.884	114347	80531.2	215720	114735	90736.1	83162.3	157830	131290	87147.4	170578	136576	200279	163978	66918.4	64718.6	67256.5	117197	119263	464721	123255	123000	625329	384027	421246	64862.6	108328	96272.6	157804	0.961028	0.803613	16.8947	17.2421	0.347385	1.24072
Compactin	390.241	4.272	247386	220385	240877	197462	510472	457013	60192	57900.5	1.1514e+06	1.08325e+06	248183	187709	364924	275532	109727	123601	230643	279925	145407	2.13288e+06	2.04746e+06	123600	659173	644350	281964	289104	261721	333686	0.9185	0.634669	18.0548	18.346	0.291167	0.587636
Maculosin	260.116	2.132	447318	386751	313305	396715	435731	285464	410538	396747	358990	468630	238644	452629	145678	157904	521171	389626	279317	377946	467195	440753	367923	297891	354696	380926	189248	227606	260967	421034	0.961028	0.803613	18.3324	18.387	0.0546106	0.0864037
Histidylphenylalanine	302.137	1.261	480526	497989	282298	404761	257068	277434	172432	417822	92839	98382.3	249646	180620	112622	236959	279487	97027	150529	166082	240457	582065	591802	165551	2.26728e+06	2.37273e+06	203762	264217	267329	337359	0.891118	0.540927	17.8408	18.362	0.521209	1.15596
8-Hydroxyhexadecanedioic acid	302.209	4.253	132436	207809	156532	190587	503508	389314	481324	479347	91778.5	164189	77683.1	77417.2	552106	462481	80398.4	86422.7	418938	421691	392756	428376	743007	331378	126364	151438	224824	219697	117988	140453	0.961028	0.803613	17.7804	17.7726	-0.00781816	0.0207875
Prostaglandin F2?± dimethyl amide	381.287	5.072	287494	290099	362074	412368	241158	167172	885659	886969	744721	707367	109334	110045	290079	192068	423898	382412	393132	487107	1.18942e+06	250261	212947	973482	646512	620217	224576	223136	334022	346209	0.8207	0.35189	18.3047	18.6618	0.357016	0.572855
SL6250000	363.959	2.915	230602	156863	667802	709579	437781	434650	180378	160817	404189	401693	995687	1.02078e+06	271867	196725	172406	280678	186724	569999	578393	621803	631802	614647	310547	353213	1.42418e+06	1.9141e+06	556642	549159	0.785249	0.306426	18.4893	18.9392	0.44993	0.883567
darinaparsin	411.044	3.339	64595.3	62680.9	72997.2	73964	64121.6	62420.3	61953.9	65791	66129.6	66388.2	79107.5	76537	67551.7	68249.4	67763.8	71596.5	61692.5	62172.1	71335.7	73123.4	74295.3	75865.7	73655.3	75184.1	71533	70415	70921.7	72384.3	0.655183	0.178112	16.0498	16.1099	0.0601443	1.10629
N_N-Dihydroxy-L-tyrosine	213.063	2.477	254114	243678	450570	318197	1.34924e+06	304686	194117	235219	594150	591148	1.22362e+06	1.97427e+06	840091	269152	783483	225877	247477	590062	322050	268924	288433	612158	274315	269312	2.81739e+06	4.70375e+06	227816	649991	0.997763	0.981969	18.8649	18.925	0.0601103	0.521886
[FAhydroxy(22:0)]13-hydroxy-docosanoicacid	356.329	7.539	30855.2	42793.3	17779.4	29928.9	12676.7	114874	32384	41471.5	44044.5	87083.8	23966	18671	10106.3	69505.6	19209	214979	30833.2	40745.1	9114.01	11624.1	136047	29869.9	12035.7	82805.2	10141.3	23004.9	15949.3	299565	0.907463	0.602685	15.0007	15.0423	0.0416279	0.797247
Riboflavin	376.138	2.602	1.31686e+06	1.17252e+06	233438	187060	220766	285141	248119	457442	396307	570554	154328	105670	124936	197247	264155	258681	1.02915e+06	646004	139597	208858	176759	203560	209092	258863	130984	174854	118037	197144	0.825477	0.376095	18.1855	17.8288	-0.356629	0.829829
Sorbitan, monododecanoate	346.235	4.069	102198	140912	300277	492745	526665	486722	625256	657516	154815	105466	75509.4	58665.5	140884	99040.6	124511	63034.7	335518	380300	753496	141077	62338.1	779617	324545	523489	269187	230708	375896	406399	0.866413	0.482401	17.6431	18.0146	0.371539	0.622847
Tetralin	132.094	5.003	497720	463883	223387	218122	1.50452e+06	1.71133e+06	645148	587780	412546	513189	273120	285727	344599	331687	734273	825103	769041	929000	155227	373198	383553	143891	288098	306229	395399	389022	266972	277777	0.907463	0.57142	18.8203	18.542	-0.278329	0.545511
oxyfluorfen	361.033	5.469	815744	531854	480880	509080	617092	591993	151683	106855	77988.5	54859.5	91663.8	93352.9	486031	419498	180123	161342	183204	164683	109438	1.46202e+06	1.65534e+06	57155.9	328352	277094	59176	133862	564653	625451	0.99239	0.945946	17.9554	17.9215	-0.0338971	0.280032
D-ribosylnicotinate	255.074	2.338	258478	317148	160509	119366	355841	374899	1.0111e+06	1.21016e+06	308167	351135	131019	127707	2.53479e+06	2.64924e+06	243958	313643	261520	342493	134662	431117	372886	98954	409449	330811	313425	421591	1.33028e+06	1.48516e+06	0.986767	0.910026	18.625	18.4403	-0.184714	0.75558
2-[(2S,4bR,6aS,12bS,12cS,14aS)-12b,12c-Dimethyl-3,4b,5,6,6a,7,12,12b,12c,13,14,14a-dodecahydro-2H-chromeno[5',6':6,7]indeno[1,2-b]indol-2-yl]-2-propanol	405.266	5.944	178076	182120	117703	128891	169984	103613	106062	121135	197435	198172	103384	118479	161673	96365.1	233105	130059	239354	165860	168766	102221	103770	133015	114761	117694	112433	139503	165527	122542	0.983996	0.874287	17.0652	17.1057	0.0405067	0.181709
Isopropyl methoxy pyrazine	152.095	2.016	604181	585574	109705	517705	218523	660978	567729	692012	560293	176260	420011	386779	412832	488113	581660	605690	445900	449695	232216	473283	215859	427096	141790	141853	622901	141747	607757	553162	0.907463	0.602685	18.6423	18.4203	-0.222046	0.648267
N-Vanillyloleamide	417.324	7.197	181897	187761	151914	169804	138864	136948	225846	228067	453230	480003	425621	402452	368925	429401	76484.5	32283.3	449086	463668	203946	760888	754724	161680	1.00549e+06	1.02759e+06	265359	288924	277786	314629	0.760295	0.285176	17.9638	18.23	0.266133	1.17662
Barbaloin	418.126	3.271	63607.2	62963.2	1.97807e+06	2.00025e+06	65298.2	60412	656531	790249	64500.6	65289.7	65419.2	67744.1	346473	297548	65504.2	66889.8	65702	63021.2	1.82437e+06	70561	71941.8	1.9064e+06	65815.3	65234.1	75592.9	72597	66518	64458.4	0.99239	0.945946	17.5102	16.7307	-0.779511	0.419813
hydrocortamate	475.293	4.184	150774	221294	74876.3	76221.7	245125	289474	140495	125081	390132	379156	182655	133067	288495	284970	282461	209023	227068	268534	119082	1.34292e+06	1.41196e+06	89902.2	240076	231145	162168	146550	159550	240773	0.94273	0.73446	17.5223	17.9309	0.408656	0.953152
3,5-Dinitro-2-hydroxybenzoic acid	228.001	3.652	553373	560141	432895	383602	110904	81939.9	285080	334221	275651	293770	485211	553475	732931	665741	172571	194893	78967.4	117498	685854	575676	351299	719490	1.27527e+06	1.23476e+06	276971	304503	275708	339833	0.986767	0.910026	18.4307	18.4102	-0.0205266	0.38912
Thiethylperazine	399.179	2.743	665339	1.02805e+06	78655	77499.4	184287	344922	533032	463528	167437	207499	224468	125440	142655	309681	93414.1	78745.4	379510	255880	169042	153279	107441	73430.3	279284	261460	74397.3	307038	299047	376239	0.785249	0.306426	17.9032	17.4254	-0.477873	1.22889
2,4-DIMETHYL-2-IMIDAZOLINE	98.0848	9.042	656087	160938	1.11444e+06	1.2893e+06	638959	1.37805e+06	1.06041e+06	705604	1.0829e+06	1.65732e+06	897277	1.51476e+06	1.05395e+06	274109	1.10535e+06	2.2595e+06	649254	702774	1.31704e+06	119559	807652	1.38513e+06	373712	861739	435433	350317	1.10849e+06	1.11598e+06	0.927878	0.667331	19.6582	19.4775	-0.180686	0.244583
benzquinamide	404.23	4.282	657851	719528	1.54431e+06	1.53888e+06	597052	546714	81858.6	97917.6	348943	380106	656688	556137	604523	585286	436646	477437	719086	843705	475702	1.54884e+06	1.63109e+06	453794	734081	633844	116179	132740	1.08671e+06	1.24493e+06	0.847193	0.427387	18.9119	19.1784	0.26647	0.449095
(2Z)-4-(Octadecyloxy)-4-oxo-2-butenoic acid	368.292	7.032	130238	113378	309474	312452	607636	526173	283926	230323	199142	196567	349758	207312	385619	375830	226083	509371	460329	247112	198289	257480	233490	209268	745281	617110	557884	628363	269591	365032	0.688708	0.209978	18.0545	18.4402	0.385711	1.25764
Buflomedil	307.178	3.71	1.1849e+07	1.33887e+07	89470.9	133304	81144.2	120151	345517	364151	148237	80982.3	248773	245641	145567	155720	1.37605e+06	1.36387e+06	81590.2	196484	83528.9	1.1771e+06	1.00286e+06	86491.4	98728.5	95615.4	112623	101080	1.05122e+06	1.06886e+06	1	1	18.1725	18.1499	-0.0226447	1.00582
Myriocin	401.277	4.177	175321	171335	85683.4	76349.9	328311	157279	850064	856149	376860	301324	74701.8	76480.8	105366	232897	317939	340483	1.19655e+06	1.32402e+06	360245	1.13341e+06	1.10016e+06	287164	77584.5	162844	260779	272343	731743	752633	0.304798	0.0211869	17.5754	18.7544	1.17891	1.68142
(+)-Simvastatin	418.272	5.255	157298	225076	71107.6	97070.1	1.10252e+06	1.06943e+06	120572	137260	756785	886615	262293	263623	260370	284445	562910	610472	706383	848542	107322	1.01641e+06	903052	185105	597615	542760	408752	337271	379537	503320	0.573372	0.125092	18.0842	18.8653	0.781086	0.972857
valtrate	422.194	3.865	380950	318933	90537	58220.4	135573	57448.6	449330	525858	104554	543659	58841.4	63164.3	58632.3	76739.3	59092.7	263100	169157	245677	1.16098e+06	63497.3	192483	1.41843e+06	1.17433e+06	1.34081e+06	58239.7	58909.2	120337	419304	0.688708	0.209978	17.0959	17.9264	0.830539	1.39736
1-(3,4-Dimethoxyphenyl)-3-{[2-(3,4-dimethoxyphenyl)ethyl]amino}-3-oxopropyl hydrogen sulfate	469.141	0.924	396369	384599	1.71613e+06	768238	590353	480758	360989	391879	399568	433586	2.63493e+06	2.44703e+06	657823	404092	535996	638584	403112	900095	823566	373055	408375	1.35975e+06	1.58251e+06	903079	3.8901e+06	4.70401e+06	380902	464908	0.806677	0.328667	19.3098	19.6923	0.382559	0.719015
Bunazosin	373.21	5.589	52365.5	51377.6	57929.3	55658.8	64984.3	86191.2	646870	557165	56319.7	107199	54649.4	58660	59248.9	119276	89396.7	69504.3	90463.1	88145.3	57246.8	76978.4	93342.3	57032	118264	52568.6	111186	100166	65732.4	117891	0.760295	0.285176	16.4624	16.3237	-0.138667	0.808386
(1S,3S,4S,5S,7S,9S,14S,15R,16S,17R)-3,4,7-Trihydroxy-9,11-dimethyl-19-methylene-11-azahexacyclo[12.3.2.0~1,13~.0~4,9~.0~5,12~.0~5,17~]nonadecane-15,16-diyl (2E,2'E)bis(2-methyl-2-butenoate)	541.302	5.335	266642	344790	994461	1.20205e+06	900439	215550	160341	450601	395292	180179	2.38918e+06	2.19458e+06	1.28548e+06	397983	91650.3	83346.3	243832	117200	529327	162849	110776	1.25224e+06	987254	1.32167e+06	2.40643e+06	3.31649e+06	413836	496970	0.9185	0.634669	19.0937	18.6852	-0.408488	0.0193883
[FA(20:4)]17R_18S-epoxy-5Z_8Z_11Z_14Z-eicosatetraenoicacid	318.219	4.746	977261	1.1438e+06	111476	158011	155772	223132	96481	98161.9	77825	73060.4	796210	731970	169290	146853	218182	286196	80145.9	76094.9	72501.6	197666	221716	74975.3	84159.7	80887	306943	278400	543688	637677	0.907463	0.57142	17.7314	17.3837	-0.347646	1.05991
S-Lactoylglutathione	379.103	0.964	422416	468792	2.9763e+06	1.66406e+06	918760	479708	482347	575318	548418	519330	3.14873e+06	4.4331e+06	2.04111e+06	503841	2.67207e+06	621962	420703	2.10073e+06	409875	542108	379698	2.30882e+06	2.01383e+06	1.58125e+06	8.52072e+06	1.11328e+07	561671	531119	0.942581	0.700611	19.8581	20.2664	0.408296	0.88398
N-Acetyl-D-sphingosine	341.293	7.325	209413	201188	168423	244768	250283	228347	203056	299569	73382	105733	304286	256564	297568	336437	176931	160568	2.13856e+06	2.15698e+06	164765	657096	629048	161598	396271	422457	301526	323674	259397	251638	0.476035	0.0766636	17.6925	18.5523	0.859745	1.49566
Taurochenodeoxycholicacid	499.296	4.328	920664	1.15612e+06	272220	271646	555224	326812	2.13417e+07	2.12406e+07	378039	317536	276497	294908	3.04328e+06	2.54502e+06	596843	572644	2.88283e+06	3.53352e+06	598686	296451	419880	470337	2.32697e+06	1.82942e+06	255349	283456	337337	374759	0.99239	0.945946	19.8582	19.3804	-0.477866	0.958309
Propafenone	341.198	5.977	88489	92714.4	209198	237398	1.64251e+06	1.54085e+06	73927.8	79494.3	84062.5	86042.1	384479	357549	78872.1	71302.7	315642	380687	86292.8	93036.9	90238.9	78586.9	77619.6	95108.4	81569.1	76708.8	90243.6	87764.3	276347	289868	0.96881	0.83879	17.4472	16.9186	-0.528649	0.98462
Sinapinic acid-O-sulphate	304.025	2.341	112806	97754.9	116838	130552	462527	620484	71328.3	73648.7	135653	109724	94162.6	83542.1	86930.2	83761.8	72338.1	100163	138424	140773	67372.1	403870	416166	70292.1	583360	431977	71494.3	74627.9	121151	76881.5	0.99239	0.945946	16.9264	17.1194	0.193041	0.51363
L-2-Hydroxyphytanate	328.297	6.996	68274.4	75484.3	30927.1	92062.2	32117	275595	44512.5	72413.2	68734.3	278781	57222.9	43041.2	66245.6	112166	48378.6	301114	62047.7	73988.1	58979.2	38355.5	218091	91481.6	34964.2	105299	31339.2	33206.2	42712.1	330354	0.96881	0.83879	16.1746	16.1855	0.0108923	0.270139
NP-003039	486.335	5.73333	607180	634528	417928	411782	552526	540559	314168	316861	132203	144728	364871	449295	948211	820669	85108	84285.8	900974	860508	683757	270151	437811	696369	608889	598270	777477	798004	248495	256062	0.927878	0.667331	18.6698	18.663	-0.00680657	0.414313
1-Myristoyl-2-hydroxy-sn-glycero-3-PE	425.255	5.509	788292	856169	997785	942968	819700	813588	927249	931019	563046	597602	315173	226567	822018	674246	461276	466599	1.09146e+06	1.11116e+06	1.17472e+06	300199	424583	1.12535e+06	655804	584578	1.87362e+06	1.94368e+06	438042	491323	0.983996	0.874287	19.3828	19.4857	0.102906	0.730289
grandidentatin	424.174	3.91	66040.9	82577.3	422068	482574	93537.8	63342.5	99879.9	116883	176394	214471	64787.7	92885.2	96187.3	84708.5	82518.9	104340	61725.6	60842.8	232846	308585	338752	394471	72928.5	85279.3	67846.3	66308.8	92341.4	132917	0.942581	0.700611	16.8834	16.8535	-0.0299052	0.087584
Fructoselysine	308.158	0.6175	2.62592e+06	3.32585e+06	437344	533973	1.52429e+06	281017	218025	329511	2.1771e+06	2.26947e+06	953861	1.20644e+06	5.80749e+06	4.73633e+06	306550	3.6093e+06	285084	2.71278e+06	241610	2.35773e+06	290306	815375	512536	694364	1.00748e+07	8.82042e+06	267480	308050	0.907463	0.57142	20.1669	19.8077	-0.359205	0.261757
Chlorophacinone	374.072	6.48	149933	124703	245958	204227	214429	222269	341832	334953	492831	460141	63389.2	83135.9	304798	374469	78760.3	30101.7	126634	134626	186835	110613	150562	150647	161996	123926	396606	397288	479638	501215	0.825477	0.376095	17.7592	17.3591	-0.400043	0.689172
ophthalmic acid	289.127	1.282	570190	406861	546478	450614	168572	375799	624603	661736	170088	224465	684524	649685	1.11446e+06	978643	289601	220507	545274	487869	217295	250042	253071	153958	232169	441277	810353	969177	231556	424209	0.603517	0.137068	18.8502	18.3783	-0.471903	1.14551
N-Acetyl-DL-tryptophan	246.1	2.369	729745	906466	1.4813e+06	1.20065e+06	639670	511298	500106	317775	446816	503310	688358	408001	1.34625e+07	1.21138e+07	1.32275e+06	531009	655168	485138	280719	325418	1.48868e+06	513361	1.18837e+06	497048	1.17825e+07	2.62474e+07	424367	352079	0.927878	0.667331	19.8839	19.8435	-0.0404436	0.340214
Maslinic acid	472.355	6.1785	917597	1.00393e+06	794833	781543	857863	661382	531241	485616	773580	788854	506345	468088	310975	307772	498377	587421	799576	814927	449460	1.03771e+06	1.3143e+06	354995	226963	333660	599115	528623	593997	650819	0.942581	0.700611	19.235	19.1213	-0.113643	0.325113
Tyr-Phe	328.141	4.2365	903484	1.05103e+06	615062	594687	548056	198752	247372	363366	1.18431e+06	963633	437706	489393	361171	667345	592076	2.67867e+06	692581	661496	408139	827758	489067	269880	789739	814741	527371	639052	243926	224789	1	1	19.0541	19.1214	0.0673589	0.384739
Asiatic acid	488.35	4.887	219513	190210	130917	125413	1.94358e+06	2.03611e+06	979105	961908	98420.4	105414	68436.5	83201.9	144514	177405	66616.6	67140.6	512291	540817	114786	871720	811374	68545.5	284591	412112	1.47477e+06	1.61111e+06	1.4511e+06	1.68644e+06	0.88327	0.511239	17.9355	18.6674	0.731934	0.635431
O-behenoylcarnitine	483.428	6.828	1.96723e+06	1.79014e+06	837795	743986	477230	310827	628260	769216	349849	342620	313272	389556	799098	360360	657046	599890	562516	609692	1.09822e+06	723024	567657	1.2406e+06	427831	356974	585791	615354	451837	498326	0.953957	0.768812	19.1773	19.213	0.0356733	0.4716
Fructoselysine6-phosphate	388.124	2.094	3.35071e+06	3.82214e+06	158651	391356	1.32762e+06	306705	278248	506096	2.62743e+06	3.35383e+06	318055	287830	1.9019e+06	3.42986e+06	383118	3.88835e+06	556811	1.85124e+06	369526	3.37314e+06	345027	358971	172777	133240	3.5947e+06	3.21505e+06	156134	230780	0.907463	0.602685	19.7845	19.3043	-0.480153	0.411497
Matricin	306.147	5.978	529867	500565	720052	695190	782979	687075	374845	298238	637439	576555	370725	265974	439476	417277	198835	202883	371971	427033	577952	308343	254332	559325	521140	457161	404355	410572	437326	499370	0.476035	0.0766636	18.9171	18.5428	-0.374355	1.56369
Fenoxanil	328.073	0.612	470413	502908	429046	463423	432511	474921	549748	550466	418155	343032	339294	257340	588701	609255	682754	536711	524543	583998	580239	730404	519139	514345	374252	646881	466520	472378	627207	526872	0.304798	0.0211869	18.7733	19.0655	0.292272	1.90543
Furcatin	428.168	3.817	274781	244572	468165	448265	1.02479e+06	865830	466191	433639	181173	215319	83604.7	85645.7	745680	849834	282975	303347	645931	717844	910193	470492	486515	1.13572e+06	392486	344823	88992.7	89960.2	347887	294761	0.942581	0.700611	18.4251	18.5126	0.0874629	0.204746
[SThydrox]3alpha_6alpha-Dihydroxy-5beta-cholan-24-oicAcid	392.292	7	313495	388243	432804	270527	463065	446468	411052	424416	519057	862531	81326.8	87477.8	466244	344937	223564	148574	399696	516243	410461	596132	549502	314092	240907	314284	423320	395133	446525	461225	0.997763	0.981969	18.3704	18.4789	0.108551	0.127339
Lunacalcipol	474.282	5.151	1.49499e+06	1.56484e+06	144697	161621	1.089e+06	1.07632e+06	275931	310862	200900	76915.8	604997	491719	374720	462165	112853	134801	289177	177855	759177	501193	367129	948604	928637	869930	1.21219e+06	1.2065e+06	68024.1	137010	0.94273	0.73446	18.6601	18.5215	-0.138534	0.203389
3-Chloro-6-[2,2-dichloro-1-(4-chlorophenyl)vinyl]-1,2-benzenediol	347.927	5.823	529825	160851	178449	180156	261185	346055	1.85813e+06	1.81099e+06	83387.7	74367.5	60147.2	57198.3	695017	849470	582238	563158	910765	1.00528e+06	65809.8	484545	581455	71793.2	275661	295332	1.01196e+06	1.23952e+06	788029	914604	0.622221	0.149881	18.0383	18.8563	0.818023	0.554614
Deoxyadenosinemonophosphate	331.069	6.479	192846	185326	295143	331407	270101	268884	398512	418567	559501	544649	132449	124450	460220	390827	108496	72218.1	179816	208082	210099	162941	162401	212988	225163	222562	507011	451103	503276	517723	0.738799	0.26491	18.1716	17.7998	-0.371838	0.895772
Darapladib	666.266	5.508	151984	189913	298993	256282	345487	291721	327248	320317	592762	718873	125362	157502	426114	347039	99837.8	161893	67781.8	71392	199624	77251.8	138438	188989	154633	127213	290133	307050	557879	699072	0.369505	0.0310252	18.1433	17.4007	-0.742611	1.24322
Dehydrocholicacid	402.24	4.802	113813	139545	1.43353e+06	1.51393e+06	929035	1.01021e+06	153977	187017	92506.4	107680	216544	152500	212817	221314	1.11626e+06	1.12393e+06	441530	493539	141718	2.41016e+06	2.31191e+06	170021	116231	119215	244885	328235	132191	117795	0.866413	0.482401	18.0711	18.4613	0.390213	0.661304
CoproporphyrinI	654.27	3.024	362702	852324	909370	410516	336706	473598	321605	324563	410421	781181	654585	773962	1.42333e+06	683956	1.0786e+06	925016	706891	739200	461069	367910	372354	1.07016e+06	840096	391848	382415	362607	735781	357324	0.953957	0.768812	19.0969	19.131	0.0341107	0.0674695
Vecuronium	557.429	6.679	933833	722028	1.2439e+06	244971	326349	172489	621407	714828	278424	336660	447621	594515	824752	1.02469e+06	320831	500202	1.11131e+06	637902	665609	386904	447144	709636	370912	444497	456862	164444	731775	234609	0.88327	0.511239	18.9907	18.8154	-0.175267	0.730863
(10E,15Z)-9,12,13-Trihydroxy-10,15-octadecadienoic acid	328.225	5.21425	293368	275254	776448	531524	743701	782451	361011	423436	325925	269087	212930	211108	401177	452370	442596	424608	519152	448205	356240	594059	584245	414253	343119	257652	322610	340937	416111	509308	0.907463	0.602685	18.5854	18.6655	0.0801277	0.0183285
IG3GV1WE4R	343.152	2.272	181106	97196.7	92617.8	461806	89399.4	298375	87684.5	84498.6	98921.2	227990	141856	727461	78860.7	79853.8	98402.1	95834.4	93612.3	99857.9	104971	130789	129660	147633	92465.3	390651	94244	94900.5	90640.4	723158	0.942581	0.700611	17.1646	17.0108	-0.153736	0.40805
Acetyl hexamethyl tetralin	258.198	7.065	568191	518385	295585	300275	543745	571916	206991	258204	439245	704169	340491	413042	205817	118224	491692	466026	444160	328920	383581	519134	437223	491209	332182	502558	123964	173220	335137	399028	0.997763	0.981969	18.4278	18.4691	0.0412528	0.0979015
[FAhydroxy(18:0)]12_13-dihydroxy-9Z-octadecenoicacid	314.245	5.009	696837	611967	403336	468598	529293	602013	524324	787368	448065	345524	1.08547e+06	1.10899e+06	629349	509252	1.03504e+06	1.03555e+06	338452	466505	972201	1.46694e+06	1.41489e+06	958727	790808	808923	728787	732068	713651	698993	0.337045	0.0241244	19.1726	19.6341	0.461406	1.66375
3-Dehydro-2-deoxyecdysone	446.303	5.087	144683	250620	429871	338619	711395	914008	72993.5	88886.6	464999	417764	149018	78277.6	72603.7	69090.4	718457	595158	595976	596862	475068	479999	570591	484729	265801	320127	114852	74963.8	204782	348551	0.476035	0.0766636	17.6545	18.4368	0.782335	1.13888
[5-(4-Amino-2-oxo-1(2H)-pyrimidinyl)-1,3-oxathiolan-2-yl]methyl dihydrogen phosphate	309.019	2.282	82046.1	82209.5	82500.1	82840.9	2.02256e+06	1.97371e+06	77273.3	76566.7	675685	704571	83700.4	81274.2	70967.9	72184.2	694577	722056	84824.9	90484.2	89744.2	84537.2	88491	88451.2	80167	78751.2	82326	85314.5	80435.8	81534.9	0.836492	0.401263	17.3824	16.8048	-0.577573	0.924469
pateamine	555.316	2.459	700698	579476	1.02284e+06	791150	1.02387e+06	1.13985e+06	246999	347253	437479	502053	228553	298657	382428	562209	760928	687514	523705	498867	678727	571612	514394	814423	986360	847986	490068	441995	464689	859475	0.825477	0.376095	18.9885	19.2686	0.280169	0.625061
5-O-methyl embelin	308.199	5.616	174664	287083	468308	61623.9	69977.9	586295	4.90968e+06	5.40382e+06	147452	63233.3	176636	502230	467401	421218	233790	245860	62955.8	450535	395117	276415	312528	368068	373432	241719	308005	357674	372994	432310	0.94273	0.73446	18.3677	18.1559	-0.211808	1.00485
O-heptadecanoylcarnitine	413.349	6.132	759988	771685	1.31814e+06	996373	563976	623468	410198	454624	249758	286325	106130	97345.6	585429	304775	442037	393019	1.11619e+06	1.06507e+06	1.9488e+06	256520	312559	1.91251e+06	190730	106267	163173	229641	500895	511421	0.986767	0.910026	18.7032	18.764	0.0607702	0.504338
alpha-Glutamyl-4-hydroxyproline	260.102	4.418	428538	1.55976e+06	439514	819605	1.73469e+06	284089	322435	1.42925e+06	255534	264682	968755	473022	300756	1.26591e+06	861414	748073	1.0131e+06	417178	415374	353335	156997	568628	83894.9	246138	297692	77404	116279	1.07664e+06	0.573372	0.113919	19.1746	18.3483	-0.826269	1.2743
Mupirocin	500.299	3.99033	637040	357299	245450	324762	415701	387995	441656	464020	474764	350316	238581	289085	876102	909591	361451	421694	497252	558123	433581	1.36882e+06	1.44801e+06	394719	433843	406305	373559	294283	843815	857946	0.666517	0.193579	18.6832	19.0545	0.371319	1.00982
Quizalofop-P-tefuryl	428.112	3.888	64480.6	63082.4	62316.4	64980.3	69053.9	63669.3	62787.7	67286.9	65359.5	64605.1	65212.9	65745.3	66352.9	66956.4	64755.4	67294.7	60386.9	62533.7	84223.1	70372.9	67394.1	174948	61012.9	62194.1	65052.3	65150.5	3.58174e+06	3.9261e+06	0.836492	0.401263	15.9906	16.9454	0.954821	1.00467
(2E,4Z)-2-Hydroxy-6-(2-hydroxyphenoxy)-6-oxo-2,4-hexadienoic acid	250.047	3.11	66090.1	57903.5	62973	64369.5	64314.2	63195.3	60352.8	77551.5	141389	59644.6	63354.7	62335.5	69308.4	64448.5	62796.9	65602	62287	62999.5	58666.1	65694.5	70966.7	78777.5	64532	59374.8	65010	63561.1	66698.9	68461.7	0.927878	0.667331	16.0502	15.993	-0.0572739	0.633446
8-hydroxy-7-methylguanine	181.059	1.073	2.53933e+06	1.27382e+06	3.72855e+06	2.5433e+06	2.43039e+06	3.631e+06	1.9808e+06	2.53477e+06	3.10172e+06	4143939	4.49525e+06	4.1849e+06	2.58084e+06	2.48454e+06	1.79042e+06	2.14473e+06	2.10787e+06	1.29837e+06	2.40405e+06	5.63632e+06	6.02847e+06	1.87991e+06	2.99706e+06	2.22486e+06	2.00781e+06	2.10491e+06	2.43326e+06	3.21955e+06	0.573372	0.113919	21.4321	21.2489	-0.183162	0.506925
Fluvoxamine Acid	318.12	3.409	864462	834059	2.78878e+06	2.75781e+06	559488	592852	228323	282954	300407	342849	291410	339737	1.23137e+06	1.3818e+06	688607	830279	328591	336661	258982	343982	212772	263869	77448.2	120715	440542	353013	193727	141634	0.228159	0.012248	19.2943	18.0573	-1.23698	1.73729
(S)-2-hydrazino-3-(4-hydroxy-3-methoxyphenyl)-2-methylpropionic acid	240.111	2.148	1.57608e+06	869598	1.73828e+06	1.15041e+06	545024	453349	553755	513111	1.16173e+06	1.33064e+06	390413	477492	1.04377e+06	1.32436e+06	1.07639e+06	639945	1.34438e+06	943417	1.44583e+06	2.06107e+06	1.7759e+06	1.35219e+06	627456	498919	437667	573599	351864	497678	0.961028	0.803613	19.6669	19.6788	0.0119067	0.102797
[FAoxo(4:0)]11-oxo-5Z_9_12E_14E-prostatetraenoicacid	316.203	4.6015	232735	267098	89275.6	146121	640059	1.25339e+06	116808	179249	85969.1	84017.3	80793.1	87662.7	86947.8	78801.4	700674	679798	183666	223622	91093.8	445919	362956	84480	110744	120815	139029	121800	213172	234808	0.573372	0.125092	17.2453	17.6635	0.418212	0.273462
syl-(2->3)-beta-D-galactopyranosyl-(1->3)]-2-acetamido-2-deoxy-D-galactose	965.333	2.031	1.33229e+06	1.51228e+06	910144	990041	914703	864420	831778	639688	779509	863283	361110	278909	718512	746272	453307	697911	1.02965e+06	1.03599e+06	622824	150882	298397	640084	881316	831264	1.03307e+06	1.39721e+06	442555	787454	0.88327	0.511239	19.5622	19.3025	-0.259741	0.629174
2-Phenylethanolglucuronide	298.105	3.54	1.7701e+06	1.63823e+06	467649	461699	283272	247999	180881	195259	509996	378115	407679	443377	334423	338765	68928.1	73762.2	295534	326382	257593	107454	88961.4	334135	241162	206885	95156.6	108823	218265	239149	0.0390373	0.000268667	18.6948	17.3302	-1.36462	1.97014
(4E)-4-{(2E,4E,6R)-6-[(2R,6S,7R)-1,6-Dimethylspiro[8,9-dioxabicyclo[3.3.1]non-3-ene-2,2'-oxiran]-7-yl]-1-hydroxy-4-methyl-2,4-heptadien-1-ylidene}-5-hydroxy-2,4-dihydro-3H-pyrrol-3-one	401.183	4.366	499994	520811	493409	435132	442931	317580	329756	365231	594212	673445	577383	389726	455897	410688	426982	451909	602284	569334	463628	633635	582122	582292	298449	165905	479935	494846	439808	463656	0.891118	0.540927	18.7934	18.7923	-0.00110008	0.104675
Streptamine 4-phosphate	258.062	0.736	555174	908517	1.13288e+06	954618	1.22944e+06	543072	1.15284e+06	1.22753e+06	1.25903e+06	1.39003e+06	2.32002e+06	2.54764e+06	2.15115e+06	988653	652318	686127	944972	2.65264e+06	520366	512829	517666	2.81562e+06	1.80807e+06	1.88322e+06	2.90329e+06	3.21498e+06	881029	585423	0.942581	0.700611	20.1818	20.1343	-0.0474645	0.454402
Rebimastat	499.285	4.307	776288	665930	57090	72999.5	3.1259e+06	3.10136e+06	40962.5	40318.2	618689	535769	38516	38188.7	327566	354818	136364	220344	901696	614531	45948.3	1.57378e+06	1.53644e+06	68901.1	1.32098e+06	1.29191e+06	55863.8	243675	385238	651826	0.825477	0.376095	17.8651	18.4773	0.612235	0.0634683
UV9702000	164.106	8.624	366357	333296	493081	273387	999385	266249	548122	552343	376686	348943	249777	264631	1.49205e+06	593320	436802	812030	259780	1.50079e+06	831733	588426	862453	400625	542733	195534	736573	445654	493388	1.09488e+06	0.638822	0.163552	18.7472	19.1351	0.387947	0.920513
dilauroyl peroxide	398.339	8.217	278186	297339	230285	225666	266475	251750	331150	316480	400723	379619	598977	247566	374987	311729	533496	602667	345405	452109	753142	194720	205744	750822	194049	198366	114212	110166	344232	354074	1	1	18.2472	18.2296	-0.0176509	0.62917
Dosgenin	414.312	4.57	2.13787e+06	1.69834e+06	821688	748627	723635	919764	307970	326594	590688	519477	115632	175157	953397	1.03523e+06	657154	615798	685620	705247	558342	312089	352622	602991	573529	599425	807338	762689	434742	461293	0.8207	0.35189	19.2108	19.0983	-0.112518	1.0636
PCB-153	357.846	0.645	516412	595741	352216	282020	371447	426527	752212	796914	623613	475353	761916	486288	378065	349698	553383	413367	417675	346186	246754	320395	242846	435648	179147	127590	493848	600556	211489	238959	0.249986	0.0141079	18.8934	18.2651	-0.628323	1.91176
Elacytarabine	507.332	6.937	582600	512343	773803	873753	870836	1.11019e+06	378800	620473	199159	207228	193506	314930	519153	104617	598897	612312	501210	572247	581046	726343	424771	400364	346328	463504	804526	797643	295616	236538	0.96881	0.83879	18.697	18.9197	0.222696	0.148616
Tridemorph	297.302	7.673	561936	184316	454096	541872	796680	692290	596357	731959	802214	662243	601762	553629	322810	187915	452761	605965	735250	682749	376516	542546	480799	519764	262885	553933	331713	224376	564876	538729	0.760295	0.285176	18.9394	18.8318	-0.10759	0.647477
Demethylalangiside	491.178	3.462	67489.2	82126.2	2.05578e+06	2.26985e+06	287109	294798	98568.8	62789.8	627378	451315	113504	62822.4	65289.8	62135.1	274245	240548	863849	920431	63593.1	443702	458778	69163	64539.9	60083.8	110777	65005.7	1.92133e+06	1.77546e+06	0.94273	0.73446	17.5695	17.9504	0.380939	0.080329
N-{(2S,3R,4E)-3-Hydroxy-1-[(3-O-sulfo-beta-D-threo-hexopyranosyl)oxy]-4-octadecen-2-yl}hexadecanamide	779.522	4.082	1.07993e+06	1.15689e+06	827322	1.08372e+06	355290	374452	158247	234301	1.98993e+06	1.9326e+06	160811	150454	589483	421276	951746	788674	764358	872335	994251	1.48492e+06	1.25827e+06	1.06624e+06	724986	662697	334811	279636	171443	217623	0.94273	0.73446	19.0076	19.2722	0.264564	0.0433819
pimozide	461.229	2.452	1.10483e+06	603340	1.32096e+06	932893	1.0544e+06	1.11429e+06	344391	331054	793005	998386	461581	239720	363705	419746	632863	904899	295481	171261	648769	231908	176387	686207	1.22983e+06	909824	488666	562006	626198	792797	0.8207	0.35189	19.2595	18.9601	-0.299432	0.707254
tefluthrin	418.055	0.632	805638	939927	530870	624002	646056	562004	780938	567518	528306	490592	430646	434632	735926	733536	505578	538215	962209	881789	595826	816193	631479	685587	713425	798714	684172	623067	790354	696811	0.622221	0.149881	19.2254	19.4127	0.187207	1.08461
Miltefosine	407.315	6.02	955296	821835	1.13837e+06	851249	694357	685742	813903	840013	796580	756389	307991	327408	922728	840946	930316	1.06423e+06	643313	616861	681618	910443	801565	756300	332050	379090	470609	496993	533761	652684	0.573372	0.125092	19.473	19.2626	-0.210373	0.962041
6beta-hydroxygeniposide	404.131	1.267	160994	153267	130559	127598	128225	131151	130664	138681	3.51672e+06	2.95986e+06	113882	112755	148890	148736	166573	175739	160890	156351	124988	193440	195783	120194	179891	179809	187427	166568	137113	142419	0.476035	0.0766636	17.6938	17.3018	-0.391997	1.12301
MFCD03411993	326.209	5.681	359606	380507	200430	187347	525929	437387	362265	376092	243082	336101	1.37317e+06	1.47035e+06	389738	327980	424236	453851	643498	674188	371738	1.32491e+06	1.43169e+06	403179	796940	777070	275900	334608	362196	321843	0.666517	0.193579	18.6339	19.0298	0.395898	0.594012
Glycerophosphoglycerol	246.05	0.723	381989	761638	426100	323336	357803	363845	358963	628486	529342	343245	453660	705599	574667	665671	1.25588e+06	1.14429e+06	701008	338368	560407	672273	369230	364594	628446	430900	2.30665e+06	2.76367e+06	388645	336992	0.729858	0.24563	18.8444	19.3602	0.515815	1.38477
10-DesacetyltaxuyunnaninC	462.261	4.296	1.25449e+06	1.26383e+06	1.17953e+06	1.39275e+06	587669	419559	76441.9	75469.2	94232.2	66892.5	481844	461302	59964.2	61461.8	843267	836104	123111	200915	776658	2.11237e+06	2.39759e+06	674941	355520	312095	228969	228203	749059	551988	0.738799	0.26491	18.1002	18.9932	0.893015	0.62706
puerarin xyloside	548.153	3.994	68552.2	65130.9	416639	381636	247356	354399	70324.5	69206.8	66275.1	68111	66935.8	70732.4	1.78623e+06	1.308e+06	68574.5	71559.8	634961	757388	65551.3	274266	290640	68839.4	82446.2	71379.6	88257.6	85705.3	1.00492e+06	1.11602e+06	0.836492	0.401263	17.3641	17.4703	0.106177	0.145825
Pulcherriminic acid	256.142	2.671	1.36811e+06	1.23196e+06	296661	352987	558017	641377	348698	318318	1.25736e+06	933982	1.62016e+06	1.66816e+06	573656	536732	259450	433036	444620	540855	499859	2.1581e+06	2.40059e+06	496715	97999	88558	272193	276621	590011	312242	0.459932	0.0620417	19.418	18.6554	-0.76268	0.814173
2-Oxooctadecanoicacid	298.25	6.952	1.47753e+06	1.38972e+06	961185	1.02731e+06	700134	543727	466328	681517	433278	368063	302777	447468	516924	249156	860190	523978	647458	547131	513575	506564	625705	268463	620312	784650	738266	939360	659329	403125	0.96881	0.83879	19.1804	19.1715	-0.00892132	0.519468
Anandamide (AEA)	347.281	6.627	1.02736e+06	784997	784885	717844	315138	241280	319094	295284	415073	353085	525623	553092	601581	379290	487661	583790	487964	494865	471249	578104	482980	480416	955449	1.07274e+06	404783	315875	564272	445474	0.891118	0.540927	18.8639	19.0194	0.155527	0.277087
[3-(Hydroxymethyl)-3-methyl-2-oxobicyclo[2.2.1]hept-1-yl]methyl hexopyranoside	346.162	3.8525	538442	497297	372344	371663	571739	552608	349250	562330	122130	110914	272063	335209	1.00764e+06	1.07919e+06	122181	149276	413259	558492	163006	751354	718837	325989	258380	236554	87964.9	86702.1	654404	711456	0.825477	0.376095	18.6241	18.1327	-0.491446	0.848955
Yersiniabactin	481.115	4.704	151672	217709	776157	807650	326401	246477	878594	792169	2.03566e+06	1.76811e+06	84785.2	76787.7	100536	150946	116790	100006	939828	1.10706e+06	211441	103182	77634.8	167325	472047	505255	133535	203940	191222	226617	0.825477	0.376095	18.4165	17.7928	-0.623708	1.11235
Fortimicin FU-10	340.149	5.444	82575.5	101554	62464.4	177755	55104.8	178894	68897.5	63901.9	141242	206908	132465	557722	133307	149207	147518	806950	52155.9	176935	70645.6	145202	220742	152224	81345.9	202607	79391.8	134823	49489.2	355755	0.907463	0.602685	16.9037	17.1009	0.197185	0.494791
1_2-Dihydrosantonin	248.141	4.698	371329	347573	789891	582339	213334	210321	105639	121202	99281.5	120160	419490	432005	490474	474555	378550	340811	282869	254631	475395	285476	236139	430422	579637	570028	218130	167473	243409	301499	0.961028	0.803613	18.089	18.2837	0.19471	0.0010274
Sorivudine	347.996	3.535	893600	836568	525276	481693	705574	633322	253409	303397	307371	316850	175518	209436	539657	442026	82607.4	108972	1.86851e+06	2.02878e+06	167659	115514	67904.3	178419	1.05341e+06	1.05644e+06	124166	87285.1	136944	179036	0.476035	0.0690475	18.6845	17.8849	-0.799617	0.244815
Octyl (4xi)-2-deoxy-2-[(Z)-(1-hydroxyethylidene)amino]-alpha-D-xylo-hexopyranoside	333.215	3.913	567232	620955	323113	381112	517266	565335	360940	366847	578569	457724	691790	662659	567796	499985	1.40474e+06	1.37638e+06	709124	706555	197980	1.00614e+06	928548	199127	693951	609434	496858	487412	505457	475119	0.622221	0.149881	18.9261	19.2063	0.280168	1.40565
libenzapril	363.178	2.298	1.0954e+06	1.20061e+06	566983	690755	385894	377802	291353	299961	1.54295e+06	1.36128e+06	329132	369756	1.14844e+06	813673	472497	600948	999625	1.06268e+06	1.25197e+06	1.9491e+06	1.67344e+06	1.22708e+06	960875	1.19695e+06	220086	170829	464276	445871	0.85753	0.454438	19.266	19.4882	0.222105	0.584879
1-(8-Chloro-6-phenyl-4H-[1,2,4]triazolo[4,3-a][1,4]benzodiazepin-1-yl)methanamine	323.095	0.821	3.63279e+06	5.51283e+06	396332	355796	2.59139e+06	693145	514354	549579	3.98313e+06	3.85944e+06	433070	359223	7.47358e+06	7.20916e+06	456231	5.47168e+06	384982	5.49574e+06	571493	4.14175e+06	400581	605949	420621	497357	1.73547e+07	1.4782e+07	523525	508785	1	1	20.4694	20.3201	-0.149329	0.465229
Tetramethylscutellarein	342.11	2.2355	1.23581e+06	1.21458e+06	928564	902540	165898	171978	258616	213328	1.41437e+06	1.40066e+06	630506	754173	125367	155562	224194	247166	294095	339490	289924	296999	247883	306389	883660	740468	240257	139719	303195	376095	0.825477	0.376095	18.8782	18.2605	-0.61778	1.79354
Abieticacid	302.224	4.261	1.92612e+06	1.90305e+06	169944	242909	1.95851e+06	982749	106346	158899	148958	105175	77166	98535	105182	122551	1.22302e+06	1.50263e+06	90811.6	103340	767451	2.19029e+06	2.53154e+06	726429	83795	85662.1	265222	303288	446689	452565	0.85753	0.454438	18.0045	18.6963	0.691824	0.482507
Viloxazine	237.136	3.963	175046	148010	395113	344795	224652	111152	1.84642e+06	2.85949e+06	98557.5	142452	4.11356e+06	4.76886e+06	1.06138e+06	935303	82087.8	247043	330227	676328	722995	341061	375115	1.08187e+06	192831	209096	544975	894081	2.12147e+06	2.34043e+06	0.997763	0.981969	19.0073	18.8983	-0.108923	0.924374
Sulfometuronmethyl	364.083	2.951	1.38207e+06	1.32854e+06	226568	198370	631743	383359	415838	419238	168139	283646	357471	367772	323146	279518	683442	637480	280915	254343	395383	1.34123e+06	1.02235e+06	545842	161717	151013	171559	174007	327598	277353	0.9185	0.634669	18.5779	18.457	-0.120944	0.214374
Pencycuron	328.134	7.116	1.44036e+06	1.54147e+06	483732	396290	560270	608083	541866	496505	609025	606827	542920	215056	420026	470237	829094	874700	1.01967e+06	1.04432e+06	633405	781192	1.1001e+06	657961	1.19478e+06	1.1417e+06	2.0998e+06	2.31153e+06	341130	484404	0.210945	0.00914629	19.1063	19.8084	0.702134	1.62675
Clomipramine	314.155	5.608	258397	244466	366079	350252	505460	517660	453294	531251	540407	594093	566114	573879	422302	399948	333830	301840	484550	535164	491179	951928	817940	558526	743075	796941	83371.3	83846.8	488388	539395	0.891118	0.540927	18.7342	18.694	-0.0402019	0.647823
fominoben	401.151	3.39	110505	107177	102485	206059	96162.4	91618.4	90388	89776.8	602555	653058	128647	121777	1.95964e+06	1.88387e+06	92433.4	99286.6	457533	552113	104203	340721	234938	123846	97732.6	100192	105319	105012	725396	771223	0.983996	0.874287	17.7034	17.5971	-0.106272	0.734515
ACONINE	499.277	3.747	78541.9	167684	841851	765688	870993	845106	107443	75294.3	858452	860462	380053	333801	117735	126686	325657	415433	616721	636227	100495	89981.7	80478.7	96024.7	1.68796e+06	1.59297e+06	426926	515320	149652	172453	0.96881	0.83879	18.2348	18.212	-0.0227983	0.251603
MFCD01320532	339.277	6.9445	565898	536220	200602	252298	610335	666545	517893	451764	619849	551905	634455	394270	300242	317992	424389	446837	590683	681528	269058	1.16322e+06	1.2951e+06	343744	910055	929707	418620	521582	408208	446980	0.825477	0.376095	18.7635	19.114	0.350562	1.28861
Paliperidone	426.208	4.395	4.04921e+06	3.92129e+06	1.28321e+06	752887	485759	735763	262023	79058.4	1.50955e+06	1.5435e+06	427410	350771	497685	287676	1.06306e+06	1.23866e+06	195924	1.38008e+06	640427	1.2756e+06	1.29822e+06	801976	3.16975e+06	397080	1.27832e+06	1.19798e+06	274370	360200	0.961028	0.803613	19.3987	19.6376	0.238873	0.289387
Neotame	378.217	5.03	7.93132e+06	8.6169e+06	480701	443377	1.15236e+06	1.09824e+06	1.18577e+06	1.26938e+06	116303	91850.4	702738	725337	891085	942802	204564	197602	833934	1.0019e+06	3.89899e+06	225267	184794	5.38251e+06	3.30829e+06	3.54621e+06	185404	257528	578182	631807	0.866413	0.482401	19.7189	19.405	-0.313853	0.389298
10-Deoxymethymycin	453.307	4.629	370221	289387	399459	293492	280063	288044	296196	296845	45241.1	88425.6	151123	115561	518170	486462	154644	79876.2	336323	337898	260812	268596	182775	221111	500315	475389	232241	262684	262686	160393	0.866413	0.482401	17.8425	17.8875	0.0450664	0.140642
I-Urobilin	590.31	3.6515	4.25705e+06	4.34313e+06	1.29349e+06	1.73981e+06	668811	757688	2.36418e+06	2.27476e+06	586670	752524	1.71022e+06	1.52605e+06	1.8362e+06	1.57223e+06	1.82311e+06	1.85264e+06	404756	304675	561271	1.9529e+06	2.42129e+06	703340	3.56081e+06	3.45763e+06	287117	201818	422398	398819	0.638822	0.163552	20.5429	19.6873	-0.855636	0.916547
Aspartyl-L-proline	230.09	1	1.07203e+06	450868	1.45663e+06	876021	509683	896975	603478	817785	1.14739e+06	1.50878e+06	1.21983e+06	1.04217e+06	740714	846310	1.06824e+06	1.35017e+06	1.31752e+06	694100	1.32553e+06	744966	1.16289e+06	799939	538302	312427	1.06581e+06	1.78466e+06	763037	1.207e+06	0.942581	0.700611	19.7615	19.8254	0.0639156	0.353188
Encaleret	513.21	3.543	3.18275e+06	3.1025e+06	1.2574e+06	1.31252e+06	1.61227e+06	457414	252044	187611	617056	745396	271410	247491	2.02105e+06	1.74719e+06	732570	2.98759e+06	1.1739e+06	3.62796e+06	279240	2.70188e+06	678821	277646	173070	193399	2.84431e+06	2.65753e+06	551937	662017	0.986767	0.910026	19.645	19.7152	0.0702004	0.316114
VIRILON	412.297	6.881	468363	430773	605120	603041	594527	537953	493380	464272	411041	382142	478472	381177	764276	551886	216594	200736	365726	803842	414120	710202	687143	514917	706179	811473	577062	537959	311433	336731	0.997763	0.981969	18.9383	18.8388	-0.099511	0.119632
N-[4-(4-Chlorophenyl)butyl]-N,N-diethyl-1-heptanaminium	338.26	4.304	949026	932934	583028	81901.7	187478	195462	911622	1.05067e+06	82624.8	83181.7	721937	659871	274099	337839	1.18174e+06	524746	88367	126545	393181	121501	362981	439287	586134	660704	147375	378142	412736	411454	0.961028	0.803613	18.4256	18.3387	-0.0868997	0.519833
NP-015755	438.116	2.355	331261	398591	210773	222430	296794	187007	77101.6	76741.3	82650.1	86120.4	82600.5	78481.1	380555	413377	182339	82156	155595	113266	181848	74100.2	75435.7	263507	89548.8	90239.2	71708.2	78354.8	75106	78534.6	0.387614	0.0394817	17.3616	16.6754	-0.686129	1.71177
Capsaicin	305.198	4.072	80967.9	84402.7	1.4184e+06	1.36547e+06	2.61501e+06	2.79038e+06	73303.5	76298.1	80466	119760	287264	229991	74160.4	76565.1	568647	844823	209771	246679	80324.9	79664	79298.5	84084.4	77620.9	76092.9	78160	77181.3	647605	627187	0.942581	0.700611	17.865	17.3656	-0.499367	1.01707
Berberine	335.115	3.676	793893	6.60126e+06	863243	402609	489568	887473	1.57898e+06	837791	846781	688535	1.26818e+06	987379	278259	258914	1.77987e+06	1.59012e+06	414350	905042	555751	476124	966915	5.63719e+06	161319	818553	200452	228491	231419	529440	0.836492	0.401263	19.6328	19.2327	-0.400083	0.227878
(8R,9R,11Z)-1-Carboxy-9-hydroxy-11-heptadecen-8-yl alpha-L-talopyranosiduronic acid	490.278	3.613	715429	687413	844025	749272	648105	557000	514161	425385	1.19987e+06	1.45702e+06	592636	549279	736952	687931	760615	651384	1.24696e+06	1.18491e+06	1.21688e+06	1.69875e+06	1.54229e+06	501790	452429	511523	592004	526441	727671	701929	0.9185	0.634669	19.4215	19.6077	0.186169	0.711984
(+)-Actinodaphnine	311.116	4.805	621013	614876	1.94258e+06	2.15996e+06	3.80163e+06	913341	106027	111625	269071	220500	1.76683e+06	1.66941e+06	1.72666e+06	380323	1.42194e+06	1.24816e+06	673277	1.4369e+06	848336	274670	94608.8	1.65751e+06	1.73659e+06	2.08579e+06	2.82618e+06	2.90809e+06	557964	608713	0.927878	0.667331	19.4283	19.8847	0.456396	0.424371
O-(Hydroxy{(2R)-2-[(15Z)-15-tetracosenoyloxy]-3-[(9Z)-9-tetradecenoyloxy]propoxy}phosphoryl)-L-serine	815.568	6.176	403802	382608	53582.7	124871	131103	100213	656938	618280	1.03375e+06	968187	836487	888463	259878	226220	42634.3	45059.5	472911	441267	217368	353264	395382	189909	690804	686821	341225	280371	882894	924266	0.961028	0.803613	18.3613	18.2546	-0.106745	0.498277
acebutolol	336.204	3.495	1.077e+06	840981	556717	711280	454047	605475	499817	409043	1.02726e+06	928573	605103	565159	634871	591831	558228	673538	624591	637686	654204	1.21198e+06	1.20553e+06	635477	517285	630143	658443	681203	710025	692237	0.738799	0.26491	19.3129	19.4132	0.100256	0.260832
Retosiban	494.252	4.37933	522590	542099	87133.2	122132	446700	435884	122121	89870.6	1.23466e+06	1.28001e+06	87119.7	90943.1	124177	119160	174912	206184	9.25389e+06	9.95197e+06	106195	542764	489971	101823	81341.9	77714.8	1.21181e+06	1.54625e+06	114939	115875	0.927878	0.667331	17.8143	18.5501	0.735845	1.1601
[FA(22:0)]13Z-docosenoicacid	338.318	8.846	588305	569488	166193	156706	366386	323793	890942	904104	649946	595587	1.03004e+06	194798	1.32824e+06	1.05211e+06	400727	446999	610079	748603	573338	1.15178e+06	1.12284e+06	599360	936322	1.04602e+06	739554	615763	307083	258566	0.88327	0.511239	18.9722	19.2458	0.273608	0.39253
4,5-Pyrenedione	232.052	1.251	681851	512659	310323	299025	155752	199515	267834	417132	235055	581426	138330	173580	338599	349775	598042	586503	1.06782e+06	2.03616e+06	264963	771810	1.27966e+06	145998	1.43247e+06	776483	545207	506940	207551	407899	0.223218	0.0106002	18.1855	19.1912	1.00577	2.05913
Eucommin A	550.204	2.611	170633	208113	2.29681e+06	2.59888e+06	257846	265493	139001	123270	478822	542640	798784	934654	178784	189554	688273	861690	1.2132e+06	1.4236e+06	752902	1.29144e+06	1.18135e+06	595712	230725	165938	193888	255955	918403	1.09781e+06	0.603517	0.137068	18.5585	19.2501	0.691574	0.350689
Phloionolic acid	332.255	6.533	663488	3.30639e+07	776528	972208	551243	582589	649634	581805	579009	1.27066e+06	556047	625689	754605	875350	7.93892e+06	726637	1.44776e+06	736706	706206	637480	916483	3.55388e+07	642830	2.13583e+06	662367	862161	531563	696490	0.70426	0.227321	19.8204	20.2681	0.447694	0.188133
Corticosterone	346.213	3.561	535215	607567	1.03995e+06	1.08218e+06	533206	603223	310849	426885	676471	519240	580599	348865	637251	749557	476678	460434	903415	952200	592323	208340	197541	762618	512216	770004	445399	379676	454474	552914	0.825477	0.376095	19.1545	18.9278	-0.226688	0.574663
DOG	344.256	5.637	481617	456498	542427	553172	821241	791268	807096	825097	302991	357987	902827	998299	962593	1.04096e+06	344275	316664	1.08056e+06	1.21211e+06	852138	726429	876548	1.0178e+06	1.1093e+06	1.17063e+06	564922	649055	336549	342922	0.907463	0.57142	19.3257	19.3708	0.045133	0.509606
I-Urobilinogen	592.326	4.03533	131712	125013	1.88471e+06	2.09727e+06	1.45547e+06	869758	1.05631e+06	1.39951e+06	848478	740181	940552	887712	120441	119187	2.71745e+06	2.85008e+06	1.0071e+06	1.11901e+06	310260	2.77562e+06	2.25553e+06	443032	3.02265e+06	3.24109e+06	240399	146035	239074	245756	0.666517	0.193579	19.2108	19.7373	0.526506	1.26174
Mesoridazine	386.147	2.184	831713	677847	1.3022e+06	646899	761891	741153	872598	1.08396e+06	714845	767323	59011	57604.8	1.07163e+06	943524	609547	721475	746324	699842	1.13845e+06	795831	923929	1.13853e+06	728920	577018	123595	138414	455315	715683	0.836492	0.401263	19.1437	19.151	0.00729091	0.407458
Histamine	111.08	9.692	253673	63909.6	573796	2.43735e+06	225564	516415	367114	191987	352221	305270	670463	1.18842e+06	348277	130935	294339	160718	557039	323671	377405	377290	340856	177069	194068	545459	412569	656734	160629	149807	0.907463	0.602685	18.4751	18.2004	-0.274681	0.961744
Midodrine	254.126	1.983	2.61788e+06	2.41716e+06	366534	575250	640494	322955	2.35698e+06	2.46887e+06	1.45628e+06	1.682e+06	546470	505087	1.02174e+06	1.02528e+06	1.0015e+06	960508	3.45953e+06	2.48744e+06	1.71549e+06	817607	1.04965e+06	1.42731e+06	408626	181847	98924.3	177015	2.23145e+06	2.09638e+06	0.96881	0.83879	19.9448	19.7002	-0.24466	0.0694694
(2E_6E)-(10R_11S)-10_11-Epoxy-3_7_11-trimethyltrideca-2_6-dienoicacid	266.188	5.642	483862	452205	334950	271610	755152	830784	1.13844e+06	794302	417713	460720	512058	578329	591807	684353	725616	948916	719125	707543	484652	919888	760972	533654	739450	811859	494930	562954	822672	757454	0.476035	0.0690475	19.0812	19.4144	0.33319	1.34282
Hexaconazole	313.076	0.914	3.15897e+06	3.42968e+06	653101	556457	2.11556e+06	855833	480400	844207	2.96944e+06	4.01559e+06	657678	512347	7.62592e+06	8.0298e+06	994106	3.27084e+06	801865	5.86299e+06	649120	4.32009e+06	460147	616750	718512	701115	1.35719e+07	1.19361e+07	672047	464853	0.986767	0.910026	20.6083	20.5228	-0.0855401	0.382582
MFCD00130070	171.162	4.934	567941	508986	358577	440404	685153	711982	726755	700958	412809	434757	476415	535281	506083	393201	473842	361674	419323	387010	468763	383268	633732	719069	666573	607778	312198	403869	491284	538563	0.806677	0.328667	18.9858	18.861	-0.124808	0.591206
NALMEFENE	339.182	5.834	124830	130680	447158	629387	2.22102e+06	2.14329e+06	112006	117356	116618	127362	791187	638242	113410	106075	814388	771042	129533	122346	128355	104114	114517	134591	105639	108305	103696	111150	507641	467824	0.738799	0.26491	18.1315	17.5131	-0.618388	0.971034
5''-phosphoribostamycin	534.192	7.5425	752762	884821	1.30336e+06	1.13727e+06	1.06967e+06	1.04251e+06	468796	513062	672216	641317	667524	263141	518445	407507	201730	260520	686413	831122	729208	698931	790141	935017	884534	964478	728135	761718	461097	531658	0.986767	0.910026	19.3685	19.2475	-0.120987	0.420474
Reboxetine	313.167	4.554	203456	194656	734375	834951	1.20192e+06	1.16957e+06	191721	192985	159669	117783	470707	469081	104520	135239	517382	497842	223118	262507	139499	94748.7	76982.1	164453	73971.3	70831.9	70944.6	72591.5	842532	838313	0.638822	0.163552	18.2398	17.4834	-0.756397	0.919274
Calcimycin	523.267	5.852	764443	623519	863101	837646	504700	675879	461394	572010	577764	556177	552086	442543	708689	607531	879494	731958	690951	635715	498581	769399	803078	373035	914511	1.0576e+06	760431	528823	727729	535267	0.688708	0.209978	19.2246	19.384	0.159357	1.07949
ARECOLINE	155.094	3.68	515334	543362	356238	219841	432887	479045	559534	545861	657230	648029	831056	808252	382482	427009	568107	389573	533855	666009	580251	348193	447421	824003	513899	513664	474008	516570	525711	440089	0.997763	0.981969	18.9379	18.9689	0.030975	0.0604226
S-Adenosylhomocysteine(Adohcy)	384.121	3.301	965799	1.15247e+06	1.47088e+06	1.32024e+06	364200	367799	746804	711125	1.34893e+06	1.23744e+06	512968	550537	448443	389176	157510	183058	592972	649547	537093	763795	690931	553817	1.08748e+06	1.03671e+06	953357	996477	1.0037e+06	1.0474e+06	0.94273	0.73446	19.4812	19.2892	-0.192009	0.69925
3-Oxo-5beta-cholanate	374.281	5.4985	453155	406017	592735	579753	1.40148e+06	1.35129e+06	6.57286e+06	6.88727e+06	618295	464638	115332	181187	71289.6	58680	556811	559820	669881	749029	397811	512412	506658	370393	872228	898652	67713.2	116230	542447	462400	0.96881	0.83879	19.0142	18.7372	-0.277007	1.01927
UDP-L-Ara4O	534.027	3.787	70285	103404	1.11455e+06	1.07338e+06	324391	404486	917689	948972	2.30431e+06	1.82646e+06	64662.8	74136.4	252046	203991	93285.6	163478	1.71469e+06	1.42746e+06	279966	150063	135434	293018	580681	669158	82034.6	109983	258021	262969	0.907463	0.602685	18.511	18.0737	-0.437245	0.818963
3-indole carboxylic acid glucuronide	337.08	2.843	810283	768499	563081	502250	667510	613727	306451	335607	422502	404763	658748	670617	735887	726395	340489	372281	380773	357906	1.22115e+06	718967	1.01773e+06	1.29111e+06	296199	219920	430892	458862	663943	731476	0.9185	0.634669	19.0955	19.0052	-0.0903775	0.0938772
Isodomedin	392.22	4.239	283692	244001	829541	696371	2.27535e+06	1.69044e+06	336669	386556	252115	270988	541015	486575	1.11922e+06	1.29663e+06	903372	967557	279044	319157	1.262e+06	1.26504e+06	1.35452e+06	1.06761e+06	1.9438e+06	1.61012e+06	82849.5	136971	1.11839e+06	1.16028e+06	0.836492	0.401263	19.1528	19.4376	0.284771	0.785628
3,16-Dihydroxy-13,28-epoxyoleanan-22-yl acetate	516.381	5.448	160866	171267	136427	152151	346571	316171	147363	148707	69074.1	272328	2.19225e+06	2.07713e+06	64528.6	96814.4	73385	69746.6	72851.3	71803.7	74604.8	101293	124723	74184.5	647249	642177	729647	781209	152398	146004	0.8207	0.35189	17.7643	17.3201	-0.444173	0.736023
Megastachine	331.215	5.772	701187	510648	1.11286e+06	814165	1.14693e+06	1.15854e+06	615106	545266	1.25496e+06	681705	415831	798784	558767	564946	234407	536190	848068	1.36518e+06	684957	454671	357798	803764	470321	368290	476747	638732	355790	551855	0.388363	0.0443691	19.4838	19.0134	-0.470451	1.30028
carpipramine	446.303	5.327	343256	431289	242461	214511	1.73976e+06	1.70862e+06	313871	332504	706187	682148	367491	307804	1.14596e+06	1025280	102924	69478.1	1.59083e+06	1.39338e+06	512813	2.08036e+06	2.14147e+06	641683	802474	731511	704730	727935	695647	708421	0.688708	0.209978	19.0262	19.3473	0.321074	0.860404
Ulipristal	433.26	7.263	924475	2.03611e+06	682606	652539	481847	504264	693038	687161	1.83851e+06	1.51151e+06	99335.8	152818	1.27603e+06	924857	1.84417e+06	2.61348e+06	968396	941932	1.11813e+06	890514	553025	1130979	600073	548184	296662	281813	1.04363e+06	854956	0.9185	0.634669	19.382	19.6533	0.271287	0.275172
callystatin A	456.324	5.585	93884.9	70447.9	108180	122853	153903	98950.2	121828	137555	80423.6	117527	76054.2	68627.8	86399.9	94989	73993.9	77227.6	79866.2	81651.1	83898.1	100253	133626	153947	104013	87072.2	83804.2	154879	81876.1	84774.2	0.942581	0.700611	16.5997	16.5435	-0.0562752	0.14005
4-(2-Carboxyethyl)-2-methoxyphenyl beta-D-glucopyranosiduronic acid	372.105	2.529	202790	307061	450319	464442	1.40128e+06	1.51128e+06	1.02146e+06	858504	292039	267793	378605	367002	2.65514e+06	2.11294e+06	299751	255469	503850	467702	1.31295e+06	503848	480937	1.33224e+06	883542	886036	991858	1.06229e+06	870641	840753	0.907463	0.602685	19.2597	19.3774	0.117654	0.314102
3beta,17beta-Diacetoxy-5alpha-androstane	376.261	6.34	401312	428421	1.36526e+06	851711	933524	1.04522e+06	747557	778954	479954	554605	475282	395151	883253	957901	578036	619438	875855	962248	889231	825229	873285	1.03699e+06	810858	823781	1.45151e+06	1.09647e+06	472969	550048	0.738799	0.26491	19.3815	19.6335	0.252073	0.976069
Croconazole	310.087	0.629	648588	743144	534514	624069	745770	742367	752226	668557	631455	607696	490042	562799	594259	565215	646639	612640	618779	664623	560512	709971	596621	627557	768638	834976	958185	933492	692080	612464	0.70426	0.227321	19.2676	19.4028	0.135155	1.26431
Cortol	368.256	5.777	382236	174879	995823	1.1503e+06	1.31439e+06	1.1805e+06	453419	322944	418993	397599	1.04744e+06	893009	947752	763747	530639	383075	1.34294e+06	1.35326e+06	720923	428926	388109	822061	232698	239765	884414	775716	683090	976825	0.942581	0.700611	19.2892	19.2123	-0.0768499	0.205105
L-Urobilin	594.341	4.2265	82771.6	82617.5	4.68329e+06	5.3042e+06	1.69179e+06	821951	389715	357037	408497	319628	971731	945721	122770	79530.1	3.79474e+06	3.74728e+06	1.77848e+06	1.7128e+06	89044.3	1.27428e+06	1.26105e+06	184040	812410	797664	322849	164888	184170	229493	0.907463	0.602685	18.8841	19.2722	0.388049	0.105747
20S-Protopanaxatriol	476.386	8.22	799655	768567	642446	787932	632054	578753	964176	998212	464666	517013	893260	391942	570154	470707	843463	781226	744475	921078	921260	1.52711e+06	1.20647e+06	1.00982e+06	2.80876e+06	2.71322e+06	1.09778e+06	950700	892544	797747	0.067068	0.000646216	19.313	20.0839	0.77091	2.06953
24-Nor-5beta-chol-22-ene-3alpha,7alpha,12alpha-triol	362.282	5.932	1.07669e+06	913916	1.43526e+06	1.29311e+06	1.53748e+06	1.34094e+06	800603	719956	574619	569821	453028	456341	954945	909012	992370	571026	454933	504485	815630	629709	713748	864390	1.1336e+06	458239	801684	669572	562220	614183	0.573372	0.113919	19.7193	19.3618	-0.357586	1.42524
Deferoxamine	560.356	2.676	1.18986e+06	1.16067e+06	920550	1.57111e+06	1.10399e+06	740087	606783	415753	1.40454e+06	1.91876e+06	558188	423957	897108	821490	751741	626575	968641	2.41809e+06	1.31438e+06	1.41841e+06	1.0702e+06	1.1378e+06	1.26966e+06	1.79007e+06	660448	804367	772336	1.06159e+06	0.836492	0.401263	19.7623	20.0251	0.262828	0.75699
5-(3,4-Dihydroxyphenyl)-4-hydroxypentanoyl hydrogen sulfate	306.041	2.267	432071	405517	5.12981e+06	4.06842e+06	4.00844e+06	4.2578e+06	161573	175755	255883	245817	155726	107233	2.43157e+06	2.45367e+06	88109.3	93019.5	153347	148500	76518.4	4.15367e+07	4.19061e+07	78896.2	108563	123464	2.70074e+06	2.97893e+06	115208	167985	0.444017	0.0556167	19.4678	18.6531	-0.814709	0.863605
Mitiglinide	315.183	5.588	74130.7	69679.7	503449	478298	1.92115e+06	2.03171e+06	72201.6	70205.9	71667.6	72571.3	996425	988858	329638	347831	906533	935113	100247	79102.7	87123.4	97674.5	69538.5	73651.5	68127.6	67348.3	72646.6	72312.6	635287	510241	0.825477	0.376095	18.0713	17.1695	-0.901789	1.0575
2-{2-[(2E)-3,6-Dimethyl-2-hepten-1-yl]-3,4-dihydroxyphenyl}-7-hydroxy-2,3-dihydro-4H-chromen-4-one	396.193	5.703	981869	1.05365e+06	494087	308662	290989	372060	345797	350156	601448	491567	456642	871461	785339	546870	486246	522450	449363	471502	528842	800810	363054	316504	608849	611116	503265	450340	347679	352519	0.94273	0.73446	18.987	18.8478	-0.139197	1.00038
(-)-bisdechlorogeodin	330.073	2.31	88773	89529.4	92375.4	89498.1	486582	545745	85310.2	84445.2	215364	180805	88231.4	88998.5	81494.9	80572.8	95602.8	91397.4	334463	621823	735215	143903	119393	865882	220342	270105	89463.5	88767.1	89380.7	89701	0.369505	0.0310252	16.9423	17.5296	0.587236	1.14894
Ankorine	335.209	3.951	513811	649502	560366	536868	857049	785926	380100	409185	580178	507379	744601	820808	401816	505188	996008	976305	190207	177241	428803	682809	695112	340491	370987	405565	109964	108462	349003	376098	0.387614	0.0394817	19.1211	18.4434	-0.677681	1.21441
(8E)-9-(1,3-Benzodioxol-5-yl)-1-(1-piperidinyl)-8-nonen-1-one	343.214	6.15	87291.8	85106.9	330074	345857	1.79432e+06	1.66805e+06	71671.3	102490	89944.4	84760.1	1.29312e+06	1.40177e+06	79192.9	77621	787455	747346	115045	212648	81930	95782	79556.5	93205.7	84818.8	74823.2	83339.6	87451.8	553879	629666	0.94273	0.73446	17.8434	17.3525	-0.490918	1.00094
Lanost-8-ene-2,3,12,21,24,25-hexol	508.376	6.939	532230	562284	540262	483107	1.38838e+06	1.61944e+06	556882	467886	628619	572308	584687	549056	861250	754832	647029	610624	770623	775020	990014	626715	566129	901205	641063	642207	639314	530692	604724	530802	0.729858	0.24563	19.3469	19.3443	-0.00263208	0.224638
Isopropyl unoprostone	424.319	7.0455	525167	605847	673890	587963	837685	876197	781332	748585	472596	460835	794933	687295	525684	481434	1.06127e+06	1.15772e+06	656680	732519	437151	307447	342471	584568	809653	823249	822520	892839	521255	594104	0.927878	0.667331	19.2701	19.3104	0.040337	0.688823
(3Z)-4-(2-Hydroxy-5-sulfophenyl)-2-oxo-3-butenoic acid	271.999	0.611	646058	717739	785321	839879	863187	804969	829565	889990	916421	887792	785800	845866	759531	831286	797157	801197	475529	509629	650812	1.00636e+06	899288	693038	635193	711019	821413	776238	959280	792053	0.655183	0.178112	19.63	19.4904	-0.139596	1.13964
chloromebuform	238.124	4.949	587322	1.49312e+06	975607	658996	845489	993356	552242	561521	1.0736e+06	980481	349730	609652	665131	355767	381666	582048	1.04637e+06	1.30292e+06	385008	546514	349571	920325	464822	849814	397472	775094	457899	527978	0.666517	0.193579	19.4314	19.1676	-0.263751	0.834597
Indoxyl-beta-D-glucuronide	309.085	2.552	83901.6	148852	337702	259003	813129	733128	376203	432944	590148	557264	163689	291216	825312	709635	335229	295893	1.08778e+06	1.07403e+06	498934	2.23302e+06	1.41054e+06	513788	318841	260820	203003	276824	922774	1.11053e+06	0.688708	0.209978	18.5051	19.137	0.631859	1.27251
3,7-DIKETO-5β-CHOLAN-24-OIC ACID	388.261	5.615	429125	427706	984951	968185	1.4016e+06	1.41639e+06	1.23642e+06	1.33258e+06	570560	519672	572779	422693	1.51837e+06	1.34577e+06	749246	678005	845202	853167	1.06601e+06	754712	768934	1.09811e+06	763102	782931	956221	932597	483436	565277	0.88327	0.511239	19.6763	19.5897	-0.0866241	0.635022
3-(7-Hydroxy-4-oxo-4H-chromen-2-yl)phenyl hydrogen sulfate	334.014	3.108	87247.8	72747.9	399644	346320	317203	267012	1.44246e+06	1.59614e+06	530593	559441	857655	773190	62466.3	96277.8	56597.6	59125.8	957754	1.04269e+06	1.34196e+06	59209.2	63960.9	1.23463e+06	3.04032e+06	2.33393e+06	1.26136e+06	1.43148e+06	487052	450863	0.836492	0.401263	18.3435	18.9281	0.584603	1.3346
2-Hydroxytricosanoic acid	370.344	7.724	539814	569269	442500	485661	1.07647e+06	1.02157e+06	684275	741597	276179	297163	641806	480266	685639	602792	1.035e+06	989050	1.39525e+06	1.44255e+06	645533	614449	612565	677815	885836	907671	417844	426391	568050	564663	0.666517	0.193579	19.1214	19.5028	0.381328	1.50734
DOA	370.308	7.226	598367	624735	285477	306507	476532	607314	374384	484778	678532	483435	1.22321e+06	788143	513587	490574	244661	389751	1.10394e+06	1.14911e+06	504579	369035	628056	416274	677484	955361	409734	384962	348679	674370	0.986767	0.910026	19.0148	19.0181	0.0033156	0.190429
heraclenol	304.094	3.637	81088.9	80700.5	94949.8	90677.7	87877.1	83253.2	122047	114724	115823	108936	80250.7	80982.7	160665	173904	80601.2	84994.2	85867.6	84227.6	83109.6	97209.3	100747	84024.6	87863.6	93497.3	91148.5	91019.2	155738	171274	0.961028	0.803613	16.6384	16.5597	-0.0787159	0.505439
1,5-Dihydroxy-3,4-dimethoxy-10-methyl-9(10H)-acridinone	301.094	3.44867	1.32695e+06	1.37895e+06	3.69901e+06	3.64158e+06	922101	948956	495800	541055	661620	587072	556134	572592	1.97988e+06	1.97643e+06	1.30809e+06	1.64412e+06	588673	684176	588837	584368	399068	486840	397234	378065	752387	751972	380431	351431	0.36187	0.0273955	20.0377	19.1766	-0.861115	1.63625
tilisolol	304.178	3.626	292162	105096	4.10297e+06	4.29884e+06	115274	455301	600383	689472	414235	103549	1.33408e+06	1.13037e+06	277485	292012	2.09235e+06	2.09403e+06	1.20975e+06	929397	479158	869861	1.06681e+06	138155	3.39838e+06	3.77516e+06	1.4395e+06	754053	121028	138266	0.655183	0.178112	18.9326	19.6583	0.725664	0.573818
Germine	509.296	2.545	460475	541774	1.23627e+06	1.07589e+06	756453	651516	177778	143182	1.49942e+06	1.44584e+06	871483	704208	91413.8	181267	737395	736929	240311	177499	92280.8	687170	705882	149787	1.46381e+06	1.49542e+06	562420	556918	301833	257671	0.907463	0.602685	18.9736	18.7258	-0.247794	0.538837
MFCD00133175	268.24	5.985	344778	354914	799436	845791	698159	547647	562187	551680	907963	861543	911902	831397	600105	652770	289499	330825	1.01214e+06	946921	512712	527883	458493	501925	1.34733e+06	1.22014e+06	900935	914763	1.15725e+06	1.24821e+06	0.825477	0.376095	19.3046	19.4686	0.163952	0.894623
TU4153400	460.21	5.393	219406	300972	307647	117536	1.0355e+06	296551	261143	274638	212673	1.62196e+06	1.66932e+06	530665	66865.8	66368.8	237499	319064	91304.4	231424	332809	450725	101255	200984	142994	2.14247e+06	195529	87611.7	194063	64578.8	0.729858	0.24563	18.2358	17.6791	-0.556661	0.579075
Codeine-6-glucuronide	475.184	3.837	150767	132273	380920	493573	914850	1.191e+06	197255	162129	202946	289010	201342	190405	1.63267e+06	1.29521e+06	268374	264615	298083	408420	291644	506591	519605	359902	220375	188886	80620.3	82749.8	1.25436e+06	1.29964e+06	0.983996	0.874287	18.4588	18.2787	-0.18016	0.464095
Tofacitinib	312.168	2.713	1.19165e+06	1.11684e+06	2.50049e+06	1.99482e+06	2.33184e+06	3.22967e+06	623765	712041	849313	1.06642e+06	791546	875772	785722	685482	372938	400653	835659	808618	1.02803e+06	923663	738611	1.03172e+06	963568	943976	656117	807512	853370	930480	0.638822	0.163552	20.1393	19.563	-0.576375	1.63844
8_11_14-Eicosatrienoicacid	306.255	5.9935	515433	444941	520227	486014	854990	875294	574499	542352	801565	910509	629243	348919	483481	450216	1.63537e+06	1.46611e+06	1.06807e+06	958673	742784	1.09377e+06	1.1586e+06	639369	559016	565414	640813	619553	827835	849879	0.153764	0.00296311	19.1423	19.7217	0.579405	2.16896
5-Deoxy-5-(7,8-dimethyl-2,4-dioxo-3,4,4a,5-tetrahydrobenzo[g]pteridin-10(2H)-yl)-D-ribitol	378.152	2.677	519948	460487	161463	132332	404224	376086	1.06626e+06	752993	122511	135763	204127	299334	486109	389479	184313	172011	634750	472521	1.07913e+06	407902	275306	912371	211082	284715	150288	169193	580286	644875	0.891118	0.540927	18.2895	18.4555	0.165937	0.340456
Pyrimethamine	248.082	3.659	876788	888411	437350	503808	1.71956e+06	1.37847e+06	317141	350428	750481	631651	130705	94965	86396.4	67995.2	894453	837435	111680	180002	121578	420116	376862	104557	72086.6	71798.7	71699.9	72075.1	692038	543256	0.655183	0.178112	18.5539	17.6736	-0.880308	1.23556
Fludarabine phosphate	365.054	2.485	1.0183e+06	840660	633404	444999	781662	757155	363106	510520	633006	720929	536204	366110	749924	679833	677817	899434	941832	840888	812466	1.32178e+06	1.56262e+06	838194	599356	614083	556688	666849	745089	924438	0.388363	0.0443691	19.2393	19.6482	0.408869	1.6489
1,3-Dihydroxy-2-propanyl (13Z,16Z)-13,16-docosadienoate	410.34	7.39	822248	717924	646892	637043	406841	704739	1.41352e+06	1.03996e+06	829813	158288	781026	703880	865878	846476	1.11336e+06	805179	661998	428034	842667	832698	738059	580047	883393	979282	551988	514514	618061	595919	0.927878	0.667331	19.394	19.4188	0.0248319	0.207181
1,3-Dihydroxy-2-propanyl (7Z,10Z,13Z,16Z)-7,10,13,16-docosatetraenoate	406.308	7.00367	494313	579140	873875	1.02195e+06	1.1016e+06	1.05981e+06	843963	1.00744e+06	818475	708381	769373	415085	959657	827796	744270	732998	804848	1.10252e+06	929918	1.01777e+06	1.15488e+06	999502	1.39579e+06	1.05217e+06	1.3802e+06	1.46178e+06	655487	675680	0.603517	0.137068	19.5927	19.8939	0.30119	1.66997
N-(indol-3-ylacetyl)glutamine	303.122	2.754	950899	975524	851360	775914	1.49187e+06	1.3689e+06	340813	306249	1.86724e+06	2.097e+06	1.61634e+06	1.63305e+06	346674	342121	687699	685852	691771	795569	589401	1.36515e+06	1.1337e+06	584501	301517	259918	1.50234e+06	1.85261e+06	193933	312636	0.573372	0.125092	19.7428	19.282	-0.460773	1.08375
Capsi-amide	269.271	7.226	1.17439e+06	1.03254e+06	925109	1.04378e+06	1.15618e+06	1.09653e+06	888323	902484	1.10675e+06	911906	1.09543e+06	1.2743e+06	865629	658066	1.14354e+06	1.48491e+06	1.04538e+06	1.04547e+06	1.00409e+06	1.08401e+06	999944	983373	909492	937127	866256	920968	792043	890446	0.927878	0.667331	19.9268	19.9266	-0.000273543	0.00649233
N-Methylphenylethanolamine	151.1	1.856	1.30642e+06	1.25729e+06	968496	1.31852e+06	990437	819149	953973	720433	2.18621e+06	3.3347e+06	971919	1.27847e+06	1.1387e+06	1.1306e+06	596718	571449	974287	1.19776e+06	1.18185e+06	2.19e+06	2.43893e+06	1.0627e+06	717641	629951	1.23585e+06	1.41586e+06	958113	1.22244e+06	0.891118	0.540927	20.2008	20.0249	-0.175955	0.605538
(2S)-1-Hydroxy-3-(pentadecanoyloxy)-2-propanyl (6Z,9Z,12Z,15Z)-6,9,12,15-octadecatetraenoate	574.46	7.79133	609009	517622	509429	454191	464955	472540	320523	405974	1.66432e+06	1.42186e+06	561448	414079	670772	561314	611102	589390	600814	764796	492103	621445	535672	481320	867984	891164	1.80693e+06	1.50704e+06	505234	536910	0.459932	0.0620417	19.1332	19.4268	0.293537	0.619073
(1R,3'R,4R,6R,7R,11Z)-3',6,7,14-Tetramethyl-3,8,17-trioxospiro[2,9-dioxa-14-azabicyclo[9.5.1]heptadec-11-ene-4,2'-oxiran]-7-yl acetate	423.189	3.852	673818	494686	700758	561357	426637	452066	669582	770699	743736	637458	317146	665269	747493	754765	735260	988406	218658	699812	724455	719029	752312	732915	803658	668010	726658	751385	702412	823480	0.388363	0.0443691	19.1882	19.3938	0.205591	1.33251
[FA(20:3)]11_12-epoxy-5Z_8Z_14Z-eicosatrienoicacid	320.235	6.55025	960017	1.06102e+06	597392	638453	1.03856e+06	831537	702794	691280	908602	896912	1.41226e+06	1.15232e+06	819323	674168	2.19975e+06	2.29783e+06	622402	672382	518137	2.36015e+06	2.27982e+06	463754	869336	834830	512263	608268	773196	767165	0.891118	0.540927	19.7126	19.8282	0.115671	0.889031
etifenin	322.154	4.458	1.05141e+06	1.26788e+06	1.46336e+06	1.47908e+06	2.92554e+06	1.66911e+06	1.3978e+06	979435	921305	1.17727e+06	646831	426615	2.47604e+06	1.79552e+06	499047	578263	1.91088e+06	1.10641e+06	468548	790914	655393	1.13204e+06	2.90824e+06	2.12897e+06	1.89508e+06	1.41956e+06	1.19394e+06	1.04786e+06	0.891118	0.540927	20.266	20.0605	-0.205445	0.336246
sulfometuron [ANSI]	350.067	4.319	997320	642832	985207	728499	1.28237e+06	552345	1.48678e+06	727104	973465	655257	222290	286945	1.12986e+06	470483	856944	563077	1.15948e+06	1.33735e+06	1.01834e+06	1.31374e+06	839056	769545	1.10078e+06	1.33686e+06	244741	336654	715504	693393	0.847193	0.427387	19.429	19.5969	0.167935	0.534052
3'-N-debenzoyl-2'-deoxytaxol	733.309	4.365	659971	728245	573869	526919	337594	341594	245104	305536	1.07794e+06	1.1533e+06	374017	479806	486634	446291	465737	497537	988913	833433	942161	984991	831626	862437	176474	178973	567783	660813	719758	609811	0.666517	0.193579	18.9312	19.1771	0.2459	0.700499
Pyrazinamide	123.044	9.329	74388.6	28865.8	233858	140390	177355	203357	264924	179530	145004	509831	79037.3	274685	34546.2	98382.1	133204	480517	141613	335214	113157	223428	476171	548566	120792	55029.7	168131	209341	490015	204081	0.688708	0.209978	17.0413	17.7181	0.676791	1.23673
3-O-alpha-mycarosylerythronolide B	546.341	2.768	824401	751778	579999	492325	541766	544434	506600	556722	2.29084e+06	1.60351e+06	1.19913e+06	1.31286e+06	503792	671618	755396	1.09691e+06	682656	1.0013e+06	658706	1.79015e+06	1.90008e+06	1.00847e+06	500975	511272	496555	696478	712879	645143	0.927878	0.667331	19.566	19.6272	0.0611352	0.0654253
3-(2,4-Cyclopentadien-1-ylidene)-5alpha-androstan-17beta-ol	338.26	5.18725	993093	987419	418385	470028	1.08042e+06	1.05516e+06	7.7692e+06	7.1583e+06	369681	332182	655645	710037	1.70861e+06	1.72304e+06	1.04695e+06	1.1364e+06	1.21474e+06	1.25781e+06	579852	715727	699546	531200	1.58531e+06	1.55332e+06	110935	141885	574810	583497	0.907463	0.57142	20.0059	19.353	-0.652935	1.03329
2-[(2R,4aS,6S,8aS)-6-Hydroxy-4a-methyl-8-methylenedecahydro-2-naphthalenyl]-2-propanyl beta-D-glucopyranoside	400.246	5.696	105893	113864	311296	295639	775743	572513	134770	179080	175253	77708.7	74506.4	131750	2.03083e+06	2.53128e+06	72621.7	71914.3	1.41418e+06	1.989e+06	679090	544554	487066	694342	138459	110935	247570	84436.1	937254	977047	0.9185	0.634669	18.0125	18.4444	0.431878	0.247359
5-(5,7-Dihydroxy-4-oxo-3,4-dihydro-2H-chromen-2-yl)-2-methoxyphenyl hydrogen sulfate	382.036	1.86333	1.60886e+06	791775	3.55638e+06	2.10869e+06	1.9339e+06	1.69985e+06	788425	1.22446e+06	1.57516e+06	959146	4.04432e+06	2.11836e+06	1.6579e+06	1.67172e+06	407609	960937	1.27229e+06	868492	1.26848e+06	1.56009e+06	2.6159e+06	1.85439e+06	1.55502e+06	2.19369e+06	3.25109e+06	2.51789e+06	1.19416e+06	1.76887e+06	0.94273	0.73446	20.6521	20.4985	-0.153565	0.425332
N-Palmitoyltyrosine	419.302	5.516	1.24783e+06	1.2568e+06	1.72372e+06	1.64079e+06	655807	561970	771449	846846	364617	484128	725154	586645	845366	830634	1.18117e+06	901867	724144	881421	508451	609069	746688	492805	435426	469213	475184	535166	1.06674e+06	1.18447e+06	0.760295	0.285176	19.6351	19.3873	-0.247766	0.994328
2-Amino-4-oxo-4-alpha-hydroxy-6-(erythro-1'_2'_3'-Tri-hydroxypropyl)-5_6_7_8-tetrahydroxypterin	321.092	3.713	1.81226e+06	1.61246e+06	1.91398e+06	1.62904e+06	75193.9	74751.5	75756.4	74951.4	824731	773618	85125.4	89470.9	77906.9	78870.3	75507.7	76587.4	73007.3	73142.1	75919.8	76191.1	80579.3	77159.8	3.59605e+06	3.21697e+06	5.00279e+06	5.99655e+06	77799.6	83660.4	0.953957	0.768812	18.0188	17.8908	-0.127944	0.851403
Linamarin	247.105	3.657	84105.4	120291	79067.3	496576	80421.5	412279	123849	130023	115015	266088	91673.1	1.35953e+06	131066	109309	152384	140585	87715.2	80699	83743	87626.3	374546	149617	82889.6	492209	132115	145901	82611.9	1.03585e+06	0.99239	0.945946	17.3367	17.232	-0.104685	0.34622
2-Amino-9,10-epoxy-8-oxodecanoic acid	215.115	0.9325	1.93668e+06	1.65931e+06	2.91386e+06	2.87082e+06	1.55933e+06	591439	819559	960290	332406	725236	2.01164e+06	2.36758e+06	3.60846e+06	2.21785e+06	571664	661233	931549	2.22165e+06	990116	685360	485910	1.98532e+06	1.47152e+06	1.4685e+06	4.27195e+06	6.15142e+06	677499	679546	0.785249	0.306426	20.4663	20.1989	-0.267369	0.120485
Saccharopine	276.131	0.619	5.32305e+06	6.68738e+06	339403	318143	2.3641e+06	598895	468503	686128	4.44741e+06	4.729e+06	505915	386229	1.19452e+07	1.00509e+07	741962	7.48966e+06	593874	4.45473e+06	507623	4.7905e+06	579064	821378	422213	469632	1.71828e+07	1.55941e+07	525606	676544	0.94273	0.73446	20.6282	20.5264	-0.101849	0.164616
pentamidine	340.188	5.351	523831	432250	1.00147e+06	938995	917100	907349	1.38491e+06	1.36757e+06	265559	307771	542820	564559	1.32146e+06	1.28904e+06	1.28186e+06	1.28652e+06	818931	932938	929005	569056	645880	917957	1.49076e+06	1.46735e+06	1.18986e+06	1.81217e+06	624967	635404	0.688708	0.209978	19.494	19.9005	0.406506	1.24696
NP-019748	488.35	5.084	396688	504510	126389	138466	2.25132e+06	1.9881e+06	761998	792103	73530.3	77363.3	137369	82857.2	82814.1	152641	71303.5	69942.7	140600	78991.7	110773	329795	384601	172465	76282.1	79867.2	1.05286e+06	918287	2.1315e+06	3.10818e+06	0.953957	0.768812	18.007	17.9667	-0.0402996	0.171131
(22R,23R,24S)-22,23-Dihydroxyergost-4-en-3-one	430.343	6.946	526456	455735	525430	958098	789285	857073	928081	755751	565442	818214	520622	519269	910022	699965	580593	597083	868616	960576	1.06905e+06	1.16338e+06	955421	670606	1.00018e+06	1.11755e+06	736580	821012	725821	621136	0.388363	0.0443691	19.3762	19.6579	0.281668	1.57673
Loganate	376.137	2.3575	624195	524113	823647	823940	291461	444107	439668	529974	580589	622197	1.24549e+06	1.11128e+06	663131	886997	3.60116e+06	2.28178e+06	244445	326248	3.95937e+06	432079	759574	4.11242e+06	702197	836318	1.04303e+06	1.28781e+06	378224	390145	0.85753	0.454438	19.2896	19.8391	0.549528	1.54807
Tricaprilin	470.36	6.978	499543	680794	737051	669112	2.10137e+06	1.55968e+06	933887	1.07768e+06	828598	842048	801331	615389	698305	673888	519596	505699	541456	669438	626581	1.28682e+06	1.13069e+06	670638	1.24221e+06	1.38789e+06	798402	765737	435749	411553	0.738799	0.26491	19.6829	19.4669	-0.216047	0.542737
3alpha_7alpha_12alpha-Trihydroxy-5beta-cholestanoate	450.335	7.0785	546359	910808	689159	611784	898357	893816	718087	847299	786876	726582	959218	819477	633217	576445	1.27594e+06	1.57546e+06	835335	818435	448707	800951	749328	522176	1.51938e+06	1.27737e+06	779614	837665	511302	527273	0.961028	0.803613	19.5106	19.6515	0.140967	1.09511
3-(Decanoyloxy)-2-hydroxypropyl tridecanoate	442.366	7.14467	647095	685311	1.06359e+06	1.02364e+06	1.91685e+06	1.56922e+06	1.46422e+06	1.4709e+06	580740	579215	699438	606446	954292	997059	736788	725812	726714	715584	782258	808325	796145	840325	1.05145e+06	1.06053e+06	594054	601544	725903	774692	0.866413	0.482401	19.8433	19.5569	-0.286403	1.28426
19-Nor-9,10-secocholesta-5,7-diene-1,3,25-triol, (1alpha,3beta,7E)-	404.328	6.44	1.12433e+06	1.21965e+06	668605	702498	1.06365e+06	1.23509e+06	629251	799885	974035	978553	988647	1.1173e+06	1.05859e+06	1.15981e+06	543577	547513	657240	700690	338901	1.71212e+06	1.45011e+06	286460	335204	416774	1.1183e+06	1.2527e+06	365227	407060	0.410601	0.0497355	19.8701	19.2156	-0.654412	1.46609
Lactobionic acid	358.113	1.005	217386	247307	562221	473318	347257	342750	292128	206203	1.0758e+06	288383	190257	263761	363745	304944	5.92063e+07	5.26564e+07	311600	465188	226595	326212	216558	683062	219887	299171	454772	283269	312435	263892	0.891118	0.540927	18.3295	19.3474	1.01789	1.22473
Tetrahydrocortisone	364.224	3.571	882254	993632	924590	1.07206e+06	887364	854298	282161	392018	666096	1.50978e+06	809550	787146	1.03657e+06	1.04606e+06	219016	510697	676279	788681	360941	451155	267794	450447	1.46501e+06	1.86747e+06	589924	456113	881432	746245	0.388363	0.0443691	19.6241	19.1613	-0.462816	0.937289
AC 45594	208.146	4.466	1.62551e+06	1.59052e+06	779336	745873	667651	710526	817830	892540	454048	450759	2.52996e+06	2.43604e+06	521716	459750	866991	769648	416094	456254	639240	715913	739827	906638	210173	219030	581136	595861	404292	294969	0.38286	0.035045	19.7411	18.9513	-0.789758	1.81968
Pentaerithrityl tetranitrate	316.015	0.645	1.25126e+06	1.31374e+06	1.63191e+06	1.23473e+06	1.17832e+06	1.36917e+06	1.13083e+06	1.31767e+06	1.4106e+06	1.14611e+06	1.18313e+06	746644	978449	689741	1.98995e+06	1.97682e+06	1.28438e+06	1.3894e+06	1.2735e+06	1.37922e+06	1.07674e+06	1.59937e+06	976218	1.0625e+06	1.06153e+06	985167	1.50258e+06	1.33611e+06	0.785249	0.306426	20.1416	20.3266	0.18507	1.20144
Pteryxin	386.137	2.4555	1.77594e+06	1.58566e+06	1.69372e+06	1.46164e+06	424768	388704	1.29657e+06	1.36096e+06	2.37947e+06	2.57567e+06	663228	1.053e+06	244172	209156	274178	256811	1.18524e+06	1.22974e+06	811073	410516	407588	780983	1.2335e+06	1.16942e+06	379993	426294	878995	835057	0.507818	0.0849275	19.8479	19.284	-0.563908	1.68231
5-Hydroxyconiferylalcohol	196.073	2.97	215051	264598	202571	197213	218402	278253	213081	232905	314643	282930	247722	226421	181684	205513	205521	228095	287327	276981	254462	562358	451225	287053	244292	260879	213332	234241	220091	211736	0.603517	0.137068	17.8213	18.036	0.214658	1.16361
(2S_3S)-2-Hydroxytridecane-1_2_3-tricarboxylate	332.183	4.194	1.0304e+06	908678	539585	562870	439938	417389	1.23827e+06	1.25615e+06	72281.9	72784.9	5.4558e+06	5.83125e+06	428389	302835	265954	248132	3.09858e+06	2.85e+06	854467	1.15339e+06	1.25443e+06	993361	561605	514806	74868.4	74973.7	1.97425e+06	2.12589e+06	0.942581	0.700611	19.2782	19.383	0.104769	0.332503
Leu-Pro(Leucyl-Proline)	228.147	3.451	307884	310243	355274	585960	549518	652227	837440	549514	298496	267799	335221	575117	566304	720453	442990	561366	526165	375274	606435	351393	371750	548731	274313	305427	398377	612456	404666	558892	0.927878	0.667331	18.8197	18.7438	-0.0759487	0.468622
Dihydrophaseicacid	282.146	4.493	866199	865369	93745.9	93163.1	68141.8	65735.8	161407	139565	126280	65317.2	480795	592053	356221	363396	589774	645627	78307.3	95593.6	149615	256807	232451	154095	255269	237651	66810.1	67506.2	214085	210641	0.997763	0.981969	17.6306	17.484	-0.146606	0.746067
butoctamide	315.204	2.357	790257	631600	717115	626188	748052	686394	709205	720249	600602	683487	649222	605662	596691	600206	836415	779746	807139	730187	728393	570826	657979	629795	719154	683171	649485	601230	671230	775137	0.70426	0.227321	19.3458	19.4144	0.0685731	1.06279
11(Z),14(Z)-Eicosadienoic Acid	308.271	6.982	54309.5	49789.1	63652	68495.5	47670.6	57594.4	70795.5	66507.5	48930.3	122479	341716	245081	61558.7	56359.8	62417.4	56970	50258.6	103240	47523	4.52862e+06	4.13833e+06	48426.6	54938.7	67895.9	55310.5	95177.9	51204.1	62080.1	0.96881	0.83879	16.2357	16.7748	0.53916	1.00593
fenalamide	334.226	5.2	700484	811867	396942	400659	522303	613742	484239	594972	760841	786243	775268	664224	491008	482066	792175	894110	681658	719108	508616	847169	760536	563022	851129	911383	791235	771142	649995	655844	0.283779	0.018554	19.1686	19.4834	0.314815	1.86168
phe-gln	293.137	2.199	686348	687691	801178	846072	735533	856343	435326	486091	555403	653486	691252	796967	784653	917493	1.48475e+06	1.42842e+06	1.362e+06	1.28325e+06	940440	1.08236e+06	1.23469e+06	843353	844070	759028	473258	571219	986924	1.11966e+06	0.154923	0.00351854	19.4067	19.9022	0.49547	2.33578
Closantel	661.853	7.139	233447	168081	25811.7	26807	27474.4	26568.6	29418.1	32472.1	2.84353e+06	3.0963e+06	25479.7	20932.3	24891.7	25617.3	24371.8	26612.4	61143.1	32024	38514.9	26862	26836.4	27762.3	235605	226886	89349.9	96529.2	1.12476e+06	1.2025e+06	0.70426	0.227321	16.0766	16.3215	0.244907	0.743839
Sinigrin	358.027	5.057	2.47317e+06	3.0898e+06	993181	884301	494882	435289	400583	364467	482329	522893	785196	683220	782628	967457	512366	488607	647311	691863	1.73122e+06	585274	607493	2.1041e+06	303221	398527	122454	264117	343522	400888	0.522569	0.0938681	19.5365	18.957	-0.579432	0.953108
[FAhydroxy(20:4)]5S-hydroxy-12-keto-6Z_8E_10E_14Z-eicosatetraenoicacid	334.214	4.6035	96004.7	96893.2	128573	131500	864883	763168	267129	306076	93280.5	88532.7	77804.3	101488	2.20962e+06	2.28692e+06	71263.4	68679.6	1.37681e+06	1.49586e+06	319762	159023	140016	328570	662592	778754	103544	88918.6	427779	510703	0.9185	0.634669	17.902	18.1256	0.223526	0.144091
pyropheophorbidea	536.281	4.625	77922.1	88010.1	65765	84964.8	48580.8	47804	49515.7	52690.9	48559	49299.6	49181	47038.7	47260.1	47951.3	46908.3	47607.9	65969.2	91506.2	53204.1	52757.2	58438.6	85384.8	51894.1	136140	127362	76057.9	48749.1	52328.9	0.573372	0.113919	15.7707	16.0207	0.249981	1.17107
2-Hydroxy-22-methyltetracosanoic acid	398.376	8.241	873569	870758	910226	863425	1.4255e+06	1.31085e+06	1.92511e+06	2.12871e+06	354278	340825	633783	353978	580826	551345	877992	978523	1.03876e+06	1.32534e+06	937535	602302	569641	888874	1.34645e+06	1.30702e+06	653133	631886	986470	1.05051e+06	0.806677	0.328667	19.5991	19.7906	0.191442	0.173472
MOLLICELLIN B	382.105	4.395	188759	198899	95784.4	91601.6	1.2187e+06	1.2092e+06	80715.9	80888.5	91439.4	91556.8	90945.1	89660.2	3.47926e+06	3.94202e+06	89844.1	90561.7	86729.6	92751.3	122460	90320.2	87408.9	127378	84717.9	82862.3	80943.9	79797.3	98406	96938.3	0.476035	0.0690475	17.9081	16.5011	-1.40708	1.39782
Methionylserine	236.083	3.402	77428.8	81877	69806.5	71579	222817	233377	65940.9	66992.6	341116	379648	67354.2	80209	65481.2	68033.1	74014.6	70245.2	407245	390215	335400	73526.9	74266.2	402254	73253.2	72150.2	71657.2	87032.5	69519.3	69108.9	0.760295	0.285176	16.694	16.8431	0.149106	0.47195
OLEOYL TYROSINE	445.318	5.573	1.0302e+06	996596	484613	535317	1.20233e+06	1.37578e+06	567710	574637	380456	308961	1.0246e+06	936352	443610	523593	946861	1.15716e+06	1.15849e+06	1.15509e+06	990332	626114	435173	928695	552084	453854	972477	903553	649294	800418	0.866413	0.482401	19.3563	19.605	0.248655	0.731672
(1S,2R,3R,5Z,7E)-2-[(5-Hydroxypentyl)oxy]-9,10-secocholesta-5,7,10-triene-1,3-diol	502.402	8.078	1.14418e+06	1.0197e+06	1.22742e+06	1.86737e+06	643954	719683	786482	736099	751910	478863	993989	424268	971265	898016	1.27016e+06	1.13454e+06	905989	825552	1.03017e+06	1.35117e+06	1.48886e+06	1.22971e+06	949483	825595	1.91452e+06	1.77026e+06	966295	919620	0.337045	0.0241244	19.689	20.1242	0.435188	1.55644
(+)-abscisic acid beta-D-glucopyranosyl ester	426.189	2.206	221497	231814	262387	284453	777793	679426	441812	579593	257294	232057	1.01699e+06	1.2672e+06	174322	409970	2.24058e+06	1.47883e+06	573060	467806	470960	507984	595021	405266	1.07538e+06	962428	273313	279849	1.03207e+06	913666	0.387614	0.0394817	18.6159	19.358	0.742107	1.46099
2-(3,4-Dihydroxyphenyl)-3,7-dihydroxy-5-chromanesulfinic acid	338.046	3.4244	1.236e+06	1.11499e+06	589591	614963	141083	137687	219408	181456	106835	105224	74962.8	76905	93619.7	89797.5	75743.7	77361.1	95042.9	115515	196091	206504	218446	284553	676007	660664	88400.1	82570.4	230502	252212	1	1	17.6355	17.437	-0.198455	0.796472
Tivozanib	454.104	2.293	1.73043e+06	1.74014e+06	706668	656839	1.57158e+06	1.46148e+06	100090	165680	841288	914323	237134	280375	623513	728933	375568	536015	1.59935e+06	1.41992e+06	233118	127750	180164	323543	636480	495787	627062	685713	541802	621518	0.638822	0.163552	19.2417	18.8779	-0.363768	0.96845
(2R)-1-[(Hydroxy{[(1s,3R)-2,3,4,5,6-pentahydroxycyclohexyl]oxy}phosphoryl)oxy]-3-(palmitoyloxy)-2-propanyl (11Z,14Z)-11,14-icosadienoate	862.559	13.783	379238	318060	453342	632082	504433	372898	739361	798193	381294	321596	1.25675e+07	2.64819e+06	1.02447e+06	568290	1.05436e+06	731337	314459	341369	333342	450259	273962	444273	1.14364e+06	2.94355e+06	1.64406e+06	1.80581e+06	857125	387398	0.99239	0.945946	19.4475	19.386	-0.0615228	0.529675
Chelerythrine	348.124	3.052	1.54533e+06	1.62613e+06	709421	661346	1.93605e+06	2.12419e+06	390865	437709	446762	471648	1.66251e+06	1.20399e+06	1.78623e+06	1.79868e+06	1.48197e+06	1.76934e+06	1.91156e+06	1.54432e+06	1.33436e+06	1.01448e+06	960088	1.12529e+06	1.28526e+06	1.30709e+06	2.1467e+06	1.98473e+06	1.44364e+06	1.60128e+06	0.836492	0.401263	19.9436	20.4708	0.527182	1.16698
N-[(10Z)-7-Isobutyl-3-isopropyl-5,8-dioxo-2-oxa-6,9-diazabicyclo[10.2.2]hexadeca-1(14),10,12,15-tetraen-4-yl]-1-methylprolinamide	470.288	4.943	639786	557191	65045.5	63389	2.17916e+06	2.29067e+06	414065	489155	116378	133311	116192	68617.8	3.2192e+06	2.71874e+06	80208.2	149393	2.84177e+06	2.94955e+06	626402	1.73599e+06	1.54276e+06	694406	7.55329e+06	7.52248e+06	381509	443190	1.45738e+06	1.55556e+06	0.522569	0.0938681	18.5569	20.028	1.47108	1.29977
benalaxyl	325.167	5.474	74721.1	80384.6	691479	744794	3.4871e+06	4.10254e+06	84981.4	90424.2	88701.5	80176.2	746190	634030	69520	90741.1	576899	606408	71331.4	103596	106579	69760.6	66977.3	120310	72759.5	70179	71415.7	72048.4	572505	560048	0.55505	0.103523	17.9997	17.1116	-0.888114	1.09825
3-[2-(3,5-Dihydroxyphenyl)ethyl]phenyl hydrogen sulfate	310.052	1.4425	1.15706e+06	658858	847306	661601	412018	657535	683263	886689	566245	1.76307e+06	442921	244860	1.09636e+06	1.15101e+06	352640	552431	697445	483255	1.11867e+06	673780	1.38932e+06	646145	1.3863e+06	1.13181e+06	258109	362181	720391	1.99898e+06	1	1	19.4526	19.4505	-0.00216938	0.120869
Marimastat	331.21	2.959	82281	127585	3.09364e+06	2.70967e+06	499963	506515	568208	569025	2.28519e+06	1.93128e+06	395615	334847	867582	906063	114347	151332	1.17794e+06	1.10412e+06	137854	329983	289454	190700	128845	105778	93315.2	159072	872428	1.00131e+06	0.444017	0.0556167	19.3431	18.0332	-1.30992	1.65216
NP-006862	336.23	5.578	531720	427680	591861	636139	795254	649153	417948	534982	1.04008e+06	1.17198e+06	625826	828147	745619	846522	519532	444333	1.31529e+06	1.27069e+06	609091	840443	759850	674081	1.64652e+06	1.58311e+06	705307	618566	989549	996050	0.622221	0.149881	19.361	19.7072	0.346188	1.38086
costatol	333.929	0.627	1.13723e+06	1.19978e+06	941725	907239	1.08026e+06	984293	1.06176e+06	1.02082e+06	996289	984953	940923	1.12582e+06	1.14608e+06	1.17076e+06	5.71571e+06	5.4829e+06	1.03191e+06	1.07617e+06	1.29727e+06	1.08062e+06	821257	1.12071e+06	950058	1.03462e+06	1.42523e+06	1.34378e+06	1.19856e+06	1.10637e+06	0.522569	0.0938681	19.9963	20.4179	0.421612	1.32954
2-hydroxycerotic acid	412.391	8.558	624572	638356	1.36883e+06	1.29447e+06	1.56988e+06	1.56871e+06	2.16853e+06	2.22223e+06	349907	354992	523073	277322	852576	728931	896047	1.05058e+06	782403	869217	1.12576e+06	794860	728690	1.11584e+06	1.72259e+06	1.42774e+06	493013	442770	1.03602e+06	1.16889e+06	0.961028	0.803613	19.6878	19.8085	0.120686	0.102841
3-[(12-Hydroxyoctadecanoyl)oxy]-4-(trimethylammonio)butanoate	443.36	6.007	1.66967e+06	1.57719e+06	1.75117e+06	1.34995e+06	748593	753795	937800	1.19706e+06	970766	841468	671334	720831	1.79967e+06	1.5135e+06	1.10178e+06	1.52142e+06	1.03022e+06	967559	904650	903197	885862	1.18993e+06	580188	553106	1.36809e+06	1.4857e+06	1.14731e+06	1.19309e+06	0.891118	0.540927	20.0806	19.9574	-0.123174	0.729116
fluocortolone pivalate	460.265	5.088	478557	3.87048e+06	135233	118589	118464	152359	187372	83920.7	1.19815e+06	96843.7	231731	2.93421e+06	4.1461e+06	174020	102564	95742.8	84808.5	227357	127875	1.94171e+06	134470	111560	1.30699e+06	1.32351e+06	112508	88248	85028.8	123830	0.573372	0.113919	18.4322	17.5838	-0.8484	1.18074
Testolate	320.198	5.376	1.40432e+06	1.02567e+06	1.43412e+06	1.49924e+06	1.93664e+06	1.61489e+06	1.13542e+06	1.36234e+06	584689	868120	1.82368e+06	1.57113e+06	693608	908419	2.75542e+06	2.22583e+06	2.37792e+06	2.36554e+06	1.26232e+06	1.83886e+06	1.77322e+06	1.10126e+06	1.93008e+06	1.71616e+06	1.0286e+06	1.06932e+06	1.00039e+06	1.1989e+06	0.476035	0.0766636	20.2015	20.6042	0.402662	1.7156
gemeprost	394.272	4.399	472873	664900	299482	397787	437558	368582	1.06072e+06	1.05755e+06	2.81484e+06	2.5402e+06	1.68042e+06	1.01976e+06	200056	235134	641295	566275	390710	430431	279617	146348	162133	308021	1.05632e+06	1.10751e+06	625753	569438	566790	617742	0.806677	0.328667	19.3601	18.807	-0.553158	1.34737
Arachidic Acid	312.303	8.886	1.53306e+06	1357491	534802	455220	778252	746694	1.10047e+06	1.05297e+06	1.14195e+06	1.03012e+06	1.21444e+06	256510	846599	637556	669205	1.00516e+06	1.41662e+06	1.46457e+06	1.12069e+06	1.17173e+06	1.30081e+06	1.07893e+06	1.26536e+06	1.42997e+06	1.66223e+06	1.33609e+06	747444	678855	0.459932	0.0620417	19.6538	20.1023	0.448585	1.53497
Myristamide	227.224	6.963	1.01705e+06	1.25946e+06	905286	858647	1.07034e+06	933957	738987	780372	1.3015e+06	1.29501e+06	824506	1.21375e+06	1.01879e+06	823853	1.10274e+06	1.20434e+06	806007	939921	845530	958768	851446	857919	812684	1.27504e+06	893003	916431	799741	944887	0.866413	0.482401	19.9102	19.8323	-0.0778422	0.786536
metominostrobin	284.116	5.90267	1.26478e+06	1.20096e+06	1.15584e+06	1.00901e+06	649852	610695	923813	1.07753e+06	1.73608e+06	946066	1.30755e+06	506742	1.28509e+06	736223	1.30846e+06	1.61487e+06	1.34333e+06	1.651e+06	1.12164e+06	1.30185e+06	1.41524e+06	1.65236e+06	1.44073e+06	1.11868e+06	1.71896e+06	1.25505e+06	896663	736496	0.267536	0.0162031	19.8978	20.303	0.405164	1.8471
His-Leu	268.153	1.001	872729	844237	2.06551e+06	1.97331e+06	370831	548877	354579	586553	535598	323500	3.27316e+06	2.76811e+06	1.41946e+06	1.32921e+06	1.49519e+06	583541	637227	441745	440219	466712	936595	670838	5.39048e+06	3.90997e+06	630872	529583	553989	644071	0.961028	0.803613	19.8309	19.6709	-0.160067	0.0451261
Tafenoquine	463.209	3.726	2.35313e+06	2.042e+06	1.62039e+06	1.69551e+06	1.49063e+06	1.71908e+06	1.46191e+06	1.40739e+06	613116	649236	623702	680773	2.5378e+06	2.49947e+06	1.50109e+06	2.56396e+06	1.44597e+06	1.24901e+06	990310	810636	970733	1.01238e+06	1.84737e+06	1.85194e+06	248079	357574	479056	685493	0.688708	0.209978	20.376	19.8693	-0.506652	1.04648
3-[(4E,7E,10E,13E,16E,19E)-4,7,10,13,16,19-Docosahexaenoyloxy]-4-(trimethylammonio)butanoate	471.334	5.757	1.20089e+06	1.09336e+06	483647	552287	1392659	1.34558e+06	718726	774710	618744	505202	496484	594511	551399	603222	630255	574796	866833	950500	1.08276e+06	354216	342369	1.12263e+06	622796	502918	682040	723506	1.23806e+06	1.31995e+06	0.953957	0.768812	19.469	19.4679	-0.00108239	0.0265973
(2alpha,3beta,5xi,6beta,9xi)-2,3,6,23-Tetrahydroxyurs-12-en-28-oic acid	504.342	6.651	1.43304e+06	948593	775569	964198	832186	861386	1.24413e+06	951613	770956	761368	694221	655894	1.11899e+06	92639.3	655084	726231	817022	1.46517e+06	549799	1.73627e+06	1.85585e+06	774768	285935	423711	1.0096e+06	704515	838492	893947	0.942581	0.700611	19.5468	19.6239	0.0770625	0.196367
Apigenin7-O-beta-D-glucoside	432.105	2.311	84195.2	84912.6	85781.7	84882.9	758479	774843	80699.9	80090.5	339617	300465	83681.5	84409.1	77292.4	76417.8	90672.8	86684.3	463217	541286	984835	243930	261919	914299	387676	375004	84850	84189.6	84771.5	85075.3	0.38286	0.035045	17.0665	17.7792	0.712734	0.987394
Aminoimidazoleribotide	295.058	0.655	1.24023e+06	964577	146306	244857	951633	1.12107e+06	705259	752731	1.03188e+06	888025	954008	1.02094e+06	676238	527808	989044	1.28821e+06	972341	985536	1.11279e+06	938502	865090	864304	1.41312e+06	2.16448e+06	2.79164e+06	2.85766e+06	1.4356e+06	1.37266e+06	0.163434	0.00416177	19.4305	20.3258	0.895256	2.09384
Emivirine	302.162	3.452	1.71609e+06	1.94016e+06	6.18946e+06	4.92415e+06	106638	149356	2.65497e+06	3.11412e+06	215300	202839	1.18631e+06	1.17232e+06	4.2887e+06	6.08722e+06	1.87044e+06	1.19382e+06	509802	147196	1.49324e+06	1.55137e+06	2.59402e+06	885443	6.51857e+06	5.12767e+06	2.65642e+06	4.83085e+06	893821	558838	0.99239	0.945946	20.2462	20.4728	0.226606	0.163293
LysoSM(d18:1)	465.344	5.596	1.63162e+06	1.56209e+06	1.92695e+06	1.83147e+06	1.14055e+06	987588	1.07725e+06	1.08449e+06	786415	836093	1.09375e+06	1.16651e+06	1.05453e+06	904046	1.23393e+06	1.17099e+06	1.02323e+06	1.09273e+06	576487	1.00919e+06	846655	528317	700733	645564	883817	828582	1.24632e+06	1.10546e+06	0.476035	0.0690475	20.1632	19.7615	-0.401746	1.87356
Melagatran	429.239	2.845	1.23217e+06	1.19114e+06	1.17133e+06	1.03605e+06	501841	666926	931268	945797	1.17247e+06	1.30314e+06	486781	573416	598510	673246	1.16698e+06	1.30441e+06	628204	787290	1.00604e+06	576162	507322	920195	928091	856712	1.56739e+06	1.08734e+06	671154	812783	1	1	19.6837	19.7365	0.0527851	0.145684
tyr-thr	282.121	2.35	2.52073e+06	799257	2.22793e+06	2.92179e+06	1.06307e+06	1.73943e+06	797532	868111	3.10567e+06	3.58174e+06	1.11327e+06	1.09637e+06	1.63388e+06	2.26322e+06	1.58221e+06	1.51419e+06	1.8093e+06	552078	1.02223e+06	4.11965e+06	4.45439e+06	2.24062e+06	1.02453e+06	1.0216e+06	861102	1.13706e+06	1.4115e+06	1.14985e+06	0.907463	0.602685	20.6258	20.4592	-0.166646	0.318074
N-Acetyl-L-tyrosine	223.084	2.226	1.00067e+06	948223	935947	868920	885275	878777	2.28346e+06	2.26296e+06	721626	696129	933871	1.09817e+06	1.28741e+06	1.2169e+06	2.75778e+06	3.44693e+06	872068	888182	1.13516e+06	490724	536933	1.28231e+06	829958	737630	902333	1.07417e+06	878660	976864	0.907463	0.602685	20.0261	19.969	-0.0571259	0.300267
(2R)-3-{[(2-Aminoethoxy)(hydroxy)phosphoryl]oxy}-2-hydroxypropyl pentadecanoate	439.268	2.837	819914	882114	1.3969e+06	1.23186e+06	1.25954e+06	874178	709893	646717	865718	998528	514227	599557	564616	649956	777803	746661	775818	594428	879915	541677	521651	939781	780777	1.11189e+06	597411	821954	563057	557282	0.666517	0.193579	19.6442	19.4387	-0.205561	1.0566
10-(3,4-Dihydroxy-6-methyl-5-methylene-2-heptanyl)-5,6-dihydroxy-7a,9a-dimethylhexadecahydro-3H-benzo[c]indeno[5,4-e]oxepin-3-one	478.329	5.681	568243	710934	730610	713656	553153	598003	1.26795e+06	1.08447e+06	812363	906658	729765	774725	2.76448e+06	2.84525e+06	831181	614812	1.7205e+06	642021	1.65728e+06	555693	798253	1.87353e+06	505234	680630	324784	230654	796868	770206	0.825477	0.376095	19.8121	19.4783	-0.333863	0.676942
7,8-Dihydroxy-3,4,15-triacetoxyscirpenol	440.168	3.431	2.43694e+06	2.16358e+06	1.48696e+06	1.44531e+06	3.78808e+06	3.43551e+06	1.28304e+06	1.34665e+06	261216	356701	981366	1.35425e+06	599852	981250	1.51588e+06	1.54757e+06	877307	839137	2.86451e+06	895390	702806	3.13045e+06	1.67517e+06	1.54601e+06	1.00801e+06	1.08736e+06	946850	1.31697e+06	0.986767	0.910026	20.2326	20.2965	0.0638102	0.229843
4beta-methylzymosterol-4-carbaldehyde	426.349	7.936	2.87427e+06	768182	466334	637260	1.10336e+06	682892	1.29117e+06	1.6534e+06	1.39439e+06	1.49472e+06	1.44097e+06	1.06813e+06	2.43893e+06	303091	1.07827e+06	1.63186e+06	1.08297e+06	1.34702e+06	1.43408e+06	1.08741e+06	1.13275e+06	1.33302e+06	409847	952178	967406	746617	1.24777e+06	1.16969e+06	0.94273	0.73446	20.0261	20.0254	-0.000675547	0.582713
2-Hydroxy-2-(4-methyl-2-oxocyclohexyl)propyl hexopyranoside	348.179	6.409	1.04461e+06	990072	679960	638613	878673	848070	1.04613e+06	908452	865705	1.05588e+06	664737	964546	791684	632953	860176	872832	966989	849642	1.06316e+06	1.28843e+06	758626	809351	1.0698e+06	960921	634953	466422	856852	762790	0.99239	0.945946	19.6873	19.6976	0.0103101	0.0739624
(Z)-thiacloprid	252.024	2.946	215053	154781	566600	580759	429285	498562	3.19085e+06	3.88804e+06	340190	333044	5.62282e+06	3.56322e+06	826710	781641	1.26968e+06	1.24281e+06	400969	387638	430314	502763	407458	450758	1.26458e+06	1.34826e+06	575218	986577	2.24592e+06	2.8008e+06	0.953957	0.768812	19.6065	19.6405	0.0339665	0.727276
12-epi Leukotriene B4	336.23	5.245	736533	633748	224067	440275	67367.4	196580	503851	1.17877e+06	467883	784236	3.70735e+06	3.21083e+06	1.48231e+06	1.27231e+06	360535	368538	210666	246799	738638	2.68867e+06	2.32198e+06	780228	476735	448047	692769	801482	196986	189494	0.836492	0.401263	19.3324	18.9923	-0.340071	0.755082
(3a,5b,7a,12a)-24-[(carboxymethyl)amino]-1,12-dihydroxy-24-oxocholan-3-yl-b-D-Glucopyranosiduronic acid	641.342	3.848	79570.4	145046	194496	159492	215892	151142	976795	1.09823e+06	438615	421205	76009.1	82529.4	257547	449537	1.57842e+06	1.77895e+06	3.13199e+06	4.0339e+06	92051.1	1.32041e+06	1.33061e+06	97155.1	93536.2	105544	111023	141811	549029	513225	0.688708	0.209978	17.8496	18.8371	0.987544	1.63096
Desoxycortone21-D-glucoside	492.273	2.399	83234.5	84680.4	115495	146989	70886.3	155353	2.34792e+06	1.76797e+06	146111	78877	1.04993e+07	1.01947e+07	59406.8	65501.1	110623	165210	72778.5	72226.6	829711	74127.5	77239.2	685084	645627	625911	1.77892e+06	2.19696e+06	178206	220621	0.907463	0.602685	18.1328	18.1017	-0.0311112	1.03581
cyclo-dopa5-O-glucoside	357.106	1.8915	170121	124512	208154	133729	138901	136284	685884	725558	2.26979e+06	2.48445e+06	9.18745e+06	9.1622e+06	2.69728e+06	2.88456e+06	140154	141520	6.70098e+06	6.01916e+06	129701	520042	553220	135523	286347	328722	224085	154167	1.56923e+06	2.22037e+06	0.907463	0.57142	19.5311	18.9021	-0.628993	0.703119
1-Methoxypyrene	232.088	2.46	3.37332e+06	3.0185e+06	335926	450389	1.55153e+06	871216	282002	507389	1.57316e+06	2.03261e+06	978652	370298	126275	128907	485071	2.34793e+06	995459	3.99539e+06	1.62311e+06	1.87411e+06	287228	1.33126e+06	1.01383e+06	1.5068e+06	158757	179568	781066	1.1478e+06	0.88327	0.511239	19.3976	19.7686	0.370983	0.288216
(5Z_9E_14Z)-(8xi_11R_12S)-11_12-Epoxy-8-hydroxyicosa-5_9_14-trienoicacid	336.23	4.989	60254.4	61269.2	87922	62568.4	4.8018e+06	4.55064e+06	932497	812481	189876	368438	122780	60676.9	3.25712e+06	3.9502e+06	92292	104976	3.73709e+06	1.5655e+07	258144	194200	203025	349695	318712	329480	769047	898204	1.12412e+06	973300	0.866413	0.482401	18.5917	19.0309	0.439289	0.410485
(2R_3S)-3-Isopropylmalate	176.068	2.502	700850	522377	851971	596887	725334	786399	1.09233e+06	877049	468555	345397	913505	737965	530042	328783	945509	595615	1.17193e+06	492430	678008	667651	458976	846866	1.09881e+06	1.02867e+06	628603	533641	901874	1.2382e+06	0.738799	0.26491	19.2877	19.5481	0.260415	1.09157
desferrioxamine G	618.36	2.425	2.1232e+06	2.03241e+06	1.03383e+06	886570	917704	854736	496657	598000	2.78716e+06	2.52397e+06	636224	475516	923932	1.16141e+06	772096	625823	1.34819e+06	1.81471e+06	1.52731e+06	2.30092e+06	2.31539e+06	1.2896e+06	1.74711e+06	2.47701e+06	1.15845e+06	911233	1.12798e+06	1.22834e+06	0.666517	0.193579	20.0082	20.3812	0.372973	0.584482
fluacrypyrim	426.14	3.052	2.13433e+06	2.08976e+06	767714	710972	1.92696e+06	2.55811e+06	437023	425016	473528	529911	1.26078e+06	1.12267e+06	1.37549e+06	1.82045e+06	2.04345e+06	2.4502e+06	1.89784e+06	1.40817e+06	1.83636e+06	939113	988358	1.40724e+06	1.69028e+06	1.42115e+06	1.87681e+06	1.84469e+06	1.25445e+06	1.31167e+06	0.666517	0.193579	20.0021	20.5586	0.556534	1.20522
perphenazine decanoate	557.287	5.86	1.06334e+06	565077	1.20278e+06	1.1829e+06	988094	955974	1.04283e+06	1.02694e+06	554244	877809	903113	765949	746788	548439	663507	926571	856973	1.09938e+06	973224	800455	907487	413053	2.01196e+06	2.83455e+06	1.19228e+06	968500	879670	945402	0.9185	0.634669	19.7124	19.9237	0.211292	1.02692
3-[(6-Oxodecanoyl)oxy]-4-(trimethylammonio)butanoate	329.219	3.559	612880	503803	1.54898e+06	1.12964e+06	752728	1.10582e+06	1.20502e+06	1.1184e+06	505882	746507	691404	790272	1.24784e+06	1.21012e+06	753281	660352	953308	882226	1.2028e+06	1.0012e+06	1.09198e+06	862495	744437	908634	625822	806964	1.3295e+06	1.36674e+06	0.986767	0.910026	19.7598	19.8056	0.0457957	0.00804561
Cholicacidglucuronide	584.32	3.95767	1.81129e+06	1.68222e+06	1.07869e+06	1.12996e+06	239692	268504	1.26092e+06	1.42582e+06	1.0426e+06	910420	1.03974e+06	605970	1.11809e+06	1.13676e+06	831900	825065	430049	452204	505340	1.64751e+06	1.91445e+06	646527	2.53452e+06	3.08373e+06	2.61493e+06	2.45462e+06	538224	512749	0.986767	0.910026	19.8163	19.9979	0.18168	0.808324
3beta-Hydroxy-4beta-methyl-5alpha-cholest-7-ene-4alpha-carboxylate	444.359	7.936	2.33002e+06	914335	609212	715405	1.215e+06	861580	1.41958e+06	1.65844e+06	1.49948e+06	1.60478e+06	1.52768e+06	1.74802e+06	2.63468e+06	463985	1.29401e+06	1.4862e+06	1.23154e+06	1.35161e+06	1.45914e+06	1.23695e+06	1.27745e+06	1.60359e+06	506292	1.0332e+06	1.01484e+06	837847	1.42213e+06	1.31559e+06	0.847193	0.427387	20.2293	20.1673	-0.0619941	0.718975
Cholestane-3-7-12-25-tetrol-3-glucuronide	612.387	4.767	1.05301e+06	855655	1.06806e+06	864221	835330	768452	569576	855546	930238	738269	1.69021e+06	1.36884e+06	1.95625e+06	1.96207e+06	970938	1.00524e+06	1.13184e+06	1.48118e+06	1.58689e+06	2.63469e+06	2.52503e+06	1.65803e+06	2.57366e+06	2.29397e+06	2.49332e+06	2.59428e+06	717244	943477	0.228159	0.012248	19.9791	20.6124	0.633269	1.97785
Genipin	226.084	3.78	5.54134e+07	5.63124e+07	691562	669757	2.0405e+06	1.86563e+06	1.32146e+06	1.18782e+06	726435	602980	1.83816e+06	1.56986e+06	1.36503e+06	1.34026e+06	1.43569e+06	1.34732e+06	435773	546036	1.9133e+06	1.02694e+06	984868	2.0217e+06	539614	736112	298495	247542	671965	701030	0.388363	0.0443691	20.952	19.551	-1.40097	1.27768
difenoconazole	405.065	5.513	705256	634176	859797	843241	928117	813251	827491	1.0408e+06	1.29943e+06	1.26253e+06	637799	666128	1.10012e+06	933641	564676	585439	522712	436894	706808	579191	684852	661090	625939	554532	892654	962002	1.12864e+06	1.38754e+06	0.387614	0.0394817	19.7367	19.4131	-0.32358	1.42837
1-Oleoyl-rac-glycerol	356.293	6.944	679870	669378	378375	322347	1.5372e+06	1.43389e+06	1.01701e+06	1.00421e+06	369049	336325	1.07499e+06	874803	1.05488e+06	1.07642e+06	589141	644819	1.38229e+06	1.37785e+06	800066	441820	486708	696484	1.0395e+06	1.05746e+06	673991	588971	681227	604792	0.94273	0.73446	19.509	19.5027	-0.00625012	0.172615
Foretinib	632.247	4.716	2.09564e+06	1.80105e+06	872637	1.15344e+06	713955	425337	600539	686214	3.93152e+06	3.68371e+06	1.89393e+06	2.65018e+06	2.59014e+06	2.00214e+06	1.0075e+06	4.20923e+06	582650	650960	441875	2.12213e+06	1.77759e+06	359226	309340	409392	462701	473292	310505	284031	0.193714	0.00786587	20.4663	19.308	-1.15823	1.55432
Kahweol	314.187	5.486	832410	953688	592334	486327	337393	387338	800380	975825	1.06266e+06	931155	583987	531558	555375	589914	1.22487e+06	1.39791e+06	753534	900290	568452	302609	296771	568861	667743	798216	531535	609384	881409	823489	0.983996	0.874287	19.3077	19.3683	0.0605455	0.393295
(3Z)-Phytochromobilin	584.262	5.57233	2.12433e+06	1.25473e+06	1.41237e+06	1.45674e+06	1.17291e+06	685348	1.29674e+06	1.42714e+06	1.18807e+06	1.24474e+06	1.47042e+06	1.36234e+06	1.51011e+06	1.38266e+06	1.3432e+06	2.43796e+06	1.85069e+06	2.04261e+06	1.36116e+06	1.23083e+06	974946	1.25643e+06	781861	989002	1.9272e+06	1.86245e+06	1.00882e+06	962200	0.953957	0.768812	20.3357	20.3671	0.0314051	0.400103
(1S,3R,5Z,7E,9xi,20S)-20-(3-Methylbutoxy)-9,10-secopregna-5,7,10-triene-1,3-diol	402.312	4.148	1.90138e+06	1.6412e+06	1.02727e+06	998192	898867	793172	793932	867362	720632	578596	1.41981e+06	1.44345e+06	1.65763e+06	1.60243e+06	1.17212e+06	1.31887e+06	1.09062e+06	1.07812e+06	796512	799298	856197	685516	1.47429e+06	1.58762e+06	1.46547e+06	1.51562e+06	1.25278e+06	1.25376e+06	0.986767	0.910026	20.0626	20.1081	0.045517	0.0534399
PC(o-18:2(9Z,12Z)/18:2(9Z,12Z))	767.581	7.29	1.89347e+06	465070	1.05206e+06	1.03385e+06	1.15485e+06	783616	1.02147e+06	1.06084e+06	767440	748433	885247	795385	924938	851070	1.66339e+06	1.738e+06	952747	1.1967e+06	2.72061e+06	1.00612e+06	667018	1.44304e+06	366599	1.07777e+06	1.38029e+06	1.0707e+06	890669	1.03633e+06	0.476035	0.0766636	19.8072	20.0906	0.283458	1.21291
N~6~,N~6~-Dimethyllysine	174.137	0.649	1.08013e+06	1.06375e+06	666964	982133	1.05397e+06	1.12549e+06	1.43224e+06	1.531e+06	725098	653339	1.8546e+06	1.18989e+06	4.5235e+06	3.83312e+06	836107	958379	780298	515940	1.10487e+06	867094	662266	886552	668256	550025	742733	580361	1.15326e+06	703650	0.165762	0.00490555	20.2994	19.5443	-0.755064	1.71219
Indole-3-acryloylglycine	244.084	3.2795	863986	685174	2.58249e+06	2.2598e+06	1.24075e+06	1.23328e+06	1.16983e+06	1.16341e+06	1.42637e+06	1.61857e+06	669234	730672	910898	974965	966326	665823	863534	651487	548422	3.02305e+06	2.67132e+06	691080	1.03674e+06	1.10102e+06	1.19567e+06	1.24341e+06	753072	84898.6	0.70426	0.227321	20.1352	19.7132	-0.42194	0.443699
[SP(20:0)]N-(eicosanoyl)-sphing-4-enine	593.573	0.727	516570	768068	643776	1.17149e+06	809638	1.09873e+06	914964	633980	878319	1.15425e+06	923311	893173	1.43807e+06	1.07942e+06	121715	121681	1.88113e+06	896953	284150	1.21458e+06	1.27189e+06	194395	1.27035e+06	1.22171e+06	236032	184884	1.12835e+06	1.16284e+06	0.99239	0.945946	19.7659	19.0483	-0.717603	0.651607
Hexadecanedioic acid mono-L-carnitine ester	429.308	4.573	1.10997e+06	1.1996e+06	1.90593e+06	1.89053e+06	667892	769655	518305	506791	408528	270621	365778	451075	1.80203e+06	1.54561e+06	806744	813531	1.10403e+06	1.02827e+06	936575	486838	449143	829973	646129	602059	954974	1.00268e+06	635949	668023	0.99239	0.945946	19.5798	19.5286	-0.0511264	0.771094
Hydrocortisone butyrate (JP15/USP)	432.251	6.001	1.62147e+06	1.88935e+06	1.36306e+06	1.30894e+06	1.78479e+06	1.62775e+06	1.09151e+06	1.22749e+06	1.7593e+06	1.74065e+06	1.01667e+06	839479	1.44353e+06	1.37938e+06	761435	670216	1.86877e+06	2.00856e+06	974008	1.37811e+06	1.23945e+06	1.68982e+06	1.42953e+06	1.62922e+06	1.08668e+06	1.52438e+06	1.35697e+06	1.37635e+06	0.907463	0.602685	20.4166	20.3086	-0.108048	0.45968
7-Acetoxy-4-hydroxy-N,N,N-trimethyl-3,5,9-trioxa-4-phosphapentacosan-1-aminium 4-oxide	524.371	5.077	161008	178212	310615	279091	203472	210110	195165	179954	3.68898e+06	3.74665e+06	181086	105938	786843	891956	892192	890712	93357	80191.8	341623	233135	244543	416787	655244	797554	2.17516e+06	2.06392e+06	467850	553282	0.729858	0.24563	18.4704	18.856	0.385655	0.225737
3-hydroxyhexadecanoylcarnitine	415.329	5.566	2.13675e+06	2.06263e+06	1.85364e+06	2.11232e+06	1.57003e+06	1.09081e+06	1.01295e+06	911804	893489	801138	965035	1.21649e+06	1.53819e+06	1.47071e+06	1.79343e+06	1.87597e+06	1.08876e+06	1.22184e+06	1.18517e+06	1.46443e+06	1.29176e+06	1.224e+06	874741	837820	1.51853e+06	1.53115e+06	1.56699e+06	1.50106e+06	0.986767	0.910026	20.3385	20.3331	-0.00542923	0.297488
Dobutamine	301.167	4.775	101608	130642	1.57022e+06	1.833e+06	2.45665e+06	2.65716e+06	342297	232860	92906.2	102383	1.05928e+06	1.14525e+06	164864	205321	128362	276858	179975	329043	132784	105523	111117	152275	109639	113158	128125	89561.9	971460	1.02691e+06	0.522569	0.0938681	18.7191	17.5233	-1.19582	1.5808
(4S)-4-{[(9Z)-3-Hydroxy-9-hexadecenoyl]oxy}-4-(trimethylammonio)butanoate	413.313	5.946	1.16897e+06	1.41756e+06	1.57538e+06	1.5126e+06	1.03397e+06	859324	848689	1.2058e+06	955903	807467	1.02492e+06	917404	1.1404e+06	1.40152e+06	1.28011e+06	1.27063e+06	821719	992940	897182	1.17943e+06	1.34003e+06	1.00828e+06	975890	1.21934e+06	812705	1.07835e+06	1.07755e+06	1.09865e+06	0.94273	0.73446	20.0786	20.0193	-0.0592998	0.540615
Iniparib	291.935	0.641	1.34689e+06	1.48591e+06	1.27123e+06	1.26155e+06	1.34395e+06	1.39288e+06	1.18319e+06	1.16108e+06	1.33099e+06	1.17693e+06	1.27113e+06	1.10633e+06	1.15257e+06	1.14749e+06	1.25337e+06	1.34873e+06	1.39056e+06	1.25803e+06	1.24857e+06	1.40362e+06	1.17352e+06	1.62131e+06	830018	973678	1.26267e+06	1.20509e+06	1.52526e+06	1.15885e+06	0.96881	0.83879	20.2593	20.2474	-0.0118652	0.0342552
2-Oxobutyric acid	102.031	13.9725	5.55086e+08	3.29725e+06	2.28064e+08	5.0958e+08	4.00177e+08	429912584	4.45879e+08	1.12774e+06	2.92139e+08	2.06804e+08	4.65925e+08	3.71756e+08	5.1527e+08	441962267	3.27311e+08	3.26598e+08	228130177	6.08186e+08	2.61429e+06	3.72049e+08	388722069	5.47281e+08	5.7781e+08	6.03963e+08	4.99094e+08	4.46808e+08	2.2166e+08	3.82152e+08	0.891118	0.540927	27.4396	28.0717	0.632125	0.724149
17α-Hydroxyprogesterone	330.219	3.399	925098	889833	2.70819e+06	2.55542e+06	987120	1.08825e+06	1.31118e+06	1.10518e+06	884807	981385	926858	1.05422e+06	1.3987e+06	1.34806e+06	923723	1.12931e+06	1.50886e+06	1.45685e+06	1.09856e+06	1.09377e+06	1.01936e+06	1.41548e+06	876088	839430	850962	936265	1.2867e+06	1.17133e+06	0.953957	0.768812	20.2049	20.061	-0.14391	0.813321
(2R)-1-(Octanoyloxy)-3-(phosphonooxy)-2-propanyl stearate	564.378	2.79	1.20942e+06	976692	1.16502e+06	1.46747e+06	1.72527e+06	1.58512e+06	1.16981e+06	755540	887123	1.21793e+06	359895	1.32516e+06	1.94456e+06	2.1024e+06	1.75744e+06	1.38623e+06	1.58656e+06	1.81919e+06	1.71324e+06	2.44279e+06	1.64919e+06	1.56243e+06	1.05514e+06	1.20436e+06	1.82021e+06	1.48186e+06	2.04908e+06	1.32691e+06	0.38286	0.035045	20.1717	20.6076	0.435911	1.62669
N-[3-Carboxy-2-(carboxymethyl)-2-hydroxypropanoyl]glutamic acid	321.069	6.91	384413	342754	555173	483994	339297	300189	412560	295712	297069	291853	255767	206108	186653	172591	467283	450179	404036	402717	377097	444467	346438	414557	456906	595988	313129	356949	292991	196284	0.410601	0.0497355	18.2259	18.5456	0.319766	1.47869
(2R)-3-{[(2-Aminoethoxy)(hydroxy)phosphoryl]oxy}-2-(octanoyloxy)propyl octanoate	467.264	3.90167	1.78753e+06	2.31579e+06	3.71604e+06	2.92831e+06	3.31891e+06	3.15959e+06	1.50806e+06	1.60002e+06	809045	914731	1.46083e+06	1.58594e+06	1.36475e+06	1.26907e+06	1.28178e+06	1.32958e+06	1.2291e+06	1.30653e+06	1.94242e+06	1.51623e+06	1.66526e+06	2.03753e+06	1.80073e+06	1.93558e+06	986067	990641	1.71293e+06	1.47904e+06	0.825477	0.376095	20.7691	20.4946	-0.274481	1.25596
11-Methyl-5-(11-methyl-6-oxo-7,11-diazatricyclo[7.3.1.0~2,7~]tridec-2-en-3-yl)-7,11-diazatricyclo[7.3.1.0~2,7~]trideca-2,4-dien-6-one	408.254	5.246	84745.8	141109	174776	138690	59094.4	181752	669677	874636	57204.1	143099	75341.2	57799.8	486501	390467	107150	58729.1	139623	153017	775472	57378.7	191647	879003	117100	93679.6	81677	134760	3.76374e+06	4.66575e+06	0.94273	0.73446	17.3432	17.8743	0.531069	0.930186
Homovanillicacidsulfate	262.014	2.2665	2.22619e+06	2.08808e+06	1.90219e+06	1.43931e+06	1.46786e+06	1.40818e+06	1.22262e+06	1.32873e+06	999597	895317	1.55957e+06	1.63889e+06	1.44194e+06	1.7097e+06	1.70924e+06	1.88404e+06	369025	361909	1.21535e+06	1.189e+06	1.56369e+06	1.32517e+06	1.24056e+06	1.07781e+06	593691	689511	1.53059e+06	1.87156e+06	0.522569	0.0938681	20.4968	20.004	-0.492792	1.51109
Pancratistatin	325.08	1.047	131713	139495	404658	247910	703823	1.30715e+06	267074	117363	1.87644e+06	2.11224e+06	121076	144901	2.5541e+06	2.52891e+06	253528	303923	2.03214e+06	1.48037e+06	2.74805e+06	1.75247e+06	2.69715e+06	2.47042e+06	126688	140476	157142	202675	2.07398e+06	1.9297e+06	0.760295	0.285176	18.8348	19.5109	0.67608	0.776254
Dibutyl malate	246.146	3.77967	2.24923e+06	2.16802e+06	245941	230805	742879	796758	485265	478402	400594	452692	1.29167e+06	1.42694e+06	596243	596848	390091	479054	792151	828884	715820	1.96286e+06	1.96618e+06	773341	695916	705428	782068	766391	570680	671267	0.85753	0.454438	19.3753	19.5687	0.193382	0.144853
[ST(2:0)]cholest-5-en-3beta_22R-diol	402.349	6.927	1.31623e+06	927941	1.36866e+06	1.17635e+06	1.00235e+06	994255	1.20244e+06	1.36296e+06	976185	1.42286e+06	675672	772514	1.21726e+06	720529	471984	480587	1.30671e+06	1.27888e+06	900813	2.49696e+06	1.45438e+06	757839	1.35058e+06	1.63515e+06	934385	855531	902655	978691	0.96881	0.83879	20.0052	19.971	-0.0341929	0.173018
Taxa-4(20)_11(12)-dien-5alpha-acetoxy-10beta-ol	346.251	6.434	1.55703e+06	1.45574e+06	725391	677759	557169	533962	1.87634e+06	1.87204e+06	1.77908e+06	1.75436e+06	1.61308e+06	1.72717e+06	875850	807572	473594	486770	1.42895e+06	1.53452e+06	850021	1.36833e+06	1.4144e+06	841748	2.34955e+06	2.26387e+06	1.05978e+06	1.08822e+06	1.86897e+06	1.30211e+06	0.96881	0.83879	20.1345	20.1734	0.0389238	0.0320744
15S-hydroxyeicosatrienoic acid	322.251	6.518	889885	983701	821052	736434	775131	722362	1.42309e+06	1.33909e+06	1.50449e+06	1.46607e+06	951221	837615	1.24677e+06	1.19169e+06	687054	663070	1.2129e+06	1.26143e+06	787762	1.32887e+06	1.32782e+06	938082	1.58749e+06	1.52385e+06	1.38094e+06	1.39984e+06	1.17065e+06	1.24078e+06	0.85753	0.454438	19.9716	20.1191	0.147547	0.772412
terpendole K	517.281	4.977	1.17114e+06	1.1603e+06	1.3081e+06	1.36881e+06	906214	947821	1.2298e+06	1.42144e+06	974310	1.06945e+06	1.73186e+06	1.84236e+06	1.23236e+06	1.16783e+06	682442	783265	1.18783e+06	1.77937e+06	1.6391e+06	1.21199e+06	1.34173e+06	1.51129e+06	1.5055e+06	604198	1.60848e+06	1.65384e+06	2.07712e+06	2.06604e+06	0.70426	0.227321	20.2264	20.3289	0.10249	0.691332
18-acetoxy-1alpha-hydroxyvitamin D3	458.339	6.148	449895	357665	537787	587422	618206	619036	445363	580956	2.15454e+06	1.95963e+06	395094	347666	843504	769515	723989	425424	569357	693447	607120	616123	711867	902494	730462	898080	753717	992117	479357	501364	0.785249	0.306426	19.2856	19.3472	0.061618	0.381048
Remikiren	630.346	2.958	1.10247e+06	2.77168e+07	1.07284e+06	1.54256e+06	1.57958e+06	847730	1.13128e+06	1.11418e+06	621113	1.83011e+06	1.02093e+06	1.37341e+06	900690	1.36475e+06	9.36773e+06	1.09018e+06	1.58092e+06	929548	917083	685401	525616	2.84988e+07	802549	1.58372e+06	1.03527e+06	1.87223e+06	1.03474e+06	1.24987e+06	0.96881	0.83879	20.4591	20.5612	0.102064	0.160286
lamifiban	468.199	3.95	1.89478e+06	1.66728e+06	1.36545e+06	1.31649e+06	2.42812e+06	2.2168e+06	1.33578e+06	1.39259e+06	542206	493238	1.3123e+06	1.26387e+06	643180	835454	803818	821156	1.42203e+06	1.75383e+06	2.75617e+06	653158	550221	2.98035e+06	1.97075e+06	1.95836e+06	2.47881e+06	2.6995e+06	781806	781129	0.825477	0.376095	20.2002	20.3787	0.178544	0.826533
Onapristone	449.291	7.265	2.90281e+06	2.81057e+06	771907	1.40122e+06	1.03963e+06	886815	1.21118e+06	1.07227e+06	3.12028e+06	2.86279e+06	148875	178726	1.90099e+06	1.47818e+06	5.17874e+06	4.54844e+06	1.44566e+06	1.51132e+06	2.12488e+06	1.23691e+06	1.09063e+06	2.16462e+06	1.11264e+06	1.28673e+06	539678	473537	1.4654e+06	1.07668e+06	0.9185	0.634669	20.1329	20.4692	0.336227	0.456292
persin	380.292	7.0965	726992	776531	621572	598634	1.25026e+06	1.12047e+06	1.21555e+06	1.26895e+06	580516	529929	697303	633374	1.06035e+06	990312	1.15243e+06	1.23783e+06	711940	703853	727794	577065	563561	1.05104e+06	798448	1.15023e+06	1.24134e+06	1.0558e+06	524296	456637	0.96881	0.83879	19.6495	19.6254	-0.0241181	0.141041
[FAoxo(6:0)]N-(3-oxo-hexanoyl)-homoserinelactone	213.1	2.199	2.15523e+06	2.00332e+06	2.01157e+06	1.72349e+06	1.7187e+06	1.51416e+06	1.34314e+06	1.26694e+06	4.29944e+06	5.09654e+06	1.23279e+06	1.9619e+06	1.93728e+06	2.0498e+06	1.46506e+06	1.34267e+06	2.22947e+06	2.40013e+06	2.06387e+06	6.32705e+06	3.92292e+06	1.62465e+06	1.42021e+06	1.22533e+06	1.49697e+06	1.09677e+06	1.52576e+06	1.67916e+06	0.891118	0.540927	20.915	20.8349	-0.0800971	0.183304
3-Devinyl-3-(1-hydroxyethyl)-chlorophyllide a	632.249	4.725	377069	283133	3.55703e+06	3.62664e+06	2.19593e+06	1.70807e+06	443724	559720	1.9516e+06	2.18994e+06	1.98966e+06	2.53141e+06	736708	453573	294439	260493	891720	4.38874e+06	389018	643146	819430	751868	1.78253e+06	1.89901e+06	390572	389141	274668	201037	0.476035	0.0690475	20.1606	19.2479	-0.912669	1.0816
7,8-dihydro-7-hydroxy-8S-glutathionylbenzo[a]pyrene	575.175	2.161	435769	407808	710345	651358	6.49488e+06	6.57821e+06	630376	655186	310100	414744	791736	1.30523e+06	89681	127669	349561	378422	251837	439436	560347	351745	268970	432807	281320	238976	200445	238928	1.45837e+06	1.27269e+06	0.522569	0.0938681	19.3013	18.5797	-0.721659	1.08935
(2-Hydroxy-2-oxido-1,3,2-dioxaphospholan-4-yl)methyl palmitate	392.233	13.747	853174	936789	1.63671e+06	1.51764e+06	1.12608e+06	1.60654e+06	2.40785e+06	1.88579e+06	2.21437e+06	2.58767e+06	1.06872e+06	1.11794e+06	2.38969e+06	1.19069e+06	195088	167069	2.1939e+06	4.22039e+06	1.03363e+06	1.46386e+06	891239	850206	1.01162e+06	1.76639e+06	2.78333e+06	2.94827e+06	1.8224e+06	1.17072e+06	0.907463	0.602685	20.5252	20.177	-0.348225	0.0136588
2444643WXK	238.12	4.187	1.63986e+06	1.56873e+06	1.15373e+06	1.25746e+06	1.33375e+06	1.2114e+06	4.34619e+06	4.43604e+06	308463	359101	5.29352e+06	5.48121e+06	1.85595e+06	1.61805e+06	220841	213104	976831	1.07431e+06	2.14451e+06	1.5745e+06	1.89983e+06	2.46333e+06	511633	456615	905353	1.00625e+06	781390	832531	0.387614	0.0394817	20.6553	19.7023	-0.953011	1.70091
(5xi,8alpha,9xi,10alpha,13alpha)-13-(beta-D-Glucopyranosyloxy)kaur-16-en-18-oic acid	480.272	3.736	74119.3	74076.1	75213.6	78133.7	75438.9	71003.4	73080.4	73399.4	82426.7	83039.9	73875.5	75724.1	80205.6	81366.1	76021.8	78535.8	68038.4	69484.1	73481.2	78654.3	80341.5	76459.5	75249.7	77995.5	84686.6	85814	76881.8	78517.8	0.85753	0.454438	16.2217	16.2328	0.011106	0.247372
trifloxystrobin	408.13	2.179	1.46082e+06	1.13621e+06	1.26482e+06	1.00839e+06	1.23673e+06	1.50083e+06	1.58837e+06	1.8296e+06	1.28762e+06	1.32359e+06	429834	333980	1.48338e+06	994475	839742	1.05788e+06	923439	826809	2.16224e+06	1.46869e+06	1.44102e+06	1.78983e+06	1.6837e+06	1.67695e+06	638947	612585	860251	1.41266e+06	0.997763	0.981969	20.0775	20.1387	0.0611597	0.20454
3-{[(2,3-Dihydroxypropoxy)(hydroxy)phosphoryl]oxy}-2-hydroxypropyl stearate	512.31	4.833	1.08755e+06	1.05701e+06	289122	357812	725861	625554	9.93322e+06	9.84349e+06	1.27892e+06	1.2559e+06	4.38674e+06	4.46142e+06	1.1979e+06	1.23181e+06	2.5194e+06	2.28587e+06	938992	1.04093e+06	1.73688e+06	373363	357529	1.93681e+06	2.35244e+06	2.15189e+06	64355.7	78737.2	761555	758246	0.836492	0.401263	20.4984	19.5931	-0.905379	1.13722
GibberellinA24	346.178	5.091	706946	809282	588701	507686	1.33907e+06	1.06911e+06	1.55131e+06	1.65521e+06	977244	1.22193e+06	3.11153e+06	2.76835e+06	995622	1.01848e+06	1.25875e+06	1.12118e+06	1.1982e+06	1.33002e+06	1.05693e+06	394925	463281	1.04904e+06	688906	621267	1.71322e+06	1.78127e+06	508542	526843	0.825477	0.376095	20.1253	19.7425	-0.382841	1.01064
flumipropyn	347.071	0.643	1.52914e+06	1.34976e+06	390100	373135	1.16513e+06	1.2685e+06	974511	980627	1.38968e+06	1.48575e+06	1.33546e+06	1.28605e+06	1.10201e+06	770089	1.67462e+06	1.81802e+06	1.38566e+06	1.08598e+06	1.23859e+06	1.39463e+06	1.11718e+06	1.06647e+06	348767	417786	3.46195e+06	3.83368e+06	1.92677e+06	1.58496e+06	0.573372	0.125092	19.9568	20.3458	0.389034	1.26531
OxidizedRenillaluciferin	395.162	2.528	713299	579455	321666	302192	548990	460937	1.00598e+06	811107	716697	825059	918587	723323	325728	561289	344289	671508	630516	801899	1077201	760874	335429	1.02241e+06	293538	264361	442404	479529	271704	303800	0.806677	0.328667	19.1664	18.8994	-0.267027	0.631524
Fluorescein	332.067	2.106	1489982	1.17672e+06	1.87005e+06	1.65257e+06	1.87293e+06	1.96426e+06	1.15669e+06	1.21121e+06	1.25162e+06	1.18543e+06	1.55075e+06	1.67315e+06	1.41265e+06	1.39077e+06	950354	1.23751e+06	1.2812e+06	1.14705e+06	1.56562e+06	1.78531e+06	1.93869e+06	1.57452e+06	937553	886352	1.00819e+06	853995	1.37315e+06	1.1887e+06	0.476035	0.0766636	20.4832	20.2249	-0.258317	1.42777
(2E)-3-(3,4-Dihydroxyphenyl)-N-[2-(3,4-dihydroxyphenyl)ethyl]acrylamide	315.11	4.199	395745	385077	560195	540218	1.44905e+06	1.39817e+06	1.2679e+06	1.48661e+06	765064	715872	433744	434098	2.8289e+06	2.87524e+06	5.19596e+06	4.73697e+06	7.14037e+06	7.90708e+06	1.19212e+06	524886	608438	1.26451e+06	108586	155229	213758	236261	1.53963e+06	1.70906e+06	0.94273	0.73446	19.7345	19.9732	0.238757	1.32361
Adaprolol	429.287	3.96267	966108	1.12516e+06	756039	765477	1.53498e+06	1.46661e+06	7.92322e+06	9.59964e+06	598170	601037	1.19274e+06	1.06744e+06	1.93383e+06	1.64934e+06	1.63675e+06	1.30836e+06	2.35121e+06	2.38676e+06	1.15142e+06	911975	878025	1.23665e+06	3.90899e+06	3.87223e+06	680272	615971	1.21626e+06	1.27086e+06	0.9185	0.634669	20.4528	20.4365	-0.0162452	0.439047
1-Cyclopropyl-2-(2-fluorophenyl)-2-(2-hydroxy-6,7-dihydrothieno[3,2-c]pyridin-5(4H)-yl)ethanone	331.103	2.618	242395	326949	2.08775e+06	2.1362e+06	171406	147288	452231	400033	950094	793845	106767	115498	2.73914e+06	2.4505e+06	419770	451918	778932	744524	2.17098e+06	935036	866643	2.63588e+06	691136	755333	1.12304e+06	1.02337e+06	152714	204736	0.847193	0.427387	18.9832	19.4525	0.469233	0.00764369
16alpha-hydroxydehydroepiandrosterone 3-sulfate	384.161	3.4845	1.01949e+06	988985	871921	917588	1.05536e+06	843378	937848	837717	1.60418e+06	1.52643e+06	753136	840887	1.85933e+06	1.7647e+06	1.30842e+06	1.14494e+06	242016	316999	1.08173e+06	1.70163e+06	1.99045e+06	1.13876e+06	455041	404356	1.10295e+06	1.15031e+06	986105	1.26761e+06	0.96881	0.83879	20.0402	19.7289	-0.311319	0.564066
Tilnoprofen arbamel	354.157	3.523	5.98019e+06	7.04005e+06	696181	798195	4.18397e+06	1.37685e+06	227844	329931	3.55566e+06	3.75554e+06	583025	544079	3.69088e+06	3.13754e+06	1.00855e+06	4.29615e+06	1.66726e+06	5.48006e+06	1.71505e+06	7.20891e+06	1.79524e+06	1.45398e+06	1.0453e+06	1.01223e+06	8.16168e+06	7.18054e+06	1.0077e+06	1.17526e+06	0.729858	0.24563	20.5714	21.1114	0.540049	0.435176
1-Methyladenosine	281.112	1.2875	1.5466e+06	755950	2.59898e+06	2.50205e+06	2.82878e+06	1.38732e+06	2.44716e+06	1.24534e+06	1.53558e+06	2.95564e+06	2.3023e+06	4.37772e+06	880697	1.71114e+06	2.63652e+06	1.35573e+06	822912	2.9093e+06	2.35633e+06	2.85298e+06	1.409e+06	1.19084e+06	79812.4	120844	2.14154e+06	2.1795e+06	1.39658e+06	2.88613e+06	0.88327	0.511239	20.8326	20.2266	-0.605952	0.76389
Taurocholate	515.292	3.945	1.51164e+06	1.77881e+06	258749	257420	291725	339830	5.72387e+07	6.50737e+07	237108	308647	2.91486e+06	3.34327e+06	391470	652103	4.78829e+06	5.31728e+06	758328	1.14522e+06	6.55164e+06	835042	953197	6.24422e+06	689326	675542	880819	834121	445788	456023	0.688708	0.209978	20.188	20.3349	0.146876	0.905127
3-{13-Hydroxy-13-[5'-(1-hydroxyundecyl)octahydro-2,2'-bifuran-5-yl]tridecyl}-5-methyl-2(5H)-furanone	606.486	7.7545	514675	528775	581697	593296	583132	572611	225317	207160	2.33775e+06	2.44544e+06	212081	175555	839253	722445	533977	516248	783455	716751	355319	315060	287633	398645	934230	827787	4.96967e+06	4.64705e+06	727345	724664	0.785249	0.306426	19.048	19.5215	0.473539	0.727204
3-[3-Methoxy-4-(sulfooxy)phenyl]propanoic acid	276.03	2.446	395140	364055	633578	593397	3773075	3.92976e+06	4.33501e+06	5.20444e+06	786598	877012	796833	878672	2.27848e+06	2.23398e+06	4.00996e+06	3.60039e+06	1.81089e+06	1.66149e+06	2.09237e+06	787223	932621	2.19961e+06	1.04194e+06	939985	2.12809e+06	2.394e+06	2.00237e+06	2.19126e+06	0.836492	0.401263	20.3226	20.7637	0.441061	0.252698
(1S,3R,5Z,7E,20R,24R)-20-Fluoro-26,27-cyclo-9,10-secocholesta-5,7,10-triene-1,3,24-triol	432.306	4.937	114932	176192	578603	532173	683974	629275	4.34438e+06	4.70227e+06	419781	358891	1.36318e+06	1.22867e+06	324712	357159	2.21634e+06	2.60982e+06	1.69959e+06	1.86097e+06	113847	1.41668e+06	1.53083e+06	87831.3	1.55794e+06	1.56425e+06	189184	160124	990214	1.06184e+06	0.8207	0.35189	19.2684	19.5729	0.304473	0.261402
(11S,12E,14Z)-11-Hydroxy-12,14-icosadienoic acid	324.266	7.094	1.07687e+06	1.05391e+06	759536	660858	757255	846013	1.12256e+06	1.1642e+06	1.1566e+06	1.02349e+06	1.05734e+06	709976	1.08178e+06	1.14648e+06	1.30433e+06	1.40867e+06	1.30231e+06	1.24241e+06	781812	1.33047e+06	1.35953e+06	865488	1.26602e+06	1.21779e+06	1.20587e+06	1.18103e+06	1.21366e+06	1.33404e+06	0.0245688	0.000101454	19.8653	20.1954	0.33007	2.32164
Pentadecanedioic acid	272.199	5.301	934219	1.11752e+06	1.34772e+06	1.16343e+06	2.16679e+06	1.98661e+06	1.02022e+06	1.11273e+06	1.12237e+06	1.24155e+06	2.08434e+06	2.20915e+06	936797	870705	1.47242e+06	1.52152e+06	1.6249e+06	1.69282e+06	1.30285e+06	1.16878e+06	1.27417e+06	1.41676e+06	1.47046e+06	1.60839e+06	1.46597e+06	1.22605e+06	1.0826e+06	1.27387e+06	0.666517	0.193579	20.3164	20.4054	0.0890044	0.198153
Octyl 6-O-[(4xi)-D-xylo-hexofuranosyl]-alpha-D-glucopyranoside	454.241	2.653	1.18208e+06	1.90026e+07	983333	1.02795e+06	1.22302e+06	944324	971053	1.01419e+06	1.12714e+06	1.7104e+06	840458	1.06022e+06	1.08365e+06	1.20916e+06	8.08858e+06	1.14366e+06	1.67767e+06	1.15789e+06	1.05758e+06	1.07113e+06	1.18067e+06	2.16623e+07	926287	1.78376e+06	1.39493e+06	1.54772e+06	1.13459e+06	1.22776e+06	0.476035	0.0690475	20.3502	20.7414	0.391133	0.339907
calicoferol E	398.317	6.808	945172	885641	700245	709992	1.8544e+06	1.65499e+06	735277	751042	719995	706396	1.00349e+06	1.12366e+06	1.27734e+06	939229	862803	934151	1.69717e+06	1.94678e+06	1.21883e+06	1.08944e+06	890930	1.07648e+06	1.59479e+06	1.7777e+06	528258	587147	920573	880727	0.847193	0.427387	19.8571	20.0225	0.165488	0.833046
(3alpha,5beta,7alpha,12alpha,23E)-3,7,12-Trihydroxyergost-23-en-26-oic acid	462.335	6.403	628674	765530	1.66833e+06	1.52852e+06	1.95001e+06	1.9462e+06	1.18972e+06	1.74406e+06	1.36698e+06	1.0577e+06	1.91108e+06	899662	1.47213e+06	1.31379e+06	849936	852999	1.03897e+06	1.27375e+06	1.09352e+06	1.21153e+06	1.14123e+06	1.07663e+06	941792	1.13562e+06	1.4452e+06	1.80911e+06	883717	955643	0.476035	0.0766636	20.3271	20.0661	-0.261082	1.30446
PALGLY	313.262	7.003	1.31781e+06	1.49021e+06	686502	676846	1.58773e+06	1.50258e+06	1.06736e+06	1.12987e+06	1.53092e+06	1.61768e+06	2.01248e+06	1.25891e+06	1.02027e+06	850346	1.08615e+06	1.5522e+06	1.69834e+06	1.88091e+06	898922	2.13557e+06	2.21009e+06	848030	1.95415e+06	2.13127e+06	1.54266e+06	1.67205e+06	1.05677e+06	1.00296e+06	0.573372	0.113919	20.2056	20.4877	0.282032	1.29509
[SThydroxy(4:0)]2alpha_3alpha_22R_23R-tetrahydroxy-6_7-seco-5-campestano-6_7-lactone	480.345	6.32525	1.01379e+06	1.21205e+06	1.71439e+06	1.64847e+06	3.22051e+06	2.50521e+06	1.19441e+06	1.32859e+06	887270	920466	1.36533e+06	1.24865e+06	2.12867e+06	1.92113e+06	1.15654e+06	1.12437e+06	1.665e+06	1.85856e+06	1.76041e+06	1.56786e+06	1.81399e+06	2.34113e+06	1.34218e+06	1.49463e+06	1.49738e+06	1.44428e+06	990046	1.12865e+06	0.986767	0.910026	20.5018	20.4914	-0.0104881	0.153158
Tiotidine	312.094	5.049	506943	484121	689407	925713	1.28757e+06	1.15672e+06	596268	585883	1.30254e+06	1.24409e+06	865058	792943	1.04686e+06	734235	808138	914314	2.29637e+06	3.25055e+06	4.13354e+06	603038	666722	4.58417e+06	464532	547867	88216.6	130492	538091	435683	0.88327	0.511239	19.657	19.5662	-0.090752	1.03333
3-{13-[5'-(1,5-Dihydroxyundecyl)octahydro-2,2'-bifuran-5-yl]-13-hydroxytridecyl}-5-methyl-2(5H)-furanone	622.481	6.514	176423	161241	131601	163034	109784	91486.2	61673.3	92941.3	3.38341e+06	2.47617e+06	78269.5	64429.7	852245	581766	812733	1.01013e+06	394140	471615	231970	62864.6	48689	316317	880187	757410	3.87911e+06	5.6549e+06	654799	716798	0.476035	0.0766636	17.7645	19.0706	1.30614	0.79695
fludroxycortide	436.227	2.708	226179	1.23407e+06	326879	615697	176705	551952	397153	278235	233670	767373	261964	1.46057e+06	178552	269822	1.51462e+06	324651	438850	232609	229146	404158	584802	3.87206e+06	192729	293545	184313	361300	174845	1.23193e+06	0.99239	0.945946	18.5794	18.7289	0.149553	0.617464
(2R)-1-{[(2-Aminoethoxy)(hydroxy)phosphoryl]oxy}-3-hydroxy-2-propanyl (13Z,16Z)-13,16-docosadienoate	533.348	6.478	1.26865e+06	1.26537e+06	1.15864e+06	1.08154e+06	747672	885911	1.13812e+06	1.35976e+06	1.59544e+06	1.62767e+06	1.17944e+06	986968	1.25194e+06	1.49372e+06	883296	891821	1.02941e+06	1.17046e+06	886599	763452	754783	845675	1.17088e+06	1.22837e+06	1.32049e+06	1.3269e+06	1.11668e+06	1.13883e+06	0.476035	0.0766636	20.1846	19.9597	-0.224923	1.59778
Cortisone	360.193	3.827	1.78827e+06	1.85586e+06	1.20459e+06	1.23796e+06	1.36109e+06	1.39454e+06	1.47061e+06	1.51102e+06	1.53837e+06	1.24685e+06	1.36129e+06	1.31274e+06	903177	973487	1.50796e+06	1.79435e+06	1.63222e+06	1.8242e+06	1.12688e+06	1.05088e+06	874647	1.31945e+06	1.72131e+06	1.8045e+06	1.2376e+06	1.17704e+06	1.34273e+06	1.18912e+06	0.99239	0.945946	20.3584	20.3825	0.0241757	0.278137
(2S,4R,9a'S)-4-(2-Acetyl-4-oxo-3(4H)-quinazolinyl)-1'-hydroxy-2',2'-dimethyl-1',9a'-dihydro-3H-spiro[furan-2,9'-imidazo[1,2-a]indole]-3',5(2'H,4H)-dione	474.153	3.474	68646.5	66283.7	3.09166e+06	2.76562e+06	2.32454e+06	2.60078e+06	244024	256031	517951	604148	69369.8	69580.4	1.61885e+06	1.88515e+06	67678.8	69902.9	1.5843e+06	1.52464e+06	4.33541e+06	9.36595e+06	8.36124e+06	4.00442e+06	232017	286146	453825	385504	9.51075e+06	1.03278e+07	0.666517	0.193579	18.9423	20.2278	1.28553	1.47444
YK6000000	260.126	2.815	918085	846659	854281	731928	1.02481e+06	969994	2.38796e+06	2.70265e+06	789239	726719	1.05054e+06	1.1933e+06	689624	657087	591919	676024	615430	763561	1.79422e+06	1.04198e+06	1.36234e+06	2.12469e+06	1.00274e+06	989547	479461	461982	1.27517e+06	1.52961e+06	0.96881	0.83879	19.9332	19.8461	-0.0871165	0.203762
GibberellinA14	348.193	4.796	67014.3	65662.4	108975	66848.6	365918	385336	119572	111263	7.47383e+06	7.15676e+06	214351	200386	66583.7	64347.9	80609.9	158849	100885	63475.6	4.60991e+06	885015	1.00395e+06	5.46961e+06	140368	87164.7	123664	66625.7	201769	211875	0.927878	0.667331	17.742	18.0093	0.267246	0.270038
N-[(9-beta-D-ribofuranosylpurin-6-yl)carbamoyl]threonine	412.133	2.236	1.34077e+06	1.23222e+06	1.61263e+06	1.60775e+06	1.78782e+06	1.60251e+06	1.36788e+06	1.42806e+06	1.32631e+06	1.56226e+06	1.45752e+06	1.52885e+06	1.52834e+06	1.56454e+06	1.06996e+06	1.1341e+06	1.17529e+06	1.14058e+06	1.29746e+06	3.11972e+06	1.92461e+06	1.69512e+06	1.09094e+06	953615	985581	1.06899e+06	1.40096e+06	1.49117e+06	0.38286	0.035045	20.5064	20.333	-0.173418	0.5674
NP-021023	472.355	7.355	1.09304e+06	834972	860204	1.00066e+06	1.02602e+06	1.08116e+06	1.23134e+06	1.13371e+06	917945	823021	1.21184e+06	864562	2.37561e+06	1.84686e+06	1.36512e+06	1.19033e+06	1.95768e+06	2.13238e+06	1.42558e+06	1.40553e+06	1.28644e+06	1.73323e+06	1.32409e+06	1.49748e+06	3.10886e+06	1.94401e+06	939832	1.02343e+06	0.165762	0.00490555	20.0801	20.535	0.454965	1.72174
Amorolfine	317.271	4.783	1.61155e+06	1.40176e+06	1.4101e+06	1.56248e+06	938583	1.24236e+06	908203	852891	1.28836e+06	1.72602e+06	1.39639e+06	1.27148e+06	790360	1.14304e+06	1.47607e+06	1.35303e+06	797471	762011	1.46426e+06	1.4125e+06	1.24258e+06	1.44593e+06	1.26967e+06	1.34274e+06	1.37777e+06	1.12614e+06	769117	1.77711e+06	0.997763	0.981969	20.2175	20.2192	0.001722	0.0364394
all-trans-Hexaprenyldiphosphate	586.319	2.895	1.45628e+06	3.30196e+07	1.07833e+06	1.51022e+06	1.54261e+06	901664	2.12529e+06	1.21678e+06	2.30046e+06	1.41978e+06	1.48404e+06	1.25791e+06	1.87736e+06	1.29684e+06	1.17889e+07	1.31419e+06	2.54761e+06	1.6068e+06	1.02035e+06	1.00301e+06	2.49588e+06	3.48232e+07	953480	2.60874e+06	2.09755e+06	1.97137e+06	1.19895e+06	850609	0.927878	0.667331	20.7908	21.0639	0.273068	0.23604
tretoquinol	345.157	4.817	889404	965842	814273	664019	1.33179e+06	1.29817e+06	1.11352e+06	996339	1.40628e+06	1.27339e+06	1.58615e+06	1.50843e+06	828358	821895	703712	787291	1.05322e+06	1.00065e+06	1.07518e+06	1.14294e+06	1.10712e+06	1.01409e+06	749943	811240	1.49637e+06	1.41939e+06	1.13262e+06	1.34577e+06	0.94273	0.73446	20.03	19.9791	-0.050846	0.460329
3-(3,4-Dimethoxyphenyl)-N-[2-(3,4-dimethoxyphenyl)-2-hydroxyethyl]propanamide	389.183	4.367	1.38808e+06	1.49481e+06	1.20061e+06	1.2853e+06	1.05574e+06	1.01687e+06	1.05856e+06	814202	1.5082e+06	1.52982e+06	1.14244e+06	1.19455e+06	1.05592e+06	1.10853e+06	1.30548e+06	1.24918e+06	1.5213e+06	1.51774e+06	1.3308e+06	1.25552e+06	1.32537e+06	1.38237e+06	853050	858599	1.12779e+06	1.39046e+06	1.28642e+06	1.19301e+06	0.806677	0.328667	20.1779	20.2419	0.0639919	0.432607
Amide C18	283.287	8.037	2.97499e+06	2.19058e+06	1.39057e+06	1.5349e+06	1.67636e+06	1.32767e+06	1.47312e+06	1.44925e+06	2.01346e+06	1.86157e+06	1.38103e+06	2.33372e+06	5.09334e+06	1.31418e+06	2.2034e+06	7.56663e+06	1.73582e+06	2.59357e+06	1.48443e+06	1.81528e+06	1.2764e+06	752246	1.34193e+06	1.51444e+06	2.18642e+06	2.137e+06	916174	1.35192e+06	0.942581	0.700611	20.8161	20.7285	-0.0876006	0.110472
4-Ethyl-2,6-dihydroxyphenyl hydrogen sulfate	234.019	2.601	354497	337426	1.17632e+06	1.19612e+06	1.57526e+07	1.67464e+07	407673	279843	434318	591167	530793	524621	1.1136e+06	978074	182257	310314	774831	889968	683585	685069	656662	961570	5.49594e+06	5.12778e+06	338984	300154	2.76533e+06	3.19709e+06	0.99239	0.945946	19.8357	19.8048	-0.0308626	0.523367
Nodakenin	408.141	4.401	975815	695293	1.22534e+06	1.34267e+06	3.66748e+06	3.83693e+06	584967	570328	1.8882e+06	1.91422e+06	353692	403871	1.01464e+06	752175	2.27854e+06	2.39282e+06	3.00471e+06	3.48429e+06	6.03378e+06	1.2308e+06	1.24992e+06	8.25979e+06	148861	145075	393702	266265	823691	780001	0.942581	0.700611	20.0063	20.1223	0.11601	0.980628
(24R_24'R)-Fucosterolepoxide	428.365	10.214	713824	583664	1.80864e+06	1.69438e+06	1.33422e+06	1.29492e+06	1.30009e+06	1.42138e+06	1.51857e+06	1.71513e+06	1.24929e+06	1.30162e+06	94432.5	490457	1.66644e+06	1.62203e+06	1.76418e+06	1.65337e+06	1.73366e+06	1.5084e+06	1.5408e+06	1.92103e+06	21060.5	784762	1.52625e+06	1.55343e+06	1.70951e+06	1.66793e+06	0.387614	0.0394817	19.9085	20.1294	0.220866	1.17948
Valclavam	329.158	2.356	617834	582111	1.23797e+06	1.06205e+06	1.91335e+06	2.0693e+06	1.59817e+06	1.32662e+06	2.6051e+06	2.56872e+06	2.24838e+06	2.29252e+06	912690	993707	888445	766967	2.18808e+06	2.0215e+06	941779	1.93569e+06	1.81698e+06	1.0214e+06	1.96167e+06	1.81852e+06	1.49729e+06	1.56787e+06	1.15271e+06	1.53677e+06	0.94273	0.73446	20.4284	20.4488	0.0203443	0.228999
Primidolol	333.168	2.501	1.78461e+06	1.77849e+06	2.39757e+06	2.38441e+06	1.41312e+06	1.80771e+06	1.27365e+06	1.2226e+06	6.87405e+06	5.60981e+06	773042	804113	2.33198e+06	2.6331e+06	2.53222e+06	2.13456e+06	4.11385e+06	1.3423e+06	2.52835e+06	4.19809e+06	5.70013e+06	2.7567e+06	5.74924e+06	2.40899e+06	1.22398e+06	2.04872e+06	1.82891e+06	1.81958e+06	0.55505	0.103523	20.8869	21.2983	0.411368	0.622371
3-Epihydroxymugineicacid	336.118	5.059	3.95525e+06	4.30505e+06	1.61235e+06	1.33128e+06	898883	761404	735652	868774	824619	1.02871e+06	1.27194e+06	1.43348e+06	1.67432e+06	1.6163e+06	748518	646614	1.03381e+06	1.18035e+06	2.41024e+06	1.07976e+06	1.06967e+06	2.56851e+06	700695	671006	293254	273808	782513	867411	0.388363	0.0443691	20.3647	19.7024	-0.662312	1.33456
lavoltidine	359.231	4.271	744844	701587	881874	811391	768159	712949	654875	633800	1.04864e+06	1.00492e+06	1.14806e+06	1.09137e+06	1.10352e+06	1.20511e+06	1.70857e+06	1.87332e+06	1.34289e+06	1.04571e+06	526566	1.04993e+06	1.14846e+06	502856	850391	830120	554630	571396	1.82883e+06	2.07012e+06	0.847193	0.427387	19.7356	19.9517	0.216122	1.12556
threonylphenylalanine	266.126	1.983	1.75586e+06	992236	3.1903e+06	3.42508e+06	2.5878e+06	2.25883e+06	1.10365e+06	898091	1.31828e+06	2.27673e+06	1.82115e+06	1.8332e+06	2.29561e+06	2.30119e+06	4.33557e+06	3.2638e+06	2.13209e+06	1.72239e+06	2.19848e+06	1.91137e+06	3.00005e+06	1.17394e+06	3.83106e+06	3.18348e+06	1.61962e+06	1.30394e+06	2.0953e+06	3.37425e+06	0.806677	0.328667	20.8252	21.1527	0.327439	1.22989
Rosuvastatin	481.168	4.503	3.69565e+06	3.94039e+06	1.92107e+06	1.7912e+06	1.25636e+06	1.23052e+06	68799.5	69139.2	1.89377e+06	1.78297e+06	3.08276e+06	2.83544e+06	2.90733e+06	3.03952e+06	225145	215616	363266	424417	180539	1.0532e+06	1.02434e+06	226586	5.05472e+06	4.68867e+06	4.0392e+06	4.15466e+06	1.86894e+06	2.11896e+06	0.907463	0.602685	20.402	19.8642	-0.537807	0.454411
Hexamethyldisiloxane	162.09	8.879	732686	539952	2.36593e+06	2.03328e+06	1.81284e+06	1.48841e+06	342042	1.87658e+06	1.11705e+06	1.70022e+06	2.13745e+06	2.78006e+06	1.09516e+06	475369	1.50578e+06	3.79853e+06	1.68151e+06	3.58952e+06	784071	2.26283e+06	2.92577e+06	2.25534e+06	1.64609e+06	1.08743e+06	1.04531e+06	599095	1.48851e+06	1.02813e+06	0.88327	0.511239	20.237	20.6057	0.368719	0.925952
(3S,6S)-3,6-Bis(4-hydroxybenzyl)-2,5-piperazinedione	326.126	4.565	1.24997e+06	1.27526e+06	1.29862e+06	1.31303e+06	2.08647e+06	1.1897e+06	1.82487e+06	2.29093e+06	1.13674e+06	1.22536e+06	2.21485e+06	1.78702e+06	1.40001e+06	844286	661798	782924	2.88539e+06	4.77479e+06	1.93962e+06	2.05255e+06	1.68563e+06	2.2979e+06	2.70354e+06	2.93944e+06	2.16962e+06	2.10547e+06	1.62274e+06	2.36242e+06	0.304798	0.0211869	20.4689	20.9246	0.455786	1.78664
valganciclovir	354.163	1.098	983033	1.21458e+06	842476	1.14425e+06	1.87281e+06	1.36117e+06	1.63687e+06	1.26622e+06	1.74886e+06	1.49987e+06	708505	1.19199e+06	1.08846e+06	1.80337e+06	201092	177692	1.81518e+06	1.66435e+06	1.4918e+06	1.23748e+06	897561	1.71576e+06	1.28518e+06	1.50664e+06	701205	376700	1.83377e+06	1.48387e+06	0.96881	0.83879	20.2691	19.8439	-0.425152	0.649214
sparsomycin	361.075	0.983	2.66553e+06	1.93487e+06	2.17919e+06	1.76295e+06	1.95267e+06	2.53711e+06	3.0853e+06	2.96775e+06	1.94044e+06	2.7476e+06	1.39027e+06	1.30194e+06	2.67573e+06	3.09741e+06	600945	1.4854e+06	2.81706e+06	1.9195e+06	2.18467e+06	2.18848e+06	2.34736e+06	2.11221e+06	2.6367e+06	1.79521e+06	1.78425e+06	1.60193e+06	1.92053e+06	2.37837e+06	0.666517	0.193579	21.084	20.845	-0.238982	1.12667
L-3-nitrotyrosine	226.059	4.95	648667	611988	497221	517610	586675	591179	1.00162e+06	994513	1.4957e+06	1.54457e+06	1.57482e+06	1.91824e+06	951198	737216	1.14973e+06	983350	1.00954e+06	1.29005e+06	1.48765e+06	815210	769427	1.33035e+06	997998	1.07279e+06	935700	963049	1.43906e+06	1.56142e+06	0.655183	0.178112	19.7506	20.0735	0.322836	0.731691
ambrisentan	378.158	3.88	54695.8	54289.1	75163	54057.7	55526	52967.1	51345.2	55976.5	54373.1	53745.6	54251.2	54694.1	55199.6	55701.6	54482.9	55983.1	50236.4	52022.3	5.86424e+06	58543.8	56065.8	9.59523e+06	51792.4	51739.8	53696.4	54199.3	1.81489e+07	2.299e+07	0.907463	0.57142	15.7636	17.9575	2.19389	1.35025
1_8-Diazacyclotetradecane-2_9-dione	226.168	2.067	1.08154e+06	903725	954515	766498	1.22123e+06	1.02842e+06	1.32957e+06	1.43529e+06	1.14019e+06	1.01608e+06	2.00405e+06	978347	977641	2.25897e+06	1.91674e+06	1.7831e+06	1.20944e+06	1.35011e+06	1.10991e+06	1.44391e+06	1.79339e+06	1.35083e+06	784676	950372	1.48091e+06	1.6978e+06	1.05787e+06	1.2701e+06	0.603517	0.137068	20.1533	20.3437	0.190459	0.942225
Spiroxamine	297.266	5.18	783780	772319	1.70035e+06	1.73488e+06	1.09123e+06	1.08647e+06	1.60392e+06	1.47065e+06	1.65645e+06	1.58629e+06	2.45597e+06	2.45762e+06	1.24074e+06	922615	2.92666e+06	2.47095e+06	2.1458e+06	2.38505e+06	1.09588e+06	2.31285e+06	2.05126e+06	1.05045e+06	147541	183613	2.34293e+06	2.5733e+06	1.74542e+06	1.64713e+06	0.603517	0.137068	20.396	20.4007	0.00472116	0.909576
SECONAL	238.131	2.23	2.65567e+06	2.36002e+06	1.63283e+06	1.83496e+06	1.1301e+06	1.17982e+06	1.08644e+06	1.06145e+06	2.62694e+06	3.31909e+06	1.18321e+06	1.32856e+06	1.15314e+06	1.15655e+06	1.38176e+06	1.38348e+06	1.77343e+06	1.87025e+06	3.73259e+06	2.73604e+06	3.07392e+06	2.05283e+06	2.25328e+06	2.58274e+06	976765	1.05395e+06	1.33109e+06	1.68754e+06	0.738799	0.26491	20.5776	20.8191	0.241506	0.680638
MFCD00270409	354.276	6.983	1.34241e+06	993374	1.95235e+06	1.8927e+06	1.86123e+06	1.94703e+06	1.87598e+06	1.84829e+06	445680	463005	943291	780307	1.84099e+06	1.70428e+06	979349	943432	1.1411e+06	1.45652e+06	1.23861e+06	730607	724221	1.20033e+06	1.74885e+06	1.35815e+06	1.7323e+06	1.84016e+06	929268	1.02976e+06	0.655183	0.178112	20.2804	20.1551	-0.125232	0.692495
5alpha-cyprinol	452.35	6.959	900511	985233	777559	381827	1.61456e+06	1.57319e+06	1.29769e+06	1.63314e+06	1.00348e+06	984420	1.44497e+06	1.70026e+06	2.36614e+06	1.43353e+06	2.07394e+06	1.41708e+06	1.1037e+06	1.366e+06	919162	1.49156e+06	1.87672e+06	931048	1.95027e+06	3.76926e+06	2.1922e+06	1.62369e+06	610516	800707	0.85753	0.454438	20.1848	20.4376	0.252854	0.985177
Chlorethoxyfos	333.891	0.891	1.64521e+06	1.34584e+06	2.26728e+06	1.42431e+06	1.68811e+06	1.20276e+06	1.598e+06	1.08328e+06	1.18442e+06	1.12954e+06	1.70753e+06	1.73067e+06	1.76233e+06	1.75956e+06	1.97987e+06	1.38364e+06	1.14171e+06	287594	1.53532e+06	1.33425e+06	1.2638e+06	821937	1.23376e+06	1.52158e+06	1.8038e+06	2.34237e+06	2.61221e+06	2.14414e+06	1	1	20.5221	20.3894	-0.13267	0.14356
Rivastigmine	250.168	2.422	635043	2.05373e+06	1.63843e+06	1.63665e+06	1.7322e+06	1.87507e+06	1.76903e+06	1.50212e+06	2.42329e+06	2.62139e+06	1.90815e+06	1.92481e+06	1.50423e+06	1.72489e+06	1.6053e+06	1.46304e+06	2.64766e+06	2.22211e+06	2.41494e+06	1.86156e+06	2.0697e+06	2.14509e+06	2.14322e+06	2.2975e+06	1.622e+06	1.69763e+06	1.41255e+06	1.57399e+06	0.907463	0.602685	20.7055	20.8617	0.15613	0.767697
Caffeine	194.08	2.439	400407	445589	5.86124e+08	5.03647e+08	703471	651450	2.21709e+06	2.23703e+06	472672	473235	704391	838855	1.92168e+08	1.93473e+08	2.22615e+08	2.42135e+08	7.79427e+07	7.60118e+07	828570	9.1475e+07	1.12705e+08	837368	259367	430085	242153	165733	6.26111e+06	5.60175e+06	0.997763	0.981969	22.0124	22.6733	0.660857	0.574966
vanilloloside	316.116	2.557	2.1218e+06	1.83282e+06	4.74008e+06	4.49932e+06	9.2839e+06	7.68159e+06	648013	831491	828129	867371	3.37835e+06	4.26559e+06	928819	994675	1.72287e+06	2.59878e+06	1.83294e+06	1.67352e+06	2.39448e+06	2.75382e+06	2.4953e+06	1.99696e+06	2.60552e+06	2.54071e+06	683494	824774	1.26539e+06	1.38686e+06	0.927878	0.667331	20.9955	20.7551	-0.240451	1.07509
N-Succinyl-LL-2_6-diaminoheptanedioate	290.112	5.051	652572	571762	1.0454e+06	1.07506e+06	1.43657e+06	1.30169e+06	658362	841475	1.56984e+06	1.54509e+06	968281	962485	1.11122e+06	976500	915575	1.0016e+06	3.25581e+06	4.27009e+06	6.33623e+06	699481	779795	7.13155e+06	522081	605085	156196	188553	716010	752550	0.847193	0.427387	19.9381	19.9784	0.0402891	1.14803
Piromidic acid	288.122	2.283	1.11037e+06	1.33473e+06	3.08055e+06	3.97558e+06	2.0941e+06	2.11234e+06	3.94974e+06	2.44433e+06	648927	587715	1.88248e+06	1.96745e+06	1.20281e+07	1.04722e+07	2.87623e+06	1.12898e+06	1.59851e+06	1.14731e+06	972871	576263	4.00688e+06	1.51543e+06	1.82498e+06	975585	1.16513e+07	19979063	1.30843e+06	863078	0.785249	0.306426	21.1511	20.8753	-0.275818	0.142741
4-[(2R)-2-(Aminomethyl)-2-(hydroxymethyl)-5-oxo-1-pyrrolidinyl]-3-(3-pentanylamino)benzoic acid	349.2	2.78	3.31231e+06	3.34183e+06	2.86376e+06	2.81834e+06	1.25507e+06	1.33988e+06	748011	797229	4.49174e+06	4.53309e+06	531911	489188	2.9954e+06	3.03997e+06	1.68245e+06	1.6431e+06	2.8067e+06	3.23688e+06	3.0592e+06	5.27356e+06	5.5161e+06	3.04144e+06	3.02802e+06	3.54011e+06	927816	1.02208e+06	1.39121e+06	1.18305e+06	0.85753	0.454438	20.7943	21.1312	0.336975	0.435792
Inspra	414.203	4.959	260868	1.80685e+07	360066	173107	158715	153523	421921	347983	2.05595e+06	328396	208333	5.29202e+06	5.17293e+06	558853	669863	501439	342183	704707	621828	5.54127e+06	535393	290477	1.19045e+06	1.32648e+06	273607	304858	197226	211315	0.9185	0.634669	19.3038	19.0719	-0.231913	1.02003
Difloxacin	399.139	7.317	1.73626e+06	2.36003e+06	1.49716e+06	1.35728e+06	1.34073e+06	1.72116e+06	1.73674e+06	1.93613e+06	2.35888e+06	2.55302e+06	1.88358e+06	1.13138e+06	1.99301e+06	1.63163e+06	3.01149e+06	2.74015e+06	2.19781e+06	2.2137e+06	1.59474e+06	2.42645e+06	2.27496e+06	2.14008e+06	2.20342e+06	2.46284e+06	1.87584e+06	2.12019e+06	2.16349e+06	2.25439e+06	0.210945	0.00914629	20.7456	21.0945	0.348856	2.18162
4-(1-Carboxyethyl)-3-hydroxy-2-(3-methyl-2-buten-1-yl)phenyl hexopyranosiduronic acid	426.152	4.4	1.1312e+06	1.0089e+06	1.01309e+06	954887	2.93749e+06	2.10955e+06	467721	463961	1.5484e+06	1.47225e+06	299859	395719	993417	902469	2.04453e+06	1.94801e+06	3.54898e+06	3.56482e+06	7.75404e+06	933142	955460	5.34229e+06	302660	292517	347333	351414	634763	646893	0.983996	0.874287	19.8263	20.1491	0.32282	1.16784
CGP-28392	365.108	2.22	4.18073e+06	5.84047e+06	783131	478115	4.21053e+06	819843	858859	704089	4.80328e+06	5.3805e+06	821163	805104	8.66014e+06	9.75048e+06	564399	8.519e+06	1.15551e+06	8.12451e+06	823947	6.31136e+06	745327	616627	744751	769975	1.77222e+07	1.76284e+07	560041	721073	0.927878	0.667331	20.9851	20.8551	-0.129916	0.513065
4-Nitrophenyl-3-ketovalidamine	296.1	2.31	477371	444862	755749	918364	2.49022e+06	2.00509e+06	4.22414e+06	6.02089e+06	764644	774487	78363	178523	7.83809e+06	9.93143e+06	1.18127e+06	1.29972e+06	1.43514e+06	2.1728e+06	385904	732549	463408	395841	322438	387925	848158	902201	4.14943e+06	4.69368e+06	0.88327	0.511239	20.1882	19.8522	-0.336075	1.00013
5-oxo-delta-bilirubin	598.242	4.655	2.91768e+06	2.14981e+06	1.88052e+06	1.32431e+06	1.88779e+06	1.77452e+06	1.66826e+06	2.05207e+06	1.24948e+06	1.47245e+06	3.2178e+06	1.40708e+06	2.02923e+06	1.658e+06	1.78189e+06	2.77752e+06	3.28441e+06	4.67054e+06	1.64907e+06	1.49604e+06	2.28125e+06	2.67672e+06	2.67061e+06	2.47312e+06	1.79789e+06	1.85199e+06	2.01523e+06	1.86558e+06	0.573372	0.113919	20.8097	21.1122	0.302523	1.439
3'-METHYLEPICATECHIN-4'-SULFATE	384.051	3.741	689566	661153	81493	80586.3	134136	74017.2	75374.3	75703.4	85014	85646.4	76194.4	79286	82723.2	85498.7	78498.6	80654.2	172745	171115	88481.3	112144	144326	78859.5	305911	280191	87344.9	88507.6	132371	166632	0.410601	0.0497355	16.781	16.9631	0.182101	0.451131
Isopropyl beta-D-galactopyranoside	222.11	2.249	4.73831e+06	4.5418e+06	4.59931e+06	5.75261e+06	2.75345e+06	2.03812e+06	945240	921713	5.24478e+06	6.84584e+06	1.14971e+06	1.14905e+06	2.58282e+06	3.12618e+06	2.3771e+06	2.31358e+06	2.83224e+06	2.91039e+06	3.28062e+06	7.78258e+06	7.03666e+06	2.82503e+06	2.54911e+06	2.02639e+06	1.23077e+06	1.292e+06	1.11544e+06	1.31378e+06	0.94273	0.73446	21.3619	21.2229	-0.138914	0.487829
[FA(18:1)]9Z-Octadecen-12-ynoicacid	278.224	6.871	1.28138e+06	1.09486e+06	598040	876859	922401	865119	1.81949e+06	418359	1.68708e+06	1.14082e+06	3.04715e+06	3.08377e+06	867526	502458	901975	894176	655834	887976	534164	940643	1.68047e+06	436328	897850	1.10544e+06	7.60587e+06	4.92413e+06	1.03374e+06	954204	0.997763	0.981969	20.0613	20.122	0.0606302	0.45079
(2beta,3beta,6beta,14S)-5,10,16-Trihydroxy-2,3-epoxygrayanotoxane-6,14-diyl diacetate	452.241	3.817	761719	733220	1.51549e+06	1.13431e+06	1.83506e+06	1.98142e+06	1.0815e+06	1.17559e+06	1.51644e+06	878285	1.54202e+06	1.49796e+06	1.48285e+06	1.35115e+06	2.80427e+06	3.13991e+06	1.13065e+06	1.18938e+06	1.27152e+06	1.43279e+06	1.35967e+06	1.2826e+06	2.86016e+06	2.45931e+06	777008	800410	1.83548e+06	2.22291e+06	0.738799	0.26491	20.2726	20.6024	0.32981	1.48158
Glyceryl 2-myristate	302.246	7.663	2.23938e+06	2.36997e+06	867798	851320	1.09586e+06	1.03711e+06	1.21131e+06	1.34197e+06	1.62965e+06	1.52642e+06	1.82146e+06	1.17512e+06	1.07043e+06	1.05503e+06	2.0058e+06	2.17477e+06	2.44924e+06	2.51203e+06	1.28371e+06	2.22359e+06	2.33773e+06	1.50279e+06	2.22088e+06	2.42838e+06	2.72904e+06	2.77865e+06	1.49554e+06	1.38316e+06	0.0904456	0.0011827	20.3205	20.9655	0.644994	2.4681
(2R,4aR,6bS,12aS)-1-Hydroxy-1,2,6b,9,9,12a-hexamethyl-10,13-dioxo-1,3,4,5,6,6a,6b,7,8,8a,9,10,11,12,12a,12b,13,14b-octadecahydro-4a(2H)-picenecarboxylic acid	470.303	5.406	580196	601122	354877	387576	306794	371424	333626	251721	336239	310128	76868.1	86283.6	447449	574629	121743	87527.3	312634	252799	577269	236562	225652	562901	660580	696468	144463	218899	210994	250873	0.785249	0.306426	18.2497	18.0455	-0.204231	0.360285
Gliotoxin	326.039	1.025	850599	499500	1.66224e+06	998711	307602	537947	905498	1.36132e+06	800053	1.72173e+06	233048	289221	1.73224e+06	1.43944e+06	6.49739e+07	9.00636e+07	1.35059e+06	583903	1.00776e+06	640493	1.05595e+06	485602	189102	217769	448775	866988	733108	1.46926e+06	0.983996	0.874287	19.581	20.2687	0.687738	1.18686
HARMONY	387.03	5.06	4.50247e+06	5.70539e+06	1.47433e+06	1.23305e+06	651774	536156	404831	578054	628346	731233	1.21104e+06	1.24319e+06	1.47916e+06	1.59333e+06	421908	374241	1.08503e+06	1.0294e+06	2.96272e+06	928105	941442	3.29337e+06	530793	556108	141047	121209	565377	656923	0.476035	0.0766636	20.12	19.3265	-0.793528	1.0442
1_2-Diaminobenzene	108.069	9.089	1.60686e+06	2.34542e+06	1.62031e+06	3.78889e+06	5.45849e+06	3.26307e+06	1.885e+06	3.23763e+06	1.90131e+06	2.13449e+06	1.71532e+06	1.13012e+06	976444	466495	1.63259e+06	2.65133e+06	3.27175e+06	3.3551e+06	2.35369e+06	1.69915e+06	5.34826e+06	2.39511e+06	2.6706e+06	3.28567e+06	2.25137e+06	2.15146e+06	2.57055e+06	1.76793e+06	0.573372	0.113919	20.87	21.2775	0.407503	0.853966
20-Hydroxyecdysone	480.309	4.793	1.08891e+06	1.0791e+06	1.27455e+06	1.22296e+06	378539	344658	1.46024e+06	1.60951e+06	1.38451e+06	3.07911e+06	501479	432338	924057	812431	1.61137e+06	1.35788e+06	706639	570587	623884	242465	91143.8	802520	1.23541e+06	1.18254e+06	370403	361890	1.18589e+06	1.23001e+06	0.785249	0.306426	19.8345	19.3254	-0.509056	0.993066
(4S,9R,11R)-9,11-Dihydroxy-29-(4-hydroxyphenyl)-4-methyl-3-nonacosanone	560.481	7.3	1.53128e+06	1.76099e+06	704405	671670	1.04498e+06	943485	1.30274e+06	1.26647e+06	1.83629e+06	1.48449e+06	1.48204e+06	1.55356e+06	1.09114e+06	1.2666e+06	2.64242e+06	2.91548e+06	2.17117e+06	2.31006e+06	1.03758e+06	1.92313e+06	1.81209e+06	984813	2.44751e+06	2.75762e+06	2.05157e+06	2.14481e+06	1.26437e+06	1.19869e+06	0.193714	0.00786587	20.2294	20.8313	0.601886	2.35536
Dopaxanthin	390.106	3.007	61321.5	59191.6	61259.4	61383.4	63648.4	61432.4	3.38723e+06	3.16166e+06	2.75256e+06	2.51352e+06	57858.2	60709.5	1.02282e+07	1.05568e+07	60629.1	63264.4	70148.3	60396.5	60930	323890	275032	63289.6	105921	112236	75558.3	61923.4	2.94878e+06	2.87065e+06	0.99239	0.945946	18.5496	17.1838	-1.36586	1.3739
Taxifolin	304.057	0.931667	1.22234e+06	639795	2.03738e+06	908061	445644	1.02151e+06	904620	1.75144e+06	1.01004e+06	1.7187e+06	576486	412719	1.60312e+06	2.0088e+06	9.33248e+07	1.52537e+08	1.41262e+06	830479	1.13667e+06	813285	1.47235e+06	566978	375870	260990	810305	1.27216e+06	805944	688532	0.907463	0.57142	19.9654	20.61	0.644659	1.16783
10-hydroxydecanoicacid	188.14	3.909	759126	948027	815044	720659	927837	1.1348e+06	920218	1.15718e+06	2.59124e+06	1.20575e+06	1.07544e+06	1.02208e+06	673166	952515	1.78674e+06	1.8148e+06	790960	758182	632694	1.55579e+06	1.54208e+06	452978	1.26107e+06	1.17118e+06	917380	846323	1.41208e+06	1.02814e+06	0.891118	0.540927	19.936	20.014	0.0780523	0.322251
Lanthionine ketimine	189.009	1.162	2.36795e+07	1.99822e+07	2.40485e+07	1.70253e+07	4.14866e+06	3.51784e+06	3.48772e+06	4.04814e+06	2.1303e+06	2.78492e+06	872846	743661	1.27574e+06	975168	2.18095e+06	2.60654e+06	4.163e+06	4.16904e+06	1.06818e+07	1.6453e+06	1.79008e+06	1.13344e+07	1.19855e+07	1.04546e+07	5.01938e+06	5.2158e+06	2.36172e+06	3.0178e+06	0.9185	0.634669	21.8966	22.047	0.150336	0.720947
3-hydroxydodecanoylcarnitine	359.266	4.507	1.62699e+06	1.95695e+06	3.52461e+06	3.07182e+06	1.13211e+06	1.20468e+06	1.20747e+06	1.26391e+06	966071	937689	1.262e+06	1.17394e+06	1.91232e+06	2.14962e+06	1.95403e+06	1.83182e+06	1.17499e+06	1.24537e+06	1.54139e+06	2.2899e+06	1.98538e+06	1.7022e+06	1.45196e+06	2.22769e+06	1.24651e+06	1.33157e+06	1.99935e+06	2.09588e+06	0.70426	0.227321	20.5479	20.6785	0.130584	0.137962
[SP]Sphinganine-1-phosphate	381.263	5.635	2.94144e+06	3.05886e+06	1.46324e+06	1.24298e+06	1.12531e+06	1.25118e+06	1.49664e+06	1.32162e+06	1.65064e+06	1.51164e+06	1.47086e+06	379570	1.9756e+06	1.03139e+06	2.44894e+06	86770.7	1.8313e+06	1.69672e+06	1.38281e+06	1.94051e+06	1.85981e+06	1.57873e+06	689521	808001	1.82912e+06	1.85471e+06	1.6593e+06	1.7791e+06	0.825477	0.376095	20.4327	20.2787	-0.154	0.192722
Morusinol	438.169	4.312	2.97888e+06	2.73363e+06	2.27782e+06	2.30037e+06	857332	675167	502368	508325	1.73956e+06	1.56986e+06	1.50687e+06	1.48837e+06	1.30295e+06	1.15541e+06	1.31056e+06	1.29408e+06	755793	731816	1.53375e+06	741396	554787	1.47536e+06	1.7516e+06	1.52309e+06	2.28243e+06	2.81663e+06	1.92869e+06	2.455e+06	0.99239	0.945946	20.3503	20.3707	0.0204232	0.233598
2-{[(Hexadecyloxy)(hydroxy)phosphoryl]oxy}-N,N,N-trimethylethanaminium	408.324	7.291	963136	929088	2.46426e+06	2.57354e+06	2.52788e+06	2.42024e+06	2.06322e+06	2.78755e+06	885708	1.16986e+06	2.95766e+06	2.81366e+06	957713	1.86472e+06	3.55834e+06	1.9607e+06	752726	924929	1.99256e+06	1.39507e+06	2.19492e+06	2.75232e+06	2.79732e+06	4.65828e+06	1.14353e+06	1.04591e+06	1.87926e+06	1.71539e+06	0.986767	0.910026	20.7592	20.7888	0.0296014	0.350075
Corrinoid	306.183	5.079	962690	950395	1.6438e+06	1.9214e+06	6.76132e+06	4.59938e+06	1.04971e+06	1.33626e+06	879317	944628	1.47251e+06	2.4859e+06	2.02004e+06	2.01031e+06	1.07573e+06	1.1432e+06	1.646e+06	1.33377e+06	1.7117e+06	1.22531e+06	1.86062e+06	1.50365e+06	1.00287e+06	1.17604e+06	734719	1.13035e+06	3.28291e+06	3.337e+06	0.942581	0.700611	20.689	20.4608	-0.228189	0.743722
[FAamino(5:0)]2S-amino-pentanoicacid	117.079	0.9	2.60012e+06	1.92374e+06	2.83882e+06	2.40596e+06	2.18319e+06	3.543e+06	2.07252e+06	2.23137e+06	1.97487e+06	2.04967e+06	1.69057e+06	1.59668e+06	1.02331e+06	1.59005e+06	2.34045e+06	2.37823e+06	2.51682e+06	3.16821e+06	3.22723e+06	1.95454e+06	2.15393e+06	2.10901e+06	2.09533e+06	2.00168e+06	2.62615e+06	2.60192e+06	2.25381e+06	2.33913e+06	0.507818	0.0849275	20.9607	21.1853	0.224619	1.21084
Taxa-4(20)_11(12)-dien-5alpha-ol	288.244	5.021	2.28178e+06	2.51481e+06	1.04045e+06	1.12915e+06	5.97384e+06	6.57458e+06	396501	324503	78401.6	173177	264043	244069	74235.5	74161.4	2.22852e+06	1.81733e+06	725838	862627	633256	1.67151e+06	1.51085e+06	656797	74276.8	72896.4	1.71377e+06	2.21138e+06	1.40955e+06	1.2502e+06	0.866413	0.482401	19.0335	19.6904	0.656926	0.319347
3alpha_7alpha_12alpha-Trihydroxy-5beta-cholestan-26-al	434.339	6.98833	1.66949e+06	1.50815e+06	878790	979899	779771	919988	1.45651e+06	1.53945e+06	1.45234e+06	676638	804718	1.07557e+06	1.38028e+06	1.38708e+06	1.50961e+06	1.44124e+06	1.20004e+06	810083	2.147e+06	1.66864e+06	1.80506e+06	1.7687e+06	1.22607e+06	717791	1.81173e+06	1.74168e+06	1.84265e+06	1.875e+06	0.267536	0.0162031	20.1105	20.4929	0.38235	1.67343
Lexacalcitol	460.355	7.372	1.88578e+06	1.63701e+06	1.34389e+06	1.31707e+06	1.1853e+06	1.61475e+06	2.03403e+06	2.09023e+06	1.30915e+06	768035	1.75369e+06	1.45453e+06	2.0087e+06	1.79097e+06	2.49179e+06	2.27033e+06	2.812e+06	1.93616e+06	1.85474e+06	1.21247e+06	1.5162e+06	1.80862e+06	1.11871e+06	752159	3.46722e+06	5.12146e+06	1.06509e+06	1.01822e+06	0.891118	0.540927	20.5516	20.7593	0.207668	1.10838
beta-Glycerophosphoricacid	172.014	0.927	1.48529e+06	1.68171e+06	1.66611e+06	1.72159e+06	1.58638e+06	1.80389e+06	1.67429e+06	1.79516e+06	2.07768e+06	1.17439e+06	719615	1.11469e+06	629977	713686	1.98145e+07	1.80375e+07	1.60588e+06	2.06387e+06	947111	2.00862e+06	1.00533e+06	1.40686e+06	1.39451e+06	1.64938e+06	627422	666314	2.14012e+06	1.81834e+06	0.891118	0.540927	20.3431	20.8988	0.555779	1.23076
Olivoretin D	451.321	4.942	50226.1	48731.9	518142	559540	2.01678e+06	1.99082e+06	5.83786e+06	7.17285e+06	1.51292e+06	2.20298e+06	265583	302696	955727	860064	401855	2.19153e+06	2.65657e+06	2.94588e+06	2.53546e+06	714469	713493	2.72535e+06	64311.3	77335.9	129225	192015	1.41508e+06	1.43065e+06	0.997763	0.981969	19.5566	19.4055	-0.151074	0.438575
5-Allyl-5-sec-butyl-1,3-dimethyl-2,4,6(1H,3H,5H)-pyrimidinetrione	252.147	2.247	2.84746e+06	3.16013e+06	1.38602e+06	1.84401e+06	1.18114e+06	1.8013e+06	1.61307e+06	1.01423e+06	6.19928e+06	6.10199e+06	2.71996e+06	1.65964e+06	2.49167e+06	1.86422e+06	1.96172e+06	2.3274e+06	3.11559e+06	2.44247e+06	2.56418e+06	9.77815e+06	5.07855e+06	2.69362e+06	1.59819e+06	2.78767e+06	1.41372e+06	1.29713e+06	1.5168e+06	1.91595e+06	0.927878	0.667331	21.0712	21.2251	0.153981	0.240001
Zalcitabine	211.095	1.049	1.60782e+06	1.99491e+06	2.23671e+06	1.45243e+06	1.50432e+06	1.70282e+06	1.67298e+06	1.64979e+06	2.21454e+06	1.36413e+06	2.06478e+06	1.98792e+06	1.32167e+06	1.83355e+06	1.5839e+06	1.865e+06	2.00707e+06	1.90528e+06	1.88154e+06	2.76124e+06	2.10611e+06	2.08822e+06	1.24475e+06	1.37769e+06	1.70641e+06	1.87882e+06	1.65458e+06	1.54441e+06	0.9185	0.634669	20.7253	20.7762	0.0508577	0.362515
4,15-Diacetoxy-3-hydroxy-12,13-epoxytrichothec-9-en-8-yl 3-hydroxy-3-methylbutanoate	482.215	4.085	823535	742238	1.4008e+06	2.00225e+06	3.60631e+06	3.19907e+06	1.5976e+06	1.66885e+06	2.71801e+06	2.6086e+06	1.47892e+06	1.37187e+06	1.61317e+06	1.36957e+06	1.96359e+06	2.09329e+06	2.66494e+06	2.31956e+06	3.03503e+06	1.58557e+06	1.53339e+06	2.28553e+06	1.68262e+06	2.02686e+06	2.68316e+06	2.81534e+06	1.74718e+06	2.01073e+06	0.522569	0.0938681	20.6966	21.0204	0.323739	0.994957
Cedefingol	343.308	5.962	2.21171e+06	3.81329e+06	7.00475e+06	1.79528e+06	1.83028e+06	1.48044e+06	5.09558e+06	4.92392e+06	1.47096e+06	1.82984e+06	1.7407e+06	3.02086e+06	7.13097e+06	8.48139e+06	2.47583e+06	2.7599e+06	6.30888e+06	802995	2.72281e+06	1.51718e+06	3.44816e+06	4.76194e+06	1.76496e+06	1.65177e+06	2.62297e+06	2.22617e+06	2.5965e+06	1.38784e+06	0.8207	0.35189	21.5428	21.1556	-0.387237	1.06746
3-(Sulfooxy)-L-tyrosine	277.025	1.139	5.68388e+06	4.84427e+06	3.93831e+06	3.66241e+06	2.6081e+06	3.52697e+06	2.72977e+06	4.67805e+06	2.6819e+06	2.75409e+06	2.64409e+06	1.82143e+06	3.77917e+06	3.25446e+06	2.99857e+06	2.53713e+06	4.2389e+06	2.43749e+06	5.85573e+06	4.25171e+06	4.23563e+06	2.56736e+06	4.15334e+06	3.14393e+06	1.86277e+06	2.86587e+06	3.67391e+06	3.77211e+06	1	1	21.6661	21.6668	0.000748035	0.107565
Sphingosine-1-phosphate (d16:1)	351.217	4.8645	3.15049e+06	2.83739e+06	2.21722e+06	2.14669e+06	3.10221e+06	3.03782e+06	2.18333e+06	2.17074e+06	1.3195e+06	1.02072e+06	1.87162e+06	1.49412e+06	2.54276e+06	1.90611e+06	1.36262e+06	1.2098e+06	2.16701e+06	1.09603e+06	2.86874e+06	2.08984e+06	2.16021e+06	2.89584e+06	1.79436e+06	1.69961e+06	2.02911e+06	1.97993e+06	2.32953e+06	1.94623e+06	0.738799	0.26491	21.0089	20.8597	-0.149174	0.845319
Bardoxolone methyl	505.317	6.46	1.65025e+06	1.45016e+06	1.69962e+06	1.4657e+06	2.15275e+06	2.15303e+06	1.5081e+06	1.51808e+06	1.50824e+06	1.90629e+06	959467	1.29624e+06	2.1775e+06	1.82416e+06	1.47007e+06	1.81323e+06	1.419e+06	1.94627e+06	1.4978e+06	1.64392e+06	1.44361e+06	1.53282e+06	1.6872e+06	1.34297e+06	2.13244e+06	1.92421e+06	1.43126e+06	1.54281e+06	0.9185	0.634669	20.6324	20.6234	-0.00898881	0.12412
Nicotianamine	303.142	2.1895	785107	757833	1.31132e+06	1.27105e+06	1.56792e+06	1.55007e+06	1.49801e+06	1.57696e+06	1.15816e+06	938702	1.12234e+06	1.25708e+06	1.2117e+06	1.29873e+06	1.29988e+06	670170	1.23138e+06	1.21091e+06	885376	1.22269e+06	1.3561e+06	962419	680548	601204	965406	898425	864223	1.15364e+06	0.38286	0.035045	20.2016	19.8871	-0.314544	1.63316
2-Aminoadenosine	282.108	2.456	6.32235e+06	7.15976e+06	5.23187e+06	4.30925e+06	5.77422e+06	6.44908e+06	4.29899e+06	4.3573e+06	4.6086e+06	1.90016e+06	4.84532e+06	3.92988e+06	5.98864e+06	6.39726e+06	6.15682e+06	5.96109e+06	7.94695e+06	7.45176e+06	8.06283e+06	8.18405e+06	7.50562e+06	8.55917e+06	1.18814e+07	1.27142e+07	2.79718e+06	2.13643e+06	705528	5.9499e+06	0.388363	0.0443691	22.2232	22.4332	0.210043	1.44006
Catechingallate	442.088	0.98	4.49473e+06	1.60074e+06	4.78285e+06	660219	1.95411e+06	5.33403e+06	6.55132e+06	8.71071e+06	2.19585e+06	4.84751e+06	1.64461e+06	716788	5.08893e+06	4.75658e+06	360083	1.47715e+06	5.50737e+06	2.57013e+06	6.4173e+06	2.93809e+06	5.00554e+06	3.20346e+06	3.46594e+06	1.51665e+06	1.05761e+06	2.25105e+06	1.97783e+06	4.40486e+06	0.85753	0.454438	21.5008	21.2116	-0.289133	0.760334
Sapacitabine	490.314	2.669	2.1663e+06	1.08029e+06	1.43693e+06	1.49884e+06	1.58494e+06	1.11337e+06	1.32663e+06	1.33049e+06	1.03835e+06	1.58446e+06	1.33753e+06	1.21298e+06	1.0278e+06	1.45968e+06	1.35608e+06	1.9365e+06	1.55991e+06	2.22899e+06	1.61895e+06	1.35614e+06	1.37252e+06	1.79616e+06	1.70291e+06	1.58231e+06	1.35294e+06	1.826e+06	1.15776e+06	1.79172e+06	0.267536	0.0162031	20.3583	20.604	0.24574	1.73283
5-Hydroxy-2-(4-hydroxyphenyl)-4-oxo-4H-chromen-7-yl hydrogen sulfate	350.009	3.024	210810	203071	723757	819976	189807	231411	2.34663e+06	1.59953e+06	1.65278e+06	1.94858e+06	1.64319e+06	1.71006e+06	218868	242857	204160	201978	469037	474554	1.48411e+06	233795	228556	1.69916e+06	6.27572e+06	5.87498e+06	3.25106e+06	2.76298e+06	1.38496e+06	1.42799e+06	0.85753	0.454438	19.2919	19.9099	0.61795	1.15902
NP-003553	338.246	5.9075	300993	308561	722637	699532	8.11723e+06	6.74026e+06	2.02855e+06	1.82669e+06	215181	234741	448931	379137	5.17957e+06	4.51742e+06	108930	125509	1.48399e+07	1.38893e+07	966135	533840	606167	1.12251e+06	4.11829e+06	4.78358e+06	1.14968e+06	1.19956e+06	1.94537e+06	1.49103e+06	0.907463	0.602685	19.9985	20.3804	0.38193	0.6825
L-gamma-Glutamyl-L-hypoglycin	270.121	2.175	5.16985e+06	4.62298e+06	4.07582e+06	3.45743e+06	1.86193e+06	1.85842e+06	1.33447e+06	1.29858e+06	5.70932e+06	5.76253e+06	739662	800063	4.41906e+06	4.96459e+06	2.13643e+06	1.96865e+06	4.31917e+06	4.64986e+06	4.68787e+06	6.13248e+06	5.9555e+06	4.23715e+06	5.49881e+06	3.59621e+06	2.09703e+06	2.38529e+06	1.61718e+06	1.59118e+06	0.85753	0.454438	21.34	21.6383	0.298313	0.356752
pentobarbital	226.131	2.2285	2.13883e+06	1.90537e+06	1.7476e+06	1.51792e+06	1.44796e+06	1.3962e+06	1.27781e+06	1.27345e+06	2.51668e+06	2.71221e+06	1.66105e+06	1.84128e+06	1.42087e+06	1.74398e+06	1.71454e+06	2.23785e+06	1.81959e+06	1.78182e+06	1.96073e+06	2.98894e+06	2.5673e+06	1.67064e+06	1.48375e+06	1.32863e+06	1.76601e+06	2.8456e+06	1.64086e+06	1.78521e+06	0.666517	0.193579	20.7062	20.8707	0.164449	0.811004
Estradiol enanthate	384.265	5.741	2.9719e+06	2.7152e+06	1.79476e+06	1.82315e+06	2.22617e+06	1.82413e+06	1.30196e+06	1.42056e+06	1.3963e+06	1.46151e+06	907851	887454	3.48126e+06	1.43341e+06	2.40848e+06	1.82283e+06	1.45258e+06	1.56696e+06	1.89154e+06	1.63349e+06	1.60234e+06	2.05495e+06	1.73858e+06	1.58243e+06	1.95988e+06	1.86797e+06	1.38707e+06	1.50634e+06	0.907463	0.602685	20.6936	20.7218	0.0282203	0.290645
Tryptoline	172.1	2.216	1.7478e+06	3.11247e+06	4.86443e+06	3.7141e+06	1.98932e+06	955343	2.04457e+06	2.22572e+06	2.2928e+06	2.48284e+06	4.01714e+06	4.39089e+06	1.35936e+07	1.76218e+07	3.91853e+06	1.61022e+06	2.01156e+06	1.21565e+06	1.21376e+06	1.00235e+06	3.91104e+06	1.43718e+06	4.60958e+06	2.9311e+06	2.38149e+07	2.4291e+07	2.12268e+06	1.29436e+06	0.8207	0.35189	21.6662	21.4395	-0.226686	0.248742
Pyridoxamine;2-Methyl-4-aminomethyl-5-hydroxymethyl-3-Pyridinol	168.09	0.999	3.44861e+06	3.17823e+06	1.28061e+06	2.36264e+06	2.81625e+06	967176	1.99758e+06	2.07038e+06	2.21067e+06	2.35625e+06	1.05525e+06	1.32774e+06	7.89899e+06	9.02119e+06	1.79612e+06	2.55892e+06	1.0282e+06	3.24469e+06	1.98514e+06	1.36288e+06	773560	1.53933e+06	1.28363e+06	2.21735e+06	3.14949e+06	2.95634e+06	1.77628e+06	1.66697e+06	0.785249	0.306426	21.1864	20.783	-0.403376	1.13221
Ciclesonide	540.308	2.89	2.56941e+06	1.98309e+06	1.5591e+06	1.91991e+06	524554	444922	2.11622e+06	1.88061e+06	1.92013e+06	1.25295e+06	1.64846e+06	1.35313e+06	1.81727e+06	1.8588e+06	2.34335e+06	2.00038e+06	1.98616e+06	1.89849e+06	552470	500225	524054	519863	1.28742e+06	1.15512e+06	2.20243e+06	1.70855e+06	476802	531403	0.825477	0.376095	20.5033	19.997	-0.506321	1.0808
PG(18:1(11Z)/18:2(9Z,12Z))	772.527	2.965	2.32159e+06	1.83061e+06	1.85212e+06	2.4227e+06	1.75581e+06	1.67456e+06	1.29978e+06	2.078e+06	2.22403e+06	1.65844e+06	2.27933e+06	2.77831e+06	2.46884e+06	1.76395e+06	1.75261e+06	1.83057e+06	2.35659e+06	2.2496e+06	2.5155e+06	1.8951e+06	1.96036e+06	2.02153e+06	1.66748e+06	1.77831e+06	1.65021e+06	2.14031e+06	2.02435e+06	1.60912e+06	0.907463	0.602685	20.9252	20.8902	-0.0350594	0.522549
1-(4-Hydroxyphenyl)-2-aminoethanol	153.079	2.462	1.43084e+06	1.4132e+06	1.66273e+06	1.46657e+06	1.7517e+06	1.62909e+06	2.24008e+06	2.42775e+06	1.49621e+06	1.58794e+06	1.35426e+06	1.79139e+06	1.09969e+06	1.76557e+06	1.82582e+06	1.98543e+06	1.62373e+06	2.39327e+06	1.96864e+06	1.24931e+06	1.29588e+06	1.80179e+06	2.05874e+06	639363	1.68302e+06	1.6273e+06	1.38971e+06	1.89544e+06	0.891118	0.540927	20.6274	20.6162	-0.0111995	0.236491
1-methyl-1,2,3,4-tetrahydro-beta-carboline-3-carboxylic acid	230.105	2.632	993949	1.29597e+06	1.50106e+06	1.34912e+06	1.78399e+06	2.9581e+06	1.79635e+06	1.66349e+06	1.27836e+06	670614	1.8362e+06	2.59905e+06	326092	478501	978481	821330	2.55201e+06	1.22194e+06	1.48227e+06	900269	2.41698e+06	2.72745e+06	1.65449e+06	2.11858e+06	1.0087e+06	1.35684e+06	1.58602e+06	1.69194e+06	0.953957	0.768812	20.2683	20.5136	0.245282	0.461148
7-Isopropyl-4a-methyl-1-methylene-1,2,3,4,4a,9,10,10a-octahydrophenanthrene	254.203	7.226	2.45833e+06	2.01978e+06	2.0713e+06	1.564e+06	2.47334e+06	2.42388e+06	1.49834e+06	1.60568e+06	1.71746e+06	1.56785e+06	1.59972e+06	1.50748e+06	2.02713e+06	1.52279e+06	2.18782e+06	2.70092e+06	2.71511e+06	2.14128e+06	2.03082e+06	1.50734e+06	1.6429e+06	3.43215e+06	2.21426e+06	2.00842e+06	2.09923e+06	2.18103e+06	2.30163e+06	2.02428e+06	0.387614	0.0394817	20.8018	21.0587	0.256893	1.7291
4'-HYDROXY FLURBIPROFEN	260.086	0.612	1.95633e+06	2.02244e+06	1.50213e+06	1.65484e+06	1.75483e+06	1.87394e+06	1.87433e+06	2.04265e+06	1.71956e+06	1.44992e+06	1.36503e+06	1.21666e+06	1.92018e+06	1.90429e+06	2.09265e+06	2.17167e+06	1.91501e+06	1.9474e+06	1.96213e+06	2.43466e+06	2.06953e+06	1.9928e+06	1.50242e+06	2.26326e+06	1.95115e+06	1.86633e+06	2.16173e+06	1.81875e+06	0.165762	0.00490555	20.7082	20.9308	0.222576	2.092
Tinidazole	247.062	2.491	533131	761577	2.56611e+06	1.52802e+06	1.25098e+06	1.05687e+06	808467	683660	1.00835e+06	793002	970544	962062	753622	1.06006e+06	1.36284e+06	1.52941e+06	988677	1.09965e+06	1.5474e+06	1.27392e+06	1.10669e+06	1.41427e+06	1.35708e+06	1.48826e+06	792422	755504	1.60302e+06	1.57813e+06	0.283779	0.018554	19.8939	20.2472	0.353269	1.13537
Perindoprilat	340.199	2.382	2.31691e+06	2.42858e+06	2.11455e+06	2.19544e+06	1.50604e+06	1.70918e+06	1.48185e+06	1.91764e+06	3.49744e+06	4.08669e+06	1.90708e+06	2.17145e+06	1.62274e+06	1.42382e+06	2.27542e+06	1.65088e+06	2.32594e+06	1.97976e+06	1.98277e+06	3.52356e+06	4.24582e+06	2.93473e+06	1.73499e+06	1.82905e+06	1.13404e+06	1.44677e+06	1.88447e+06	1.71058e+06	0.997763	0.981969	20.9797	20.9762	-0.00343816	0.0395163
1-Naphthol	144.057	2.399	1.6105e+06	1.34775e+06	675027	643879	688080	550114	1.42793e+06	1.53425e+06	574780	555727	6.34367e+06	7.04623e+06	376486	362585	394093	421277	322917	414287	1.76257e+06	359331	317201	1.10402e+06	1.03403e+06	869042	1.89344e+06	2.2205e+06	629833	832700	0.836492	0.401263	19.975	19.4545	-0.520525	1.08924
4,4'-[(Z)-1,2-Diazenediyldimethylylidene]bis(2,6-dimethoxy-2,5-cyclohexadien-1-one)	358.116	2.606	160204	150549	4.84484e+06	3.80911e+06	161128	145870	204954	169880	1.04602e+06	1.03774e+06	130245	114695	7.55463e+06	7.41282e+06	131353	133742	362864	354650	8.93625e+06	1.91536e+06	1.81046e+06	8.54659e+06	171677	317651	749378	880530	147567	132962	0.961028	0.803613	19.1057	19.131	0.02528	0.102907
Moxisylyte	279.183	4.082	528267	572689	475117	565711	4.74627e+06	4.50279e+06	1.59343e+06	1.6088e+06	745550	694116	152569	158116	130285	132124	649346	692456	1.4603e+06	1.23376e+06	191132	1.51629e+06	1.47199e+06	149538	167686	190979	157394	197371	1.09473e+06	1.03951e+06	0.997763	0.981969	19.2152	18.9272	-0.288024	0.719306
Lexibulin	434.243	13.888	2.41098e+06	2.38778e+06	4.27765e+06	4.02828e+06	4.9979e+06	4.50619e+06	7.11644e+06	1.00586e+07	2.10891e+07	4.47567e+07	3.45492e+06	1.78485e+06	1.64062e+06	2.10771e+06	810313	1.15016e+06	6.3346e+06	1.48116e+06	2.35247e+06	896179	1.28369e+06	1.96631e+06	1.77185e+06	2.90571e+06	4.27113e+06	4.31012e+06	1.63555e+07	3.43452e+06	0.387614	0.0394817	22.1876	21.2115	-0.976096	1.16437
Icosadienoicacid	308.271	7.368	2.61325e+06	2.73005e+06	1.47839e+06	1.44953e+06	938834	887343	953811	1.21335e+06	2.20497e+06	2.21181e+06	2.43145e+06	1.54302e+06	1.31322e+06	1.11597e+06	3.4077e+06	3.15535e+06	2.81442e+06	2.67653e+06	882501	3.34492e+06	3.26571e+06	940068	3.80745e+06	4.26438e+06	3.10608e+06	3.07084e+06	1.48491e+06	1.40438e+06	0.193714	0.00786587	20.5478	21.2069	0.65916	2.09963
Seocalcitol	454.344	4.809	2.45978e+06	2.02042e+06	2.09207e+06	1.86541e+06	1.79144e+06	1.64458e+06	1.68086e+06	1.51701e+06	3.32489e+06	3.70586e+06	1.36789e+06	1.44009e+06	1.46991e+06	1.633e+06	2.53192e+06	2.40465e+06	4.34379e+06	4.50509e+06	3.0477e+06	2.8398e+06	2.64479e+06	2.75839e+06	1.92512e+06	1.95607e+06	1.88124e+06	1.82799e+06	1.79654e+06	1.51138e+06	0.369505	0.0310252	20.8638	21.2182	0.354403	1.379
Icosanedioic acid	342.277	6.529	1.37748e+06	1.29067e+06	1.28472e+06	1.09901e+06	2.15361e+06	2.32893e+06	1.68396e+06	1.59653e+06	862814	919389	1.54022e+06	1.57052e+06	2.2881e+06	2.20222e+06	986559	986380	2.21402e+06	1.98797e+06	1.25543e+06	1.25633e+06	1.28983e+06	1.42796e+06	1.98395e+06	1.99001e+06	968572	1.08933e+06	1.17427e+06	1.24867e+06	0.729858	0.24563	20.5283	20.3778	-0.150465	0.613208
[FAtrihydroxy(18:0)]9_10_13-trihydroxy-11-octadecenoicacid	330.24	4.254	591998	859514	1.00222e+06	1.37879e+06	1.07954e+06	1.0265e+06	1.81343e+06	1.82226e+06	1.09785e+06	1.93126e+06	861179	860787	2.16148e+06	1.83593e+06	553425	949473	1.37854e+06	1.30536e+06	618339	601718	779378	759503	2.41299e+06	2.79933e+06	1.62468e+06	1.84236e+06	676908	1.34083e+06	0.866413	0.482401	20.2177	20.0697	-0.14794	0.0866835
Bromodeoxyuridine	305.986	0.655	1.43492e+06	2.18582e+06	1.92631e+06	3.24155e+06	2.11147e+06	1.48629e+06	1.89262e+06	2.1477e+06	2.08569e+06	1.12614e+06	1.3459e+06	952759	1.21776e+06	1.06374e+06	2.28255e+06	2.03721e+06	2.87642e+06	2.4197e+06	1.5696e+06	1.36473e+06	1.30646e+06	1.6637e+06	909365	1.80186e+06	1.25345e+06	2.84211e+06	2.21291e+06	1.67564e+06	0.85753	0.454438	20.6408	20.7652	0.124464	0.539018
MFCD00083068	440.386	7.688	1.68757e+06	1.78696e+06	1.84561e+06	1.84056e+06	2.29236e+06	2.31832e+06	1.86198e+06	1.74146e+06	989813	956574	1.03122e+06	937638	1.51786e+06	1.5964e+06	2.11478e+06	2.08524e+06	2.13799e+06	2.04826e+06	1.52874e+06	1.02698e+06	934230	1.5696e+06	1.40047e+06	1.24424e+06	1.12496e+06	1.07334e+06	1.85016e+06	1.9667e+06	0.99239	0.945946	20.5468	20.5324	-0.014448	0.0260137
Aporeine	279.125	2.886	2.08749e+06	1.30485e+06	983044	1.20359e+06	1.51457e+06	1.48643e+06	1.40801e+06	1.27995e+06	1.36956e+06	1.11825e+06	1.2987e+06	1.67449e+06	1.19024e+06	1.35883e+06	1.99647e+06	1.40535e+06	943292	1.53815e+06	1.53869e+06	1.16352e+06	1.13567e+06	1.54442e+06	1.79581e+06	1.75358e+06	1.13253e+06	1.75972e+06	1.32431e+06	901730	0.907463	0.602685	20.37	20.4017	0.0317003	0.439072
[FA(20:4)]5Z_8Z_11Z_14Z-eicosatetraenoicacid	304.24	5.8365	1.19341e+06	1.03938e+06	1.65852e+06	1.38605e+06	1.60117e+06	1.53195e+06	1.22837e+06	1.26485e+06	1.30087e+06	1.66772e+06	2.64466e+06	1.49261e+06	1.45928e+06	1.57575e+06	1.43593e+06	1.38186e+06	2.07136e+06	2.76402e+06	1.94884e+06	2.35849e+06	2.54762e+06	1.86574e+06	2.49866e+06	2.62411e+06	1.73758e+06	1.66102e+06	1.67371e+06	1.57369e+06	0.125778	0.00207754	20.4845	20.9026	0.418085	2.20829
Chlorophyllide a	614.238	4.5025	1.5048e+06	1.56149e+06	2.63721e+06	3.50851e+06	1.47864e+06	1.03457e+06	2.88935e+06	2.51882e+06	1.48853e+06	1.69958e+06	2.77123e+06	2.69372e+06	2.57096e+06	2.72213e+06	2.15218e+06	2.41729e+06	2.04536e+06	1.9682e+06	1.44947e+06	1.87504e+06	2.44267e+06	993731	1.0618e+06	1.04435e+06	1.50556e+06	1.4174e+06	2.82776e+06	2.4739e+06	0.55505	0.103523	21.0005	20.7287	-0.271859	1.20567
Remifentanil	376.2	3.5535	2.4021e+06	2.88758e+06	1.43151e+06	1.17946e+06	1.5064e+06	1.57901e+06	2.26378e+06	1.90223e+06	3.42187e+06	3.00251e+06	928739	860487	1.76283e+06	1.8985e+06	1.25598e+06	1.17175e+06	1.50206e+06	1.44956e+06	2.70977e+06	885526	710085	2.82816e+06	2.33498e+06	2.35238e+06	1.98386e+06	1.78896e+06	1.56425e+06	1.74838e+06	0.88327	0.511239	20.7663	20.6234	-0.142962	0.614398
Ozagrel	228.089	1.211	465449	212857	241773	836960	199013	613808	280224	181424	170173	347963	165987	1.35038e+06	180049	195239	311268	244795	198982	265899	422414	251210	916534	313349	187589	547848	318571	327037	244588	1.35887e+06	0.70426	0.227321	18.2146	18.4226	0.208001	0.102977
Cyamemazine	323.145	5.332	805466	961065	1.20318e+06	1.18981e+06	1.12039e+06	1.03192e+06	1.36301e+06	1.42344e+06	2.12105e+06	2.06418e+06	801590	719263	1.65418e+06	1.798e+06	885344	758992	733874	758398	906673	652000	498696	1.08847e+06	966585	942704	2.05006e+06	1.98596e+06	2.17708e+06	2.2178e+06	0.738799	0.26491	20.2331	20.0104	-0.222713	0.527564
7_8-Didehydro-4_5-epoxy-3-methoxy-17-methoxy-(5_)-morphinan-6-one	297.136	5.133	99034.2	107505	1.27037e+06	1.03411e+06	5.97046e+06	6.13661e+06	125065	84260.9	142614	140537	1.60764e+06	1.68e+06	100383	156537	1.02565e+06	1.00966e+06	133835	315282	121712	81075.1	76823	83438.9	82563.3	84171.3	93575.1	89999.1	1.17107e+06	1.49325e+06	0.388363	0.0443691	18.665	17.6659	-0.999081	1.11354
(2S)-2-(2-Hydroxy-2-propanyl)-4,7,8-trimethoxy-9-methyl-2,3-dihydrofuro[2,3-b]quinolin-9-ium	334.166	2.448	2.22668e+06	1.3416e+06	3.4457e+06	1.59274e+06	3.85971e+06	3.82529e+06	1.32905e+06	1.50969e+06	1.69086e+06	1.99976e+06	2.18632e+06	2.02534e+06	1.6473e+06	1.77658e+06	2.30078e+06	2.59272e+06	1.43815e+06	1.28451e+06	1.50402e+06	1.68776e+06	1.52176e+06	2.35458e+06	2.90629e+06	1.88022e+06	1.74709e+06	1.7696e+06	2.0063e+06	2.15113e+06	0.961028	0.803613	20.9585	20.8484	-0.110148	0.576528
disophenol	390.82	5.079	5.00442e+06	4.69797e+06	88954.7	128699	124682	74137	97099.4	98916.9	75139.1	79055.9	1.4431e+06	1.56245e+06	1.50487e+06	1.53241e+06	72863.6	73638.7	131896	86404.7	611024	128805	115888	573800	928787	975480	70420.8	71862.1	195135	246160	0.738799	0.26491	18.4766	17.5227	-0.953879	1.52983
(4S)-4-{[(9Z)-3-Hydroxy-9-octadecenoyl]oxy}-4-(trimethylammonio)butanoate	441.344	5.697	2.55485e+06	1.92372e+06	2.74916e+06	2.73185e+06	1.10842e+06	954963	922204	961224	603180	724505	1.0808e+06	1.16624e+06	2.35358e+06	2.1683e+06	1.51426e+06	1.63572e+06	705285	815483	1.32648e+06	1.50637e+06	1.25284e+06	1.25084e+06	1.57269e+06	1.62861e+06	1.29336e+06	1.0871e+06	1.19275e+06	1.32355e+06	0.997763	0.981969	20.4034	20.2647	-0.138623	0.975564
SM(d18:1/18:0)	730.597	10.52	4.60146e+06	5.34557e+06	3.27233e+06	3.35485e+06	3.18262e+06	2.18495e+06	3.10296e+06	1.67954e+06	3.07295e+06	1.1877e+06	1.45033e+06	1.64431e+06	3.34383e+06	1.32433e+06	2.66047e+06	3.71902e+06	1.82275e+06	2.76767e+06	2.66983e+06	3.31977e+06	3.00899e+06	2.16475e+06	3.26216e+06	4.65264e+06	2.16715e+06	4.20634e+06	2.3168e+06	3.6011e+06	0.88327	0.511239	21.2548	21.4791	0.224327	0.470812
11-Deoxy prostaglandin F2β	338.245	6.154	1.56238e+06	1.33733e+06	2.73608e+06	1.40571e+06	3.34335e+06	3.3345e+06	1.6713e+06	1.92381e+06	1.26267e+06	1.16095e+06	3.05889e+06	2.48126e+06	2.05284e+06	3.24629e+06	1.79691e+06	2.1364e+06	1.88936e+06	2.94737e+06	2.61441e+06	2.85796e+06	1.44009e+06	4.90023e+06	1.84738e+06	2.74394e+06	1.26528e+06	1.17863e+06	1.90322e+06	2.84016e+06	0.983996	0.874287	20.9589	21.0381	0.0791956	0.423033
UNII:Z5JO63XGNK	262.193	5.504	83001	81610.1	185723	68936.6	92467.7	110653	524361	434163	78221.4	92291.3	81863.6	76474.7	145376	186161	133575	81794.9	108956	108183	131098	78198.9	71973.3	76346.2	703696	735907	98852.5	103510	73874	75438.3	0.927878	0.667331	16.9401	16.9254	-0.0147054	0.368771
epsilon-(gamma-Glutamyl)-lysine	275.147	0.917	2.01856e+06	3.57047e+07	1.6048e+06	2.04252e+06	2.11115e+06	1.85551e+06	2.07269e+06	1.83323e+06	1.80426e+06	2.66139e+06	1.53549e+06	2.1521e+06	1.39116e+06	1.88485e+06	4.34901e+07	1.77053e+06	5.64894e+06	2.28243e+06	2.25204e+06	1.90465e+06	2.48674e+06	5.36715e+07	1.71681e+06	3.59498e+06	1.93046e+06	2.3787e+06	1.82482e+06	2.36752e+06	0.476035	0.0690475	21.1572	21.7925	0.635271	0.781286
5'-S-Methyl-5'-thioadenosine	297.089	2.124	1.21855e+06	1.13905e+06	2.3357e+06	2.36515e+06	2.29284e+06	1.94404e+06	1.41444e+06	1.62667e+06	1.70845e+06	1.23141e+06	1.16398e+06	1.29276e+06	1.74852e+06	1.60312e+06	1.52448e+06	1.81953e+06	1.48864e+06	2.39962e+06	1.90034e+06	1.39562e+06	1.30136e+06	1.70118e+06	1.80863e+06	1.93824e+06	1.22915e+06	2.08174e+06	1.6841e+06	1.67269e+06	0.866413	0.482401	20.6063	20.6831	0.0767874	0.492759
3-(3-sulfooxyphenyl)propanoic acid	246.019	3.00125	741152	703141	1.1325e+06	863376	1.37527e+06	1.20053e+06	616515	633378	270894	209946	122963	100007	997964	851079	239103	254544	555608	495797	2.59507e+06	597584	665574	2.7726e+06	960106	802994	480469	474790	7.23198e+06	7.71162e+06	0.94273	0.73446	19.0513	19.8539	0.802554	1.15427
DIGITOGENIN	448.319	6.8175	1.0343e+06	1.17745e+06	1.03731e+06	1.00363e+06	1.39553e+06	1.69496e+06	1.50396e+06	1.19341e+06	1.54768e+06	1.54386e+06	1.53629e+06	1.36966e+06	1.28343e+06	1.275e+06	2.78336e+06	2.85054e+06	861292	917815	1.09221e+06	2.12806e+06	2.49326e+06	1.15711e+06	2.5511e+06	2.64906e+06	1.3353e+06	1.12396e+06	1.08806e+06	1.05807e+06	0.94273	0.73446	20.3222	20.5701	0.247933	1.44102
Palmatoside G	492.201	1.145	4.14647e+06	3.16195e+06	2.35806e+06	1.85073e+06	2.00971e+06	2.72503e+06	3.12087e+06	3.00753e+06	1.79738e+06	2.02642e+06	748785	626155	2.5202e+06	2.61418e+06	1.52659e+06	1.63938e+06	3.19462e+06	1.76521e+06	3.30456e+06	3.19054e+06	4.74316e+06	2.16383e+06	2.13217e+06	1.99552e+06	982139	1.25672e+06	3.70406e+06	2.66615e+06	0.986767	0.910026	21.004	21.0939	0.0899382	0.152064
Acevaltrate	480.2	2.584	665436	800736	6.60325e+06	6.67338e+06	1.15607e+06	1.43977e+06	758090	865721	464564	252011	4.08874e+06	3.89295e+06	2.39542e+06	2.1777e+06	3.74442e+06	1.67633e+06	4.15816e+06	2.06237e+06	415125	668327	1.63666e+06	715722	678563	613686	2.49166e+06	3.22836e+06	2.95744e+06	2.4488e+06	1	1	20.5003	20.5551	0.0548045	0.400381
Dopamine3-O-sulfate	233.035	1.093	2.74618e+06	2.37754e+06	1.76298e+06	1.77511e+06	1.16371e+06	1.5565e+06	2.41854e+06	2.38854e+06	1.83e+06	1.7728e+06	743042	720199	1.97366e+06	2.17284e+06	1.7797e+06	1.52925e+06	1.83184e+06	1.76941e+06	1.98557e+06	1.45748e+06	1.51343e+06	1.91158e+06	1.6034e+06	1.61904e+06	1.55994e+06	1.35753e+06	1.85138e+06	2.40552e+06	0.85753	0.454438	20.6913	20.7044	0.0131347	0.423465
gamma-Glutamyl-gamma-aminobutyraye	232.105	0.999	2.5613e+06	2.3321e+06	3.50373e+06	2.65776e+06	2.84598e+06	1.81927e+06	2.40491e+06	1.66569e+06	1.53805e+06	2.11661e+06	824586	812462	617370	415593	4.07549e+06	2.41451e+06	2.40745e+06	2.42114e+06	4.94087e+06	1.68051e+06	1.67166e+06	5.67431e+06	1.54172e+06	1.04146e+06	1.61427e+06	2.30263e+06	3.67549e+06	2.68173e+06	0.573372	0.125092	20.5983	21.2187	0.620378	1.46535
Olean-12-ene-3,16,21,22,23,28-hexol	506.361	6.3785	1.30917e+06	1.45578e+06	2.48317e+06	2.98721e+06	3.96221e+06	3.65037e+06	1.77959e+06	2.45312e+06	2.63606e+06	2.4266e+06	1.74266e+06	866700	2.35183e+06	2.0302e+06	1.13018e+06	1.27317e+06	817628	860828	1.99262e+06	1.901e+06	1.63732e+06	3.09571e+06	1.89933e+06	2.03589e+06	2.35424e+06	1.74682e+06	2.05832e+06	2.35122e+06	0.522569	0.0938681	21.0265	20.6849	-0.341588	1.24636
BIM-1	412.192	4.127	1.67471e+06	1.59888e+06	2.47718e+06	2.59205e+06	2.82413e+06	2.44963e+06	1.3342e+06	1.45876e+06	1.72156e+06	1.55762e+06	644632	792756	3.17856e+06	2.81989e+06	2.498e+06	2.1276e+06	1.13898e+06	1.23438e+06	4.13185e+06	3.09732e+06	3.32182e+06	4.96823e+06	4.51519e+06	4.36647e+06	618891	669018	2.21754e+06	2.33839e+06	0.760295	0.285176	20.7511	21.0764	0.325302	1.30545
Oseltamivir	312.204	2.4275	2.13209e+06	1.77826e+06	2.20445e+06	2.02017e+06	2.11561e+06	2.51119e+06	1.81188e+06	1.89942e+06	3.23142e+06	3.37866e+06	1.42357e+06	1.92342e+06	2.03883e+06	2.24579e+06	2.10557e+06	2.11317e+06	1.75595e+06	2.22096e+06	2.20619e+06	2.7123e+06	3.40775e+06	1.90354e+06	2.1693e+06	1.85714e+06	2.12226e+06	2.17428e+06	2.35876e+06	2.59591e+06	0.836492	0.401263	21.0292	21.0906	0.0613909	0.241747
Benzoyl cyanide	131.037	2.22067	669157	517657	1.42639e+07	1.27744e+07	2.28416e+06	2.25095e+06	652894	528048	1.03905e+06	914843	2.4557e+06	1.6921e+06	890393	864939	2.07341e+06	2.44989e+06	1.54017e+06	1.62291e+06	1.78153e+06	2.05515e+06	2.35628e+06	1.37029e+06	1.41016e+06	1.73862e+06	1.31427e+06	1.05512e+06	2.2056e+06	2.58325e+06	0.666517	0.193579	20.5323	20.7534	0.221054	0.732736
mebutamate	232.142	1.907	391638	426049	230158	390131	868706	1.18953e+06	777929	630983	2.59961e+06	2.83485e+06	4.15641e+06	5.02247e+06	347147	490713	1.20493e+06	1.06195e+06	760127	359098	495738	1.09213e+06	1.52288e+06	365684	424445	573551	271187	347713	1.62755e+06	2.10107e+06	0.927878	0.667331	19.7653	19.4374	-0.327893	1.11992
Linoleamide	279.256	4.814	665829	668285	1.87343e+06	1.91594e+06	5.21717e+06	5.80503e+06	1.57517e+06	1.82133e+06	1.13965e+06	1.21226e+06	1.7888e+06	1.74196e+06	849725	755070	3.19542e+06	2.64392e+06	1.8263e+06	2.20313e+06	818612	2.25487e+06	2.56069e+06	704285	170524	155233	1.8422e+06	1.82153e+06	1.6301e+06	1.61532e+06	0.9185	0.634669	20.5446	20.2691	-0.275442	0.285154
e]chromeno[5',6':6,7]indeno[1,2-b]indole-4a(4bH)-carbaldehyde	617.37	6.361	1.25329e+06	1.33994e+06	1.93916e+06	1.94915e+06	2.3558e+06	1.89566e+06	3.12025e+06	3.49418e+06	2.95614e+06	3.47446e+06	1.99414e+06	1.86241e+06	1.54507e+06	1.61019e+06	1.65618e+06	1.61464e+06	2.99305e+06	3.01677e+06	1.79724e+06	3.41909e+06	3.19584e+06	1.60126e+06	3.77795e+06	3.87342e+06	2.8582e+06	2.88008e+06	2.5261e+06	2.67161e+06	0.638822	0.163552	20.9916	21.3055	0.313963	1.31531
1,3-Dihydroxy-2-propanyl (13Z)-13-docosenoate	412.355	7.661	1.48041e+06	1.69851e+06	2.52576e+06	1.42917e+06	3.38607e+06	3.29368e+06	4.58216e+06	4.4524e+06	1.09026e+06	1.69499e+06	2.2616e+06	1.2195e+06	1.33978e+06	1.32336e+06	2.03121e+06	3.31242e+06	1.57096e+06	912193	1.48746e+06	1.95951e+06	2.10638e+06	2.42974e+06	2.25118e+06	1.78932e+06	1.30347e+06	1.33825e+06	1.95139e+06	2.65742e+06	0.986767	0.910026	20.945	20.8141	-0.130883	0.595441
Tiludronic acid	317.929	0.624	1.50389e+06	1.99728e+06	2.55649e+06	2.96548e+06	1.60256e+06	2.40187e+06	2.18661e+06	2.44472e+06	2.29209e+06	2.25542e+06	2.5706e+06	2.15711e+06	2.07328e+06	2.04575e+06	1.36399e+06	1.05002e+06	2.61339e+06	2.49441e+06	1.74737e+06	1.92883e+06	1.96532e+06	1.90341e+06	2.18658e+06	2.68454e+06	1.56459e+06	1.49776e+06	2.57178e+06	2.68895e+06	0.825477	0.376095	21.06	20.8923	-0.167642	0.928717
Oxibendazole	249.112	3.894	357310	342034	150095	136387	225110	199608	708730	702271	642879	683487	142926	95694.9	295729	208269	235683	215992	7.08322e+06	9.14272e+06	505174	260380	284091	534010	584789	508893	416757	449715	2.10131e+06	2.12261e+06	0.387614	0.0394817	18.1083	19.5078	1.39942	1.41823
2,3,14,20-Tetrahydroxy-22,23-epoxyergost-7-en-6-one	476.314	5.865	1.69391e+06	1.98019e+06	2.17388e+06	2.5341e+06	2.03859e+06	1.96605e+06	1.94965e+06	2.08743e+06	1.78077e+06	1.81986e+06	788168	892950	4.10149e+06	4.22123e+06	2.10298e+06	1.81055e+06	2.11851e+06	2.08221e+06	2.01262e+06	3.4345e+06	4.28853e+06	2.10796e+06	1.10512e+06	1.19241e+06	703753	560096	1.71918e+06	1.87282e+06	0.942581	0.700611	20.8986	20.7014	-0.197248	0.424122
1-O-(9,16,17-Trihydroxy-18-oxokauran-18-yl)hexopyranose	514.278	4.268	2.02852e+06	1.72474e+06	224286	171925	9.91018e+06	7.4779e+06	763543	843968	83372	86279	86491.6	89700.7	8.14496e+06	5.85442e+06	345442	237607	3.95908e+06	4.40741e+06	426720	440142	373323	447167	6.51818e+06	6.15049e+06	923868	742050	1.08843e+06	1.41027e+06	0.927878	0.667331	19.5126	19.9974	0.484848	0.377962
Glycolithocholate	433.319	5.607	51592.9	50650.6	2.72326e+06	2.082e+06	874593	822386	4.20593e+06	4.63378e+06	3.80041e+06	2.95089e+06	53214.9	54537.6	1.11563e+06	1.15501e+06	375963	373992	1.39235e+06	1.34276e+06	2.13182e+06	8.99284e+06	9.0421e+06	1.12443e+06	54829.4	53253.1	114365	135340	683001	715463	0.953957	0.768812	19.4428	19.2325	-0.210314	0.0845688
3,7-Dihydroxy-2-(4-hydroxy-3-methoxyphenyl)-5-chromanesulfinic acid	352.061	3.506	75149.9	72372.6	486783	439323	78678.3	69316.7	585974	554589	70480.3	71525.7	74045.3	73585.3	169234	193883	72797.8	74308.1	66323.5	167075	406770	82192	84428.2	477672	70143.8	73919.4	169291	86284.3	96217.8	92426	0.983996	0.874287	17.148	16.7843	-0.363779	0.777787
thymol sulfate	230.061	3.8165	3.52748e+06	2.97098e+06	3.77185e+06	3.42817e+06	3.69216e+06	3.65273e+06	1.26273e+06	1.23421e+06	1.78491e+06	1.72644e+06	1.60122e+06	1.84933e+06	1.72842e+06	1.68235e+06	2.60705e+06	2.82115e+06	1.96597e+06	2.08274e+06	3.93591e+06	1.82455e+06	1.78591e+06	4.21233e+06	3.4949e+06	3.4733e+06	747350	895889	3.9114e+06	4.14629e+06	0.760295	0.285176	21.0891	21.1966	0.107474	0.535587
3alpha_7alpha_12beta-Trihydroxy-5beta-cholanate	408.287	5.4295	914811	981573	2.52504e+06	2.18591e+06	1.7344e+06	1.76392e+06	2.13444e+06	2.07019e+06	1.27041e+06	1.2356e+06	298367	343244	1.06828e+06	1.03228e+06	1.84563e+06	1.74596e+06	348404	427037	574805	1.88845e+06	1.94846e+06	952528	2.23573e+06	2.13551e+06	464208	658350	1.88057e+06	1.6412e+06	0.986767	0.910026	20.1866	20.0831	-0.103517	0.103392
9-OAHSA	564.512	7.705	3.78539e+06	3.61343e+06	885399	1.0586e+06	2.08969e+06	1.98716e+06	2.16956e+06	2.25989e+06	2.60913e+06	2.3862e+06	3.59433e+06	2.46142e+06	1.80104e+06	1.85323e+06	4.0363e+06	4.02672e+06	3.03766e+06	3.97186e+06	1.91933e+06	3.86912e+06	4.93096e+06	2.43938e+06	4.52897e+06	3.28157e+06	2.36588e+06	3.44931e+06	2.0631e+06	2.1042e+06	0.283779	0.018554	21.0423	21.5842	0.541883	1.96799
1-(4-Hydroxy-3,5-dimethoxyphenyl)-1,2,3-propanetriol	244.094	3.699	236422	432346	270555	999014	185053	726565	280200	197298	312478	618850	217044	3.00499e+06	174800	166703	172389	286560	319640	228131	217613	264435	726391	276265	211663	892884	193337	189753	173299	2.38623e+06	0.927878	0.667331	18.4789	18.2888	-0.190124	0.425648
Cypridinaluciferin	405.226	3.208	2.90117e+06	2.33103e+06	1.99742e+06	2.7357e+06	3.05365e+06	2.04951e+06	1.2976e+06	1.53356e+06	3.08371e+06	3.05243e+06	1.6131e+06	1.47662e+06	1.87356e+06	2.16226e+06	1.87227e+06	2.06609e+06	2.37571e+06	3.24428e+06	2.25951e+06	3.70051e+06	3.46807e+06	2.49839e+06	2.1974e+06	2.28578e+06	1.86783e+06	1.62749e+06	1.92605e+06	2.06475e+06	0.85753	0.454438	21.0281	21.1459	0.117833	0.513645
isonocardicinC	486.174	3.28	3.75225e+06	3.10521e+06	1.45811e+06	1.50245e+06	2.88182e+06	2.59739e+06	1.96623e+06	1.82856e+06	1.37716e+06	1.23239e+06	1.57375e+06	2.82345e+06	2.31223e+06	2.25658e+06	2.50209e+06	2.42328e+06	3.7757e+06	3.93622e+06	2.80264e+06	4.09183e+06	3.68468e+06	3.24563e+06	1.38403e+06	1.43342e+06	2.57675e+06	2.62974e+06	1.87478e+06	1.5852e+06	0.622221	0.149881	20.9832	21.2825	0.299365	1.21423
1-hexadecyl-2-[(9Z,12Z)-octadecadienoyl]-sn-glycero-3-phosphocholine	743.581	13.761	3.31438e+06	2.40961e+06	1.48592e+06	1.89228e+06	1.87925e+06	2.6125e+06	1.85407e+06	2.29693e+06	1.61183e+06	2.07208e+06	1.38152e+06	1.60282e+06	6.97122e+06	1.56974e+06	5.25494e+06	4.61653e+06	3.43407e+06	3.02399e+06	2.29658e+06	1.83532e+06	1.85076e+06	1.68986e+06	1.41442e+06	1.99617e+06	1.74577e+06	1.89932e+06	2.67805e+06	5.06901e+06	0.760295	0.285176	21.0183	21.2664	0.248105	0.633371
(3S,6S,9S,14aR)-9-[(2S)-2-Butanyl]-6-[(1-methoxy-1H-indol-3-yl)methyl]-3-(6-oxooctyl)decahydropyrrolo[1,2-a][1,4,7,10]tetraazacyclododecine-1,4,7,10-tetrone	609.352	4.606	217956	118851	1.30887e+06	1.23463e+06	1.32695e+06	1.12935e+06	1.58252e+06	771521	1.00429e+06	978167	75898.9	69627.5	4.84744e+06	5.16656e+06	459219	624972	3.238e+06	2.92977e+06	2.97629e+06	5.49418e+06	5.76878e+06	3.77008e+06	76396.7	107543	1.45904e+06	1.39544e+06	1.2336e+06	1.39248e+06	0.638822	0.163552	19.4566	20.2743	0.81772	0.943858
ronifibrate	377.104	3.5815	113540	102798	128384	126661	118121	155121	298500	267185	2.81813e+06	2.80299e+06	9.55013e+06	9.50446e+06	1.30677e+06	1.25752e+06	117286	109859	153678	111567	160475	120034	145433	151805	140700	153079	129042	145092	306546	322592	0.573372	0.125092	19.1045	17.2203	-1.88416	1.62824
NPPB	300.11	4.385	2.58705e+06	3.13571e+06	3.51045e+06	3.77838e+06	4.81289e+06	1.33009e+06	1.26322e+06	1.29446e+06	2.44999e+06	1.77132e+06	1.65594e+06	1.75172e+06	2.43434e+06	2.66499e+06	2.73132e+06	5.47141e+06	2.00351e+06	1.66368e+06	1.30912e+06	1.60406e+06	1.3271e+06	1.7268e+06	675838	761235	1.67426e+06	1.55526e+06	1.01903e+06	933473	0.38286	0.035045	21.1094	20.5212	-0.58816	1.20718
Piperlongumine	317.126	4.0725	318288	311010	1.14514e+06	1.00318e+06	2.54099e+06	2.6555e+06	1.04743e+06	1.09594e+06	1.25456e+06	1.19529e+06	1.8551e+06	1.9398e+06	1.85907e+06	1.52291e+06	6.37446e+06	7.26653e+06	4.53167e+06	6.50838e+06	898019	671023	602092	913977	121850	109104	107431	106888	3.10128e+06	2.8419e+06	0.961028	0.803613	20.1994	19.8806	-0.318894	1.17453
PC(18:3(9Z,12Z,15Z)/18:2(9Z,12Z))	779.543	7.238	3.04498e+06	960425	2.9772e+06	2.63802e+06	3.35922e+06	1.38195e+06	2.32088e+06	1.82667e+06	1.10622e+06	1.32157e+06	2.55326e+06	2.42119e+06	2.72069e+06	507199	2.36942e+06	2.75896e+06	2.14382e+06	2.12677e+06	2.38766e+06	2.64506e+06	1.56651e+06	3.16025e+06	766312	1.56008e+06	1.97567e+06	1.14809e+06	1.54765e+06	2.43289e+06	0.96881	0.83879	20.8216	20.8756	0.053936	0.0789947
glycidyl oleate	338.281	6.307	2.01815e+06	2.0844e+06	2.6301e+06	2.23303e+06	2.45227e+06	1.68055e+06	2.73293e+06	2.32399e+06	1.34584e+06	2.09853e+06	2.02646e+06	1.79019e+06	2.10306e+06	1.5474e+06	4.05944e+06	3.79115e+06	2.10745e+06	782198	2.21514e+06	3.1363e+06	3.27711e+06	2.05086e+06	2.24128e+06	2.51352e+06	3.8768e+06	3.75503e+06	1.18776e+06	1.99215e+06	0.55505	0.103523	20.9599	21.2037	0.243875	1.48654
Clobenpropit	308.087	4.376	5.03597e+06	4.84346e+06	1.54147e+06	1.4209e+06	1.54811e+06	1.85805e+06	809339	853487	1.65654e+06	1.45255e+06	1.47342e+06	1.08124e+06	2.17254e+06	1.97814e+06	895143	912141	644442	777383	2.68526e+06	760698	879162	2.51959e+06	916293	965201	94254.9	170921	1.58386e+06	2.01048e+06	0.387614	0.0394817	20.701	19.6763	-1.02472	1.63474
GLYCERYL 2-LINOLENATE	352.261	6.5105	779959	564743	2.3796e+06	2.15899e+06	2.63625e+06	2.52835e+06	2.54323e+06	2.34469e+06	586392	597346	1.74094e+06	1.42333e+06	2.29111e+06	2.51534e+06	1.09259e+06	1.36433e+06	3.37354e+06	3.39525e+06	1.80234e+06	1.10698e+06	1.07104e+06	1.8411e+06	1.77896e+06	1.58283e+06	2.6914e+06	2.67194e+06	2.22171e+06	2.18507e+06	0.9185	0.634669	20.5611	20.8379	0.276819	0.696342
N(alpha)-Benzyloxycarbonyl-L-leucine	265.131	2.638	1.08308e+06	1.3924e+06	2.92501e+06	2.46925e+06	2.52003e+06	3.12324e+06	1.72554e+06	1.74233e+06	1.68782e+06	1.30096e+06	1.09299e+06	987324	769803	1.66377e+06	731363	859080	9.09679e+06	1.02787e+07	1.11271e+06	1.74723e+06	1.48676e+06	1.17999e+06	459089	609147	1.15221e+06	1.0651e+06	1.94934e+06	2.0749e+06	0.836492	0.401263	20.6181	20.5115	-0.106551	0.663208
5-Hydroxy-7-methoxy-2,2-dimethyl-3,4-dihydro-2H-chromen-4-yl hydrogen sulfate	304.062	4.321	2.44267e+06	1.48495e+06	2.34315e+06	1.91628e+06	2.89245e+06	1.4128e+06	3.23e+06	1.9527e+06	2.24776e+06	1.71712e+06	761721	855769	2.7612e+06	1.21011e+06	2.18086e+06	1.2884e+06	3.82969e+06	2.99906e+06	2.66074e+06	3.05789e+06	2.09153e+06	2.04953e+06	3.82717e+06	2.71304e+06	594450	722103	1.9597e+06	1.71388e+06	0.847193	0.427387	20.7734	20.9345	0.1611	0.784838
anacardic acid	348.266	6.76	1.67114e+06	1.85739e+06	1.02388e+06	1.05613e+06	1.01742e+06	959254	2.82311e+06	2.91485e+06	3.56355e+06	3.68347e+06	3.36364e+06	2.91145e+06	1.35968e+06	1.23349e+06	919705	977582	2.26924e+06	2.13932e+06	1.42088e+06	3.01079e+06	3.08469e+06	1.56021e+06	3.50636e+06	3.50607e+06	1.7946e+06	1.79502e+06	2.80333e+06	2.74062e+06	0.953957	0.768812	20.8248	20.9843	0.159581	0.210705
(2Z)-3,7-Dimethyl-2,6-octadien-1-yl 3-oxobutanoate	238.157	5.118	1.04757e+06	1.15378e+06	634171	583551	1.76329e+06	1.45146e+06	2.34775e+06	2666680	1.11591e+06	1.09899e+06	1.27682e+06	1.06355e+06	1.65484e+06	1.67261e+06	2.19729e+06	2.2084e+06	1.94236e+06	1.97815e+06	1.62e+06	452660	1.85756e+06	1.6004e+06	1.58521e+06	1.5309e+06	1.07903e+06	1.3703e+06	2.00731e+06	1.95327e+06	0.573372	0.125092	20.292	20.5858	0.293818	1.18136
Cormethasone acetate	470.191	1.822	950104	781511	2.0642e+06	2.39116e+06	1.08383e+06	1.2675e+06	507009	539535	4.41755e+06	4.80314e+06	5.86194e+06	5.99212e+06	1.2656e+06	1.39804e+06	3.07734e+06	2.8505e+06	1.52494e+06	1.47159e+06	559866	1.16308e+06	1.33908e+06	489415	1.90977e+06	1.77574e+06	578519	730224	1.20571e+06	1.37593e+06	0.866413	0.482401	20.7049	20.2401	-0.464802	1.29398
5-Hydroxy-3-(3-hydroxy-3-methylbutyl)-8,8-dimethyl-2-(2,4,5-trihydroxyphenyl)-4H,8H-pyrano[2,3-f]chromen-4-one	454.162	2.561	2.27672e+06	2.39399e+06	1.88439e+06	1.18644e+06	642397	3.29385e+06	4.06044e+06	3.43914e+06	3.80888e+06	4.12664e+06	8.09417e+06	4.9039e+06	2.38938e+06	2.97138e+06	3.15426e+06	2.41601e+06	5.4056e+06	1.22972e+06	2.75655e+06	3.19421e+06	3.29929e+06	1.33576e+06	1.81995e+06	2.52991e+06	8.42703e+06	8.19123e+06	2.25961e+06	1.98425e+06	0.96881	0.83879	21.4034	21.4614	0.0580418	0.138957
D-Arabinonate	166.047	13.88	3211771	6.16343e+06	2.57422e+07	989682	2.12773e+06	1.27729e+06	2.74032e+07	2.25715e+07	4.11035e+06	2.09231e+06	1.8042e+06	1.4225e+06	2.49067e+06	2.25473e+06	1.92427e+06	1.3386e+06	1.17391e+06	2.39237e+06	1.88616e+07	1.15477e+07	1.58306e+07	1.44992e+07	2.2469e+06	2.68107e+07	1.8879e+06	2.37192e+06	2.36442e+07	1.97048e+07	0.907463	0.57142	21.8349	22.4604	0.625481	0.582105
2-Oxononadecanoic acid	312.266	6.6715	2.39382e+06	2.30378e+06	2.76555e+06	2.6433e+06	2.77967e+06	2.68058e+06	2.70355e+06	2.80898e+06	3.06592e+06	2.95008e+06	2.34492e+06	2.38526e+06	2.67907e+06	2.31943e+06	4.16306e+06	4.01752e+06	2.53066e+06	2.15238e+06	2.27649e+06	2.48236e+06	2.45417e+06	2.3347e+06	2.69514e+06	2.52647e+06	5.85753e+06	5.60583e+06	1.92564e+06	2.19374e+06	0.907463	0.602685	21.321	21.4608	0.139855	1.05622
Militarinone A	459.261	5.0225	818593	8.46303e+06	483000	159926	192898	206280	516422	325829	2.44474e+06	353869	261896	7.18235e+06	9.74413e+06	516023	464850	446350	448423	643434	433818	4.72899e+06	471692	465548	3.15896e+06	3.12279e+06	405871	356671	319961	175496	0.986767	0.910026	19.5678	19.2992	-0.268634	1.04129
MFCD00059633	244.204	6.3175	2.7428e+06	2.37149e+06	1.23487e+06	757304	2.13424e+06	2.33606e+06	1.35306e+06	1.49737e+06	2.00168e+06	1.96272e+06	1.90479e+06	1.6992e+06	1.78616e+06	1.8668e+06	2.23037e+06	2.3664e+06	2.13876e+06	2.05939e+06	1.55504e+06	2.84339e+06	3.08151e+06	1.63177e+06	2.56498e+06	2.44654e+06	1.46438e+06	1.56404e+06	2.23015e+06	2.21356e+06	0.522569	0.0938681	20.7421	21.0146	0.272514	1.31177
(2E)-3-Phenyl-2-propen-1-yl (2Z)-3-phenylacrylate	264.114	2.29	4.02757e+06	2.8232e+06	688352	742938	1.79667e+06	1.97342e+06	1.41552e+06	1.4218e+06	2.1082e+06	2.87186e+06	2.22116e+06	3.29277e+06	2.73267e+06	3.01153e+06	4.99077e+06	5.04871e+06	540777	432074	3.02178e+06	3.86621e+06	3.24656e+06	3.0656e+06	812597	856576	1.02473e+06	894578	1.19595e+06	1.49781e+06	0.953957	0.768812	20.9233	20.6181	-0.305173	0.0913246
fluorochloridone	311.009	1.588	2.65019e+06	1.52449e+06	3.51039e+06	2.73133e+06	1.88902e+06	2.56561e+06	2.85957e+06	4.12139e+06	2.22713e+06	2.24931e+06	2.20756e+06	2.6718e+06	2.86086e+06	2.88639e+06	2.71079e+06	1.70663e+06	2.4262e+06	3.52957e+06	3.80731e+06	2.79706e+06	2.82699e+06	2.96935e+06	2.55621e+06	2.28726e+06	1.84191e+06	2.02971e+06	2.50329e+06	2.2994e+06	0.96881	0.83879	21.2917	21.272	-0.0197742	0.0993459
Cinnamaldehyde	132.058	5.18	3.08128e+06	1.57614e+06	1.79689e+06	1.59961e+06	1.33508e+06	1.6905e+06	1.89389e+06	1.61761e+06	1.99846e+06	2.28987e+06	1.31384e+06	2.26097e+06	1.75112e+06	1.76547e+06	2.10928e+06	1.5482e+06	1.76635e+06	1.79233e+06	2.12252e+06	1.67432e+06	1.53187e+06	1.50017e+06	1.82842e+06	2.02572e+06	1.97625e+06	1.8431e+06	1.67043e+06	1.52719e+06	0.986767	0.910026	20.7877	20.7533	-0.0343701	0.530679
(2R)-1-{[(2-Aminoethoxy)(hydroxy)phosphoryl]oxy}-3-hydroxy-2-propanyl (5Z,8Z,11Z,14Z,17Z)-5,8,11,14,17-icosapentaenoate	499.27	5.5015	3.85753e+06	2.98685e+06	1.75944e+06	1.89547e+06	2.46375e+06	4.46555e+06	2.26728e+06	1.80558e+06	1.45738e+06	1.46438e+06	1.86532e+06	1.51361e+06	3.43234e+06	3.43859e+06	2.69467e+06	2.20792e+06	4.88796e+06	3.42803e+06	2.62284e+06	1.37678e+06	1.40063e+06	2.97974e+06	1.62925e+06	1.60733e+06	5.7328e+06	6.03642e+06	1.8964e+06	1.9909e+06	0.94273	0.73446	21.1394	21.2867	0.147315	0.711197
Nalpha-Benzyl-N-[(1S)-1-(hydroxyamino)-3-methylbutyl]-L-tyrosinamide	371.22	2.455	3.75236e+06	3.32596e+06	3.2466e+06	2.64017e+06	3.17905e+06	3.47303e+06	2.62933e+06	2.34786e+06	4.53712e+06	4.92778e+06	2.67136e+06	1.57163e+06	2.61995e+06	2.79502e+06	2.64049e+06	879303	3.26388e+06	5.04933e+06	3.40806e+06	6.03462e+06	5.99659e+06	3.92779e+06	3.16084e+06	4.76767e+06	2.88426e+06	3.62102e+06	3.94655e+06	4.68799e+06	0.410601	0.0497355	21.5213	21.7663	0.244918	1.25125
(-)-citrinin	250.084	4.365	2.8389e+06	2.66299e+06	1.68381e+06	1.91135e+06	1.83266e+06	1.4036e+06	1.50679e+06	1.41689e+06	3.10743e+06	2.91001e+06	1.88359e+06	1.83328e+06	1.73723e+06	1.81885e+06	2.12297e+06	2.0888e+06	2.54833e+06	2.12045e+06	2.81533e+06	2.68242e+06	2.51877e+06	3.03333e+06	1.34863e+06	1.34945e+06	2.20584e+06	2.54883e+06	1.72761e+06	2.22071e+06	0.8207	0.35189	20.9092	21.055	0.145825	0.631861
N,O-DIDESMETHYLVENLAFAXINE-GLUCURONIDE	425.205	3.816	2.40611e+06	2.39261e+06	3.21537e+06	1.95296e+06	2.54857e+06	3.32013e+06	2.28704e+06	2.51503e+06	2.41615e+06	2.67704e+06	2.5549e+06	1.50109e+06	3.43951e+06	3.79594e+06	1.61177e+06	4.27057e+06	2.81105e+06	2.22975e+06	4.80431e+06	2.95459e+06	2.91724e+06	2.42905e+06	4.68162e+06	3.791e+06	2.35481e+06	491199	2.55969e+06	3.84203e+06	0.806677	0.328667	21.2973	21.3416	0.0443261	0.732039
Sphinganine (d17:0)	287.282	4.831	2.07448e+06	1.26262e+06	2.16646e+06	2.4096e+06	2.20246e+06	2.09833e+06	2.11099e+06	1.78258e+06	2.18502e+06	2.08302e+06	2.06293e+06	2.15051e+06	1.84158e+06	2.29769e+06	1.98996e+06	1.96327e+06	1.761e+06	1.81639e+06	2.28485e+06	2.17767e+06	2.03115e+06	2.11397e+06	1.74187e+06	2.15734e+06	1.97405e+06	2.26889e+06	2.35473e+06	1.95134e+06	0.88327	0.511239	20.9537	20.9554	0.00166396	0.0647211
15(S)-HpEDE	340.261	6.3072	1.57359e+06	1.67313e+06	3.09321e+06	3.22355e+06	2.84512e+06	2.70026e+06	3.67806e+06	2.77416e+06	1.53783e+06	1.55379e+06	1.94634e+06	1.9158e+06	2.60543e+06	2.4888e+06	2.07597e+06	2.32392e+06	2.17782e+06	2.08054e+06	1.84085e+06	1.48088e+06	1.68088e+06	2.29237e+06	2.7076e+06	2.73965e+06	2.07381e+06	2.33327e+06	1.57229e+06	1.94668e+06	0.806677	0.328667	21.1358	20.976	-0.159765	0.900579
ODA	269.308	6.143	3.34659e+06	3.69301e+06	2.56265e+06	2.78607e+06	1.8613e+06	2.02197e+06	2.35273e+06	2.17284e+06	1.55049e+06	1.84187e+06	2.39501e+06	2.22083e+06	5.04607e+06	2.17151e+06	2.57889e+06	3.09833e+06	2.73587e+06	2.3048e+06	2.25492e+06	2.12227e+06	2.11061e+06	2.15027e+06	2.26029e+06	2.06672e+06	2.3966e+06	2.46916e+06	1.84574e+06	1.20026e+06	0.927878	0.667331	21.225	21.0767	-0.148291	0.911546
3-Hydroxy-5, 8-tetradecadiencarnitine	383.266	4.554	1.78875e+06	2.68635e+06	3.03117e+06	2.90232e+06	1.45894e+06	1.55088e+06	1.9545e+06	2.04847e+06	1.70168e+06	1.23179e+06	507607	1.28034e+06	1.88457e+06	2.64239e+06	2.1667e+06	1.67248e+06	1.34336e+06	1.76061e+06	1.65813e+06	1.91493e+06	1.96088e+06	1.62143e+06	2.41653e+06	3.47122e+06	1.7306e+06	1.52262e+06	2.59228e+06	2.23527e+06	0.953957	0.768812	20.7418	20.8913	0.149483	0.306675
CTP	482.983	5.502	1.29457e+06	1.20553e+06	1.96042e+06	1.6602e+06	2.07239e+06	2.01802e+06	1.85342e+06	1.98526e+06	2.54719e+06	2.59507e+06	1.69672e+06	1.02196e+06	2.14986e+06	1.51584e+06	1.31676e+06	1.76611e+06	885418	1.15166e+06	1.56385e+06	2.32955e+06	2.07017e+06	1.41222e+06	1.2945e+06	1.02134e+06	1.26092e+06	1.24852e+06	2.26439e+06	2.32117e+06	0.666517	0.193579	20.7538	20.5109	-0.242959	1.15276
1-[(9Z)-octadecenoyl]-2-[(4Z,7Z,10Z,13Z,16Z,19Z)-docosahexaenoyl]-sn-glycero-3-phosphocholine	831.577	13.761	3.41051e+06	1.5555e+06	2.33368e+06	2.99486e+06	913288	1.59131e+06	1.37318e+06	771475	1.56973e+06	1.18382e+06	803083	1.45679e+06	383172	537936	1.1498e+06	1.70086e+06	2.00597e+06	3.1192e+06	1.01102e+06	1.24259e+06	2.61949e+06	1.59118e+06	283191	902018	653252	888013	1.25256e+06	482412	0.94273	0.73446	20.2656	20.1116	-0.154048	0.336993
5,4'-dihydroxy-3,3'-dimethoxy-6,7-methylenedioxyflavone	358.069	3.1775	2.49241e+06	2.40931e+06	2.08585e+06	2.18819e+06	1.76088e+06	1.94508e+06	1.69129e+06	1.92896e+06	1.79209e+06	2.83873e+06	932351	905277	1.92556e+06	1.92039e+06	2.21164e+06	2.38967e+06	1.20664e+06	1.35592e+06	2.19772e+06	1.21837e+06	1.32009e+06	2.51721e+06	2.27527e+06	1.91209e+06	1.82162e+06	2.00092e+06	2.16734e+06	2.39324e+06	0.953957	0.768812	20.8064	20.8335	0.0271462	0.0567171
N-[(1S)-4-Carbamimidamido-1-carboxybutyl]asparaginylaspartic acid	404.165	7.197	1.9755e+06	2.06407e+06	1.61469e+06	1.85538e+06	1.47178e+06	1.40006e+06	1.95232e+06	1.88348e+06	3.68935e+06	3.04528e+06	3.63349e+06	2.49423e+06	2.18163e+06	1.9018e+06	1.2512e+06	1.20543e+06	3.74976e+06	3.88021e+06	1.80754e+06	3.23059e+06	3.57686e+06	2.08379e+06	3.83654e+06	3.64169e+06	2.0674e+06	2.42573e+06	2.65875e+06	3.05485e+06	0.573372	0.113919	21.0212	21.2924	0.271217	1.16379
(1R,3S,4S,5R,7R)-4-(3-hydroxybutyl)-5-methyl-10-methylidene-8-oxatricyclo[5.3.0.0?l,??]decan-9-one	250.157	6.212	711236	708387	777555	766828	712917	736439	1.59671e+06	1.62004e+06	1.6905e+06	1.6643e+06	564380	659319	1.76457e+06	1.86179e+06	1.29079e+06	1.20227e+06	263096	319323	1.06007e+06	702376	803394	888356	867302	775362	1.45802e+06	1.55881e+06	4.06553e+06	3.17425e+06	0.986767	0.910026	19.9665	19.9637	-0.00273267	0.352999
1,4-Anhydro-6-O-dodecanoyl-2,3-bis-O-(2-hydroxyethyl)-D-glucitol	434.288	4.775	2.37089e+06	1.92624e+06	3.11552e+06	2.92343e+06	3.55108e+06	2.55755e+06	1.73562e+06	2.05267e+06	436893	602398	583925	541769	5.23666e+06	5.52033e+06	394699	542114	8.4812e+06	7.34721e+06	5.78992e+06	946009	1.08768e+06	6.01486e+06	3.05174e+06	2.77199e+06	1.21278e+06	862221	2.46896e+06	2.75834e+06	0.907463	0.602685	20.7645	20.9896	0.225103	0.764301
Gusperimus	387.297	5.065	2.79055e+06	3.37694e+06	4.44499e+06	3.7366e+06	1.63496e+06	1.56696e+06	1.93011e+06	1.80281e+06	1.27278e+06	1.9238e+06	1.8507e+06	1.51234e+06	3.01506e+06	2.77132e+06	961673	656422	1.94934e+06	2.17686e+06	2.46496e+06	3.27674e+06	3.01637e+06	2.36001e+06	1.79779e+06	1.85596e+06	2.10854e+06	1.85429e+06	2.3121e+06	2.40393e+06	0.983996	0.874287	21.0948	20.8921	-0.202771	0.883313
(1Z,2S)-N-[(2S,3R,4E,8E)-1,3-Dihydroxy-4,8-octadecadien-2-yl]-2-hydroxypentadecanimidic acid	537.475	7.031	8.79069e+06	8.22419e+06	3.08947e+06	2.83969e+06	3.79672e+06	3.1413e+06	1.96823e+06	2.73414e+06	2.37782e+06	1.62173e+06	1.44903e+06	1.45817e+06	1.32142e+07	3.5031e+06	1.38714e+06	1.82161e+06	2.754e+06	3.69266e+06	3.78276e+06	2.21289e+06	1.80443e+06	3.21717e+06	3.37403e+06	3.22146e+06	2.32356e+06	2.51841e+06	2.60835e+06	2.50491e+06	0.866413	0.482401	21.6367	21.2877	-0.349067	1.25525
aspergillic acid	224.152	2.337	3.09908e+06	2.65692e+06	2.96473e+06	1.50433e+06	2.40014e+06	1.8782e+06	2.76749e+06	2.60389e+06	4.5364e+06	6.56548e+06	2.85898e+06	2.9199e+06	2.72512e+06	2.84419e+06	2.82288e+06	2.86232e+06	2.72058e+06	3.2841e+06	2.83019e+06	3.22075e+06	4.33083e+06	2.49976e+06	3.2566e+06	2.42941e+06	2.48038e+06	2.42842e+06	2.51707e+06	2.45126e+06	0.983996	0.874287	21.441	21.4314	-0.00958697	0.407798
Porphobilinogen	226.095	1.642	2.94071e+06	1.83793e+06	3.18373e+06	1.24859e+06	4.37978e+06	6.90979e+06	2.6566e+06	5.91845e+06	2.6474e+06	2.28691e+06	4.15537e+06	2.71083e+06	2.80737e+06	3.02691e+06	2.57176e+06	2.39426e+06	1.94009e+06	1.31625e+06	4.1789e+06	2.14043e+06	2.7304e+06	2.73087e+06	2.32165e+06	1.91242e+06	2.15182e+06	3.27037e+06	3.27999e+06	3.58269e+06	0.70426	0.227321	21.5386	21.2569	-0.281688	1.136
(+/-)12(13)-DiHOME	314.246	5.303	1.882e+06	1.52716e+06	2.1564e+06	1.48305e+06	2.67808e+06	2.18205e+06	3.96156e+06	4.41048e+06	1.96589e+06	2.26992e+06	1.84872e+06	2.1547e+06	2.33321e+06	2.33837e+06	1.63133e+06	2.46988e+06	4.59985e+06	5.34059e+06	4.57113e+06	1.2526e+06	1.24114e+06	4.73922e+06	3.85455e+06	2.80266e+06	5.32918e+06	4.52728e+06	3.26457e+06	2.66702e+06	0.38286	0.035045	21.1083	21.5638	0.455503	1.79606
[ST(2:0)](5Z_7E)-(3S)-9_10-seco-5_7_10(19)-cholestatriene-3_25-diol	400.334	7.293	3.70425e+06	3.82158e+06	4.73722e+06	4.69729e+06	3.27771e+06	3.11132e+06	3.20608e+06	3.0643e+06	1.25704e+06	1.37647e+06	2.51524e+06	1.57696e+06	2.76645e+06	2.62452e+06	1.43036e+06	1.66636e+06	2.11229e+06	2.56821e+06	2.94409e+06	3.42949e+06	2.62304e+06	3.18407e+06	2.71432e+06	2.56565e+06	4.20009e+06	3.00557e+06	2.71013e+06	2.94287e+06	0.825477	0.376095	21.4019	21.3276	-0.0743286	0.604061
(-)-Menthylacetate	198.161	4.786	1.144e+06	1.09123e+06	568417	550410	1.02223e+06	873001	1.63886e+06	928652	1.41532e+06	1.60141e+06	1.68078e+06	1.72814e+06	994113	999935	2.63885e+06	2.35621e+06	1.40519e+06	1.21777e+06	614029	1.54463e+06	1.64112e+06	538375	935547	787965	999284	1.06782e+06	1.65904e+06	1.73785e+06	0.866413	0.482401	20.0598	20.2414	0.181588	0.804106
(9S_10S)-9_10-Dihydroxyoctadecanoate	316.261	6.20067	2.01245e+06	1.91923e+06	1.96085e+06	2.23999e+06	2.93237e+06	2.73604e+06	2.17855e+06	2.14404e+06	2.15879e+06	2.14124e+06	1.62182e+06	1.63752e+06	1.62431e+06	2.14938e+06	2.38578e+06	2.34949e+06	1.21409e+06	2.38222e+06	2.71579e+06	1.61244e+06	1.59281e+06	3.00494e+06	2.40321e+06	2.24081e+06	1.88109e+06	2.14101e+06	2.25788e+06	2.06164e+06	0.88327	0.511239	20.984	21.0077	0.0237329	0.451711
N-acetyl-DL-tryptophan	246.1	1.432	710451	1.66267e+06	1.43314e+06	1.76429e+06	1.72581e+06	1.80842e+06	900820	1.65503e+06	1.80571e+06	1.29019e+06	2.0393e+06	3.03064e+06	1.29704e+06	1.47151e+06	1.67086e+06	2.09586e+06	1.71848e+06	1.2746e+06	1.72809e+06	1.98981e+06	1.3493e+06	1.88045e+06	1.00697e+06	1.83225e+06	1.59461e+06	760621	2.10593e+06	2.78148e+06	0.85753	0.454438	20.5442	20.6299	0.0856949	0.19909
Varanic acid	436.319	5.99967	1.88426e+06	1.50104e+06	2.17349e+06	2.17828e+06	3.08063e+06	3.00858e+06	2.93284e+06	3.02051e+06	1.795e+06	1.59277e+06	1.64409e+06	1.65232e+06	2.03855e+06	2.47872e+06	1.99544e+06	2.15332e+06	1.90212e+06	1.78401e+06	2.06162e+06	2.56204e+06	2.19776e+06	1.79165e+06	2.75112e+06	2.91699e+06	2.59456e+06	2.01576e+06	1.73697e+06	1.79274e+06	0.997763	0.981969	21.0314	21.0226	-0.00875352	0.0639428
(7E,10E,13E,16E)-7,10,13,16-Docosatetraenoic acid	332.271	6.991	1.53405e+06	1.62995e+06	1.62367e+06	1.31103e+06	1.43324e+06	1.39108e+06	1.84352e+06	1.83e+06	2.19695e+06	2.42889e+06	2.72326e+06	1.57672e+06	2.06553e+06	1.88605e+06	2.52496e+06	3.07182e+06	3.44557e+06	3.74398e+06	1.73514e+06	4.03405e+06	3.9686e+06	1.78266e+06	3.71213e+06	3.84138e+06	3.16611e+06	3.15897e+06	1.81742e+06	2.01301e+06	0.058486	0.000523275	20.7631	21.4531	0.690003	2.76608
(2R)-3-{[(2-Aminoethoxy)(hydroxy)phosphoryl]oxy}-2-hydroxypropyl (9Z)-9-hexadecenoate	451.269	4.686	2.32571e+06	1.65576e+06	3.29649e+06	3.54555e+06	3.98933e+06	4.60829e+06	2.19603e+06	2.58604e+06	2.68679e+06	2.56771e+06	2.90521e+06	2.85599e+06	2.8252e+06	2.62239e+06	4.13195e+06	4.94462e+06	3.73482e+06	4.24105e+06	2.92163e+06	3.51937e+06	2.91249e+06	2.21106e+06	3.03453e+06	2.84417e+06	8.35992e+06	8.66457e+06	2.17949e+06	2.18234e+06	0.573372	0.113919	21.4263	21.7834	0.357059	1.45348
N-Hydroxy-2-acetamidofluorene	239.094	1.47	1.38906e+07	1.78719e+06	6.1137e+06	1.10403e+07	8.09614e+06	1.74649e+06	1.32722e+07	2.05852e+06	1.84716e+06	3.09977e+06	2.12687e+06	2.17944e+06	1.18961e+06	1.59422e+06	1.13509e+07	8.674e+06	1.7044e+06	5.29548e+06	1.43126e+07	6.86652e+06	6.40211e+06	1.88974e+07	6.14764e+06	6.54785e+06	4.06814e+06	4.60837e+06	1.4112e+07	9.6285e+06	0.369505	0.0310252	21.7143	22.7872	1.07294	1.48557
5?-androstane-3?,17?-diol dipropionate	404.292	5.598	1.832e+06	1.80847e+06	3.8253e+06	4.01291e+06	3.25935e+06	3.13393e+06	1.52186e+06	1.63418e+06	1.18213e+06	1.16186e+06	3.23082e+06	2.97556e+06	1.46647e+06	1.71592e+06	2.67425e+06	3.42962e+06	662748	776465	1.1063e+06	1.5799e+06	2.3524e+06	1.1384e+06	1.76142e+06	1.69417e+06	3.60999e+06	3.77642e+06	2.0934e+06	2.21834e+06	0.88327	0.511239	21.0308	20.7906	-0.240179	0.523577
Mocetinostat	396.17	3.854	1.15748e+06	1.01427e+06	1.36777e+06	1.19013e+06	935419	921572	1.56579e+06	1.62338e+06	1.40416e+06	1.26193e+06	958139	832854	1.35451e+06	1.40071e+06	1.86705e+06	2.01434e+06	1.35993e+06	1.43846e+06	3.50871e+06	973364	1.13385e+06	3.42748e+06	1.84281e+06	1.81859e+06	1.10483e+06	1.0987e+06	3.52675e+06	3.21519e+06	0.228159	0.012248	20.1808	20.7985	0.617662	2.02448
(5Z,8Z,11Z,14Z)-N-[2-(4-Sulfamoylphenyl)ethyl]-5,8,11,14-icosatetraenamide	486.29	8.634	4.79516e+06	1.63012e+06	2.72077e+06	2.10202e+06	1.0286e+06	2.9597e+06	6.2152e+06	1.09541e+06	3.09185e+06	2.49358e+06	3.31631e+06	9.37154e+06	3.54604e+06	1.83175e+06	4.30214e+06	1.86486e+06	8.45418e+06	1.81598e+06	4.46688e+06	4.4115e+06	1.85363e+06	988508	4.29817e+06	1.90591e+06	2.99221e+06	1.54581e+06	5.73115e+06	927648	0.983996	0.874287	21.393	21.3439	-0.0490523	0.187982
(R)-2_3-Dihydroxy-3-methylpentanoate	148.073	1.787	2.69644e+06	3.41231e+06	1.88725e+06	2.10379e+06	2.61267e+06	1.50073e+06	2.53807e+06	1.72259e+06	1.55727e+06	1.31623e+06	1.82905e+06	1.69327e+06	1.02011e+06	1.09759e+06	2.65151e+06	1.92634e+06	2.32541e+06	1.93601e+06	2.49404e+06	1.91977e+06	1.49998e+06	1.93422e+06	2.49128e+06	1.87513e+06	1.32336e+06	1.72815e+06	1.69423e+06	1.63372e+06	0.907463	0.602685	20.7973	20.8748	0.0775346	0.119667
(2S)-3-Methyl-2-({[(3S,4S,5R)-2,3,4-trihydroxy-5-(hydroxymethyl)tetrahydro-2-furanyl]methyl}amino)butanoic acid (non-preferred name)	279.131	0.807333	8.70568e+06	1.27389e+07	3.29776e+06	1.9429e+06	7.42518e+06	941739	537699	1.30375e+06	9.10846e+06	8.7199e+06	6.1057e+06	7.29997e+06	1.92008e+07	1.84826e+07	820290	1.12912e+07	1.50109e+06	1.45336e+07	1.14722e+06	8.7696e+06	877473	5.00144e+06	4.155e+06	1.93219e+06	6.15845e+07	4.37117e+07	893807	1.13439e+06	0.891118	0.540927	22.2192	21.8989	-0.320312	0.5431
N-D-Glucosylarylamine	255.11	1.86	180290	166223	239137	208060	7.57184e+06	7.25411e+06	180347	302178	223977	213472	179700	237670	181639	175469	258998	242770	252412	203630	199598	314287	209301	226812	146649	140257	267898	370854	912052	888257	0.806677	0.328667	18.3805	18.0813	-0.299171	0.88984
O-pentadecanoylcarnitine	385.318	5.717	435070	605072	774855	925483	1.64352e+06	1.77637e+06	837460	713513	312983	460264	391182	475770	912728	778672	1.42582e+06	1.43184e+06	2.17577e+06	2.82448e+06	4.51878e+06	375046	292985	4.09965e+06	728678	821623	595474	370575	1.1324e+06	1.13927e+06	0.666517	0.193579	19.409	20.0831	0.67415	1.58705
2-(2-Carboxyethyl)-4-methyl-5-pentyl-3-furoic acid	268.131	4.5875	719740	777540	1.02758e+06	1.08701e+06	1.6731e+06	1.71578e+06	643247	738825	1.26441e+06	1.41024e+06	948672	1.73645e+06	1.07428e+06	867897	1.04465e+06	1.18228e+06	2.62685e+06	2.91974e+06	5.21512e+06	885901	914308	4.92596e+06	667237	963656	287648	283298	711582	1.50594e+06	0.986767	0.910026	20.019	20.1793	0.160319	1.07708
Perfluorononanoic acid	463.971	5.44	3.1397e+06	3.55694e+06	1.62123e+06	1.62473e+06	1.07352e+06	1.08217e+06	1.40806e+06	1.26252e+06	1.73028e+06	2.32012e+06	1.14286e+06	1.38674e+06	2.13435e+06	2.11397e+06	1.16772e+06	984819	1.05308e+06	1.09275e+06	3.40699e+06	2.31134e+06	2.24126e+06	3.50939e+06	1.60663e+06	1.51724e+06	1.33515e+06	1.81002e+06	4.51577e+06	3.8471e+06	0.94273	0.73446	20.7007	20.8626	0.161859	0.52237
(4S)-4-[(2E,4Z)-2,4-Decadienoyloxy]-4-(trimethylammonio)butanoate	311.209	4.05	2.13605e+06	2.67668e+06	3.16922e+06	3.20041e+06	3.64359e+06	3.61242e+06	5.91857e+06	4.96881e+06	1.49168e+06	1.74422e+06	2.34769e+06	3.11097e+06	4.99042e+06	4.74087e+06	4.73246e+06	5.27983e+06	3.8768e+06	4.31176e+06	4.54067e+06	3.445e+06	1.96534e+06	4.29501e+06	6.9109e+06	6.62737e+06	3.83397e+06	3.61986e+06	2.5184e+06	1.50252e+06	0.70426	0.227321	21.5935	21.8589	0.265453	1.15887
(1R,2R,3R,5Z,7E)-2-[(5-Hydroxypentyl)oxy]-9,10-secocholesta-5,7,10-triene-1,3,25-triol	518.397	7.23217	1.90091e+06	1.44695e+06	1.49472e+06	2.49138e+06	1.542e+06	1.71812e+06	1.26128e+06	1.47657e+06	2.83681e+06	2.4353e+06	1.40245e+06	1.23192e+06	2.20237e+06	1.70897e+06	2.80615e+06	2.51443e+06	1.24849e+06	1.87377e+06	1.54863e+06	2.31043e+06	1.95681e+06	1.90083e+06	2.00545e+06	2.09084e+06	2.4922e+06	2.7872e+06	1.89965e+06	1.8519e+06	0.476035	0.0766636	20.7279	20.9643	0.236393	1.27503
(2S,3R)-3-Hydroxy-2-[(1-hydroxydodecyl)amino]octadecyl 2-(trimethylammonio)ethyl phosphate	650.534	0.729	2.64444e+06	3.80967e+06	2.52765e+06	2.17151e+06	2.73515e+06	3.05549e+06	1.74052e+06	2.49953e+06	3.05002e+06	3.31136e+06	2.99003e+06	3.09455e+06	1.27653e+06	2.17682e+06	232104	219234	2.4954e+06	1.97829e+06	2.69836e+06	3.80519e+06	1.44631e+06	1.73862e+06	1.48018e+06	3.28522e+06	1.67658e+06	1.2381e+06	3.27264e+06	2.30824e+06	0.476035	0.0690475	21.2883	20.5708	-0.717427	1.64211
Benserazide	257.101	0.912	1.58884e+06	1.63376e+06	4.4954e+06	3.8064e+06	2.92038e+06	3.02513e+06	2.44563e+06	2.34275e+06	2.64004e+06	2.41709e+06	3.89028e+06	3.8762e+06	2.14738e+06	3.4378e+06	3.56218e+06	3.27305e+06	3.91407e+06	4.11787e+06	2.31536e+06	3.3291e+06	3.2412e+06	1.62993e+06	1.25445e+06	1.89785e+06	4.01067e+06	3.45569e+06	3.3679e+06	4.16258e+06	0.866413	0.482401	21.4035	21.4855	0.0820162	0.454387
Bis(2-ethylhexyl)phthalate	390.277	5.69	2.12216e+06	1.24465e+06	2.05515e+06	2.11631e+06	2.01868e+06	2.45815e+06	3.48235e+06	3.25379e+06	1.80476e+06	1.65815e+06	1.79322e+06	1.29483e+06	1.93349e+06	1.69802e+06	1.40011e+06	1.4432e+06	2.62987e+06	3.47738e+06	2.22872e+06	2.75604e+06	2.76975e+06	3.04494e+06	2.50714e+06	1.58117e+06	2.22642e+06	2.79849e+06	1.897e+06	2.01463e+06	0.688708	0.209978	20.9206	21.1075	0.186888	1.02262
N-Acetylleucylleucyltyrosine	449.251	2.601	3.39718e+06	4.07275e+06	4.05183e+06	3.2576e+06	2.42349e+06	2.36688e+06	1.71721e+06	1.57995e+06	8.25736e+06	6.5758e+06	1.92178e+06	2.04797e+06	3.11617e+06	2.77613e+06	2.65911e+06	3.02747e+06	3.99122e+06	5.32359e+06	3.86844e+06	8.65151e+06	7.98893e+06	4.40929e+06	1.96957e+06	1.97794e+06	1.92188e+06	2.18483e+06	2.76673e+06	2.86713e+06	0.907463	0.602685	21.5262	21.6917	0.165441	0.354985
(6Z,6'Z,10Z,10'Z)-4,4'-Dimethoxy-7,7',11,11'-tetramethyl-5,5',8,8',9,9',12,12'-octahydro-2,2'-bibenzo[10]annulene-1,1'-diol	514.31	5.405	3.09171e+06	2.86548e+06	3.52501e+06	3.8145e+06	2.34907e+06	1.60106e+06	2.15231e+06	2.35053e+06	2.93065e+06	3.03086e+06	1.89909e+06	1.49371e+06	2.40877e+06	2.92802e+06	1.51004e+06	1.42321e+06	3.73122e+06	3.97956e+06	3.41633e+06	1.46661e+06	1.28694e+06	3.69037e+06	3.13322e+06	2.43812e+06	5.50326e+06	6.27131e+06	3.01902e+06	2.4103e+06	0.836492	0.401263	21.2615	21.394	0.132481	0.84851
Eldacimibe	634.432	6.317	7.44729e+06	1.90306e+06	1.86429e+06	2.65626e+06	2.15642e+06	1.92753e+06	1.5767e+06	2.46493e+06	2.79778e+06	4.49208e+06	2.08364e+06	3.01046e+06	1.72206e+06	2.80175e+06	2.24086e+06	2.61802e+06	2.0341e+06	2.55193e+06	3.08994e+06	872277	760199	983335	2.01447e+06	1.70702e+06	3.74446e+06	2.90197e+06	2.43734e+06	3.07396e+06	0.927878	0.667331	21.2686	20.9364	-0.332136	1.00403
Biliverdin	582.247	4.71367	4.33157e+06	6.41486e+06	4.28926e+06	4.7068e+06	2.85495e+06	1.84776e+06	3.13869e+06	5.26284e+06	3.06934e+06	1.97429e+06	2.90316e+06	2.07769e+06	4.44704e+06	1.94751e+06	7.57745e+06	5.26853e+06	5.12216e+06	5.28992e+06	2.30053e+06	3.58729e+06	1.65707e+06	3.74901e+06	4.75076e+06	3.95378e+06	3.72647e+06	3.94253e+06	2.71492e+06	3.78808e+06	0.806677	0.328667	21.6375	21.8766	0.239032	0.88736
16-feruloyloxypalmitic acid	448.283	7.1122	3.1133e+06	2.72201e+06	3.71804e+06	3.75678e+06	3.37793e+06	3.26672e+06	1.65506e+06	1.726e+06	2.07625e+06	2.05415e+06	3.23464e+06	3.09379e+06	2.09193e+06	2.05741e+06	3.8083e+06	3.93038e+06	1.77374e+06	1.71177e+06	1.78978e+06	3.03371e+06	2.6724e+06	2.15118e+06	2.63221e+06	2.51032e+06	3.26937e+06	3.56477e+06	2.43531e+06	2.45826e+06	0.997763	0.981969	21.3163	21.3115	-0.00483529	0.00449513
2(alpha-D-Mannosyl)-D-glycerate	268.08	0.728	1.1725e+06	1.18634e+06	1.53298e+06	1.5752e+06	1.84164e+06	2.7214e+06	1.45858e+06	1.22487e+06	2.81605e+06	2.51105e+06	1.26029e+06	1.02205e+06	1.93466e+06	1.68826e+06	1.18674e+06	1.59112e+06	2.17393e+06	1.87267e+06	1.30448e+06	1.96879e+06	1.04829e+06	1.81936e+06	7.48583e+07	1.33218e+08	2.57326e+06	3.07323e+06	1.78559e+06	1.60527e+06	0.638822	0.163552	20.6319	21.5759	0.943977	1.13445
sn-3-O-(Geranylgeranyl)glycerol1-phosphate	444.264	4.772	2.34817e+06	2.14405e+06	4.64201e+06	4.65276e+06	166554	128707	3.88657e+07	4.03262e+07	243208	263613	60853.3	86538.9	4.59715e+06	4.41559e+06	1.48881e+07	1.39326e+07	552155	60977.7	4.3343e+06	1.10551e+06	1.16114e+06	5.60559e+06	2.28587e+06	2.07231e+06	1.06296e+06	1.10746e+06	1.05093e+06	1.65635e+06	0.99239	0.945946	20.2634	20.7206	0.457134	0.643109
(7R)-4,7-Dihydroxy-N,N,N-trimethyl-3,5,9-trioxa-4-phosphaheptacosan-1-aminium 4-oxide	510.392	7.235	1.81554e+06	1.69784e+06	2.93093e+06	3.41225e+06	4.12129e+06	3.43378e+06	3.08632e+06	2.23091e+06	1.20918e+06	1.06811e+06	2.43307e+06	1.84935e+06	2.72063e+06	4.47791e+06	1.55769e+06	1.88132e+06	3.20225e+06	2.81828e+06	2.29337e+06	2.57382e+06	2.39069e+06	2.81266e+06	2.85993e+06	2.78536e+06	1.8043e+06	1.82777e+06	2.1815e+06	2.76415e+06	0.927878	0.667331	21.1957	21.1704	-0.025351	0.353048
(3aR,4R,5R,6aS)-5-Hydroxy-4-[(1E,3S)-3-hydroxy-1-octen-1-yl]hexahydro-2H-cyclopenta[b]furan-2-one	268.167	4.824	837853	1.16563e+06	599620	928733	1.18186e+06	1.47685e+06	663122	843527	614785	709263	1.55206e+06	1.70856e+06	2.03481e+06	2.56884e+06	1.45457e+06	1.12526e+06	1.06018e+06	921583	1.10983e+06	1.24702e+06	1.56643e+06	1.21059e+06	1.56022e+06	865820	757847	480566	1.06187e+06	1.13119e+06	0.99239	0.945946	20.0517	20.0252	-0.0265576	0.387514
Butenylcarnitine	229.131	2.043	4.08552e+06	3.45495e+06	5.41923e+06	4.6512e+06	5.40917e+06	4.96209e+06	2.43567e+06	2.05604e+06	5.42006e+06	5.24748e+06	2.86703e+06	3.32305e+06	2.83932e+06	3.21974e+06	2.93872e+06	2.60478e+06	3.36457e+06	4.58347e+06	4.1772e+06	5.01128e+06	5.94792e+06	3.83012e+06	3.08977e+06	2.70733e+06	2.3871e+06	2.46065e+06	2.92317e+06	2.53945e+06	0.760295	0.285176	21.8473	21.6667	-0.180606	0.869009
Juvenile hormone III bisepoxide	282.183	5.061	1.05189e+06	651552	854464	1.25655e+06	5.92824e+06	1.97532e+06	548879	3.99307e+06	1.59658e+06	928978	3.67769e+06	3.71177e+06	2.49241e+06	2.52798e+06	3.82064e+06	678285	2.12348e+06	1.77535e+06	1.31764e+06	989152	1.26751e+06	2.11531e+06	860612	702341	1.41981e+06	1.07588e+06	4.72777e+06	1.81402e+06	0.942581	0.700611	20.734	20.5086	-0.22541	0.664737
3alpha_12alpha-Dihydroxy-7-oxo-5beta-cholanate	406.271	6.0844	1.03739e+06	981565	1.88551e+06	1.67332e+06	1.5634e+06	1.63148e+06	2.41361e+06	2.72499e+06	2.65992e+06	2.7023e+06	1.08122e+06	933347	2.42654e+06	2.24051e+06	1.17982e+06	1.17088e+06	2.26688e+06	2.28111e+06	1.87379e+06	2.19419e+06	2.18398e+06	1.94331e+06	1.21551e+06	1.16768e+06	1.57195e+06	1.72186e+06	2.83119e+06	3.01098e+06	0.953957	0.768812	20.7211	20.7884	0.0672551	0.101719
1-Methyl-2,3,4,9-tetrahydro-1H-beta-carboline-1,3-dicarboxylic acid	274.096	2.76	1.29173e+06	1.37209e+06	2.38819e+06	1.91955e+06	2.44692e+06	5.99939e+06	5.53383e+06	5.19538e+06	2.94682e+06	2.72274e+06	2.35284e+06	2.14905e+06	1.58541e+06	2.9016e+06	3.18939e+06	1.6202e+06	3.80169e+06	2.24752e+06	3.06137e+06	2.32162e+06	4.05924e+06	2.00599e+06	2.31241e+06	2.02044e+06	1.9714e+06	2.15579e+06	2.70485e+06	2.17587e+06	0.961028	0.803613	21.3093	21.2307	-0.0785554	0.531405
cholesteryl sulfate	466.311	9.714	3.96926e+06	2.29181e+06	4.25336e+06	2.30236e+06	4.27484e+06	1.07385e+06	3.15385e+06	2.35235e+06	1.82174e+06	2.42366e+06	8.47677e+06	3.20222e+06	2.95169e+06	1.85937e+06	3.34648e+06	2.44492e+06	1.51546e+06	2.86837e+06	2.81867e+06	2.13557e+06	5.14707e+06	3.44184e+06	2.76362e+06	3.62145e+06	2.73042e+06	2.12026e+06	3.91634e+06	1.24785e+06	0.99239	0.945946	21.4265	21.3626	-0.0638542	0.382401
D-Alanyl-alanyl-poly(glycerolphosphate)	468.091	4.128	4.30768e+06	4.45163e+06	4.12118e+06	3.83975e+06	1.51937e+06	939357	1.15951e+06	1.0277e+06	2.66948e+06	3.04658e+06	1.82442e+06	1.53057e+06	2.4397e+06	3.29465e+06	2.5278e+06	2.62753e+06	1.2153e+06	1.43176e+06	4.44474e+06	1.64835e+06	1.55781e+06	4.44411e+06	2.81552e+06	2.39758e+06	3.25252e+06	2.97846e+06	1.36818e+06	1.72109e+06	0.986767	0.910026	21.1118	21.1074	-0.00440305	0.26779
(2Z)-3-(3,4,5-Trimethoxyphenyl)-2-propen-1-yl acetate	266.115	4.8155	1.24229e+07	1.01715e+07	2.2772e+06	1.78653e+06	1.49563e+06	1.64301e+06	1.74353e+06	1.64507e+06	1.65805e+06	1.71971e+06	3.59114e+06	3.09113e+06	1.71517e+06	1.59704e+06	2.18917e+06	1.71013e+06	1.44809e+06	1.43724e+06	3.64742e+06	1.3538e+06	1.27067e+06	3.79098e+06	1.11832e+06	976231	726647	850797	1.23121e+06	1.14137e+06	0.165762	0.00490555	21.2359	20.4643	-0.771669	1.42036
Leu-Val	230.163	2.19425	1.54714e+06	1.44897e+06	1.29921e+06	1.23909e+06	1.97959e+06	2.49106e+06	737650	774535	1.9068e+06	2.09723e+06	1.91732e+06	1.91591e+06	1.37516e+06	1.31036e+06	3.78327e+06	3.36256e+06	2.38945e+06	2.36762e+06	1.66722e+06	2.30358e+06	2.64245e+06	1.51191e+06	3.48735e+06	3.24821e+06	1.13394e+06	1.29073e+06	2.39478e+06	2.73751e+06	0.188426	0.00674339	20.5082	21.1368	0.628621	2.28616
1-arachidonoyl-sn-glycerol 3-phosphate	458.244	13.887	2.90289e+06	3.21182e+06	3.79726e+06	1.47632e+07	3.86072e+06	3.67358e+06	7.61783e+06	8.87397e+06	1.56933e+07	2.94635e+07	3.95705e+06	2.84974e+06	2.23765e+06	2.92191e+06	1.05561e+06	662367	1.72094e+07	1.83934e+06	2.95302e+06	1.78893e+06	2.63535e+06	1.01835e+07	2.49048e+06	2.71511e+06	4.06174e+06	4.20951e+06	6.04762e+06	4.22117e+06	0.638822	0.163552	22.3596	21.5846	-0.774939	1.07679
CETYL BENZOATE	346.287	6.769	3.28295e+06	2.84832e+06	4.98257e+06	4.51563e+06	4.04032e+06	3.59092e+06	2.51362e+06	3.05874e+06	1.89081e+06	972274	1.95741e+06	1.5615e+06	2.23382e+06	2.21032e+06	2.39195e+06	1.97711e+06	1.65539e+06	1.85198e+06	2.10784e+06	2.81738e+06	2.19404e+06	3.59174e+06	2.68457e+06	1.99438e+06	2.75488e+06	2.7057e+06	2.76298e+06	2.23233e+06	0.8207	0.35189	21.311	21.1708	-0.140209	0.900478
N-gondoylethanolamine	353.328	7.293	2.28566e+06	1.2136e+06	1.27793e+06	991556	1.6083e+06	1.87543e+06	1.59609e+06	1.0338e+06	992895	1.28346e+06	1.83801e+06	3.03459e+06	2.76585e+06	692954	2.02438e+06	1.71395e+06	1.71902e+06	1.3443e+06	1.75054e+06	871372	1.49078e+06	1.95864e+06	772599	1.16532e+06	1.30767e+06	1.18151e+06	1.19307e+06	1.04673e+06	0.927878	0.667331	20.4956	20.3569	-0.13869	0.784546
Benzamide	121.053	2.463	2.43689e+06	2.1745e+06	1.79828e+06	2.1228e+06	2.48696e+06	2.59487e+06	4.5734e+06	2.9087e+06	1.97778e+06	2.79562e+06	1.90721e+06	2.85819e+06	1.79444e+06	2.34394e+06	2.13768e+06	2.39096e+06	2.71833e+06	2.91117e+06	2.29549e+06	2.03451e+06	2.42335e+06	2.25522e+06	2687219	999595	3.07556e+06	1.98437e+06	1.94614e+06	2.96866e+06	0.986767	0.910026	21.1993	21.1157	-0.083634	0.428898
3-oxopalmitic acid	270.219	6.442	1.56187e+06	1.33629e+06	529183	467211	2.10048e+06	2.04499e+06	1.42155e+06	1.54684e+06	839010	813203	1.2284e+06	1.32663e+06	768477	917223	3.4897e+06	3.63544e+06	1.71417e+06	1.58166e+06	964032	3.87171e+06	3.69418e+06	971693	3.33289e+06	3.10603e+06	815711	770638	2.69365e+06	2.87137e+06	0.193714	0.00786587	20.0697	20.9674	0.897717	2.27755
Tobramycin	467.26	4.417	3.5775e+06	3.66347e+06	2.80573e+06	2.60627e+06	2.68375e+06	2.38546e+06	746304	523555	1.28662e+06	1.11799e+06	1.47171e+06	1.14906e+06	3.027e+06	1.96889e+06	1.88481e+06	2.77522e+06	1.01722e+06	1.05089e+06	3.97103e+06	1.24094e+06	1.33709e+06	4.02164e+06	2.55071e+06	2.33181e+06	3.0744e+06	3.31778e+06	2.29817e+06	2.45018e+06	0.907463	0.57142	20.7718	21.0478	0.276022	0.608764
Carnosol	330.183	4.449	3.3589e+06	3.61667e+06	2.24537e+06	1.83115e+06	1.54344e+06	1.69256e+06	2.52933e+06	2.66829e+06	2.30267e+06	2.89176e+06	1.78946e+06	1.78241e+06	2.28625e+06	2.56209e+06	2.79251e+06	2.87787e+06	3.09023e+06	3.0714e+06	2.76788e+06	3.69889e+06	3.79547e+06	2.98383e+06	3.06599e+06	2.72694e+06	6.70366e+06	7.69804e+06	2.68572e+06	2.29858e+06	0.0904456	0.0011827	21.1274	21.6808	0.553451	1.85999
D-Ribitol5-phosphate	232.034	2.378	2.31445e+06	1.70394e+06	2.62616e+06	1.50949e+06	3.84609e+06	1.35737e+06	2.75712e+06	1.99761e+06	2.64878e+06	1.83627e+06	2.89772e+06	2.69599e+06	883179	1.05535e+06	3.00705e+06	2.67803e+06	2.33461e+06	2.068e+06	1.68113e+06	3.23272e+06	3.55329e+06	1.14081e+06	3.73544e+06	2.08355e+06	1.45054e+06	1.88184e+06	2.41716e+06	1.74572e+06	0.891118	0.540927	20.9286	21.0907	0.162142	0.555448
gitogenin	432.324	5.96711	2.39012e+06	2.30902e+06	2.09698e+06	2.30025e+06	2.97362e+06	2.29404e+06	1.95565e+06	2.53881e+06	2.3105e+06	2.25094e+06	2.31632e+06	1.67928e+06	2.76083e+06	2.41607e+06	2.57305e+06	2.53946e+06	2.35743e+06	2.69094e+06	2.83233e+06	2.97067e+06	3.02245e+06	2.4612e+06	2.51994e+06	2.59241e+06	3.91046e+06	3.63352e+06	1.89196e+06	1.90456e+06	0.283779	0.018554	21.1382	21.3406	0.202455	1.68627
Propantheline	294.194	2.781	3.53324e+06	3.7763e+06	2.63631e+06	2.59233e+06	2.82061e+06	3.04287e+06	1.9173e+06	2.29317e+06	3.66115e+06	4.18696e+06	2.30511e+06	2.48941e+06	2.34684e+06	2.46604e+06	2.78077e+06	2.64469e+06	2.62984e+06	3.18181e+06	3.30877e+06	4.24008e+06	4.722e+06	2.92451e+06	3.17951e+06	2.64244e+06	2.54534e+06	2.30737e+06	2.75107e+06	2.77843e+06	0.738799	0.26491	21.413	21.5102	0.097149	0.465363
Digitoxigenin	374.245	7.076	3.57657e+06	3.64263e+06	1.83589e+06	2.14004e+06	1.82147e+06	1.84669e+06	2.30953e+06	2.46435e+06	2.32624e+06	2.10902e+06	2.33269e+06	1.90737e+06	2.92216e+06	2.84358e+06	2.05989e+06	2.02625e+06	2.63205e+06	2.41385e+06	2.00058e+06	2.52369e+06	2.90705e+06	1.86857e+06	3.71234e+06	3.69165e+06	1.90858e+06	1.79534e+06	2.70745e+06	2.99343e+06	0.9185	0.634669	21.1772	21.2229	0.0456439	0.197868
methyl 3-hydroxypalmitate	286.251	7.384	3.18748e+06	3.08577e+06	1.36135e+06	1.64971e+06	955264	1.49275e+06	2.12743e+06	2.12957e+06	4.10322e+06	2.83987e+06	1.96849e+06	1.85538e+06	3.20588e+06	2.7725e+06	1.93158e+06	1.89929e+06	3.72068e+06	3.12285e+06	2.02574e+06	2.79947e+06	2.802e+06	2.10262e+06	2.62331e+06	2.17755e+06	2.79539e+06	2.50121e+06	2.18834e+06	2.09481e+06	0.907463	0.57142	21.0544	21.2167	0.162295	0.308139
6alpha-Hydroxy-castasterone	466.366	7.02062	2.76916e+06	2.41775e+06	2.71551e+06	2.83128e+06	3.56646e+06	4.24919e+06	3.05069e+06	2.41426e+06	2.89213e+06	2.02331e+06	2.56362e+06	2.06511e+06	3.29132e+06	3.39359e+06	3.10029e+06	3.77572e+06	2.1191e+06	2.33578e+06	3.29204e+06	2.67417e+06	3.13121e+06	2.54239e+06	2.70582e+06	2.35423e+06	2.27311e+06	2.1943e+06	1.65961e+06	1.6347e+06	0.655183	0.178112	21.4261	21.2471	-0.178986	0.875915
Furazabol	330.23	2.767	2.08225e+06	1.51796e+06	1.66306e+06	1.22313e+06	1.328e+06	1.28505e+06	1.59238e+06	1.49548e+06	1.98707e+06	3.18047e+06	1.87278e+06	1.4812e+06	1.3147e+06	1.90102e+06	1.48977e+06	1.79318e+06	2.15287e+06	2.40284e+06	2.57672e+06	1.76726e+06	2.03257e+06	2.23784e+06	2.02137e+06	1.63389e+06	1.14932e+06	1.54616e+06	1.53058e+06	1.61615e+06	0.638822	0.163552	20.6573	20.7902	0.132851	0.656267
Cyprodenate	227.188	5.67267	2.60127e+06	1.7616e+06	3.61266e+06	2.16927e+06	1.95664e+06	2.66775e+06	3.14652e+06	2.61182e+06	2.54593e+06	2.62129e+06	3.45369e+06	4.18269e+06	3.69685e+06	1.5648e+06	2.68346e+06	2.46e+06	4.45509e+06	2.94017e+06	2.7567e+06	2.95301e+06	3.2619e+06	2.79829e+06	920080	858562	1.92591e+06	1.47858e+06	2.9864e+06	2.28485e+06	0.927878	0.667331	21.3396	21.1165	-0.223066	0.732955
Oglufanide	333.132	3.007	2.37082e+06	2546394	2.91196e+06	3.02108e+06	2.13098e+06	2.00196e+06	1.37168e+06	1.38271e+06	3.29722e+06	3.43292e+06	3.43882e+06	2.50992e+06	1.15111e+06	1.26408e+06	2.81388e+06	3.31406e+06	2.90403e+06	3.21727e+06	2.23398e+06	2134509	2.11531e+06	2.20164e+06	2.27356e+06	2.00936e+06	1.25524e+06	1.31022e+06	1.79868e+06	1.94105e+06	0.907463	0.602685	21.0672	21.0481	-0.0190985	0.266364
asulam	230.036	2.489	855366	1.07967e+06	4.20542e+06	3.00674e+06	2.03054e+06	1.77193e+06	1.267e+06	1.31742e+06	1.47466e+06	1.16274e+06	1.56646e+06	1.60767e+06	1.26645e+06	1.5952e+06	2.27247e+06	2.4647e+06	1.66265e+06	1.75335e+06	2.60362e+06	2.13107e+06	1.89763e+06	2.39437e+06	2.14236e+06	2.43955e+06	1.30667e+06	1.33087e+06	2.6573e+06	2.53251e+06	0.267536	0.0162031	20.5928	20.9758	0.383068	1.13279
Cotylenin F	626.367	4.577	1.7543e+06	2.39013e+06	3.17387e+06	2.58623e+06	1.77705e+06	1.64768e+06	1.62685e+06	1.46408e+06	1.22999e+06	979347	4.49173e+06	3.5841e+06	4.0197e+06	3.75052e+06	2.6707e+06	2.10216e+06	1.72801e+06	2.42312e+06	2.55605e+06	2.80611e+06	3.82243e+06	3.23708e+06	5.71855e+06	5.57566e+06	3.52781e+06	3.38501e+06	2.0219e+06	2.10891e+06	0.622221	0.149881	21.0815	21.481	0.399499	1.17073
7,8-didemethyl-8-hydroxy-5-deazariboflavin	363.108	1.53	1.51279e+06	1.49076e+06	1.20141e+07	1.31984e+07	1.22702e+07	1.98865e+06	1.33354e+06	2.80992e+06	1.97765e+06	2.31096e+06	1.18698e+07	1.72341e+07	5.59927e+06	1.66862e+06	683850	929940	1.15854e+06	1.51702e+07	1.93337e+06	797213	625904	7.87536e+06	8.91031e+06	8.65561e+06	3.6876e+07	3.09116e+07	1.50897e+06	2.21174e+06	0.847193	0.427387	21.938	21.6866	-0.251355	0.528201
6-Hydroxy-5-methyl-4,11-dioxoundecanoic acid	244.131	3.489	1.13314e+06	731839	494985	473400	858672	829710	1.13825e+06	1.16072e+06	1.00951e+06	635277	1.65441e+06	2.38529e+06	1.35656e+06	1.38039e+06	1.07074e+06	1.08867e+06	633721	650077	473777	2.76175e+06	2.40388e+06	610923	807372	938880	875265	678901	880940	1.01275e+06	0.866413	0.482401	19.9168	19.8293	-0.0874994	0.171548
celiprolol	379.246	2.5505	2.48089e+06	2.92769e+06	2.03368e+06	1.8994e+06	2.07355e+06	1.93137e+06	2.37722e+06	2.3399e+06	3.615e+06	4.14883e+06	2.89211e+06	2.88822e+06	1.71436e+06	2.00516e+06	2.61709e+06	2.06394e+06	2.65265e+06	2.87542e+06	2.76785e+06	2.9611e+06	2.32884e+06	3.52727e+06	2.81915e+06	4.12068e+06	1.89024e+06	2.29519e+06	1.85544e+06	2.15934e+06	0.942581	0.700611	21.22	21.2955	0.075515	0.333655
[FAoxo_trihydrox]6-oxo-9S_11R_15S-trihydroxy-13E-prostenoicacid	370.235	4.13	171940	314426	307639	391301	274602	105674	380381	108766	136024	145556	126779	123113	229791	458161	510663	602256	157809	186198	404206	470743	124128	185654	229096	454930	151182	149895	124483	163813	0.8207	0.35189	17.6549	17.8626	0.207743	0.722808
PC(18:3(6Z,9Z,12Z)/P-18:1(11Z))	765.564	13.9	2.8167e+06	2.54949e+06	3.19907e+06	2.65239e+06	2.34035e+06	2.64558e+06	2.92788e+06	3.5588e+06	3.05236e+06	2.60124e+06	2.95631e+06	1.69363e+06	2.71142e+06	2.54591e+06	2.27014e+06	2.58996e+06	2.83733e+06	1.70567e+06	3.14618e+06	2.8017e+06	2.74497e+06	2.82204e+06	3.275e+06	2.82371e+06	1.14711e+06	2.18407e+06	3.62472e+06	2.20821e+06	0.94273	0.73446	21.3631	21.2501	-0.113008	0.57601
tween20	522.34	5.785	2.07817e+06	3.21155e+06	1.6232e+06	1.62761e+06	2.39786e+06	2.22241e+06	2.39841e+06	2.68089e+06	2.1409e+06	2.42227e+06	1.57507e+06	1.52883e+06	2.21679e+06	1.98387e+06	3.3009e+06	3.50812e+06	3.25434e+06	4.15908e+06	2.80813e+06	1.92731e+06	1.86429e+06	2.97927e+06	2.38232e+06	2.40736e+06	2.60855e+06	2.49428e+06	2.80584e+06	2.89363e+06	0.154923	0.00351854	21.0043	21.3919	0.387637	2.21818
Eldecalcitol	490.366	6.7076	2.73302e+06	2.64907e+06	4.84165e+06	4.65247e+06	6.09908e+06	5.79776e+06	3.60719e+06	3.31172e+06	3.98261e+06	4.85735e+06	2.13812e+06	1.7299e+06	4.3372e+06	4.4218e+06	1.67697e+06	1.56617e+06	2.80796e+06	2.83088e+06	5.45388e+06	5.80458e+06	6.12708e+06	2.9524e+06	5.97746e+06	5.86011e+06	6.73594e+06	5.92839e+06	2.81187e+06	1.7824e+06	0.9185	0.634669	21.824	21.8116	-0.0123977	0.32549
7-Hydroxy-3-(2-thienyl)-2-benzofuran-1(3H)-one	232.02	3.847	69203.8	66947.4	75975.3	69855.6	69252.9	66625.4	64453.4	65755.2	67092.1	64984.8	66106.4	71777.2	69553.4	70393.4	71423.1	73523.3	915137	1.03991e+06	8.76254e+06	93308.2	133718	1.06208e+07	69097.5	66081.7	1.66233e+06	1.91018e+06	82524.1	81268.7	0.0303881	0.000167312	16.0609	18.4489	2.38797	1.46156
3-Hydroxyhexadecadienoylcarnitine	411.298	4.989	3.25682e+06	3.66128e+06	4.04248e+06	4.86384e+06	1.94747e+06	1.8529e+06	2.35212e+06	2.11364e+06	1.72209e+06	1.29087e+06	2.40015e+06	1.86829e+06	3.08589e+06	3.8557e+06	2.38096e+06	2.73558e+06	1.89444e+06	1.79052e+06	1.86073e+06	3.6758e+06	3.24702e+06	1.51535e+06	2.09514e+06	2.69289e+06	2.33435e+06	2.79409e+06	2.90495e+06	1.32865e+07	0.983996	0.874287	21.2836	21.3609	0.077285	0.369349
2,3-Bis(octanoyloxy)propanimidic acid	357.251	4.282	1.45145e+06	1.53307e+06	2.32683e+06	2.2533e+06	1.4401e+06	1.46426e+06	2.35591e+06	2.59485e+06	1.5808e+06	1.74783e+06	1.91211e+06	1.79855e+06	2.55574e+06	2.80008e+06	3.04435e+06	2.67964e+06	3.2978e+06	3.81712e+06	2.5978e+06	5.16476e+06	5.76267e+06	2.31177e+06	3.43021e+06	3.03672e+06	2.56811e+06	2.77159e+06	2.62594e+06	2.30116e+06	0.0164617	4.53e-05	20.883	21.5724	0.689379	2.57066
Hexadecanamide	255.256	6.9935	2.24754e+06	2.80538e+06	1.93571e+06	2.25195e+06	2.06874e+06	2.21386e+06	1.5214e+06	1.77071e+06	8.11118e+06	8.11998e+06	2.34663e+06	3.22971e+06	6.13327e+06	3.25007e+06	8.19658e+06	1.04191e+07	1.77068e+06	1.76599e+06	1.77663e+06	2.21559e+06	1.85846e+06	1.90391e+06	2.89233e+06	2.81705e+06	6.78073e+06	6.58904e+06	1.34897e+06	2.1635e+06	0.9185	0.634669	21.4806	21.4969	0.0162785	0.274479
Ephedranin A	556.102	2.843	2.6274e+06	2.11587e+06	2.12112e+06	2.23994e+06	1.95478e+06	1.46471e+06	2.83217e+06	3.02766e+06	3.20666e+06	3.00768e+06	2.86229e+06	2.47321e+06	2.57862e+06	2.25333e+06	2.28366e+06	2.29715e+06	2.27219e+06	2.57741e+06	2.35676e+06	2.83832e+06	2.7166e+06	2.03533e+06	2.1127e+06	2.03438e+06	2.24613e+06	2.49399e+06	2.24234e+06	2.33941e+06	0.836492	0.401263	21.2153	21.1552	-0.0601435	0.816119
MFCD00674434	323.282	6.646	3.47629e+06	3.11322e+06	2.3013e+06	2.32466e+06	2.34471e+06	2.49915e+06	1.87519e+06	1.87946e+06	1.85139e+06	1.77653e+06	3.40188e+06	3.69987e+06	2.96472e+06	2.33382e+06	2.27838e+06	3.12185e+06	2.23991e+06	2.18173e+06	2.1943e+06	2.40705e+06	2.34724e+06	2.02775e+06	4.62582e+06	4.93421e+06	3.09424e+06	3.11109e+06	2.03656e+06	2.30681e+06	0.961028	0.803613	21.2448	21.3446	0.0997906	0.559212
Glycidyl Stearate	340.297	6.714	4.50385e+06	4.31555e+06	2.7721e+06	3.16782e+06	2.84109e+06	3.1571e+06	3.2049e+06	3.47165e+06	3.54348e+06	3.46055e+06	3.17882e+06	3.39222e+06	3.68479e+06	2.56344e+06	5.51013e+06	5.26973e+06	3.12864e+06	3.78034e+06	2.63067e+06	2.80839e+06	2.64182e+06	3.01881e+06	2.98838e+06	3.14627e+06	4.87044e+06	6.89344e+06	2.70808e+06	2.74738e+06	0.907463	0.602685	21.6703	21.7532	0.0828205	0.754753
N-Acetyl-L-glutamate5-semialdehyde	173.069	1.011	6.24928e+06	5.65869e+06	4.06032e+06	3.78775e+06	2.90657e+06	2.53531e+06	2.07842e+06	1.86959e+06	4.79414e+06	6.98998e+06	2.42861e+06	2.30948e+06	4.89862e+06	4.48969e+06	2.76086e+06	2.81543e+06	5.10788e+06	5.07705e+06	4.70261e+06	8815760	9.215e+06	3.93644e+06	1.28841e+06	1.38605e+06	2.50893e+06	2.13636e+06	3.04752e+06	2.99533e+06	0.983996	0.874287	21.7844	21.6929	-0.0915195	0.0584313
11beta-Chloromethylestradiol	320.155	3.468	853198	1.34536e+06	254680	2.34932e+06	120384	1.78168e+06	270821	810083	122522	730884	183215	3.97402e+06	70370.7	402755	861856	6.34213e+06	84230.8	234961	71137.5	2.2362e+06	348623	263171	1.26004e+06	1.3185e+06	73252.7	72687.7	77758.4	2.60292e+06	0.942581	0.700611	18.9293	18.615	-0.314356	0.2229
(3S,5Z,7E)-26,26,26,27,27,27-Hexafluoro-9,10-secocholesta-5,7,10-triene-3,25-diol	508.28	6.66	3.05054e+06	2.82031e+06	2.52122e+06	2.41672e+06	2.58761e+06	2.48451e+06	4.03327e+06	3.03974e+06	2.80552e+06	1.9895e+06	2.92013e+06	2.51256e+06	2.75939e+06	2.34305e+06	3.36027e+06	3.2721e+06	3.42737e+06	3.02128e+06	3.11838e+06	2.64452e+06	3.12627e+06	3.43445e+06	6.92712e+06	2.59006e+06	3.44611e+06	4.77402e+06	2.67958e+06	3.95069e+06	0.114213	0.00172931	21.3645	21.7108	0.346266	1.86793
(7R)-7-Acetoxy-4-hydroxy-N,N,N-trimethyl-3,5,9-trioxa-4-phosphaheptacosan-1-aminium 4-oxide	552.403	5.453	716641	601902	725413	766070	1.03179e+06	865963	535156	591489	9.16892e+06	6.52666e+06	183923	226003	1.84491e+06	1.93668e+06	3.19973e+06	2.81681e+06	546404	467742	817956	435171	500056	982703	1.2912e+06	1.34224e+06	3.67576e+06	3.74638e+06	917178	884105	0.891118	0.540927	19.8794	20.1432	0.263849	0.318628
6-Deoxocastasterone	450.371	7.775	3.41175e+06	4.17247e+06	2.63623e+06	2.47002e+06	3.6556e+06	1.5423e+06	3.25998e+06	3.05637e+06	2.61485e+06	2.12537e+06	3.80725e+06	3.5613e+06	2.74621e+06	2.78336e+06	3.56208e+06	4.4574e+06	2.0932e+06	1.9841e+06	3.12037e+06	3.27443e+06	3.87314e+06	3.2698e+06	2.65344e+06	4.53583e+06	2.17747e+06	2.85558e+06	2.92518e+06	2.2524e+06	0.96881	0.83879	21.4684	21.5033	0.034878	0.228714
SPORIDESMIN J	459.031	2.445	4.80262e+06	3.91694e+06	6.31447e+06	6.34924e+06	6.8994e+06	5.91197e+06	2.60043e+06	3.00666e+06	3.95561e+06	4.34967e+06	4.4835e+06	4.02852e+06	2.94357e+06	3.21082e+06	2.575e+06	4.51643e+06	2.95861e+06	2.90404e+06	4.4368e+06	3.52204e+06	2.19115e+06	4.3459e+06	4.50552e+06	3.35084e+06	3.74548e+06	3.52178e+06	3.87092e+06	3.14493e+06	0.476035	0.0766636	22.0313	21.7247	-0.306616	1.59607
[STHydroxy_oxo(2:0)]12alpha-Hydroxy-3-oxochola-4_6-dien-24-oicAcid	386.245	4.6845	2.56471e+06	2.63787e+06	2.12718e+06	2.14364e+06	3.96812e+06	3.9115e+06	2.4025e+06	2.38103e+06	1.66377e+06	1.63775e+06	1.13827e+06	1.17923e+06	2.55859e+06	3.77928e+06	2.30496e+06	2.45315e+06	5.3598e+06	5.19499e+06	3.1757e+06	2.89761e+06	2.71504e+06	3.19933e+06	1.89841e+06	1.81751e+06	1.90489e+06	2.09054e+06	3.5404e+06	3.61503e+06	0.729858	0.24563	21.1147	21.4371	0.322415	1.18737
N-dodecanoylsphingosine 1-phosphate	561.416	7.225	1.54718e+06	1.428e+06	2.45278e+06	2.22435e+06	1.56767e+06	1.78274e+06	2.45854e+06	2.84482e+06	1.67949e+06	1.34204e+06	1.94059e+06	2.31113e+06	4.03381e+06	1.18814e+06	2.85868e+06	3.27722e+06	1.78546e+06	1.79614e+06	1.11311e+06	1.26141e+06	1.09159e+06	1.34742e+06	2.67681e+06	4.57205e+06	1.93109e+06	1.69808e+06	2.30905e+06	2.32704e+06	0.986767	0.910026	20.8943	20.9107	0.0163615	0.26985
Ala-Tyr(Alanyltyrosine)	252.111	1.3025	3.88838e+06	3.88703e+06	2.97737e+06	2.62271e+06	4.28969e+06	4.89571e+06	3.34132e+06	3.14428e+06	2.67939e+06	3.55792e+06	3.14981e+06	3.50544e+06	2.45108e+06	3.23063e+06	6.71475e+06	4.73602e+06	5.29366e+06	5.38121e+06	4.63544e+06	4.07056e+06	4.31764e+06	5.17569e+06	5.40543e+06	5.44852e+06	2.72143e+06	2.63579e+06	5.30186e+06	5.49064e+06	0.07214	0.000794384	21.6724	22.1551	0.482713	2.6017
3?-chloro-5-androsten-17?-ol	308.192	2.44	3.68633e+06	3.75362e+06	3.7435e+06	4.25756e+06	2.92172e+06	3.31565e+06	2.53917e+06	3.27399e+06	7.4959e+06	8.0738e+06	2.90927e+06	2.70465e+06	4.04329e+06	4.34002e+06	4.00947e+06	3.54616e+06	4.91492e+06	4.70887e+06	5.33854e+06	8.04403e+06	8.28469e+06	4.30684e+06	3.38143e+06	3.90758e+06	2.45059e+06	2.73171e+06	2.86142e+06	3.48356e+06	0.866413	0.482401	21.8705	21.9836	0.113051	0.355978
5D-5-O-Methyl-2_3_5/4_6-pentahydroxycyclohexanone	192.063	1.517	339482	318172	178061	1.45381e+06	528047	1.8764e+06	346150	815399	359029	5.6633e+06	215413	215435	177675	1.37863e+06	354063	1.63881e+06	393408	479062	328592	275253	1.96256e+06	397841	322669	662394	371221	220587	174384	4.5519e+06	0.961028	0.803613	19.0434	18.9897	-0.0537433	0.221383
2-Ethylhexylphthalate	278.152	6.268	3.72972e+06	3.23953e+06	3.92285e+06	4.0583e+06	4.0485e+06	3.84463e+06	2.53382e+06	2.52825e+06	3.10857e+06	3.36011e+06	2.2235e+06	2.09225e+06	2.30622e+06	2.22366e+06	1.49177e+06	1.38987e+06	3.19014e+06	3.31857e+06	3.19575e+06	3.21213e+06	3.27765e+06	3.30686e+06	3.45387e+06	2.9308e+06	2.73373e+06	2.42541e+06	2.63711e+06	2.93803e+06	0.866413	0.482401	21.5165	21.3799	-0.136576	0.794031
2-(2-Chloro-1,3-dihydroxy-2-propanyl)-5-hydroxy-11-methyl-1,11-dihydrofuro[2,3-c]acridin-6(2H)-one	375.088	3.89	121033	128541	120072	123597	120104	119180	116361	120308	4.85987e+06	5.51503e+06	1.23145e+07	1.07898e+07	566111	629188	122338	124165	298895	305463	132937	128682	122415	173360	124395	119762	120439	116506	384894	427916	0.94273	0.73446	18.9275	17.3782	-1.54935	1.60696
Metanephrine	197.105	2.325	2.71722e+06	3.83787e+06	1.64579e+06	1.88469e+06	1.75942e+06	1.30035e+06	2.04206e+06	2.05546e+06	2.89017e+06	2.92639e+06	3.25756e+06	3.20803e+06	1.21638e+06	1.45035e+06	2.7547e+06	3.22888e+06	2.29133e+06	1.9238e+06	3.92476e+06	2.38216e+06	2.82762e+06	2.29946e+06	1.08503e+06	1.32001e+06	1.80503e+06	2.17299e+06	1.52581e+06	1.99093e+06	1	1	21.0433	21.0253	-0.0179961	0.245347
2-Phenylethyl D-glucopyranoside	284.126	3.568	1.13775e+07	1.24154e+07	2.62589e+06	2.38517e+06	2.44964e+06	1.72925e+06	1.6208e+06	1.696e+06	1.91722e+06	2.45199e+06	1.78377e+06	3.14345e+06	2.3041e+06	2.39478e+06	843235	859754	1.54936e+06	1.6502e+06	2.38888e+06	1.45579e+06	1.38056e+06	1.81206e+06	1.47172e+06	1.4868e+06	289213	370160	1.79148e+06	1.97287e+06	0.0303881	0.000167312	21.3969	20.1986	-1.19829	1.79867
Palmitoleicacid	254.224	5.718	2.22983e+06	2.12793e+06	2.17924e+06	2.22075e+06	2.45543e+06	2.36598e+06	2.10046e+06	2.33022e+06	3.06123e+06	3.19435e+06	3.89059e+06	3.06386e+06	2.57047e+06	2.35525e+06	2.34259e+06	2.51092e+06	2.4569e+06	2.84903e+06	2.05917e+06	3.23291e+06	3.01313e+06	2.21506e+06	5.64157e+06	3.06297e+06	3.51706e+06	3.11223e+06	2.23071e+06	2.38411e+06	0.738799	0.26491	21.2754	21.4181	0.142693	0.909621
N-Acetyl-L-Carnosine	268.118	2.398	1.27384e+06	1.08094e+06	1.84479e+06	1.33307e+06	1.55654e+06	1.31641e+06	5.37328e+06	4.86327e+06	976027	782910	8.43189e+06	8.0349e+06	766847	757169	1.31686e+06	1.02132e+06	437437	551512	3.18321e+06	100956	104532	2.77382e+06	2.85677e+06	2.5259e+06	4.6491e+06	4.68426e+06	1.65135e+06	1.55633e+06	0.927878	0.667331	20.8181	20.1894	-0.628718	0.731814
DINP	418.308	7.057	2.60484e+06	2.81541e+06	3.04686e+06	3.00055e+06	3.60342e+06	3.46682e+06	4.85901e+06	5.15508e+06	1.69895e+06	1.41401e+06	2.87805e+06	2.07727e+06	2.9482e+06	2.98821e+06	2.77706e+06	2.78048e+06	2.98984e+06	3.84942e+06	3.55894e+06	3.88879e+06	2.7343e+06	4.1801e+06	3.72025e+06	3.56129e+06	5.61731e+06	4.99907e+06	1.71342e+06	1.55667e+06	0.806677	0.328667	21.4559	21.6268	0.170979	0.885416
Ancymidol	256.121	3.631	1.80361e+06	1.44536e+06	4.87561e+06	3.92837e+06	2.5698e+06	2.42379e+06	1.95583e+06	3.28249e+06	2.75684e+06	4.53807e+06	4.68649e+06	5.01453e+06	2.43534e+06	1.61903e+06	503470	570254	3.62787e+06	1.46887e+07	1.52341e+06	2.84071e+06	3.10467e+06	1.9195e+06	3.62381e+06	5.89796e+06	3.24917e+06	2.54007e+06	1.38772e+06	1.53567e+06	0.85753	0.454438	21.4417	21.1586	-0.283135	0.286312
10-Undecenoic acid	184.146	4.634	1.05975e+07	9.17747e+06	1.48337e+06	1.40178e+06	2.80643e+06	2.1356e+06	4.50639e+06	3.84167e+06	2.63767e+06	2.58481e+06	5.60277e+07	5.71389e+07	2.09184e+06	1.85059e+06	8.75667e+06	8.20532e+06	1.7597e+06	1.8388e+06	3.14593e+06	1.96086e+07	1.83857e+07	3.92064e+06	3.09521e+06	3.18826e+06	2.47814e+06	2.52426e+06	2.78119e+06	2.33282e+06	0.96881	0.83879	22.1261	21.9762	-0.149878	0.857722
Dimetofrine	227.115	2.7995	4.29096e+06	4.40593e+06	3.99126e+06	4.8827e+06	3.57506e+06	3.71543e+06	2.88591e+06	2.85969e+06	7.2011e+06	6.67037e+06	3.3873e+06	3.43414e+06	3.81641e+06	3.68101e+06	3.22617e+06	3.53467e+06	4.13796e+06	4.32773e+06	4.64375e+06	8.33896e+06	2.11778e+06	4.26987e+06	2.3495e+06	1.90562e+06	3.11008e+06	3.15693e+06	3.61929e+06	3.58428e+06	0.738799	0.26491	21.9487	21.7374	-0.211338	0.80133
3''-Deamino-3''-oxonicotianamine	302.112	3.5125	865459	1.1182e+06	917547	862608	1.45598e+07	935725	954807	829720	702457	788653	699795	767937	1.98613e+06	1.06715e+06	2.43149e+06	1.03204e+06	4.18978e+06	992627	1.05122e+06	1.07648e+06	698419	3.23385e+06	696784	749396	900340	738450	919061	756986	0.986767	0.910026	20.1018	20.1235	0.0217486	0.338958
spinacine	167.069	0.622	7.37408e+06	9.2289e+06	3.8333e+06	2.8233e+06	5.78255e+06	3.33445e+06	2.96219e+06	2.90318e+06	7.86012e+06	6.33805e+06	5.55926e+06	2.88177e+06	1.73798e+07	2.23945e+07	3.68486e+06	7.99322e+06	3.19345e+06	4.03786e+06	2.94674e+06	6.1111e+06	3.06382e+06	3.60716e+06	3.97994e+06	3.03516e+06	6.23939e+07	6.63059e+07	2.99157e+06	3.21138e+06	0.961028	0.803613	22.4418	22.4372	-0.00457409	0.696797
Decylubiquinol	324.23	5.972	1.57278e+06	1.40911e+06	4.0403e+06	6.68607e+06	5.43513e+06	4.90862e+06	3.40399e+06	4.21496e+06	1.6781e+06	1.04524e+06	4.52272e+06	3.74892e+06	3.86292e+06	3.36864e+06	3.13578e+06	3.6689e+06	3.56346e+06	4.28421e+06	2.44965e+06	1.92505e+06	1.69983e+06	2.40881e+06	4.2218e+06	4.61006e+06	6.47302e+06	6.00305e+06	2.87775e+06	2.48031e+06	0.997763	0.981969	21.5802	21.6548	0.0746872	0.133762
Dutasteride	528.221	3.02867	2.0914e+06	2.4014e+06	3.50716e+06	3.77521e+06	4.09828e+06	3.46783e+06	1.70988e+06	1.84356e+06	2.25819e+06	2.72275e+06	3.07837e+06	3.19464e+06	2.77511e+06	2.76501e+06	2.63708e+06	2.78898e+06	5.76457e+06	6.10151e+06	4.95598e+06	8.36769e+06	7.20322e+06	5.59092e+06	1.97679e+06	1.76714e+06	2.88453e+06	3.15034e+06	4.39642e+06	4.42299e+06	0.369505	0.0310252	21.3886	21.9309	0.542288	1.90637
Haplopine	245.068	2.27	1.64482e+06	1.63136e+06	2.24337e+06	2.90833e+06	2.93084e+06	3.38537e+06	1.44895e+06	1.77565e+06	2.37423e+06	2.47581e+06	3.23995e+06	3.09703e+06	1.42069e+06	1.47265e+06	3.32955e+06	2.73497e+06	3.30103e+06	3.44863e+06	4.8929e+06	3.52304e+06	5.29375e+06	4.13593e+06	3.39844e+06	3.05871e+06	4.84731e+06	3.72598e+06	2.76027e+06	3.90537e+06	0.0164617	3.4e-05	21.0566	21.8058	0.749114	2.8554
13(S)-HOTrE	294.219	6.327	1.84467e+06	1.53644e+06	1.6701e+06	1.62246e+06	2.23125e+06	3.20878e+06	3.08514e+06	2.58017e+06	2.96303e+06	2.5426e+06	2.5698e+06	2.53328e+06	2.15727e+06	1.91568e+06	2.15754e+06	2.37234e+06	2.16831e+06	3.36238e+06	2.67732e+06	5.12676e+06	5.39111e+06	2.60437e+06	2.58431e+06	2.5389e+06	2.23335e+06	2.42269e+06	3.07852e+06	3.66119e+06	0.388363	0.0443691	21.1056	21.4642	0.358544	1.61002
(3E)-4-(7-Methoxy-2-oxo-2H-chromen-6-yl)-2-oxo-3-buten-1-yl hydrogen sulfate	340.025	4.375	1.70412e+07	1.78068e+07	1.75501e+06	1.28163e+06	3.00384e+06	2.54715e+06	1.14869e+06	1.00284e+06	1.58038e+06	2.06434e+06	1.80702e+06	1.82419e+06	3.31458e+06	3.17056e+06	1.54632e+06	1.48233e+06	853177	877888	2.88041e+06	1.06222e+06	1.16031e+06	4.17947e+06	1.17965e+06	1.11706e+06	136490	74686.7	2.57331e+06	2.3553e+06	0.36187	0.0273955	21.3155	20.0067	-1.30875	1.4311
1-[(1Z)-octadecenyl]-2-[(5Z,8Z,11Z,14Z)-icosatetraenoyl]-sn-glycero-3-phosphocholine	793.597	11.609	4.94316e+06	2.44839e+06	4.78801e+06	1.94802e+06	1.90295e+06	2.01605e+06	2.07552e+06	3.30861e+06	2.01779e+06	1.8105e+06	1.65685e+06	1.89547e+06	3.10826e+06	1.94091e+06	2.52297e+06	3.88442e+06	4.47854e+06	3.89248e+06	3.3394e+06	1.07638e+06	1.57492e+06	2.9129e+06	2.11704e+06	2.10472e+06	1.46185e+06	1.47708e+06	2.27859e+06	2.1763e+06	0.961028	0.803613	21.1924	21.1484	-0.0439207	0.057928
mino)hexanoic acid	886.559	13.7915	1.97354e+06	1.61764e+06	1.94022e+06	2.16283e+06	3.31792e+06	2.08488e+06	1.73304e+06	1.7939e+06	1.36864e+06	1.13071e+06	5.94459e+07	6.98891e+06	3.18879e+06	1.86441e+06	2.73712e+06	2.51747e+06	1.47495e+06	1.85971e+06	1.69259e+06	2.22272e+06	1.91355e+06	2.67709e+06	3.37288e+06	1.18267e+07	4.3969e+06	4.57673e+06	2.60288e+06	1.70452e+06	0.825477	0.376095	21.3652	21.3821	0.0168824	0.560456
3-[(2,6-Dimethylheptanoyl)oxy]-4-(trimethylammonio)butanoate	301.225	4.0545	3.56459e+06	3.44841e+06	2.47198e+06	1.47968e+06	4.22273e+06	4.34996e+06	3.01951e+06	3.05804e+06	1.13251e+06	1.06595e+06	1.10723e+06	801187	1.41768e+06	1.6757e+06	2.69308e+06	3.02953e+06	2.44529e+06	2.40189e+06	4.95721e+06	1.27342e+06	1.11764e+06	4.22734e+06	1.40378e+06	1.44304e+06	937533	1.09949e+06	3.01779e+06	3.02925e+06	0.983996	0.874287	20.949	20.9841	0.0351281	0.0910807
(1R,4S,6R)-1-[(E)-{(1R,3aS,7aR)-1-[(2R)-6-Hydroxy-6-methyl-2-heptanyl]-7a-methyloctahydro-4H-inden-4-ylidene}methyl]-1,3,4,5,6,7-hexahydro-2-benzothiophene-4,6-diol 2,2-dioxide	480.29	6.409	3.2534e+06	2.69304e+06	3.1919e+06	3.63062e+06	1.36207e+06	923948	1.37391e+06	1.29257e+06	4.02341e+06	6.37731e+06	1.51271e+06	1.29805e+06	2.80307e+06	2.77805e+06	1.89444e+06	2.2057e+06	2.21121e+06	2.14423e+06	5.40034e+06	2.56672e+06	1.40936e+06	4.41836e+06	1.55174e+06	1.93188e+06	2.40207e+06	2.2827e+06	1.85721e+06	1.88583e+06	0.997763	0.981969	21.106	21.1164	0.0103651	0.35306
taleranol	322.178	4.544	4.41961e+06	3.06343e+06	1.54056e+06	1.73623e+06	4.32506e+06	2.47642e+06	2.91989e+06	2.8789e+06	2.37263e+06	2.9212e+06	6.84768e+06	7.441e+06	2.87417e+06	2.2362e+06	2.76407e+06	3.12301e+06	490730	535234	3.28985e+06	3.07699e+06	3.30917e+06	3.21721e+06	2.18952e+06	2.37727e+06	2.40803e+06	2.1398e+06	2.86533e+06	3.46904e+06	0.866413	0.482401	21.5615	21.0738	-0.487711	1.36859
[STtrihydrox]3alpha_11beta_21-5alpha-trihydroxy-pregnane-20-one	350.245	6.676	3.08857e+06	3.07782e+06	2.68825e+06	2.7122e+06	3.23256e+06	2.94124e+06	3.55812e+06	2.88681e+06	4.07869e+06	4.1432e+06	4.80651e+06	3.98912e+06	5.34815e+06	3.16147e+06	2.55792e+06	3.00748e+06	4.81609e+06	4.77171e+06	3.52657e+06	3.89789e+06	4.19533e+06	3.46319e+06	4.64627e+06	4.67834e+06	3.35011e+06	3.59698e+06	3.51979e+06	3.149e+06	0.785249	0.306426	21.7276	21.8324	0.104783	0.653379
1,4-Bis(2-ethylhexyl) sulfosuccinate	422.234	7.71	1.75027e+06	1.66288e+06	1.3702e+06	1.38155e+06	1.7322e+06	2.82318e+06	1.37075e+06	2.29995e+06	1.93293e+06	3.63075e+06	1.29784e+06	905481	1.48005e+06	1.69591e+06	1.10338e+06	3.28648e+06	2.15925e+06	2.37308e+06	1.28588e+06	1.31526e+06	2.09857e+06	1.66171e+06	1.63594e+06	2.01074e+06	1.59541e+06	1.23201e+06	623504	2.49823e+06	0.96881	0.83879	20.7016	20.6536	-0.0479984	0.0218306
Pramiracetam	269.21	3.557	4.0494e+06	2.88354e+06	5.16604e+06	2.82846e+06	2.08595e+06	3.82539e+06	1.04609e+07	5.62791e+06	969878	1.52251e+06	2.76554e+06	3.66821e+06	7.6341e+06	1.00308e+07	3.51285e+06	2.19415e+06	5.92797e+06	5.00731e+06	7.76309e+06	2.99462e+06	5.69641e+06	7.52424e+06	2.60114e+06	1.95434e+06	4.03259e+06	2.80526e+06	3.0567e+06	1.8479e+06	0.983996	0.874287	21.8212	21.7989	-0.0223044	0.307081
Cortolone-3-glucuronide	542.273	3.57675	5.14875e+06	4.22773e+06	3.53593e+06	3.45542e+06	4.47276e+06	4.80893e+06	2.5593e+06	2.71554e+06	3.70176e+06	3.36074e+06	5.04963e+06	6.38687e+06	7.49121e+06	8.56236e+06	5.63002e+06	5.45793e+06	3.66628e+06	4.21195e+06	4.98464e+06	9.27908e+06	9.95629e+06	5.11301e+06	4.50613e+06	4.09072e+06	4.96234e+06	4.57753e+06	5.11158e+06	5.59159e+06	0.573372	0.125092	22.0695	22.3343	0.264857	0.89989
(2E,4Z)-N-Isobutyl-2,4-octadecadienamide	335.318	6.917	2.52676e+06	1.60396e+06	1.65143e+06	1.50562e+06	1.14551e+06	4.53514e+06	1.8812e+06	1.63884e+06	1.13643e+06	2.60033e+06	3.62134e+06	5.26231e+06	3.74706e+06	1.3754e+06	2.23491e+06	1.75525e+06	2.23521e+06	1.45357e+06	2.06302e+06	955442	2.06724e+06	3.05641e+06	1.31913e+06	1.3734e+06	2.04953e+06	1.18316e+06	1.68825e+06	1.32594e+06	0.785249	0.306426	21.0398	20.6893	-0.350515	1.333
L-365,260	398.176	3.946	8.2913e+06	4.98979e+06	4.44443e+06	6.00005e+06	5.34121e+06	6.69779e+06	1.70431e+06	3.44924e+06	3.64693e+06	6.61678e+06	3.30248e+06	2.91638e+06	5.05999e+06	3.90422e+06	2.0795e+06	1.88291e+06	1.46319e+06	1.58339e+06	7.10117e+06	4.53582e+06	5.18076e+06	1.10012e+06	2.76864e+06	2.74082e+06	7.03386e+06	4.9662e+06	3.35617e+06	3.4384e+06	0.476035	0.0766636	22.0736	21.523	-0.550585	1.4041
Clazuril	372.016	0.766	5.69243e+06	5.77776e+06	3.24705e+06	3.7712e+06	3.25379e+06	3.85467e+06	2.29687e+06	2.24107e+06	3.20714e+06	3.56859e+06	4.28103e+06	3.84503e+06	1.94004e+06	2.99006e+06	4.33125e+06	3.71335e+06	4.20527e+06	5.87188e+06	4.1362e+06	3.42378e+06	3.25354e+06	4.46154e+06	1.94229e+06	1.66941e+06	3.71598e+06	4.88369e+06	3.45535e+06	3.70536e+06	0.836492	0.401263	21.7002	21.7797	0.0795774	0.348468
Perfluorocapric acid	513.967	5.92	3.40497e+06	3.33138e+06	778115	821170	430914	345097	886150	1.05768e+06	1.69918e+06	1.60443e+06	754117	904078	1.62473e+06	2.68435e+06	2.25946e+06	2.65567e+06	1.05071e+06	1.07546e+06	3.05323e+06	979992	971558	3.4343e+06	1.09623e+06	991780	2.61945e+06	2.71806e+06	4.10104e+06	3.99293e+06	0.387614	0.0394817	20.1483	20.8649	0.716655	1.24532
15-Hydroxypentadecanoic acid	258.219	6.773	3.41401e+06	3.37788e+06	2.63127e+06	2.6613e+06	2.89366e+06	2.85077e+06	2.31229e+06	2.62116e+06	3.79153e+06	3.76787e+06	2.74199e+06	2.47497e+06	3.3101e+06	3.30711e+06	1.94872e+06	2.03707e+06	3.1845e+06	3.43759e+06	2.22361e+06	3.63189e+06	3.61503e+06	2.45165e+06	2.80014e+06	2.69678e+06	2.34985e+06	2.41392e+06	2.21467e+06	2.54662e+06	0.507818	0.0849275	21.5052	21.3258	-0.179402	1.31328
lythidathion	315.978	0.676	3.69404e+06	3.48758e+06	4.22213e+06	3.76814e+06	3.1902e+06	2.87871e+06	3.25959e+06	3.28269e+06	4.05785e+06	3.8106e+06	2.25587e+06	2.43294e+06	2.68349e+06	2.74658e+06	4194982	4.22104e+06	5.44127e+06	8.28871e+06	4.0084e+06	4.29921e+06	2.55488e+06	4.58374e+06	1.91091e+06	2.03735e+06	4.01594e+06	5.06663e+06	4.65089e+06	4.55358e+06	0.267536	0.0162031	21.6163	21.9323	0.315978	1.64161
Brassylic acid	244.167	4.69333	5.34047e+06	4.40172e+06	1.02967e+06	825840	2.30035e+06	1.58069e+06	1.7405e+06	1.96744e+06	1.23024e+06	1.14776e+06	2.44066e+06	1.81787e+06	3.66992e+06	1.52471e+06	2.10416e+06	2.19481e+06	1.51564e+06	1.3991e+06	2.7425e+06	2.48554e+06	2.15818e+06	2.70918e+06	1.16885e+06	1.27513e+06	1.74621e+06	1.18787e+06	1.0907e+06	1.33269e+06	0.953957	0.768812	20.8666	20.7013	-0.165324	0.899539
5-Hydroxy-8,8-dimethyl-3-(3-methyl-2-buten-1-yl)-2-(2,4,5-trihydroxyphenyl)-4H,8H-pyrano[2,3-f]chromen-4-one	436.153	4.128	4.45023e+06	4.56717e+06	4.12899e+06	3.73516e+06	1.65093e+06	1.39627e+06	1.47366e+06	1.48621e+06	3.27404e+06	3.32356e+06	2.4418e+06	2.19875e+06	3.478e+06	3.28732e+06	2.48439e+06	2.88358e+06	1.93546e+06	1.82527e+06	4.24828e+06	2.00637e+06	819690	4.24307e+06	3.51789e+06	2.78824e+06	2.95263e+06	2.86741e+06	1.51461e+06	2.36732e+06	0.891118	0.540927	21.361	21.2008	-0.160168	0.687902
4-(3-Oxopentyl)phenyl hydrogen sulfate	258.056	0.635	4.46831e+06	4.5612e+06	4.11121e+06	4.29914e+06	3.90867e+06	4.69695e+06	3.55573e+06	4.27499e+06	3.75482e+06	3.28201e+06	3.43419e+06	2.74145e+06	3.17113e+06	2.4197e+06	5.75333e+06	5.17122e+06	4.33803e+06	4.1389e+06	4.43389e+06	4.27249e+06	3.81998e+06	5.19794e+06	2.9828e+06	3.35571e+06	3.84353e+06	4.0419e+06	5.06535e+06	3.99669e+06	0.573372	0.125092	21.8184	22.0199	0.20152	1.5164
1-Phosphatidyl-D-myo-inositol	390.057	1.945	1.67411e+06	1.71465e+06	2.44318e+06	1.88045e+06	4.32226e+06	5.11111e+06	3.22986e+06	2.7461e+06	4.59277e+06	5.52613e+06	2.76961e+06	1.73993e+06	2.06551e+06	2.04603e+06	658261	1.0516e+06	2.0632e+06	1.45403e+06	9.29513e+06	1.06183e+07	1.05969e+07	9.12094e+06	2.87798e+06	2.43098e+06	900549	1.06796e+06	8.23801e+06	9.83058e+06	0.961028	0.803613	21.3851	21.6004	0.215341	1.19307
3,5-Dihydroxy-2-(4-hydroxy-3-methoxyphenyl)-3,4-dihydro-2H-chromen-7-yl hydrogen sulfite	368.056	5.059	1.41785e+07	1.25019e+07	3.09244e+06	3.06907e+06	1.63945e+06	1.58903e+06	1.50334e+06	1.65051e+06	1.52197e+06	1.86358e+06	3.20762e+06	2.83981e+06	3.49294e+06	3.56828e+06	1.81288e+06	1.57226e+06	2.21395e+06	2.773e+06	6.89255e+06	1.94872e+06	2.0813e+06	6.85504e+06	1.38027e+06	1.34712e+06	660399	762059	1.5472e+06	1.07703e+06	0.459932	0.0620417	21.4844	20.8139	-0.670525	1.12416
Hexacosanedioic acid	426.371	7.902	2.89868e+06	2.37659e+06	4.25856e+06	3.2652e+06	4.25976e+06	4.11665e+06	2.67137e+06	4.02347e+06	2.28673e+06	1.66405e+06	2.70937e+06	1.36458e+06	2.49791e+06	2.97987e+06	1.93804e+06	2.80292e+06	2.11539e+06	2.13556e+06	2.84145e+06	2.78616e+06	2.74296e+06	2.72949e+06	4.76942e+06	4.45907e+06	2.87785e+06	2.49849e+06	2.5247e+06	3.23854e+06	0.986767	0.910026	21.4209	21.4169	-0.00400477	0.0356311
UNII:V9Q7UUZ15U	280.167	4.889	1.39985e+06	917401	1.66878e+06	1.46876e+06	2.75778e+06	1.75661e+06	1.24318e+06	1.1327e+06	1.19603e+06	1.02746e+06	3.04007e+06	2.40718e+06	2.85057e+06	2.9377e+06	1.01609e+06	905480	2.99714e+06	2.82217e+06	2.11845e+06	1.23214e+06	1.91012e+06	2.61641e+06	2.1012e+06	1.40402e+06	122191	1.7459e+06	2.88133e+06	1.89131e+06	0.986767	0.910026	20.6929	20.5347	-0.158246	0.0408106
3-Hydroxy-cis-5-tetradecenoylcarnitine	385.282	4.821	2.85061e+06	2.5531e+06	4.44768e+06	4.79403e+06	1.57806e+06	1.68302e+06	2.32575e+06	2.45198e+06	1.26732e+06	1.1051e+06	1.79969e+06	1.58063e+06	4.10853e+06	2.9457e+06	2.16783e+06	2.53453e+06	961816	1.37969e+06	1.76914e+06	2.85043e+06	2.33056e+06	1.4469e+06	3.18619e+06	3.29668e+06	1.15152e+06	1.3308e+06	2.37629e+06	2.59537e+06	0.847193	0.427387	21.1309	20.9021	-0.228768	0.89957
4-(2,4-Dihydroxyphenyl)-8-[(Z)-2-(2,4-dihydroxyphenyl)vinyl]-10,18-dihydroxy-14-methyl-3,5,15-trioxahexacyclo[12.7.1.0~2,4~.0~2,12~.0~6,11~.0~16,21~]docosa-6,8,10,16,18,20-hexaen-13-one	594.154	1.558	3.34808e+06	3.72427e+06	3.21154e+06	3.24503e+06	3.63356e+06	3.65422e+06	3.85426e+06	3.62037e+06	4.05465e+06	3.92856e+06	1.81119e+06	1.57939e+06	3.81911e+06	3.26531e+06	2.71623e+06	3.77552e+06	1.95469e+06	2.4262e+06	3.07773e+06	2.4489e+06	4.51389e+06	2.81024e+06	2.60811e+06	2.26348e+06	1.83258e+06	1.84199e+06	3.30877e+06	3.41177e+06	0.410601	0.0497355	21.6248	21.3599	-0.264941	1.42149
1-Deoxy-1-(4-morpholinyl)-alpha-D-fructofuranose	249.121	3.165	529561	1.04018e+06	431990	2.22185e+06	540296	1.68771e+06	684342	909624	380294	1.22014e+06	711517	5.09009e+06	236250	188877	777843	479775	535264	469714	509119	667565	1.51003e+06	861339	587205	1.76583e+06	212769	226651	661619	3.34405e+06	0.942581	0.700611	19.5406	19.3767	-0.163861	0.575011
9-fluoro-17-methyl-5beta-androstane-3alpha,11beta,17beta-triol	340.243	5.725	5.96398e+06	4.52897e+06	7.98222e+06	9.20855e+06	4.37663e+06	3.70876e+06	2.3885e+06	3.45758e+06	2.31201e+06	1.97698e+06	2.92551e+06	3.21136e+06	2.2397e+06	1.81964e+06	4.52531e+06	4.67488e+06	3.79836e+06	4.37949e+06	2.55418e+06	3.33947e+06	3.40088e+06	2.08492e+06	2.11859e+06	1.98062e+06	1.05069e+06	1.0907e+06	3.73743e+06	3.49231e+06	0.866413	0.482401	21.7511	21.3851	-0.365985	1.10491
2,3-Dimethoxy-5-methyl-6-(3-methyl-2-buten-1-yl)-1,4-benzenediol	252.136	4.464	1.189e+07	1.14935e+07	6.64445e+06	6.47004e+06	5.7129e+06	4.10962e+06	5.99632e+06	6.19907e+06	3.9028e+06	4.04662e+06	2.01705e+07	1.79855e+07	2.20857e+06	2.96393e+06	7.74774e+06	7.59054e+06	3.20643e+06	2.83421e+06	4.90172e+06	4.69796e+06	5.12483e+06	4.84096e+06	2.11809e+06	2.08595e+06	4.73364e+06	5.0267e+06	3.26977e+06	3.27161e+06	0.459932	0.0620417	22.609	21.9569	-0.652091	1.68286
2-Arachidonoylglycerol	378.277	6.6765	1.62669e+06	1.66148e+06	5.61497e+06	7.42199e+06	5.01386e+06	7.22349e+06	3.72251e+06	3.01305e+06	2.11251e+06	1.98361e+06	2.90416e+06	3.70181e+06	3.83847e+06	3.67774e+06	3.6177e+06	3.31862e+06	3.14303e+06	3.47507e+06	3.80698e+06	3.08327e+06	3.40034e+06	3.98653e+06	5.47894e+06	6.28315e+06	5.33997e+06	6.59354e+06	2.09994e+06	2.96179e+06	0.9185	0.634669	21.7026	21.8765	0.173889	0.437381
[Similar to: (2R,3S,4S,5S,6R)-2-({7-hydroxy-4-[(3Z)-5-hydroxy-3-methylpent-3-en-1-yl]-4a,8,8-trimethyl-3-methylidene-decahydronaphthalen-2-yl}oxy)-6-(hydroxymethyl)oxane-3,4,5-triol; ΔMass: -217.0480 Da]	267.256	4.355	150196	161430	2.37905e+06	2.14123e+06	1.34061e+07	1.34593e+07	1.22481e+06	1.36809e+06	525410	579084	99477.8	101511	101586	120472	2.66268e+06	3.17345e+06	2.18035e+06	1.67114e+06	312622	4.76467e+06	4.56092e+06	442524	99856.1	97625.2	290062	524487	2.17335e+06	2.0364e+06	0.85753	0.454438	19.2547	19.8802	0.625511	0.353546
(+/-)9,10-dihydroxy-12Z-octadecenoic acid	314.246	5.398	1.29317e+06	1.47547e+06	1.89592e+06	1.62183e+06	2.65352e+06	2.3448e+06	1.31065e+07	1.26572e+07	3.11223e+06	3.19663e+06	2.0943e+06	1.58773e+06	3.30906e+06	3.6848e+06	1.64191e+06	2.24378e+06	6.39921e+06	7.53288e+06	7.65456e+06	1.32617e+06	1.10613e+06	8.77399e+06	4.62554e+06	4.81925e+06	5.43836e+06	5.23621e+06	3.78965e+06	4.1072e+06	0.603517	0.137068	21.4473	21.8862	0.438935	0.581917
4-Imino-1-(beta-D-ribofuranosyl)-1,4-dihydro-3-pyridinecarboxylic acid	270.085	2.9125	4.84694e+06	4.50397e+06	5.75328e+06	3.22337e+06	1.24196e+07	9.55512e+06	2.80773e+06	3.20391e+06	3.52596e+06	5.74429e+06	5.08122e+06	6.41345e+06	2.87524e+06	4.37828e+06	3.27318e+06	2.07578e+06	2.66349e+06	3.25501e+06	3.81357e+06	2.09978e+07	1.80431e+07	1.90918e+06	1.51553e+06	1.62183e+06	1.83714e+06	2.02003e+06	3.92386e+06	5.89883e+06	0.459932	0.0620417	22.1988	21.7196	-0.479272	0.0973
Glycocholicacid	465.308	4.292	3.78949e+06	3.25147e+06	1.4417e+06	1.52962e+06	2.62604e+06	2.15156e+06	4.00177e+07	4.00146e+07	1.13848e+06	1.09507e+06	2.67085e+06	2.38304e+06	8.58119e+06	7.56759e+06	3.95594e+06	3.76732e+06	7.72403e+06	9.1131e+06	3.33158e+06	2.36826e+06	2.36207e+06	3.84586e+06	1.75974e+07	1.56547e+07	1.39024e+06	1.33235e+06	2.79907e+06	2.58679e+06	0.88327	0.511239	21.8542	21.9351	0.0809213	0.485897
(10S)-Juvenile hormone III diol	284.199	5.368	1.67094e+06	1.95392e+06	1.15091e+06	1.18115e+06	5.41163e+06	4.85768e+06	1.28197e+06	2.69156e+06	1.54518e+06	1.29385e+06	5.90044e+06	5.65277e+06	3.98681e+06	4.99517e+06	1.83516e+06	1.985e+06	3.37813e+06	1.65481e+06	4.08362e+06	2.87776e+06	2.04244e+06	2.66472e+06	4.07129e+06	2.65997e+06	1.94529e+06	2.15641e+06	2.35578e+06	1.7401e+06	0.997763	0.981969	21.2907	21.2093	-0.0814452	0.784719
N2-Dimethylguanosine	311.122	1.678	2.33289e+06	2.36242e+06	4.79585e+06	3.57344e+06	3.6474e+06	3.67651e+06	3.09437e+06	2.7642e+06	3.47963e+06	4.001e+06	3.10394e+06	3.89112e+06	4.18003e+06	4.47224e+06	2.76498e+06	2.62176e+06	3.25709e+06	3.20176e+06	3.25216e+06	5.84175e+06	2.26749e+06	2.34817e+06	2.87849e+06	2.91335e+06	2.64607e+06	2.89694e+06	4.08831e+06	3.85889e+06	0.622221	0.149881	21.7188	21.5663	-0.152467	0.900087
(3R,5S,7R,8R,9S,10S,12S,13R,14S,17R)-10,13-Dimethyl-17-[(2R)-5,6,7-trihydroxy-2-heptanyl]hexadecahydro-1H-cyclopenta[a]phenanthrene-3,7,12-triol	454.329	6.19025	1.69708e+06	1.93713e+06	3.31959e+06	3.15165e+06	5.38287e+06	5.73538e+06	2.68012e+06	2.74967e+06	2.92511e+06	2.72896e+06	3.11658e+06	3.50999e+06	4.27235e+06	4.00977e+06	1.60669e+06	1.65048e+06	1.67227e+06	1.99928e+06	3.23769e+06	3.53554e+06	3.81298e+06	3.88247e+06	3.1901e+06	3.06478e+06	4.26301e+06	4.12837e+06	2.17755e+06	2.07169e+06	0.847193	0.427387	21.6088	21.3711	-0.237666	0.856781
17-Hydroxypregnenolone sulfate	412.192	3.682	2.345e+06	2.76487e+06	2.9932e+06	2.90631e+06	3.18357e+06	2.77554e+06	1.08902e+06	1.01475e+06	2.83114e+06	2.76675e+06	2.09425e+06	1.84173e+06	3.99432e+06	3.85723e+06	3.69073e+06	4.24433e+06	1.09858e+06	1.13937e+06	3.16169e+06	3.56452e+06	3.93323e+06	3.53761e+06	2.59431e+06	2.7631e+06	2.52795e+06	2.63623e+06	3.33908e+06	3.6119e+06	0.760295	0.285176	21.215	21.4142	0.199192	0.852401
Ethopabate	237.1	2.3465	2.09496e+06	2.39796e+06	1.35611e+07	1.20235e+07	1.6166e+07	3.59902e+06	1.80363e+06	2.26741e+06	2.57919e+06	3.10376e+06	1.64915e+07	2.89704e+07	9.06039e+06	2.71539e+06	2.19493e+06	2.1207e+06	2.60383e+06	1.84678e+07	2.13778e+06	1.6536e+06	1.55837e+06	1.23579e+07	6.82486e+06	1.35856e+07	3.66114e+07	3.89496e+07	2.08262e+06	2.55562e+06	0.907463	0.602685	22.3669	22.3116	-0.0552949	0.397905
13-Hydroxy-9-methoxy-10-oxo-11-octadecenoic acid	342.241	4.1285	3.59646e+06	2.38811e+06	2.96889e+06	2.37149e+06	3.15867e+06	3.34151e+06	3.39678e+06	3.55086e+06	4.14101e+06	4.49629e+06	3.55175e+06	3.77905e+06	2.59374e+06	2.78294e+06	3.18526e+06	3.11546e+06	4.82907e+06	4.09314e+06	3.16087e+06	3.37054e+06	3.27163e+06	3.56392e+06	4.14481e+06	4.26498e+06	2.57216e+06	2.59725e+06	2.95355e+06	3.14749e+06	0.94273	0.73446	21.6264	21.6939	0.0675573	0.517831
Inulicin	308.162	5.10433	1.69845e+06	1.79429e+06	3.09594e+06	3.12355e+06	2.21051e+06	1.92075e+06	2.1144e+06	2.49621e+06	4.55898e+06	4.19016e+06	1.26248e+06	1.43949e+06	3.07342e+06	2.89966e+06	1.60509e+06	1.54882e+06	2.21433e+06	2.5182e+06	1.93684e+06	1.23052e+06	1.07501e+06	1.69376e+06	1.51839e+06	1.39578e+06	2.18358e+06	2.19985e+06	4.60539e+06	4.34827e+06	0.655183	0.178112	21.1916	20.9017	-0.289883	0.937699
EPTAZOCINE	231.162	3.165	3.90777e+06	4.19281e+06	3.26714e+06	3.00688e+06	3.58237e+06	3.48127e+06	3.42545e+06	2.90643e+06	4.41225e+06	4.26398e+06	3.05467e+06	3.82992e+06	3.71123e+06	4.32836e+06	3.59283e+06	3.40474e+06	4.04677e+06	3.87687e+06	4.13001e+06	3.61211e+06	3.29012e+06	4.29339e+06	4.02119e+06	4.02633e+06	4.32644e+06	4.51419e+06	3.54496e+06	3.59475e+06	0.760295	0.285176	21.794	21.8801	0.086113	0.883467
Fesoterodine	411.276	4.29	3.04528e+06	2.87793e+06	1.18446e+06	1.26578e+06	1.98483e+06	1.70131e+06	4.04833e+07	5.707e+07	920671	958372	1.92321e+06	1.99387e+06	6.58585e+06	5.86452e+06	3.79003e+06	3.15764e+06	6.58872e+06	7.54265e+06	3.58723e+06	1.36948e+06	1.61417e+06	3.30178e+06	1.46964e+07	1.4159e+07	1.26879e+06	1.18588e+06	2.20928e+06	2.61873e+06	0.8207	0.35189	21.6227	21.6994	0.0767306	0.632298
Palmitoleic Acid	254.224	7.194	5.5142e+06	6.17587e+06	1.88067e+06	1.48152e+06	3.12458e+06	2.7142e+06	2.4703e+06	2.61624e+06	4.65115e+06	5.54733e+06	7.5066e+06	4.15814e+06	3.03411e+06	3.31668e+06	8.37306e+06	7.26139e+06	6.28855e+06	5.98007e+06	2.44759e+06	5.33902e+06	5.7149e+06	1.78455e+06	6.50146e+06	1.41168e+06	1.02679e+07	8.18238e+06	1.98993e+06	2.34439e+06	0.760295	0.285176	21.7408	22.0766	0.335774	1.20799
Valylvaline	216.147	1.079	6.18307e+06	6.5259e+06	5.33911e+06	5.56197e+06	3.33727e+06	3.31725e+06	3.59241e+06	2.55425e+06	1.12823e+07	9.22805e+06	3.61754e+06	3.80531e+06	3.34016e+06	3.77805e+06	4.59289e+06	3.08896e+06	5.66534e+06	8.17136e+06	7.01728e+06	1.05151e+07	10781160	8.39696e+06	1.91658e+06	1.82562e+06	2.92503e+06	3.73011e+06	3.48605e+06	3.63108e+06	1	1	22.1484	22.1445	-0.00388206	0.153726
DL-β-Leucine	131.094	13.862	4.80256e+06	5.89374e+06	4.12423e+06	3.33581e+07	3.60073e+07	5.18093e+07	2.66946e+06	3.32573e+06	3.1458e+06	3.43057e+07	3.03188e+06	4.2756e+06	3.54191e+06	4.62596e+06	2.76457e+06	2.50058e+06	2.89782e+06	3.13804e+06	3.08508e+06	4.66308e+06	4.67863e+06	4.01413e+07	3.8223e+06	4.47235e+06	4.64804e+06	4.06132e+06	4.7271e+07	3.6611e+06	0.825477	0.376095	22.8192	22.2989	-0.520287	0.561194
2,3-Bis(octanoyloxy)propyl 10-methyldodecanoate	540.439	7.649	2.38393e+06	2.47486e+06	4.65864e+06	4.28124e+06	6.52897e+06	6.99179e+06	5.74236e+06	5.50499e+06	2.33045e+06	2.48963e+06	3.46493e+06	2.60074e+06	3.20612e+06	3.23982e+06	3.64719e+06	3.58595e+06	4.34326e+06	4.06664e+06	3.42972e+06	4.54403e+06	4.22577e+06	3.27365e+06	5.96746e+06	6.31143e+06	3.05572e+06	2.91167e+06	3.62366e+06	3.52056e+06	0.866413	0.482401	21.8215	21.9077	0.0862197	0.241844
Propoxur	209.105	2.497	5.99332e+06	6.18311e+06	5.56607e+06	6.64633e+06	3.15532e+06	3.11528e+06	2.14327e+06	1.82356e+06	5.29348e+06	5.63014e+06	1.71479e+06	1.88658e+06	3.61948e+06	4.37676e+06	3.7098e+06	3.40885e+06	5.37514e+06	5.11315e+06	5.36674e+06	7.90359e+06	7.6705e+06	5.27935e+06	7.82403e+06	6.90308e+06	2.56918e+06	2.40542e+06	4.06731e+06	4.23162e+06	0.70426	0.227321	21.8074	22.1941	0.38671	1.08916
6-O-Methylnorlaudanosoline	301.131	4.104	195119	177516	2.63565e+06	2.31034e+06	9.0801e+06	1.49121e+07	317751	307792	255586	221620	8.19246e+06	7.44986e+06	113519	133767	5.04784e+06	5.66424e+06	1.19253e+06	1.28985e+06	133520	151917	115775	140144	114863	117172	129958	125036	4.07216e+06	4.53305e+06	0.622221	0.149881	19.7337	18.9271	-0.806646	0.862282
(E)-3,4,5-Trimethoxycinnamic acid	238.084	3.842	2.55831e+06	1.31648e+06	2.24571e+06	1.89578e+06	4.05801e+06	5.85667e+06	1.60554e+06	1.168e+06	1.35091e+06	1.17842e+06	1.85242e+06	1.5539e+06	5.30028e+06	5.19942e+06	3.64125e+06	2.40757e+06	4.16916e+06	2.86166e+06	2.50576e+07	1.61393e+06	2.14879e+06	2.14773e+07	2.8829e+06	3.05162e+06	977600	1.17432e+06	2.84924e+06	2.63969e+06	0.738799	0.26491	21.0959	21.6331	0.537251	1.0834
N-Acetylaspartylglutamicacid	304.09	1.159	3.79255e+06	4.45243e+06	2.5692e+06	3.73028e+06	3.5523e+06	3.77533e+06	2.74656e+06	3.39851e+06	5.09099e+06	3.6653e+06	2.7599e+06	2.77651e+06	3.80144e+06	3.02231e+06	3.09046e+06	3.49011e+06	2.56504e+06	1.74378e+06	3.71236e+06	3.8956e+06	3.59861e+06	3.81435e+06	3.2581e+06	3.75017e+06	1.66734e+06	1.84441e+06	4.47537e+06	3.06179e+06	0.866413	0.482401	21.7164	21.5197	-0.19677	1.06083
2-Hydroxyphenylalanine	181.073	0.984	5.46316e+07	2.10706e+07	6.47935e+07	5.68444e+06	2.55411e+07	5.41274e+07	4.11551e+07	8.87322e+07	1.9931e+07	4.28514e+07	4.77375e+07	1.76685e+07	5.74952e+07	4.03435e+07	1.48994e+07	2.94624e+07	6.3175e+07	2.21606e+07	6.83708e+07	2.46971e+07	6.25305e+07	2.53725e+07	4.56284e+07	2.18695e+07	1.07362e+07	8.37166e+07	1.96633e+07	4.47881e+07	0.953957	0.768812	25.0458	24.9415	-0.104254	0.256984
(2R)-1-{[(2-Aminoethoxy)(hydroxy)phosphoryl]oxy}-3-hydroxy-2-propanyl (9Z,12Z,15Z)-9,12,15-octadecatrienoate	475.269	5.55367	2.46073e+06	2.679e+06	2.40201e+06	2.45383e+06	3.25664e+06	2.95103e+06	4.26781e+06	5.17056e+06	2.09336e+06	2.30985e+06	1.97106e+06	1.89615e+06	2.85351e+06	2.37157e+06	6.92607e+06	4.28603e+06	4.06385e+06	4.39777e+06	2.41878e+06	2.71183e+06	2.62113e+06	2.56376e+06	3.98957e+06	3.686e+06	5.39753e+06	5.71053e+06	2.01761e+06	2.06338e+06	0.459932	0.0620417	21.356	21.7455	0.389461	1.70706
Tetraacetylethylenediamine	228.111	2.194	3.47573e+06	3.02667e+06	4.1353e+06	6.2747e+06	3.23305e+06	3.05268e+06	3.73311e+06	3.79139e+06	5.68597e+06	6.08872e+06	2.69697e+06	3.29338e+06	3.45081e+06	4.0053e+06	2.17994e+06	3.22456e+06	4.68717e+06	3.45146e+06	4.14506e+06	3.99282e+06	4.99534e+06	4.23478e+06	2.59293e+06	1.63245e+06	3.25358e+06	3.51695e+06	3.34836e+06	3.88933e+06	0.9185	0.634669	21.8796	21.6874	-0.192144	1.02627
(Z)-N-[(2S)-2-{(Z)-[(2S,3S,6R,7S)-2,3-Diamino-1,6,7-trihydroxy-8-{1-[hydroxy(imino)methyl]-2-imino-4-imidazolidinyl}octylidene]amino}-1-hydroxypropylidene]-L-valine	502.288	5.771	7.46398e+06	6.06962e+06	4.9671e+06	4.89756e+06	3.47362e+06	3.65665e+06	2.73547e+06	2.51218e+06	2.22196e+06	2.60669e+06	2.17802e+06	2.2008e+06	1.2364e+07	3.25323e+06	6.35232e+06	5.07296e+06	3.62621e+06	3.2416e+06	3.26155e+06	3.54369e+06	2.99123e+06	2.38797e+06	3.55837e+06	3.37538e+06	4.70647e+06	4.80499e+06	4.10225e+06	3.58334e+06	0.907463	0.57142	21.8372	21.8527	0.0155022	0.446688
flumethiazide	328.974	3.5725	174283	155424	225544	219169	2.89544e+06	2.95763e+06	5.18026e+06	5.96745e+06	2.65903e+06	2.60243e+06	665189	635862	6.79925e+06	4.84626e+06	188540	170817	274019	233452	266007	430440	488258	247575	313054	301071	240006	294936	6.96653e+06	7.13047e+06	0.70426	0.227321	20.2955	18.7393	-1.55618	1.14855
(2E)-3-{4-Hydroxy-3-methoxy-5-[6-methoxy-4-(sulfooxy)-3,4-dihydro-2H-chromen-3-yl]phenyl}acrylic acid	452.078	4.164	813345	920023	6.79464e+06	7.0111e+06	1.62143e+06	1.33913e+06	740115	696127	185888	259955	955044	961216	9.64656e+06	9.64492e+06	118843	123159	9.62714e+06	9.03541e+06	3.25111e+06	3.08735e+06	2.7979e+06	4.21828e+06	963101	881966	781536	983946	5.31399e+06	4.84521e+06	0.9185	0.634669	20.4575	20.7393	0.281853	0.203035
2'_3_4_4'_6'-Peptahydroxychalcone4'-O-glucoside	450.115	2.311	85592.2	86321.5	87205	86291.4	2.79132e+06	2.70645e+06	82253.5	81419.5	1.57585e+06	1.58764e+06	85070.1	85809.7	78574.9	77685.8	92177.3	93195.3	1.95127e+06	2.28963e+06	4.01747e+06	1.21504e+06	1.02882e+06	3.64651e+06	1.61171e+06	1.69479e+06	86257.9	85586.5	86178.1	86486.9	0.38286	0.035045	17.6765	18.9881	1.31156	1.11219
4-Hydroxyprolylleucine	244.142	2.873	2.32515e+06	2.04184e+06	2.85388e+06	2.53837e+06	1.31491e+06	1.30156e+06	967544	1.00715e+06	1.58999e+06	1.58625e+06	3.87725e+06	4.12764e+06	1.9667e+06	1.99077e+06	1.41019e+06	1.33006e+06	1.84918e+06	1.98033e+06	647360	4.75257e+06	4.48445e+06	637556	1.80171e+06	1.78577e+06	1.48123e+06	1.70784e+06	803364	884365	0.70426	0.227321	20.8706	20.535	-0.335528	0.593335
2,4-dihydroxyheptadec-16-enyl acetate	328.261	7.093	5.23783e+06	5.13502e+06	1.70024e+06	1.82016e+06	3.45321e+06	3.44229e+06	1.29945e+06	3.61361e+06	3.69085e+06	4.08085e+06	5.75425e+06	4.28745e+06	3.22192e+06	3.08514e+06	5.34234e+06	5.58391e+06	5.92128e+06	5.48409e+06	3.45465e+06	5.82383e+06	5.55621e+06	3.8151e+06	5.42231e+06	1.96912e+06	3.05681e+06	4.95045e+06	3.44883e+06	3.51897e+06	0.459932	0.0620417	21.6482	22.0454	0.397209	1.44637
N-[1-Carboxy-3-(methylsulfinyl)propyl]glutamine	294.088	1.488	1.17448e+07	7.55925e+06	4.7745e+06	4.60999e+06	6.26888e+06	7.10257e+06	8.88717e+06	1.52496e+07	2.95292e+06	4.25845e+06	2.81967e+06	2.26611e+06	5.92993e+06	5.79296e+06	4.56023e+06	4.97369e+06	8.70277e+06	6.2887e+06	8.59804e+06	6.11139e+06	8.08573e+06	6.43537e+06	5.19094e+06	4.21893e+06	1.18899e+07	6.06201e+06	7.1797e+06	6.30117e+06	0.825477	0.376095	22.426	22.6329	0.206902	0.20602
sulfoxone	404.018	0.91	5.26153e+06	6.04949e+06	3.81276e+06	6.41573e+06	4.4803e+06	4.6948e+06	3.28415e+06	2.71396e+06	4.39945e+06	4.34843e+06	5.96102e+06	1.87795e+06	4.73411e+06	3.53319e+06	3.38122e+06	513459	3.59525e+06	4.25726e+06	4.23672e+06	4.46563e+06	2.7343e+06	3.8039e+06	661634	629855	1.56862e+06	571335	5.33376e+06	6.4256e+06	0.410601	0.0497355	22.0003	21.0766	-0.923679	1.71049
Oxagrelate	276.111	2.646	2.74297e+06	2.52799e+06	6.64904e+06	6.28504e+06	4.52051e+06	3.28981e+06	2.11849e+06	2.16871e+06	5.51037e+06	4.68254e+06	6.73747e+06	6.28289e+06	4.91847e+06	4.42545e+06	4.78473e+06	4.99405e+06	5.01138e+06	7.73224e+06	2.19344e+06	3.59046e+06	2.81093e+06	3.52023e+06	3.67033e+06	3.37731e+06	6.8456e+06	8.28623e+06	2.87759e+06	3.14496e+06	0.983996	0.874287	21.9894	21.9869	-0.00256081	0.0601588
3-Oxotetradecanoic acid	242.188	5.723	1.8922e+06	1.46499e+06	1.07455e+06	1.05967e+06	2.67889e+06	2.66531e+06	2.13888e+06	2.26799e+06	2.14808e+06	1.95787e+06	2.29421e+06	1.97152e+06	2.00123e+06	1.69176e+06	5.85886e+06	5.38531e+06	1.95061e+06	2.30722e+06	1.56327e+06	4.75325e+06	4.53226e+06	1.59807e+06	3.75566e+06	4.04019e+06	1.75725e+06	1.62837e+06	4.8963e+06	4.72085e+06	0.388363	0.0443691	20.8445	21.5652	0.720656	2.27413
eugenol sulfate	244.04	2.564	1.97231e+06	2.11987e+06	5.03686e+06	4.08021e+06	2.73019e+06	2.80214e+06	1.856e+06	1.99262e+06	1.57187e+06	1.29811e+06	1.33447e+06	1.05585e+06	1.08506e+07	1.04338e+07	1.22806e+06	1.15977e+06	2.49018e+06	2.8024e+06	2.73982e+06	3.37498e+06	3.59146e+06	3.13177e+06	5.05955e+06	5.1373e+06	2.72818e+06	2.77549e+06	3.44909e+06	3.74304e+06	0.806677	0.328667	21.3311	21.4548	0.123635	0.321298
3-(Icosanoyloxy)-4-(trimethylammonio)butanoate	455.396	6.609	5.50457e+06	4.90287e+06	3.45645e+06	4.59674e+06	1.92852e+06	3.41146e+06	4.01991e+06	5.53141e+06	2.3616e+06	3.36035e+06	1.80182e+06	2.70038e+06	4.90235e+06	3.10296e+06	3.70078e+06	4.15366e+06	6.32423e+06	8.05546e+06	3.20286e+06	1.70147e+06	2.36344e+06	4.36625e+06	1.78713e+06	1.71589e+06	2.12642e+06	2.24907e+06	4.05903e+06	4.15403e+06	0.891118	0.540927	21.7269	21.6013	-0.125604	0.130784
Oleamide	281.271	5.9285	1.56248e+06	1.27204e+06	8.98307e+06	1.02537e+07	5.79904e+06	5.59909e+06	1.08592e+06	929173	1.00986e+08	9.63202e+07	1.12077e+07	1.18436e+07	1.6883e+07	6.52091e+06	4.71376e+06	2.96088e+07	860836	1.1962e+06	1.07121e+06	3.33326e+06	3.47555e+06	1.74557e+06	9.02443e+06	1.08282e+07	2.22229e+07	2.27713e+07	2.00957e+06	1.76657e+06	0.847193	0.427387	22.7625	22.0048	-0.757663	1.02384
N-Arachidonoyl-L-serine	391.271	5.018	2.85563e+06	2.54678e+06	1.13827e+06	1.5899e+06	2.27842e+06	2.48352e+06	2.07596e+06	2.05162e+06	1.06829e+06	985104	2.54611e+06	2.10549e+06	2.15997e+06	2.24637e+06	2.52237e+06	3.50209e+06	1.92403e+06	1.65031e+06	3.09811e+06	2.17467e+06	1.79664e+06	2.45578e+06	1.66822e+06	2.22256e+06	2.90547e+06	3.02987e+06	3.33015e+06	3.18816e+06	0.476035	0.0766636	20.8661	21.2273	0.361176	1.595
O-(Hydroxy{(2R)-3-(pentadecanoyloxy)-2-[(15Z)-15-tetracosenoyloxy]propoxy}phosphoryl)-L-serine	831.601	13.8477	3.86623e+06	2.90286e+06	2.99413e+06	4.19567e+06	4.52346e+06	3.17888e+06	2.28367e+06	1.87353e+06	2.11064e+06	2.71104e+06	5.24321e+06	1.49526e+06	4.04022e+06	2.32451e+06	3.76782e+06	1.82608e+06	3.89935e+06	4.74699e+06	2.16302e+06	1.47655e+06	1.18249e+06	5.2362e+06	4.97386e+06	5.78751e+06	7.54556e+06	5.41227e+06	2.47042e+06	2.43739e+06	0.866413	0.482401	21.4888	21.6521	0.163314	0.983512
N-lauroylglycine	257.199	5.667	3.4929e+06	3.77384e+06	5.72575e+06	3.58491e+06	5.61879e+06	4.87663e+06	2.49644e+06	3.59244e+06	6.47043e+06	3.54041e+06	2.34149e+06	5.0328e+06	3.71967e+06	2.83787e+06	1.79929e+06	3.76316e+06	5.87182e+06	6.77246e+06	2.80269e+06	1.66349e+06	2.18572e+06	3.92705e+06	2.87725e+06	2.83739e+06	2.46479e+06	3.27894e+06	2.02736e+06	2.58287e+06	0.459932	0.0620417	21.8957	21.4907	-0.404959	1.22759
Rosoxacin	294.1	7.944	9.63643e+06	3.03373e+06	3.82547e+06	3.1909e+06	6.05015e+06	2.4741e+06	3.88746e+06	4.97227e+06	4.01161e+06	4.6957e+06	4.29517e+06	3.11778e+06	6.07071e+06	1.29325e+06	3.46776e+06	7.01307e+06	3.99156e+06	6.75995e+06	4.04205e+06	4.86687e+06	3.73472e+06	3.10114e+06	1.85196e+06	3.6802e+06	6.38959e+06	4.37773e+06	3.21053e+06	2.64603e+06	0.997763	0.981969	21.9035	21.9209	0.0174184	0.111129
[Similar to: D-(+)-Tryptophan; ΔMass: 0.0396 Da]	204.13	2.081	752722	557919	101088	125077	4.9019e+06	4.35212e+06	172119	268372	155816	82286.4	6.88024e+06	7.6966e+06	77913.4	77477.9	121275	138829	679925	710027	97174.7	108537	82567.5	83573.3	280356	291558	135036	128663	339725	352675	0.866413	0.482401	18.8238	17.5594	-1.26435	1.57738
a Jasmonoyl-glutamine	338.183	2.351	4.54192e+06	4.58001e+06	3.81852e+06	2.73884e+06	2.26325e+06	2.87929e+06	2.34143e+06	1.99025e+06	9.92613e+06	9.12855e+06	2.20482e+06	2.06893e+06	3.50777e+06	4.50252e+06	3.42063e+06	3.34232e+06	4.87053e+06	5.00997e+06	4.96535e+06	1.01402e+07	1.18215e+07	4.6108e+06	2.55975e+06	2.38327e+06	2.86328e+06	3.31154e+06	4.0026e+06	3.72583e+06	0.622221	0.149881	21.7431	22.0243	0.281196	0.492846
Aderbasib	416.204	3.956	6.549e+06	6.34563e+06	3.50251e+06	3.30279e+06	5.00876e+06	4.80694e+06	1.58548e+06	1.744e+06	7.7184e+06	7.36757e+06	2.08334e+06	2.88438e+06	1.84451e+06	2.13849e+06	1.59714e+06	1.5583e+06	4.07061e+06	3.73765e+06	3.2121e+06	2.05713e+06	2.16824e+06	3.93924e+06	2.43286e+06	2.33514e+06	9.42161e+06	1.01138e+07	1.82847e+06	2.07977e+06	0.866413	0.482401	21.7432	21.5079	-0.235258	0.437304
2-Dimethylallyl-(6aS_11aS)-3_6a_9-trihydroxypterocarpan	340.13	4.365	4.59307e+06	4.66431e+06	3.6722e+06	4.17576e+06	3.09671e+06	2.82974e+06	3.22143e+06	2.67997e+06	5.51172e+06	5.175e+06	3.51981e+06	3.18995e+06	2.72475e+06	3.6706e+06	4.00887e+06	4.11823e+06	4.58648e+06	4.60379e+06	5.51705e+06	4.76254e+06	4.4548e+06	4.23263e+06	2.63499e+06	2.38097e+06	4.21015e+06	3.9631e+06	3.42614e+06	3.71377e+06	0.8207	0.35189	21.8063	21.9157	0.109352	0.547021
1-Methyluricacid	182.043	1.137	4.52648e+06	3.7511e+06	6.32294e+06	4.62655e+06	9.30155e+06	1.09378e+07	3.51988e+06	3.3016e+06	4.83308e+06	6.30386e+06	1.19767e+07	1.28952e+07	4.44823e+06	3.31283e+06	4.4714e+06	5.36516e+06	1.13612e+07	7.98943e+06	9.65155e+06	1.7667e+07	1.84228e+07	8.39963e+06	4.55416e+06	3.7801e+06	2.58551e+06	2.56467e+06	5.40272e+06	6.66253e+06	0.891118	0.540927	22.4491	22.6302	0.181108	0.600702
Hydroxycarteolol	308.173	3.501	8.92951e+06	7.45122e+06	6.25116e+06	5.75054e+06	3.90388e+06	4.48395e+06	3.15732e+06	3.53446e+06	8.96944e+06	8.91143e+06	3.31646e+06	3.15943e+06	6.49604e+06	6.32239e+06	4.8273e+06	4.53499e+06	7.00728e+06	8.70898e+06	7.10721e+06	1.1607e+07	1.09906e+07	7.20708e+06	6.12461e+06	6.25092e+06	4.93665e+06	4.93144e+06	4.96502e+06	4.92838e+06	0.8207	0.35189	22.3533	22.6126	0.259348	0.797112
11,11'-Carbonylbis(7,11-diazatricyclo[7.3.1.0~2,7~]trideca-2,4-dien-6-one)	406.199	3.837	3.63066e+06	3.21579e+06	3.80097e+06	3.54657e+06	3.00309e+06	2.86796e+06	3.4412e+06	4.53005e+06	4.14272e+06	3.64946e+06	3.08102e+06	3.21996e+06	3.97103e+06	4.23351e+06	4.97173e+06	5.29912e+06	3.91574e+06	4.18801e+06	4.26891e+06	3.31761e+06	2.6155e+06	5.07339e+06	5.75469e+06	5.52444e+06	3.45601e+06	3.49701e+06	3.57892e+06	3.20222e+06	0.573372	0.125092	21.7649	21.9611	0.196165	1.61075
1-hexadecanoyl-2-octadecanoyl-sn-glycero-3-phosphocholine	761.595	0.678	4.09601e+06	4.83991e+06	3.84575e+06	3.79682e+06	3.15258e+06	3.85244e+06	3.70944e+06	3.95584e+06	4.54433e+06	3.63643e+06	4.04369e+06	3.65631e+06	4.20924e+06	3.61453e+06	3.2071e+06	4.67643e+06	3.87793e+06	3.99535e+06	5.09083e+06	3.60722e+06	3.01841e+06	3.6151e+06	455717	443862	3.30472e+06	2.98462e+06	3.75643e+06	3.51288e+06	0.410601	0.0497355	21.8969	21.3762	-0.52067	1.44873
ATEE	251.115	1.195	3.62157e+06	2.30955e+06	1.78132e+07	1.4174e+07	1.46901e+06	1.2074e+06	2.94397e+06	514437	408603	889789	1.36278e+06	1.46099e+06	5.03578e+06	6.04764e+06	6.55807e+06	1.57742e+06	3.94732e+06	3.28658e+06	4.39072e+06	593961	1.55334e+06	5.00957e+06	5.02095e+06	3.8736e+06	3.61266e+06	2.41048e+06	1.47043e+06	1.17119e+06	0.866413	0.482401	21.141	21.3315	0.190517	0.498534
pirsidomine	330.168	3.947	981677	854381	244516	235654	4.53584e+06	3.97326e+06	136528	75579.5	488033	499907	1.22903e+07	1.14436e+07	202363	167877	73350.5	72248.4	135923	120513	281501	1.09801e+07	1.15384e+07	351255	688106	832418	5.70127e+06	6.39681e+06	2.28194e+07	2.05216e+07	0.942581	0.700611	19.4618	20.1752	0.713418	0.864593
Imazapyr	261.111	2.4945	2.00579e+06	1.89199e+06	1.97813e+06	1.54856e+06	3.30927e+06	3.04685e+06	1.6507e+06	1.47418e+06	2.79862e+06	2.79077e+06	3.15689e+06	3.34657e+06	2.88733e+06	3.02155e+06	2.50823e+06	3.58299e+06	3.0083e+06	3.34848e+06	2.39697e+06	1.66704e+06	1.74641e+06	2.43039e+06	2.63157e+06	2.80852e+06	1.12831e+06	1.07146e+06	3.63058e+06	3.89956e+06	0.96881	0.83879	21.1921	21.1864	-0.00572709	0.177255
RO-32-2175	653.323	7.088	4.75494e+06	4.04478e+06	1.30764e+07	3.26468e+06	2.67649e+06	1.4286e+06	6.47001e+06	1.03007e+07	2.26189e+06	3.62613e+06	3.63497e+06	7.84504e+06	9.09573e+06	9.16237e+06	2.99457e+06	4.97706e+06	1.02722e+07	4.45954e+06	8.89557e+06	3.08947e+06	5.87723e+06	1.13875e+07	1.90956e+06	4.2999e+06	8.75734e+06	7.23342e+06	6.61147e+06	1.23058e+06	0.99239	0.945946	22.2119	22.2392	0.0272779	0.00773218
N-[(10Z)-3-sec-Butyl-7-isobutyl-5,8-dioxo-2-oxa-6,9-diazabicyclo[10.2.2]hexadeca-1(14),10,12,15-tetraen-4-yl]-1-methylprolinamide	484.304	4.41	3.84764e+06	2.7566e+06	3.57663e+06	3.10259e+06	6.00475e+06	4.21161e+06	2.47751e+06	2.15107e+06	1.09696e+06	5.11063e+06	2.13226e+06	2.09259e+06	4.86367e+06	6.49727e+06	2.32854e+06	2.21389e+06	4.42789e+06	5.65174e+06	4.91948e+06	1.1795e+07	1.03011e+07	4.87995e+06	4.60863e+06	5.03106e+06	3.41448e+06	3.68763e+06	4.22469e+06	5.86807e+06	0.476035	0.0690475	21.6158	22.1703	0.554491	1.45768
2-Hydroxy-1,2-diphenylethyl hydrogen sulfate	294.056	0.9895	6.98203e+06	2.33833e+06	5.84894e+06	6.11175e+06	6.15961e+06	6.70715e+06	3.99036e+06	6.76145e+06	4.92039e+06	7.53566e+06	1.00227e+07	6.80621e+06	8.05278e+06	6.17429e+06	2.03825e+06	2.81764e+06	6.51629e+06	6.35776e+06	6.35846e+06	5.72207e+06	6.27094e+06	7.93891e+06	7.25309e+06	3.51731e+06	7.97983e+06	1.04297e+07	4.89762e+06	8.30247e+06	0.997763	0.981969	22.521	22.4398	-0.0811931	0.140822
Methohexital	262.132	2.7065	3.25619e+06	3.2231e+06	4.00501e+06	3.93641e+06	5.73583e+06	5.68728e+06	2.25631e+06	2.92102e+06	2.98216e+06	3.2444e+06	1.69753e+06	2.18192e+06	1.89802e+06	3.70312e+06	3.46477e+06	3.29747e+06	4.26537e+06	4.77682e+06	4.76527e+06	3.60269e+06	3.96931e+06	4.55891e+06	2.65932e+06	2.59099e+06	2.50252e+06	2.2824e+06	2.81608e+06	3.12504e+06	0.891118	0.540927	21.5812	21.6871	0.105931	0.3806
(16Z,19Z,22Z,25Z,28Z)-6-Hydroxy-6-oxido-12-oxo-5,7,11-trioxa-2-aza-6lambda~5~-phosphahentriaconta-16,19,22,25,28-pentaen-9-yl (4Z,7Z,10Z,13Z,16Z,19Z)-4,7,10,13,16,19-docosahexaenoate	823.517	0.684	3.01288e+06	3.03106e+06	2.88131e+06	4.49803e+06	3.33227e+06	3.04088e+06	3.82659e+06	3.56895e+06	4.5964e+06	4.29795e+06	3.96113e+06	5.27821e+06	4.33358e+06	4.14696e+06	653538	741181	3.74369e+06	5.67627e+06	2.75211e+06	3.32432e+06	4.0551e+06	3.53018e+06	3.65281e+06	3.99348e+06	4.00162e+06	2.58999e+06	3.97032e+06	1.83435e+06	0.638822	0.163552	21.8499	21.396	-0.453988	1.26614
4-O-(2-Acetamido-2-deoxy-beta-D-glucopyranosyl)-beta-D-glucopyranuronic acid	397.124	6.956	3.49588e+06	3.89327e+06	1.25811e+06	1.2449e+06	1.79842e+06	1.8793e+06	2.92528e+06	3.41542e+06	3.14346e+06	2.21572e+06	2.76721e+06	2.10538e+06	3.15616e+06	2.77735e+06	6.38784e+06	6.73908e+06	4.45382e+06	4.54803e+06	2.57643e+06	1.93661e+06	3.10009e+06	2.87677e+06	4.22148e+06	3.1672e+06	3.63341e+06	4.57949e+06	2.30688e+06	2.01705e+06	0.369505	0.0310252	21.2149	21.7358	0.520963	1.92869
DIACETIN MONOPROPANOATE	232.094	3.162	630475	1.24907e+06	585526	2.75834e+06	685576	2.27459e+06	813249	1.05394e+06	536454	1.3372e+06	1.39379e+06	6.2893e+06	358178	333735	955405	634565	725369	640810	738625	862850	1.94175e+06	1.03842e+06	777054	2.05597e+06	372442	411081	804539	4.31895e+06	0.983996	0.874287	19.9568	19.8101	-0.146693	0.569828
[ST(4:0)]5alpha-Cholane-3alpha_7alpha_12alpha_24-tetrol	394.308	6.9935	2.47364e+06	2.25125e+06	5.98265e+06	6.54802e+06	4.14967e+06	4.65692e+06	3.04909e+06	2.38882e+06	1.93279e+06	1.14248e+06	4.00484e+06	3.097e+06	3.38374e+06	2.29468e+06	2.81888e+06	3.80595e+06	2.20216e+06	2.34158e+06	2916612	3.8752e+06	4.16576e+06	1.81024e+06	6.72844e+06	6.75555e+06	6.09449e+06	6.11641e+06	2.28241e+06	2.43584e+06	0.907463	0.602685	21.5486	21.7462	0.197571	0.698299
Piragliatin	421.086	2.905	517965	321015	1.80148e+06	1.29205e+06	6755140	6.81291e+06	113521	94454.9	6.70117e+06	7.52275e+06	1.19092e+06	1.07345e+06	1.11275e+06	1.05932e+06	423531	608022	1.39195e+06	1.44306e+06	1.54706e+07	2.14535e+07	2.11922e+07	1.72392e+07	2.69544e+06	3.24844e+06	603525	774540	1.36586e+07	1.50252e+07	0.476035	0.0766636	20.2072	21.7638	1.55658	1.60998
(Z,Z,Z)-octadeca-4,7,10-trienenitrile	259.229	4.94	4.38681e+06	4.61677e+06	4.07974e+06	4.21119e+06	4.17463e+06	4.24793e+06	4.29417e+06	4.18925e+06	4.23976e+06	3.95457e+06	4.2103e+06	4.00474e+06	3.38417e+06	3.29844e+06	3.84834e+06	4.39499e+06	3.38716e+06	3.94867e+06	4.57098e+06	4.1156e+06	3.59866e+06	3.65744e+06	4.14302e+06	4.31219e+06	3.60024e+06	3.08539e+06	3.73733e+06	3.95456e+06	0.573372	0.125092	21.959	21.881	-0.0780252	1.14052
L-Pyrrolysine	255.159	3.574	2.09897e+06	1.65873e+06	3.03849e+06	2.84579e+06	2.66692e+06	4.25358e+06	5.44138e+06	3.60483e+06	1.67495e+06	2.07653e+06	2.87008e+06	5.34317e+06	2.58662e+06	2.03253e+06	3.24032e+06	2.50434e+06	2.27247e+06	2.34063e+06	4.50064e+06	2.05367e+06	3.1379e+06	4.70428e+06	2.97107e+06	3.45425e+06	3.42578e+06	3.27221e+06	3.87362e+06	4.63319e+06	0.729858	0.24563	21.4202	21.6127	0.19246	0.595148
Triethyl citrate	276.122	2.122	3.24215e+06	3.5642e+06	5.80362e+06	4.64444e+06	2.6367e+06	6.15332e+06	7.37581e+06	7.1975e+06	4.58129e+06	4.85823e+06	9.16595e+06	9.13657e+06	6.76259e+06	8.57354e+06	5.1384e+06	3.37179e+06	6.81109e+06	1.91274e+06	4.72791e+06	5.35072e+06	8.08423e+06	4.04336e+06	3.95308e+06	3.64497e+06	1.15844e+07	1.29828e+07	3.95616e+06	3.59603e+06	0.866413	0.482401	22.4141	22.2474	-0.166642	0.260107
O-(4,8-dimethylnonanoyl)carnitine	329.256	4.674	3.60368e+06	3.36163e+06	3.16258e+06	2.96259e+06	4.56561e+06	4.39233e+06	2.4088e+06	2.62634e+06	1.37579e+06	1.69639e+06	1.74476e+06	1.56317e+06	2.14662e+06	2.64883e+06	4.24587e+06	4.22403e+06	2.70162e+06	3.41827e+06	1.04057e+07	1.80745e+06	1.6484e+06	1.13332e+07	2.63955e+06	2.91886e+06	1.97219e+06	1.92744e+06	6.00365e+06	7.48837e+06	0.655183	0.178112	21.2881	21.8024	0.514273	1.4691
Indirubin	262.074	4.912	1.00867e+06	1.32256e+06	220740	490791	7.05358e+06	77139.3	95032.8	75530	241941	130394	545712	383877	73176.5	982537	218438	799659	228000	294110	77792.1	154137	123176	244972	971177	282323	472535	97668.8	75493.8	78327	0.847193	0.427387	18.3723	17.6777	-0.694577	0.898002
11-Oxo-androsteroneglucuronide	480.236	3.812	746799	4.17006e+06	2.1352e+06	1.81467e+06	1.28069e+06	2.40411e+06	338107	329156	2.12407e+06	1.7412e+06	1.19637e+06	1.21247e+06	3.64477e+06	3.78344e+06	5.90213e+06	1.43343e+06	464650	719024	1.21324e+06	4.20982e+06	3.9227e+06	5.09168e+06	832983	661070	3.68507e+06	1.13772e+06	1.64284e+06	1.66583e+06	0.983996	0.874287	20.5213	20.7052	0.183882	0.541426
O-3-methylglutarylcarnitine	289.152	1.8	3.43084e+06	2.61434e+06	5.07856e+06	4.70244e+06	2.78376e+06	3.00244e+06	4.09928e+06	2.59561e+06	1.32301e+06	1.74235e+06	3.25265e+06	4.51907e+06	1.38813e+06	1.28516e+06	6.03011e+06	4.066e+06	8.64606e+06	9.80864e+06	3.23783e+06	3.96476e+06	3.72766e+06	1.93846e+06	3.05521e+06	1.87891e+06	1.61944e+07	2.01154e+07	1.47817e+06	1.60899e+06	0.622221	0.149881	21.3698	22.0513	0.681507	1.52068
Obeticholic acid	420.324	6.81425	3.86166e+06	3.44553e+06	6.14516e+06	5.95818e+06	3.73681e+06	5.37529e+06	4.53596e+06	6.15287e+06	4.61292e+06	4.88223e+06	4.30314e+06	3.67028e+06	4.53253e+06	3.65966e+06	4.56938e+06	3.57838e+06	3.79802e+06	5.5043e+06	4.3754e+06	3.69196e+06	5.07324e+06	4.39362e+06	7.71999e+06	5.32638e+06	4.41096e+06	6.38799e+06	3.50856e+06	5.27457e+06	0.961028	0.803613	22.1163	22.1671	0.0508396	0.515444
N-Acetyl-L-methionine	191.061	0.94	4.89531e+06	3.193e+06	6.77924e+06	8.72912e+06	1.642e+06	2.35302e+06	1.34248e+06	1.49122e+06	1.0156e+06	1.09306e+06	962552	1.54682e+06	2.27672e+06	2.5344e+06	2.70412e+06	2.46178e+06	2.91551e+06	3.53212e+06	6.2507e+06	1.05893e+06	1.47833e+06	5.49917e+06	999968	1.72848e+06	1.70216e+06	1.5176e+06	1.12414e+06	2.21903e+06	0.99239	0.945946	21.0786	21.0263	-0.0522766	0.325153
tolpyrramide	268.088	2.292	2.46388e+06	2.36447e+06	1.73894e+07	1.42885e+07	1.32869e+06	664189	2.04064e+06	1.54856e+06	590298	434366	1.5313e+06	1.34597e+06	3.06444e+06	2.22085e+06	5.62367e+06	1.71773e+06	3.13812e+06	1.57362e+06	2.50148e+06	558502	1.05563e+06	2.01428e+06	7.76958e+06	4.20507e+06	836065	932779	971346	1.01108e+06	0.99239	0.945946	20.9191	20.7739	-0.14526	0.599041
(2xi)-D-gluco-heptonic acid	226.069	0.928	4.36421e+06	4.6175e+06	4.0549e+06	5.03416e+06	3.73293e+06	3.98585e+06	4.12466e+06	3.58471e+06	3.5569e+06	4.25376e+06	3.83346e+06	3.84823e+06	3.62331e+06	4.47591e+06	1.15571e+07	1.99536e+07	3.94648e+06	7.30634e+06	5.29286e+06	5.64072e+06	4.6015e+06	7.99183e+06	436216	6.04965e+06	3.80172e+06	4.41243e+06	4.4197e+06	4.42125e+06	0.223218	0.0106002	21.9521	22.257	0.30492	1.50087
Pregnane-3,3-diol	320.271	6.445	4.95019e+06	3.73499e+06	1.20689e+07	1.19715e+07	1.07398e+07	8.47395e+06	7.11729e+06	6.90413e+06	3.12298e+06	3.03227e+06	6.97914e+06	5.17839e+06	5.66624e+06	5.5943e+06	4.90919e+06	4.68516e+06	4.77453e+06	4.29147e+06	6.86153e+06	5.52974e+06	7.35504e+06	7.17543e+06	8.05256e+06	7.5551e+06	8.04459e+06	7.54216e+06	5.00621e+06	5.60371e+06	0.983996	0.874287	22.5684	22.5393	-0.0290953	0.396158
11(E)-Eicosenoic Acid	310.287	8.226	7.02134e+06	7.25266e+06	844803	884922	2.88666e+06	2.08366e+06	3.10962e+06	3.49194e+06	4.11467e+06	4.41719e+06	7.98668e+06	2.59832e+06	2.98886e+06	2.556e+06	4.68461e+06	5.14877e+06	6.28922e+06	8.59211e+06	2.9466e+06	1.03059e+07	1.15635e+07	3.02865e+06	9.51482e+06	1.03023e+07	8.51994e+06	7.58665e+06	2.68833e+06	2.45114e+06	0.249986	0.0141079	21.5582	22.4853	0.92713	1.97224
3-Hydroxysebacic acid	218.115	3.615	1.37911e+06	1.56707e+06	1.42178e+06	2.64409e+06	1.55287e+06	2.55521e+06	1.99907e+06	1.6074e+06	1.06326e+06	1.3621e+06	1.66608e+06	6.35342e+06	1.13598e+06	1.12478e+06	1.38461e+06	937250	1.82789e+06	1.13922e+06	1.73098e+06	1.27788e+06	1.67823e+06	1.43694e+06	1.68834e+06	2.42231e+06	1.29312e+06	1.70751e+06	1.35422e+06	3.49341e+06	0.997763	0.981969	20.7163	20.5934	-0.122877	0.684199
(2S)-4-(Methylsulfanyl)-2-({[(3S,4S,5R)-2,3,4-trihydroxy-5-(hydroxymethyl)tetrahydro-2-furanyl]methyl}amino)butanoic acid	311.103	0.92	1.79653e+07	1.67044e+07	1.3406e+06	1.82253e+06	1.03446e+07	1.80866e+06	1.67461e+06	2.33962e+06	1.56571e+07	2.23214e+07	1.61792e+06	1.87694e+06	2.46678e+07	3.71996e+07	1.80934e+06	2.2484e+07	2.64767e+06	2.66661e+07	1.89918e+06	1.73916e+07	2.05521e+06	2.67174e+06	1.79271e+06	2.07353e+06	6.63321e+07	8.30437e+07	1.3892e+06	2.4482e+06	0.907463	0.602685	22.475	22.4372	-0.0377841	0.578599
L-Carnitinamide	160.121	0.632	5.42397e+06	5.25567e+06	3.44494e+06	2.71678e+06	4.25727e+06	4.66561e+06	6.571e+06	8.6179e+06	4.25931e+06	3.37878e+06	5.97695e+06	4.96626e+06	4.31078e+07	3.43872e+07	3.15561e+06	3.25765e+06	5.26986e+06	4.58109e+06	5.31299e+06	2.22712e+06	1.58676e+06	4.50666e+06	2.7851e+06	3.96699e+06	6.11827e+06	6.05743e+06	3.9864e+06	3.47508e+06	0.476035	0.0690475	22.6078	21.8478	-0.759973	1.26941
Gemcitabine elaidate	527.315	2.985	4.01761e+06	4.85097e+06	2.35394e+06	3.82111e+06	3.21795e+06	4.33544e+06	3.72739e+06	4.83818e+06	3.87534e+06	3.48748e+06	4.4581e+06	4.16565e+06	2.00354e+06	4.01874e+06	2.63974e+06	3.60984e+06	2.48045e+06	3.3682e+06	5.48705e+06	4.5339e+06	2.4359e+06	2.7224e+06	3.4237e+06	3.85419e+06	3.69647e+06	4.04316e+06	2.1716e+06	3.2185e+06	0.638822	0.163552	21.818	21.6537	-0.164258	0.96644
.1.1~4,8~.0~20,24~]pentacosa[10,14,16,22]tetraen]-2'-one	598.35	2.855	8.33278e+06	5.14344e+06	3.03138e+06	4.13435e+06	3.38656e+06	2.4274e+06	4.6973e+06	4.80728e+06	6.46845e+06	3.91337e+06	3.83073e+06	2.22307e+06	4.28837e+06	3.81705e+06	4.9967e+06	4.51345e+06	2.06753e+06	3.48931e+06	424929	2.26988e+06	2.00132e+06	4.0534e+06	2.59155e+06	3.34503e+06	5.00498e+06	5.82955e+06	2.89503e+06	1.26143e+06	0.55505	0.103523	21.9594	21.3719	-0.587505	1.36248
Drepamon	279.166	2.854	6.18646e+06	5.93878e+06	4.15596e+06	4.0736e+06	3.28639e+06	4.12071e+06	1.84385e+06	2.48637e+06	6.3379e+06	4.30211e+06	2.84108e+06	2.94378e+06	5.47392e+06	3.98945e+06	3.99172e+06	4.18426e+06	4.95189e+06	5.17776e+06	5.738e+06	6.44579e+06	6.14421e+06	4.69234e+06	9.9721e+06	9.62165e+06	3.94969e+06	5.05048e+06	4.94427e+06	4.30375e+06	0.369505	0.0310252	21.8972	22.3683	0.471112	1.67437
Tenonitrozole	254.977	0.731	5.50502e+06	5.25115e+06	4.22869e+06	4.93151e+06	3.20656e+06	5.20725e+06	4.51511e+06	5.03656e+06	4.66977e+06	5.58731e+06	3.41951e+06	3.52577e+06	1.68777e+06	3.64962e+06	5.35207e+06	4.13578e+06	6.33662e+06	5.50374e+06	6.90795e+06	5.17227e+06	3.94395e+06	7.90963e+06	1.61289e+06	2.08879e+06	4.35073e+06	5.09073e+06	5.60512e+06	2.92746e+06	0.825477	0.376095	21.9833	22.0725	0.0891475	0.633682
Palmitic Acid	256.24	7.662	2.94207e+07	2.64957e+07	9.53895e+06	9.56696e+06	1.34178e+07	2.68127e+06	1.51141e+07	1.50341e+07	1.81601e+07	1.62536e+07	2.16052e+07	1.25439e+07	1.17624e+07	1.18742e+07	2.34912e+07	2.44253e+07	6.9587e+06	2.92324e+07	4.95083e+06	2.60984e+07	2.76777e+07	1.46632e+07	2.71803e+07	6.5994e+06	3.41217e+07	6.6093e+06	1.60104e+07	1.57298e+07	0.825477	0.376095	23.6836	23.9167	0.233038	0.840608
27-Nor-5beta-cholestane-3alpha,7alpha,12alpha,24,25-pentol	438.335	6.74825	4.23793e+06	3.76758e+06	3.96968e+06	4.16321e+06	5.68238e+06	7.68717e+06	4.0909e+06	4.3855e+06	3.69746e+06	4.00718e+06	4.61367e+06	3.9858e+06	3.94435e+06	3.55232e+06	4.70298e+06	4.92355e+06	3.19838e+06	4.87124e+06	3.98388e+06	3.98364e+06	4.63918e+06	4.11419e+06	6.55917e+06	5.80483e+06	4.41267e+06	5.54634e+06	3.37397e+06	3.21018e+06	0.85753	0.454438	22.0427	22.0772	0.0344581	0.432963
Levothyroxine	776.687	4.1985	6.21533e+06	6.18942e+06	5.14712e+06	4.64768e+06	5.09325e+06	4.69126e+06	5.33439e+06	5.73633e+06	5.39748e+06	5.16315e+06	4.82098e+06	3.56979e+06	4.55723e+06	4.31344e+06	5.96016e+06	5.9824e+06	6.20073e+06	5.28289e+06	5.81619e+06	3.93903e+06	4.45042e+06	5.76025e+06	5.26178e+06	6.16809e+06	4.1712e+06	4.53296e+06	4.50596e+06	4.51818e+06	0.986767	0.910026	22.2575	22.2885	0.0310048	0.408211
2-Hydroxy-N-{2-[2-(1H-imidazol-5-yl)ethyl]-5-methyl-3-oxo-1,2-oxazolidin-4-yl}benzamide	330.133	2.168	3.31768e+06	2.5768e+06	3.57755e+06	3.07894e+06	2.26442e+06	1.31911e+06	773454	735680	9.93009e+06	1.03203e+07	1.41949e+06	1.17905e+06	1.56513e+06	1.25164e+06	4.40975e+06	3.63463e+06	5.08344e+06	6.95915e+06	3.89688e+06	4.81011e+06	5.46995e+06	4.51918e+06	5.60687e+06	5.36236e+06	1.52311e+06	1.31486e+06	2.06307e+06	2.36657e+06	0.369505	0.0310252	21.054	21.8032	0.749149	0.790326
3,4-Diaminopyridine	109.064	7.13267	5.48936e+06	5.3286e+06	6.9117e+06	4.65537e+06	5.5412e+06	6.55616e+06	5.95933e+06	7.45556e+06	6.69701e+06	5.54284e+06	6.03589e+06	4.62722e+06	2.36884e+06	2.29677e+06	6.31541e+06	5.33741e+06	7.24209e+06	6.61225e+06	7.2938e+06	5.15883e+06	6.37199e+06	7.05545e+06	4.89861e+06	5.69838e+06	2.8043e+06	2.56166e+06	6.12418e+06	6.09533e+06	0.85753	0.454438	22.2885	22.378	0.0895811	0.429457
(9Z)-Tetradecenoicacid	226.193	6.04867	3.82629e+06	1.03208e+08	3.49068e+06	3.90019e+06	4.03237e+06	3.71447e+06	4.30971e+06	3.68461e+06	4.09852e+06	5.45271e+06	3.90999e+06	3.94388e+06	4.36732e+06	4.82081e+06	2.74683e+07	4.2258e+06	7.3588e+06	4.97813e+06	3.35391e+06	4.22419e+06	6.17327e+06	6.23192e+07	4.73699e+06	9.44305e+06	3.78876e+06	5.48791e+06	4.46763e+06	4.9388e+06	0.369505	0.0310252	22.2967	22.7024	0.405703	0.0651513
Methylfarnesoate	250.193	6.3795	3.51914e+06	2.45944e+06	6.07948e+06	5.65209e+06	5.23918e+06	4.64665e+06	7.13406e+06	7.06145e+06	2.09632e+06	1.96157e+06	3.12768e+06	2.69712e+06	6.8561e+06	5.96942e+06	6.6979e+06	6.92654e+06	5.0516e+06	5.34137e+06	4.08573e+06	3.59428e+06	4.2154e+06	4.76962e+06	8.88789e+06	7.30957e+06	9.8619e+06	9.39301e+06	4.17727e+06	4.79196e+06	0.573372	0.125092	21.9993	22.4583	0.459002	1.59345
(±)12(13)-DiHOME	314.246	7.0775	1.18976e+06	1.3568e+06	8.72125e+06	8.26923e+06	4.59705e+06	4.67103e+06	2.55277e+06	2.58447e+06	1.28611e+06	1.23918e+06	3.08952e+06	2.48662e+06	7.14778e+06	7.09329e+06	1.79955e+06	1.86175e+06	3.99239e+06	4.05691e+06	4.57371e+06	2.84087e+06	3.26765e+06	5.12255e+06	2.56285e+06	2.67014e+06	1.77785e+06	1.83097e+06	6.27631e+06	7.08306e+06	1	1	21.595	21.6086	0.0136408	0.411286
Taurochenodeoxycholic acid	499.297	4.339	7.69091e+06	6.80309e+06	1.53077e+06	1.46668e+06	2.50946e+06	1.76068e+06	2.4034e+08	2.48914e+08	2.1504e+06	2.81935e+06	3.19127e+07	2.79048e+07	6.09532e+06	5.22016e+06	2.54356e+07	2.45796e+07	6.56083e+06	5.25998e+06	2.66925e+07	2.5027e+06	2.00173e+06	1.88403e+07	8.71849e+06	1.07294e+07	2.94279e+06	2.67752e+06	1.17277e+06	2.52526e+06	1	1	22.9515	22.5593	-0.392172	0.983225
(2R)-1-{[(2-Aminoethoxy)(hydroxy)phosphoryl]oxy}-3-hydroxy-2-propanyl (6Z,9Z,12Z,15Z,18Z,21Z)-6,9,12,15,18,21-tetracosahexaenoate	553.317	5.845	6.56317e+06	4.24473e+06	1.88708e+06	4.13771e+06	6.49304e+06	2.56312e+06	3.24462e+06	4.2527e+06	3.57671e+06	4.40454e+06	7.22303e+06	3.19241e+06	4.73062e+06	3.56301e+06	7.03281e+06	3.08809e+06	4.1336e+06	4.81408e+06	2.96225e+06	4.62022e+06	2.96313e+06	4.68318e+06	4.67756e+06	3.43177e+06	3.47544e+06	3.65174e+06	5.00359e+06	3.83824e+06	0.997763	0.981969	21.945	21.95	0.0050261	0.133534
Dinitro-ortho-cresol	198.027	4.702	3.08583e+06	3.24687e+06	3.56697e+06	3.66309e+06	2.64658e+06	2.63195e+06	3.93304e+06	4.14988e+06	4.62169e+06	4.78588e+06	6.43083e+06	8.29942e+06	4.87183e+06	4.12023e+06	5.13528e+06	4.60146e+06	2.61886e+06	3.16789e+06	3.70403e+06	2.64379e+06	2.65419e+06	4.26979e+06	6.34068e+06	6.79959e+06	3.70259e+06	4.1576e+06	4.14242e+06	4.23378e+06	0.997763	0.981969	21.9597	21.9256	-0.0341373	0.223579
(2R)-1-{[(2-Aminoethoxy)(hydroxy)phosphoryl]oxy}-3-hydroxy-2-propanyl (7Z,10Z,13Z,16Z)-7,10,13,16-docosatetraenoate	529.317	6.08925	4.13216e+06	5.1106e+06	5.26394e+06	5.44793e+06	5.82616e+06	5.06498e+06	4.02122e+06	4.93111e+06	5.62707e+06	4.94345e+06	4.50681e+06	6.71682e+06	5.10791e+06	4.94068e+06	3.07422e+06	3.85984e+06	6.99602e+06	8.23738e+06	5.66246e+06	1.10658e+07	11519245	5.93991e+06	9.63258e+06	4.38859e+06	7.09649e+06	5.36283e+06	6.25753e+06	4.03524e+06	0.522569	0.0938681	22.2751	22.5597	0.284519	1.4902
Sphingosine (d18:1)	299.282	6.256	4.99627e+06	4.49793e+06	5.46329e+06	5.72454e+06	3.9965e+06	4.20998e+06	4.72138e+06	4.58856e+06	4.54142e+06	4.75424e+06	5.41293e+06	5.48935e+06	5.18836e+06	2.95283e+06	7.20186e+06	6.91897e+06	4.69376e+06	5.61299e+06	4.6966e+06	5.12793e+06	5.41399e+06	4.46624e+06	3.73824e+06	4.69912e+06	5.40689e+06	6.6095e+06	4.75894e+06	4.75472e+06	0.738799	0.26491	22.1623	22.3129	0.150619	1.27179
Ethyl docosahexaenoate	356.271	5.62575	7.02094e+06	6.26251e+06	4.16514e+06	3.4355e+06	1.27005e+07	1.26472e+07	8.03008e+07	8.44503e+07	3.38423e+06	3.16564e+06	2.66464e+06	2.5503e+06	933895	862008	2.47589e+06	2.4043e+06	3.92079e+06	4.18489e+06	7.66667e+06	2.2108e+06	2.00664e+06	5.94934e+06	6.63238e+06	6.85722e+06	4.54044e+06	3.97118e+06	2.52302e+06	2.66531e+06	0.847193	0.427387	22.4477	21.8387	-0.608977	1.11299
3-(4-Methoxyphenyl)propyl hydrogen sulfate	246.056	3.46	76788.9	69389.8	107777	85032.3	1.38795e+06	1.61391e+06	1.02736e+07	1.13509e+07	316557	302491	1.12219e+07	1.12964e+07	1.49263e+07	1.47204e+07	71236.3	73577.3	1.04596e+06	1.05671e+06	9.2196e+06	186701	134219	1.09411e+07	3.1701e+06	3.00802e+06	6.44952e+06	6.15758e+06	1.21856e+07	1.2956e+07	0.986767	0.910026	20.295	20.6297	0.334687	0.333667
Glycochenodeoxycholicacid3-glucuronide	625.347	3.71925	2.65443e+06	974620	3.14736e+06	3.21243e+06	3.23342e+06	3.33799e+06	5.33276e+06	4.73973e+06	2.35967e+06	2.36009e+06	1.05575e+06	1.9397e+06	3.68206e+06	3.88468e+06	6.26293e+06	6.00623e+06	1.20515e+07	1.15205e+07	3.1562e+06	8.23042e+06	7.7824e+06	3.30224e+06	4.40185e+06	1.81497e+06	3.66152e+06	4.41456e+06	5.01081e+06	4.08826e+06	0.153764	0.00296311	21.3709	22.296	0.925142	2.22444
2-(Sulfomethyl)-1,3-thiazolidine-4-carboxylic acid	226.994	0.733	3.18641e+06	1.26696e+07	622369	3.0795e+06	1.89415e+06	2.73741e+06	4.32308e+06	2.73141e+06	5.8864e+06	3.16986e+06	3.58516e+06	3.54255e+06	2.08962e+06	1.26135e+06	2.22253e+06	2.80969e+06	4.05612e+06	4.50229e+06	4.69495e+06	1.91141e+06	2.97835e+06	4.73762e+06	1.88469e+06	4.28532e+06	5.23434e+06	4.89968e+06	2.57329e+06	2.55715e+06	0.907463	0.57142	21.467	21.6623	0.195264	0.201807
hydroxyprogesterone caproate	428.292	5.369	5.75766e+06	5.68364e+06	3.59403e+06	3.0137e+06	5.8752e+06	6.66314e+06	5.0436e+06	4.20273e+06	3.65294e+06	4.7294e+06	7.30771e+06	6.88107e+06	1.58234e+06	2.3979e+06	4.3109e+06	4.38263e+06	4.23244e+06	4.84456e+06	2.34671e+06	1.65141e+06	2.20685e+06	2.31636e+06	3.1415e+06	1.93952e+06	1.83454e+06	2.88661e+06	4.01689e+06	4.28154e+06	0.283779	0.018554	22.0639	21.5046	-0.559334	1.95237
1-(4-Methoxyphenyl)-3-pentanyl hydrogen sulfate	274.088	0.921	7.4284e+06	5.13383e+06	3.68244e+06	4.13996e+06	7.39682e+06	5.53667e+06	4.8243e+06	3.95524e+06	5.40564e+06	4.23771e+06	4.97299e+06	5.01341e+06	1.18843e+06	2.04944e+06	5.20567e+06	4.05477e+06	4.62601e+06	5.61558e+06	8.74632e+06	3.22717e+06	3.94281e+06	5.81683e+06	4.53786e+06	8.73941e+06	1.59178e+06	2.5387e+06	5.45361e+06	7.11296e+06	0.9185	0.634669	22.0198	22.1487	0.128853	0.481432
Oleocanthal	304.13	5.507	3.11656e+06	3.09985e+06	3.06458e+06	2.42693e+06	4.72903e+06	4.44219e+06	3.7899e+06	3.52176e+06	4.42805e+06	4.26761e+06	5.54793e+06	5.47913e+06	2.69959e+06	2.52066e+06	2.1386e+06	2.36014e+06	3.13546e+06	3.33302e+06	3.1969e+06	3.72872e+06	3.65171e+06	2.99074e+06	1.95134e+06	2.3622e+06	5.14271e+06	4.78187e+06	3.59453e+06	5.24109e+06	0.825477	0.376095	21.8052	21.632	-0.17321	0.87071
3,4,15-Triacetoxy-12,13-epoxytrichothec-9-en-8-yl 3-methylbutanoate	508.231	3.995	339664	325766	1.56208e+06	1.4449e+06	453434	396982	206523	207617	2.24473e+06	2.11444e+06	251747	107563	674255	546442	310183	361197	167123	231589	573497	288902	238403	585562	520170	497573	362345	361445	379157	444252	0.847193	0.427387	18.973	18.4504	-0.522603	1.51051
Diclazuril	405.978	6.954	2.46449e+06	2.97442e+06	2.19319e+06	2.2483e+06	2.3274e+06	2.28429e+06	4.64249e+06	5.02726e+06	7.04349e+06	6.739e+06	1.92758e+06	1.13996e+06	4.75945e+06	4.14006e+06	960164	1.21271e+06	2.27238e+06	2.40386e+06	2.37671e+06	1.8919e+06	2.04107e+06	2.48523e+06	2.29465e+06	2.54581e+06	6.87004e+06	6.13096e+06	5.50657e+06	4.78164e+06	0.9185	0.634669	21.5841	21.3489	-0.235272	0.580994
Methenolone	302.224	7.225	6.47604e+06	4.75667e+06	3.83857e+06	2.52337e+06	4.6663e+06	5.31961e+06	2.60306e+06	2.43689e+06	3.68785e+06	3.23535e+06	3.3357e+06	3.29622e+06	4.09488e+06	1.79484e+06	5.57704e+06	6.05778e+06	5.71887e+06	5.65134e+06	5.03321e+06	3.25125e+06	4.06988e+06	4.80714e+06	3.76027e+06	5.00669e+06	4.2289e+06	4.40959e+06	4.60063e+06	5.16046e+06	0.228159	0.012248	21.7482	22.1773	0.429085	1.92097
N-Acetylneuraminicacid(NeuAc)	309.106	0.848	8.0486e+06	5.97164e+06	9.45753e+06	7.43307e+06	5.66e+06	9.13417e+06	8.05211e+06	9.336e+06	7.19814e+06	8.6976e+06	9.3233e+06	1.01194e+07	9.79752e+06	3.2185e+06	3.90028e+06	5.27181e+06	7.72168e+06	5.15502e+06	9.92024e+06	7.06598e+06	9.60567e+06	9.42658e+06	8.73809e+06	4.59967e+06	1.34586e+07	1.69144e+07	6.20922e+06	7.38023e+06	0.953957	0.768812	22.8711	22.8592	-0.0119469	0.157253
Maclurin	262.048	2.204	6.45049e+06	8.35758e+06	4.43888e+06	6.6683e+06	1.11349e+07	4.14869e+06	4.23722e+06	4.93289e+06	5.24059e+06	5.03809e+06	3.7286e+06	3.31669e+06	4.09915e+06	4.09105e+06	6.21544e+06	5.39945e+06	4.56962e+06	6.94363e+06	5.52321e+06	5.43744e+06	5.45929e+06	4.69202e+06	8.35209e+06	9.11485e+06	4.66886e+06	3.44732e+06	4.30795e+06	5.90115e+06	0.70426	0.227321	22.2869	22.4009	0.114048	0.386567
3-O-(alpha-L-olivosyl)oleandolide	516.294	3.6466	6.3303e+06	8.83416e+06	5.59632e+06	7.21653e+06	4.96082e+06	4.29125e+06	3.92882e+06	2.94049e+06	1.15954e+07	1.21365e+07	2.00432e+06	2.3581e+06	8.24136e+06	7.71895e+06	7.46349e+06	8.2838e+06	9.0014e+06	8.21794e+06	6.28463e+06	1.68049e+07	1.45907e+07	7.10114e+06	8.34115e+06	9.02198e+06	4.47995e+06	5.24749e+06	6.21515e+06	4.99741e+06	0.573372	0.125092	22.3924	22.8832	0.490746	1.13668
gamma-L-glutamyl-L-tyrosine	310.116	1.558	8.11663e+06	7.459e+06	7.83196e+06	4.61831e+06	8.82655e+06	1.01941e+07	1.68135e+07	1.0904e+07	7.40754e+06	8.49848e+06	3.74899e+06	3.90215e+06	6.97929e+06	1.05294e+07	3.57026e+06	4.81929e+06	8.78602e+06	5.8024e+06	8.09905e+06	8.86359e+06	7.12392e+06	8.93452e+06	9.00364e+06	4.42591e+06	4.89819e+06	6.6184e+06	5.40819e+06	5.42974e+06	0.688708	0.209978	22.8711	22.5848	-0.286229	1.18978
Troxipide	294.157	2.8435	1.0186e+07	9.05956e+06	6.3641e+06	6.34804e+06	4.69598e+06	4.88109e+06	3.72698e+06	3.8489e+06	8.5515e+06	8.31983e+06	3.36051e+06	3.57807e+06	6.05126e+06	7.64508e+06	4.95185e+06	4.9853e+06	7.66026e+06	8.05931e+06	7.06492e+06	7.2065e+06	9.9526e+06	8.16923e+06	1.04943e+07	1.07209e+07	4.68429e+06	4.4987e+06	5.24177e+06	5.09133e+06	0.785249	0.306426	22.4671	22.6843	0.217186	0.768689
Acetonecyanohydrin	85.0531	1.071	7.83423e+06	6.73991e+06	5.54528e+06	4.8473e+06	5.2787e+06	5.79247e+06	3.30092e+06	4.02151e+06	1.21932e+07	1.31421e+07	5.53458e+06	3.03022e+06	7.81009e+06	6.18508e+06	3.64478e+06	5.42522e+06	8.5987e+06	8.08123e+06	7.17229e+06	1.83617e+07	1.24446e+07	6.89032e+06	2.01688e+06	3.71466e+06	3.52448e+06	2.54529e+06	5.25708e+06	3.31007e+06	0.927878	0.667331	22.5117	22.3658	-0.145934	0.105249
CGH2466	320.991	2.5525	6.71645e+06	5.27389e+06	4.31634e+06	5.04602e+06	5.65081e+06	4.91719e+06	4.58887e+06	4.80671e+06	5.90482e+06	5.99392e+06	4.16614e+06	5.6144e+06	6.00124e+06	5.19807e+06	4.84499e+06	5.06446e+06	5.90669e+06	6.30363e+06	4.23229e+06	2.9058e+06	7.44188e+06	6.66512e+06	4.99016e+06	5.04146e+06	5.44132e+06	5.11576e+06	5.10242e+06	4.62351e+06	0.986767	0.910026	22.325	22.2959	-0.0290977	0.0508518
4-Ethyl-2-methoxyphenyl hydrogen sulfate	232.04	3.767	283427	73658	4.1513e+06	4.03503e+06	662929	531196	398734	366953	110481	73449.6	73969.4	74172.5	3.0108e+07	2.95373e+07	78146.7	82156.4	3.62739e+06	3.80231e+06	9.98888e+06	401621	367811	1.1419e+07	610255	625395	1.07264e+06	1.03299e+06	255649	293544	0.847193	0.427387	19.1849	19.6172	0.432321	0.641882
NP-003024	238.084	3.15	3.89055e+06	3.01668e+06	1.90847e+06	1.84628e+06	8.7477e+06	8.03791e+06	1.87302e+06	2.12381e+06	1.8759e+06	2.08447e+06	2.38261e+06	1.56549e+06	2.3912e+06	3.11401e+06	3.47675e+06	4.14137e+06	4.54232e+06	5.05199e+06	1.78794e+07	3.52389e+06	2.79485e+06	1.61079e+07	4.10218e+06	4.4253e+06	397156	633261	5.43993e+06	5.37477e+06	0.387614	0.0394817	21.3788	21.8529	0.474138	1.24728
8Z,11Z,14Z-Eicosatrienoic acid	306.256	7.428	6.70104e+06	6.45445e+06	3.1709e+06	3.4292e+06	3.83453e+06	3.59035e+06	4.62799e+06	3.5965e+06	1.06765e+07	8.10735e+06	4.14912e+06	2.84615e+06	5.25441e+06	3.97179e+06	5.41696e+06	5.32148e+06	8.48746e+06	8.84896e+06	3.6248e+06	5.47482e+06	5.40634e+06	2.5617e+06	8.90043e+06	1.0118e+07	1.18857e+07	1.209e+07	3.97355e+06	5.83452e+06	0.388363	0.0443691	22.1529	22.6014	0.448496	1.42859
N-Ribosylnicotinamide	254.09	5.588	2.84963e+06	2.7444e+06	2.85506e+07	2.94752e+07	1.35332e+08	118288998	2.78299e+06	2.83361e+06	4.13863e+06	4.32507e+06	4.33708e+06	4.35561e+06	1.09361e+06	1.1408e+06	1.03163e+06	966090	2.83567e+06	2.90306e+06	1.24798e+06	4.33274e+08	4.56973e+08	1.54373e+06	1.10558e+07	1.12545e+07	396735	424162	1.82591e+07	1.98598e+07	0.88327	0.511239	22.6709	22.3936	-0.27733	0.755922
(2S)-3-(4-Hydroxyphenyl)-2-({[(3S,4S,5R)-2,3,4-trihydroxy-5-(hydroxymethyl)tetrahydro-2-furanyl]methyl}amino)propanoic acid (non-preferred name)	343.126	0.95	1.82819e+07	2.13316e+07	5.24923e+06	3.32564e+06	2.41289e+07	3.15718e+06	4.32042e+06	4.45407e+06	1.83131e+07	3.03572e+07	8.75771e+06	8.96693e+06	3.30942e+07	5.5398e+07	4.08343e+06	3.27523e+07	3.99078e+06	3.92592e+07	2.34571e+06	2.62076e+07	4.24367e+06	4.87134e+06	5.29612e+06	3.56213e+06	9.35843e+07	1.34184e+08	2.44348e+06	4.26154e+06	0.88327	0.511239	23.4676	23.2102	-0.257434	0.622782
Methyl(2E_6E)-(10R_11S)-10_11-epoxy-3_7_11-trimethyltrideca-2_6-dienoate	280.204	5.514	135170	89996.9	203594	113619	115357	236302	275411	243011	160545	171503	511467	636297	156755	136330	2.3501e+06	1.99854e+06	90100	94899	99457.5	182244	166704	103840	97344.7	100644	123910	124901	182246	202494	0.70426	0.227321	17.557	17.5228	-0.034257	0.839627
Hydroxyhexanoycarnitine	275.173	2.248	2.81522e+06	2.59673e+06	7.18386e+06	6.95358e+06	2.86716e+06	2.64915e+06	2.53706e+06	2.46432e+06	1.16895e+06	1.20809e+06	2.53377e+06	2.65538e+06	8.9641e+06	1.01829e+07	1.78672e+06	1.63438e+06	1.41589e+06	1.24774e+06	3.10511e+06	2.71708e+06	2.66343e+06	2.88027e+06	1.97745e+06	1.84537e+06	1.40806e+06	1.49293e+06	1.83545e+06	1.94597e+06	0.444017	0.0556167	21.6346	20.8715	-0.763074	1.79188
4-Undecylbenzenesulfonic acid	312.176	6.65333	4.58772e+06	3.90099e+06	4.82754e+06	4.23987e+06	3.16727e+06	3.33772e+06	3.55402e+06	3.36012e+06	4.52271e+06	6.5532e+06	5.35088e+06	3.38892e+06	3.77383e+06	2.01044e+06	3.69657e+06	3.96354e+06	4.12495e+06	4.82968e+06	3.0829e+06	4.28301e+06	4.30127e+06	4.09075e+06	5.86908e+06	3.78073e+06	4.4269e+06	4.17502e+06	5.03185e+06	3.537e+06	0.85753	0.454438	21.8952	21.9946	0.0994494	0.385668
3-alpha-20-alpha-dihydroxy-5-beta-pregnane3-glucuronide	496.304	4.557	2.61935e+06	4.31185e+06	5.87591e+06	5.41599e+06	3.04947e+06	3.38215e+06	2.45727e+06	2.66754e+06	2.85706e+06	2.67765e+06	2.81053e+06	3.79222e+06	7.70294e+06	8.00032e+06	2.25197e+07	2.22388e+07	4.40827e+06	4.80669e+06	7.90007e+06	1.49048e+07	1.84165e+07	7.9977e+06	4.99878e+06	5.49023e+06	7.42458e+06	8.80004e+06	6.39386e+06	6.18235e+06	0.0390373	0.000268667	21.8504	23.0436	1.19322	2.28491
(5alpha,11beta,17beta)-9-Fluoro-11,17-dihydroxy-17-methylandrostan-3-one	338.227	5.439	6.89885e+06	6.20625e+06	9.97773e+06	8.96379e+06	4.74026e+06	4.98325e+06	5.03678e+06	5.67803e+06	3.00858e+06	2.80274e+06	4.81535e+06	4.98477e+06	4.32849e+06	3.50247e+06	4.32968e+06	3.96935e+06	4.13752e+06	4.83073e+06	3.34891e+06	3.99871e+06	3.71596e+06	3.3729e+06	4.5204e+06	4.74665e+06	2.06565e+06	2.01885e+06	3.55452e+06	3.97333e+06	0.193714	0.00786587	22.2806	21.7972	-0.483397	1.93521
Butopyronoxyl	226.12	4.18867	4.1608e+06	4.26648e+06	1.32398e+06	2.67565e+06	1.66102e+06	2.74774e+06	2.48807e+06	2.51662e+06	1.29222e+06	1.92746e+06	4.25163e+06	7.8719e+06	1.7924e+06	2.32763e+06	2.67515e+06	2.56449e+06	1.28558e+06	1.42908e+06	2.7113e+06	2.63423e+06	3.28856e+06	3.02709e+06	1.47895e+06	2.26475e+06	1.00547e+06	1.2708e+06	2.28233e+06	4.76866e+06	0.847193	0.427387	21.3068	21.0279	-0.278884	1.02056
Octyl hydrogen phthalate	278.151	6.343	6.12857e+06	6.30746e+06	2.34596e+06	1.92349e+06	5.23928e+06	4.15247e+06	5.5724e+06	4.81823e+06	5.94306e+06	4.19328e+06	5.9769e+06	6.63404e+06	4.43841e+06	3.94602e+06	6.30364e+06	4.82734e+06	5.84089e+06	5.47986e+06	4.9295e+06	4.62071e+06	4.94907e+06	6.4382e+06	4.19998e+06	5.77225e+06	4.16454e+06	1.50462e+06	5.37559e+06	5.4048e+06	0.96881	0.83879	22.1255	22.1843	0.0587983	0.188928
(1S,4R,5R,6R,6aS,9S,9aE,10aR)-1,5-Dihydroxy-9-(hydroxymethyl)-3-isopropyl-6,10a-dimethyl-1,2,4,5,6,6a,7,8,9,10a-decahydrodicyclopenta[a,d][8]annulen-4-yl alpha-D-glucopyranoside	498.283	4.3855	5.36078e+06	5.08502e+06	2.06184e+06	1.89856e+06	1.55447e+07	1.39567e+07	1.58058e+06	1.58275e+06	3.24459e+06	3.32647e+06	2.39972e+06	2.38184e+06	1.1827e+07	1.1948e+07	2.58738e+06	3.00915e+06	1.00094e+07	1.1239e+07	6.11422e+06	9.30012e+06	8.87654e+06	6.44544e+06	7.52629e+06	6.95364e+06	7.62075e+06	8.06404e+06	3.39411e+06	3.61638e+06	0.655183	0.178112	21.9967	22.5538	0.557118	0.560376
(+)-10-Deoxymethynolide	296.199	5.462	1.14633e+06	1.04459e+06	7.16948e+06	4.09887e+06	7.7782e+06	7.45079e+06	4.17205e+06	4.56449e+06	1.05173e+06	989206	2.04421e+06	2.37999e+06	8.54099e+06	5.42519e+06	8.69445e+06	8.20841e+06	3.51138e+06	3.06131e+06	2.66156e+06	3.35911e+06	3.97279e+06	2.92461e+06	7.95771e+06	7.82876e+06	7.56565e+06	7.80264e+06	2.29434e+06	2.13429e+06	0.729858	0.24563	21.5829	22.1043	0.521411	0.961885
Deoxycholicacid3-glucuronide	568.325	4.4655	3.42091e+06	3.62985e+06	3.02236e+06	1.76279e+06	406688	2.7747e+06	2.14885e+06	2.60618e+06	4.88937e+06	3.77979e+06	5.44773e+06	4.05966e+06	3.15391e+06	2.73899e+06	2.97296e+06	3.9586e+06	1.74086e+07	8.65863e+06	4.50093e+06	1.21342e+07	1.20795e+07	4.98455e+06	6.79406e+06	9.56147e+06	2.94854e+06	2.41171e+06	4.16802e+06	3.75993e+06	0.178102	0.00576106	21.3954	22.4528	1.05744	2.00844
N-oleoylsphingosine-1-phosphocholine	728.582	13.753	1.36775e+07	4.10138e+06	6.96254e+06	7.02788e+06	5.67324e+06	5.13692e+06	6.08438e+06	3.87164e+06	6.24042e+06	2.40997e+06	6.47243e+06	4.02677e+06	6.06192e+06	2.1932e+06	9.52059e+06	7.73159e+06	5.85947e+06	8.9553e+06	3.18862e+06	7.24151e+06	4.16601e+06	3.40577e+06	2.46453e+06	3.40703e+06	5.21058e+06	3.44887e+06	7.67869e+06	7.00036e+06	0.953957	0.768812	22.3025	22.3071	0.00455676	0.0411434
carbromal	236.015	0.924	8.18498e+06	5.81279e+06	1.04224e+07	7.33016e+06	7.82567e+06	7.00855e+06	4.73645e+06	6.48878e+06	5.64989e+06	6.39969e+06	1.27489e+07	1.13041e+07	9.50606e+06	6.49997e+06	4.94214e+06	6.50674e+06	6.87015e+06	6.47169e+06	8.36809e+06	5.40715e+06	6.6678e+06	7.66305e+06	1.15385e+07	8.14508e+06	6.93291e+06	7.36378e+06	5.49857e+06	6.48889e+06	0.891118	0.540927	22.8489	22.7203	-0.128688	0.801359
Glycocholic acid	465.309	4.01025	5.08625e+06	4.38208e+06	2.02702e+06	2.11667e+06	3.30833e+06	3.10345e+06	4.21296e+07	4.79834e+07	4.69251e+06	4.90102e+06	1.03468e+07	9.96036e+06	2.88034e+06	3.11387e+06	1.80787e+07	1.96443e+07	3.9824e+06	4.04676e+06	9.5115e+06	2.62456e+06	2.43748e+06	9.59298e+06	5.10806e+06	4.76727e+06	2.02999e+06	2.23368e+06	4.89929e+06	5.1699e+06	0.997763	0.981969	22.4527	22.2974	-0.155354	0.595931
(2R)-1-{[(2-Aminoethoxy)(hydroxy)phosphoryl]oxy}-3-hydroxy-2-propanyl (13Z)-13-docosenoate	535.364	6.4685	3.81278e+06	2.25e+07	2.23749e+06	3.88221e+06	6.1117e+06	5.88002e+06	5.45398e+06	4.52674e+06	4.43741e+06	1.72251e+06	4.01579e+06	1.43634e+06	5.89473e+06	4.52089e+06	9.64772e+06	5.83224e+06	6.00405e+06	6.21311e+06	6.49096e+06	3.58086e+06	3.50887e+06	1.98657e+07	2.84356e+06	3.85645e+06	4.57635e+06	4.01931e+06	3.22896e+06	3.45724e+06	0.927878	0.667331	22.0411	22.2769	0.235805	0.236546
5-(2,3-Dihydroxy-3-methylbutyl)-4-[(3,3-dimethyl-2-oxiranyl)acetyl]-3,4-dihydroxy-2-(3-methylbutanoyl)-2-cyclopenten-1-one	412.21	5.298	5.21074e+06	5.06763e+06	3.36637e+06	3.11198e+06	5.77557e+06	6.17607e+06	2.97223e+06	3.19922e+06	2.02789e+06	1.95345e+06	3.00602e+06	2.37729e+06	1.04703e+07	1.05168e+07	1.65462e+06	1.59877e+06	4.98378e+06	5.07507e+06	6.58243e+06	5.83204e+06	6.95824e+06	7.78779e+06	2.85977e+06	3.22116e+06	3.87978e+06	3.5832e+06	3.44326e+06	2.91044e+06	0.986767	0.910026	21.9404	21.8896	-0.0508117	0.262693
8,9-Dihydroxy-6-oxo-6H-[1]benzofuro[3,2-c]chromen-3-yl acetate	326.043	0.634	6.6248e+06	6.87454e+06	6.34942e+06	6.06338e+06	5.99162e+06	7.09586e+06	5.04612e+06	6.83717e+06	5.95319e+06	4.56868e+06	5.05356e+06	3.66259e+06	3.93624e+06	3.70519e+06	9.60468e+06	8.79939e+06	5.91492e+06	6.38702e+06	6.26168e+06	5.72813e+06	5.4057e+06	7.5195e+06	4.0607e+06	4.79073e+06	5.85999e+06	6.20467e+06	7.35329e+06	6.63204e+06	0.688708	0.209978	22.3699	22.5905	0.220578	1.40159
MFCD08277028	284.089	2.968	966225	897778	1.19823e+06	1.4701e+06	4.24451e+06	4.19242e+06	104008	96210.2	5.42064e+06	5.26385e+06	2.18479e+06	2.0486e+06	911774	906551	298846	283893	2.23258e+06	2.40414e+06	1.25982e+07	1.56966e+07	1.59247e+07	1.43965e+07	3.12148e+06	3.6738e+06	1.71516e+06	1.8021e+06	1.81247e+07	1.83642e+07	0.38286	0.035045	20.2776	21.9215	1.64397	1.85503
(2R)-1-{[(2-Aminoethoxy)(hydroxy)phosphoryl]oxy}-3-hydroxy-2-propanyl (4Z,7Z,10Z,13Z,16Z)-4,7,10,13,16-docosapentaenoate	527.301	5.92475	4.90761e+06	4.85084e+06	4.89268e+06	5.30618e+06	5.86737e+06	5.91845e+06	5.27358e+06	5.77584e+06	4.54132e+06	4.43641e+06	4.75182e+06	4.52999e+06	4.91146e+06	4.65084e+06	7.94902e+06	7.96584e+06	7.4744e+06	7.12607e+06	3.74916e+06	6.56884e+06	6.52749e+06	3.90446e+06	7.18486e+06	6.47884e+06	1.05072e+07	1.02014e+07	4.00793e+06	4.21226e+06	0.444017	0.0556167	22.2596	22.6013	0.34166	2.05053
Coniferylaldehyde	178.063	2.617	1.30208e+06	1.20012e+06	4.62586e+06	5.05119e+06	1.09743e+07	1.30473e+07	1.57116e+06	1.64588e+06	9.77716e+06	8.47442e+06	3.70526e+06	4.07964e+06	764070	868086	2.10252e+06	2.38116e+06	1.25397e+07	1.38253e+07	817914	975028	1.06883e+06	724087	1.604e+06	1.6424e+06	2.96604e+06	4.20548e+06	2.36065e+06	2.66007e+06	0.847193	0.427387	21.6045	21.1283	-0.4762	0.538032
3-hydroxyoctanoylcarnitine	303.204	3.169	6.40866e+06	4.44958e+06	5.90131e+06	7.59341e+06	3.91411e+06	2.6864e+06	5.01422e+06	3.45683e+06	3.62379e+06	2.3071e+06	3.22965e+06	4.44293e+06	5.92329e+06	6.37359e+06	3.70927e+06	5.12599e+06	3.78053e+06	3.61009e+06	4.39072e+06	3.81225e+06	3.60837e+06	4.07449e+06	5.42116e+06	7.50072e+06	3.66667e+06	2.73279e+06	5.0748e+06	5.19728e+06	0.953957	0.768812	22.0726	22.0283	-0.0442881	0.413935
Mallotophenone	404.147	4.375	4.79031e+06	4.12261e+06	7.67257e+06	7.41289e+06	6.47029e+06	6.16436e+06	4.21934e+06	4.12259e+06	5.20994e+06	5.00362e+06	4.6421e+06	4.01708e+06	3.78998e+06	3.78323e+06	3.36271e+06	3.41689e+06	4.62174e+06	5.28049e+06	5.43058e+06	5.13665e+06	5.14775e+06	3.46153e+06	6.4063e+06	6.25891e+06	6.21203e+06	5.97208e+06	4.73029e+06	5.22902e+06	0.961028	0.803613	22.2415	22.2356	-0.00591962	0.083595
(2E)-2-Methyl-3-phenyl-2-propen-1-yl hydrogen sulfate	228.045	3.79	442469	293559	3.75962e+06	3.67571e+06	825876	618577	1.03659e+06	1.06344e+06	64928.3	63466.6	95974.6	65146	2.82917e+07	2.81395e+07	67811.9	70765.9	3.38547e+06	3.5595e+06	9.14744e+06	448341	457260	1.06731e+07	945009	1.03155e+06	1.02422e+06	1.0233e+06	1.16703e+06	1.52297e+06	0.866413	0.482401	19.5322	20.0081	0.475961	0.633882
9_12-Dioxododecanoicacid	228.136	4.41167	6.98543e+06	6.75147e+06	1.66081e+06	1.42195e+06	3.82937e+06	3.43088e+06	3.73842e+06	4.13027e+06	1.23281e+06	1.37291e+06	2.02148e+07	1.87233e+07	3.17075e+06	3.21487e+06	3.19912e+06	3.81562e+06	1.81204e+06	2.28434e+06	4.73036e+06	5.40931e+06	6.19291e+06	5.3244e+06	2.2448e+06	2.29799e+06	2.57179e+06	2.62663e+06	2.10444e+06	2.64838e+06	0.907463	0.57142	21.8699	21.5731	-0.296816	1.12358
Myxalamid A	415.308	5.088	82757.4	81019.9	2.30689e+07	2.09275e+07	4.36957e+06	4.44541e+06	2.96667e+06	2.9126e+06	4.38538e+06	4.15134e+06	5.50418e+06	5.17521e+06	73444.8	74561.3	9.93807e+06	8.70597e+06	9.15286e+06	9.03599e+06	107919	3.92243e+06	3.96922e+06	81942.4	3.42888e+06	3.93301e+06	2.88101e+06	2.75518e+06	5.4879e+06	5.24887e+06	0.9185	0.634669	20.6881	21.4698	0.781656	0.213745
Butylparaben	194.094	4.33	1.23904e+06	1.72692e+06	1.11113e+06	3.8576e+06	905731	2.35971e+06	1.29234e+06	1.50278e+06	997807	2.34474e+06	1.2528e+06	8.12738e+06	508141	725730	931562	1.04381e+06	895470	1.06741e+06	1.05635e+06	1.27296e+06	2.13214e+06	1.63482e+06	1.11544e+06	3.58968e+06	527373	709539	860644	5.74117e+06	0.8207	0.35189	20.5305	20.2895	-0.24102	0.591474
Isoprenaline	211.121	2.366	7.92189e+06	7.5842e+06	9.13839e+06	5.00441e+06	5.20033e+06	6.14704e+06	5.16553e+06	4.13088e+06	1.13823e+07	1.78348e+07	4.91673e+06	5.93329e+06	6.44555e+06	6.75552e+06	7.83507e+06	5.56545e+06	8.02548e+06	9.08576e+06	9.71655e+06	1.90372e+07	2.05314e+07	7.98311e+06	3.57087e+06	3.60871e+06	3.92074e+06	4.4362e+06	4.82162e+06	889139	0.94273	0.73446	22.704	22.5338	-0.170238	0.115869
Lotaustralin	261.121	2.06033	6.88475e+06	2.36139e+07	2.83901e+06	3.18661e+06	1.95761e+07	4.4413e+06	2.7837e+06	3.39012e+06	1.796e+07	3.29486e+07	4.10138e+06	4.67729e+06	3.28062e+07	5.8631e+07	3.65272e+06	2.6214e+07	3.92371e+06	4.03631e+07	7.26018e+06	4.69446e+06	3.91073e+06	3.76821e+06	2.21212e+06	2.19447e+06	1.12585e+08	3.59457e+07	2.81635e+06	4.65964e+06	0.942581	0.700611	23.1161	22.8485	-0.267585	0.22421
(?)-nabilone	372.266	4.392	8.03922e+06	6.01755e+06	3.30991e+06	3.06341e+06	1.01759e+07	8.98144e+06	7.06148e+07	7.68684e+07	1.0518e+07	9.60116e+06	1.83807e+06	1.05551e+06	825844	1.61693e+06	723670	836274	1.10919e+07	1.85396e+07	6.78991e+06	743305	2.324e+06	6.34971e+06	3.0182e+07	2.55728e+07	2.54172e+06	3.21921e+06	5.90908e+06	5.06113e+06	0.927878	0.667331	22.4951	22.1248	-0.370324	0.632989
Olodaterol	386.185	5.263	3.26053e+06	5.14021e+06	2.89559e+06	1.96975e+06	1.53631e+06	2.30737e+06	2.80835e+06	1.3397e+06	2.31122e+06	3.04811e+06	2.58946e+06	3.718e+06	4.32993e+06	2.36419e+06	2.60359e+06	2.4909e+06	3.22139e+06	2.67695e+06	3.37943e+06	3.24765e+06	2.64567e+06	1.9138e+06	3.03874e+06	3.56781e+06	3.37331e+06	2.37889e+06	2.59245e+06	1.18699e+06	0.961028	0.803613	21.3427	21.3363	-0.0063797	0.376502
(1S,3R,5Z,7E,22E)-9,10-Secoergosta-5,7,10,22-tetraene-1,3,25,28-tetrol	444.324	7.1595	5.71283e+06	6.19928e+06	7.2739e+06	6.18844e+06	7.39597e+06	7.48339e+06	7.24427e+06	4.60336e+06	3.28655e+06	3.2395e+06	6.93273e+06	4.22935e+06	5.15652e+06	6.79812e+06	4.8734e+06	3.85277e+06	7.17846e+06	7.83391e+06	5.16846e+06	6.05746e+06	4.89732e+06	7.43733e+06	5.82783e+06	4.93618e+06	1.45362e+07	1.49159e+07	3.26022e+06	3.8537e+06	0.997763	0.981969	22.4249	22.5357	0.110791	0.775508
LG268	363.221	2.581	6.25129e+06	6.0603e+06	3.79444e+06	4.50457e+06	4.11967e+06	4.09259e+06	4.77043e+06	5.70757e+06	4.85438e+06	4.49118e+06	5.76991e+06	5.28435e+06	3.45459e+06	3.71906e+06	5.12817e+06	4.60051e+06	5.58829e+06	6.18026e+06	6.04638e+06	1.85517e+06	3.31184e+06	6.37533e+06	4.7576e+06	5.28631e+06	3.79652e+06	3.84997e+06	5.02756e+06	4.29437e+06	0.983996	0.874287	22.1631	22.111	-0.0520769	0.0884919
Lycocernuine	278.199	2.923	8.31385e+06	7.69996e+06	7.48417e+06	5.66795e+06	5.90282e+06	5.78765e+06	4.97138e+06	5.6325e+06	7.43432e+06	9.07235e+06	4.6525e+06	5.20096e+06	5.97881e+06	6.42903e+06	4.67493e+06	6.29054e+06	1.04808e+07	7.86221e+06	8.24411e+06	9.50839e+06	9.07041e+06	7.67525e+06	8.79618e+06	7.8962e+06	5.63964e+06	5.89584e+06	5.85306e+06	6.25588e+06	0.55505	0.103523	22.592	22.7905	0.198477	1.20825
4-Imidazolemethanol	98.0484	8.7665	1.0987e+07	1.41809e+07	2.18392e+07	9.99945e+06	1.8459e+07	1.59044e+07	1.58262e+07	9.60642e+06	7.2217e+06	9.41076e+06	7.72794e+06	9.16993e+06	1.02924e+07	6.35685e+06	1.32709e+07	1.69925e+07	7.765e+06	1.11988e+07	1.20666e+07	6.29589e+06	6.97814e+06	3.63837e+06	3.59062e+06	8.99469e+06	1.24942e+07	1.2032e+07	1.25947e+07	2.91949e+06	0.738799	0.26491	23.4148	22.9757	-0.439077	1.10974
CI-976	393.287	5.2225	3.1382e+06	3.30912e+06	3.99769e+06	3.65882e+06	2.74001e+06	3.03617e+06	2.32115e+06	2.66208e+06	2.03017e+06	1.57689e+06	3.73289e+06	2.93399e+06	2.74566e+06	5.41831e+06	5.31257e+06	4.43147e+06	3.34049e+06	3.30984e+06	2.0354e+06	3.16527e+06	2.93612e+06	1.47422e+06	2.39502e+06	2.53739e+06	3.08734e+06	2.98117e+06	5.44741e+06	3.88007e+06	0.907463	0.57142	21.5	21.5768	0.0768004	0.43627
2,3,7,8-Tetrachlorodibenzo-p-dioxin	319.895	0.797	6.32418e+06	7.48285e+06	6.60378e+06	5.1605e+06	4.70007e+06	6.13108e+06	4.78005e+06	4.70486e+06	5.91704e+06	5.83307e+06	8.75397e+06	5.18886e+06	4.49133e+06	4.54131e+06	8.41484e+06	6.47017e+06	4.89708e+06	6.08492e+06	4.73409e+06	5.29066e+06	6.44037e+06	6.33092e+06	3.61199e+06	4.78721e+06	5.45625e+06	2.48743e+06	7.31049e+06	6.5009e+06	0.94273	0.73446	22.4287	22.3677	-0.0610615	0.219466
Castasterone	464.35	7.004	7.36804e+06	8.2354e+06	7.05517e+06	6.37011e+06	9.10697e+06	8.79716e+06	6.65604e+06	6.26798e+06	5.10735e+06	5.31302e+06	7.55379e+06	3.99434e+06	6.24667e+06	6.93557e+06	6.9368e+06	7.16101e+06	5.55419e+06	6.02956e+06	7.25946e+06	6.98772e+06	7.38072e+06	8.72448e+06	7.12236e+06	7.00252e+06	8.78026e+06	8.34098e+06	5.65091e+06	3.73302e+06	0.94273	0.73446	22.6626	22.6892	0.0266396	0.342719
2-Isocapryloyl-3R-hydroxymethyl-gamma-butyrolactone	242.151	4.414	1.4534e+07	3.6349e+06	2.11485e+06	2.07884e+06	3.5205e+06	3.13712e+06	2.63771e+06	2.47261e+06	3.06122e+06	3.50762e+06	1.35668e+07	1.15172e+07	2.76104e+06	2.59787e+06	1.98415e+06	1.91934e+06	3.01985e+06	2.83787e+06	6.87754e+06	1.38363e+07	1.3321e+07	6.37013e+06	3.28015e+06	3.2968e+06	799868	756564	4.64222e+06	5.32706e+06	0.997763	0.981969	21.9019	21.742	-0.159929	0.209766
2-methoxyacetaminophen sulfate	261.03	0.975667	6.56466e+06	5.34939e+06	6.0994e+06	5.53842e+06	7.08001e+06	8.75466e+06	7.31189e+06	5.38692e+06	5.46332e+06	8.7771e+06	7.16761e+06	9.33792e+06	1.00926e+07	1.0085e+07	7.98763e+06	5.72621e+06	6.47982e+06	4.20605e+06	7.59262e+06	7.96101e+06	1.02378e+07	5.25079e+06	6.93925e+06	4.79492e+06	3.52459e+06	3.20267e+06	5.68393e+06	8.46097e+06	0.666517	0.193579	22.7732	22.5095	-0.263772	1.16501
Tributyl citrate acetate	402.224	6.69	6.04861e+06	5.31033e+06	4.75017e+06	6.86715e+06	5.1363e+06	5.71224e+06	5.37933e+06	5.46985e+06	4.95153e+06	4.83677e+06	5.56359e+06	6.36078e+06	4.67665e+06	4.43172e+06	5.44442e+06	5.78948e+06	5.29726e+06	5.46624e+06	5.87365e+06	5.706e+06	5.35526e+06	6.28619e+06	4.89344e+06	6.32073e+06	5.43229e+06	4.86352e+06	5.77667e+06	6.07201e+06	0.729858	0.24563	22.3521	22.4159	0.063822	0.725782
Tolperisone	245.178	3.8175	2.23005e+06	2.30622e+06	2.46774e+06	2.75548e+06	2.4189e+07	2.47249e+07	1.54682e+06	1.73751e+06	1.8121e+06	1.70329e+06	560515	997975	1.27628e+06	1.44856e+06	2.13294e+06	2.28389e+06	2.90805e+06	3.09864e+06	2.26666e+06	3.30664e+06	3.43043e+06	2.15716e+06	2.13783e+06	2.5137e+06	1.5369e+06	984258	4.66608e+06	4.91443e+06	0.622221	0.149881	21.1782	21.2738	0.0956255	0.685227
[ST(2:0)]22S_25S-furospirost-5-en-3beta_26-diol	430.308	5.785	5.55007e+06	6.05899e+06	6.85099e+06	6.35143e+06	6.77897e+06	6.85028e+06	5.85382e+06	6.02255e+06	6.32958e+06	6.59767e+06	4.00833e+06	3.98778e+06	6.97336e+06	6.83055e+06	8.41307e+06	6.5986e+06	6.4671e+06	6.46473e+06	5.19788e+06	7.10445e+06	6.49306e+06	5.82516e+06	3.46056e+06	4.32397e+06	3.61005e+06	3.67166e+06	4.944e+06	4.93588e+06	0.729858	0.24563	22.5136	22.3508	-0.162809	0.793908
2-[(5Z,8Z,11Z)-icosatrienoyl]-sn-glycero-3-phosphoethanolamine	503.301	6.055	5.18583e+06	5.35346e+06	5.04492e+06	5.09473e+06	6.28282e+06	6.40146e+06	4.62967e+06	4.69398e+06	4.60903e+06	4.61025e+06	3.47469e+06	2.99687e+06	5.19695e+06	4.70678e+06	6.00146e+06	5.6966e+06	5.31162e+06	5.67389e+06	4.51322e+06	5.82253e+06	5.0634e+06	4.63461e+06	4.66323e+06	4.6759e+06	1.39401e+07	1.41795e+07	4.53923e+06	4.65953e+06	0.8207	0.35189	22.1925	22.4854	0.292921	1.28275
(3Z,6E)-N-Hydroxy-2,4,4,7-tetramethyl-6,8-nonadien-3-imine	209.178	3.557	8.97191e+06	5.94174e+06	1.15034e+07	5.64293e+06	4.82602e+06	1.00741e+07	2.07388e+07	1.1134e+07	2.14661e+06	2.59372e+06	5.2546e+06	6.12162e+06	1.78199e+07	2.08549e+07	7.41545e+06	4.87119e+06	8.49357e+06	1.0586e+07	1.41752e+07	5.98341e+06	1.12861e+07	1.53994e+07	5.26953e+06	4.48628e+06	7.58123e+06	5.48191e+06	4.18973e+06	3.58139e+06	0.907463	0.57142	22.8768	22.743	-0.133795	0.591611
5-Methoxy-L-tryptophan	234.1	2.269	4.36978e+06	4.16443e+06	8.15216e+06	7.55307e+06	6.9592e+06	7.68793e+06	2.71507e+06	2.37155e+06	5.39457e+06	5.91789e+06	6.42956e+06	6.68962e+06	7.03143e+06	6.68551e+06	9.02504e+06	7.84141e+06	7.08415e+06	7.01669e+06	6.40005e+06	7.4157e+06	9.28667e+06	6.65595e+06	1.28175e+07	1.13249e+07	7.26121e+06	6.8916e+06	5.14158e+06	8.35704e+06	0.228159	0.012248	22.3985	22.8995	0.501019	2.12585
NP-021701	266.152	4.705	5.87513e+06	6.30633e+06	2.26279e+06	2.16166e+06	4.82191e+06	4.57252e+06	2.2711e+06	2.23474e+06	5.78428e+06	5.64728e+06	7.54573e+06	8.01595e+06	3.37531e+06	3.42552e+06	6.60133e+06	7.09972e+06	4.88063e+06	4.86989e+06	3.60074e+06	6.67546e+06	7.62643e+06	3.85275e+06	5.70455e+06	5.49138e+06	3.66586e+06	3.4792e+06	4.05217e+06	3.52935e+06	0.825477	0.376095	21.9878	22.222	0.234178	0.523189
5-[8,10-Dihydroxy-11-(hydroxymethyl)-4,7-dimethyltridecyl]-6-ethyl-4-hydroxy-4,5-dimethyl-2-cyclohexen-1-one	440.35	6.95975	4.91848e+06	4.15699e+06	9.66232e+06	1.01781e+07	8.42638e+06	9.26878e+06	5.90648e+06	6.53378e+06	5.28529e+06	4.95269e+06	5.8414e+06	4.47541e+06	5.2462e+06	5.28809e+06	3.40139e+06	5.03169e+06	5.80064e+06	3.84603e+06	5.71136e+06	5.75586e+06	3.60995e+06	6.00772e+06	7.14767e+06	7.25403e+06	6.06911e+06	4.69251e+06	4.18716e+06	5.44755e+06	0.738799	0.26491	22.5561	22.2954	-0.260677	1.27455
O-[{(2R)-2-[(4Z,7Z,10Z,13Z,16Z)-4,7,10,13,16-Docosapentaenoyloxy]-3-[(7Z,10Z,13Z,16Z)-7,10,13,16-docosatetraenoyloxy]propoxy}(hydroxy)phosphoryl]-L-serine	885.549	3.062	5.04398e+06	5.87057e+06	4.78506e+06	4.79605e+06	2.93868e+06	3.8377e+06	4.24369e+06	4.86832e+06	6.58541e+06	5.14168e+06	3.2299e+06	2.86202e+06	3.86416e+06	4.25201e+06	3.7972e+06	5.6045e+06	6.74428e+06	4.79257e+06	2.79384e+06	6.00603e+06	5.83065e+06	5.2277e+06	4.18894e+06	3.81218e+06	3.96055e+06	3.99098e+06	3.53359e+06	2.95144e+06	0.997763	0.981969	22.0459	22.0592	0.0132675	0.0864676
Sphingosine 1-phosphate (d19:1-P)	395.281	5.006	7.54284e+06	7.16604e+06	3.29559e+06	7.11848e+06	7.84621e+06	9.7103e+06	7.51498e+06	9.3932e+06	1.15128e+07	9.14235e+06	5.03578e+06	2.355e+06	8.15128e+06	7.09124e+06	8.66049e+06	1.15046e+07	8.4523e+06	8.1574e+06	8.05993e+06	6.98061e+06	6.33558e+06	7.29595e+06	2.1274e+06	8.35697e+06	7.47838e+06	8.00188e+06	8.18226e+06	6.20874e+06	0.983996	0.874287	22.7059	22.7753	0.0694745	0.251216
alpha-Hydroxytriazolam	358.038	0.8305	1.03833e+07	5.92359e+06	2.13006e+07	1.2617e+07	1.26809e+07	8.69893e+06	5.25227e+06	1.09098e+07	8.69891e+06	1.08157e+07	2.22374e+07	2.26e+07	1.45309e+07	1.00632e+07	6.9258e+06	9.68913e+06	1.17496e+07	9.36492e+06	8.54486e+06	5.07466e+06	8.37031e+06	1.24363e+07	2.23411e+07	1.02254e+07	8.35212e+06	9.94031e+06	5.66588e+06	1.05987e+07	0.522569	0.0938681	23.4573	23.1537	-0.30359	1.06826
CucurbitacinE	556.303	2.729	8.06102e+06	8.45292e+06	1.09627e+07	1.20948e+07	1.10496e+07	1.1206e+07	5.19784e+06	3.47071e+06	4.02727e+06	6.47947e+06	5.6982e+06	5.16263e+06	6.62848e+06	2.44768e+06	1.48405e+07	8.25247e+06	5.27422e+06	5.27084e+06	9.14075e+06	5.69018e+06	3.19401e+06	9.1523e+06	7.04053e+06	8.57869e+06	6.01981e+06	7.06399e+06	7.80329e+06	8.77646e+06	0.9185	0.634669	22.6366	22.7693	0.132645	0.333676
Trp-Phe	351.158	3.136	7.46251e+06	6.81583e+06	1.10237e+07	1.26646e+07	4.38341e+06	6.80413e+06	2.61211e+06	2.49578e+06	2.2993e+06	2.13632e+06	4.17788e+06	4.08278e+06	6.69794e+06	7.01738e+06	1.07994e+07	8.25424e+06	1.05463e+07	9.49516e+06	5.31077e+06	7.87067e+06	9.3869e+06	5.37821e+06	5.06205e+06	5.29526e+06	6.4346e+06	7.46242e+06	7.56034e+06	7.43371e+06	0.410601	0.0497355	22.2416	22.8108	0.569231	1.38451
1_6_6-Trimethyl-2_7-dioxabicyclo[3.2.2]nonan-3-one	184.109	4.665	4.26069e+06	4.93931e+06	3.0156e+06	3.43044e+06	1.16133e+06	1.13233e+06	1.37853e+07	1.72411e+07	2.19268e+06	2.63406e+06	2.10278e+06	2.05428e+06	5.12868e+06	5.76914e+06	577340	720299	4.38031e+06	4.10628e+06	1.11556e+07	2.34551e+06	2.16182e+06	1.2045e+07	5.41397e+06	6.32585e+06	1.91392e+06	1.98228e+06	5.05067e+06	4.76808e+06	0.99239	0.945946	21.7589	21.6406	-0.118232	0.186178
Tetrahydroaldosterone-3-glucuronide	540.257	3.897	6.16155e+06	6.40653e+06	6.06119e+06	6.30542e+06	3.94719e+06	3.4955e+06	3.97927e+06	4.44326e+06	5.15498e+06	4.03719e+06	7.21006e+06	6.79755e+06	6.23237e+06	6.16397e+06	5.63916e+06	6.10229e+06	6.93699e+06	6.90513e+06	6.55046e+06	9.296e+06	9.11418e+06	7.55519e+06	6.23381e+06	6.2587e+06	4.31999e+06	4.85901e+06	5.97401e+06	6.15857e+06	0.522569	0.0938681	22.3421	22.6173	0.27515	1.54503
1-(hexadec-1-enyl)-2-hexadecanoyl-sn-glycero-3-phosphoethanolamine	675.52	0.7745	6.47107e+06	1.10221e+07	6.98892e+06	1.12775e+07	6.66647e+06	6.14861e+06	6.12048e+06	6.63228e+06	6.57247e+06	7.22283e+06	6.49536e+06	7.86502e+06	6.05356e+06	7.02988e+06	1.95171e+06	2.70678e+06	7.09912e+06	6.3564e+06	6.06441e+06	7.07147e+06	7.62063e+06	8.20912e+06	6.15787e+06	7.76181e+06	2.64364e+06	4.04301e+06	7.76207e+06	5.40748e+06	0.729858	0.24563	22.7753	22.3369	-0.438384	1.68059
(1-Ribosylimidazole)-4-acetate	258.085	1.074	4.84014e+06	7.43323e+06	4.99411e+06	5.68547e+06	6.43907e+06	4.60178e+06	6.2153e+06	3.78385e+06	8.63648e+06	5.53354e+06	2.63772e+06	3.71314e+06	3.82225e+06	3.58772e+06	3.42593e+06	3.3003e+06	3.76157e+06	4.96674e+06	4.68783e+06	7.09108e+06	3.28193e+06	6.5392e+06	3.36856e+06	6.69694e+06	4.37902e+06	3.05327e+06	7.53787e+06	4.076e+06	0.847193	0.427387	22.2237	22.1015	-0.122151	0.638377
Anatabine	160.1	13.758	7.18348e+06	6.04514e+06	7.47279e+06	8.42723e+06	7.67637e+06	7.57025e+06	6.63743e+06	7.42804e+06	7.53645e+06	6.57187e+06	9.19046e+06	7.80603e+06	7.22103e+06	5.67578e+06	6.6353e+06	6.75321e+06	5.83464e+06	6.47821e+06	8.37793e+06	8.01968e+06	5.98845e+06	6.85254e+06	7.05574e+06	8.06474e+06	8.32757e+06	7.41587e+06	6.56677e+06	7.12098e+06	0.836492	0.401263	22.7925	22.7516	-0.0408816	0.527635
Baclofen	213.057	0.972	9.2555e+06	7.05582e+06	3.98742e+06	4.25469e+06	1.1626e+07	240104	7.52778e+06	4.40809e+06	5.35493e+06	5.91054e+06	3.6048e+06	4.07943e+06	3.63151e+06	3.64892e+06	5.52822e+06	4.50965e+06	7.12292e+06	9.37533e+06	8.76539e+06	6.66682e+06	4.68754e+06	3.36744e+06	3.74513e+06	348239	3.08061e+06	4.04959e+06	4.66191e+06	6.06805e+06	0.986767	0.910026	22.02	22.0313	0.0113761	0.18834
Glycerophospho-N-palmitoyl ethanolamine	453.285	6.031	7.30032e+06	6.95948e+06	8.40314e+06	8.44996e+06	7.63888e+06	8.2899e+06	7.475e+06	8.28654e+06	9.67145e+06	2.09608e+06	6.5202e+06	6.55381e+06	7.87772e+06	6.32156e+06	1.27545e+07	1.30055e+07	7.01428e+06	2.62847e+06	6.44931e+06	6.94469e+06	6.77849e+06	6.51084e+06	8.01294e+06	8.6291e+06	1.87005e+07	1.76606e+07	5.68856e+06	5.47655e+06	1	1	22.7281	22.9293	0.201186	1.04222
UNII:TER5ZXE00D	232.059	1.087	3.09291e+06	4.45332e+06	5.57723e+06	6.14677e+06	8.97799e+06	7.03578e+06	8.63551e+06	6.67055e+06	8.01859e+06	6.5368e+06	4.36336e+06	5.13231e+06	5.57272e+06	7.31779e+06	1.09755e+06	653804	3.51177e+06	4.74268e+06	4.82218e+06	4.36415e+06	3.66974e+06	5.95616e+06	4.24491e+06	4.45152e+06	2.26776e+06	2.20953e+06	8.46869e+06	6.32458e+06	0.165762	0.00490555	22.5215	21.6982	-0.823319	2.10107
Ozolinone	256.088	2.021	1.04148e+07	8.83827e+06	2.66141e+07	1.38361e+07	5.15622e+06	2.18628e+06	4.32801e+06	2.98457e+06	1.9722e+06	2.67264e+06	3.46063e+06	3.61778e+06	646719	434691	8.96797e+06	7.98637e+06	8.12654e+06	5.92497e+06	8.81502e+06	2.25105e+06	1.68793e+06	7.56723e+06	9.71501e+06	6.76792e+06	396056	425089	3.08086e+06	2.6338e+06	1	1	21.8207	21.8049	-0.0158541	0.324953
Phenylmethanesulfonylfluoride	174.015	0.926	8.70396e+06	5.44268e+06	8.9453e+06	5.90141e+06	7.63452e+06	5.88407e+06	5.44946e+06	9.20862e+06	7.42258e+06	9.27696e+06	9.87847e+06	8.18268e+06	1.01061e+07	7.20336e+06	3.63096e+06	7.0519e+06	8.67688e+06	3.7979e+06	7.19054e+06	9.467e+06	1.3879e+07	4.41765e+06	1.09133e+07	8.45472e+06	5.54276e+06	8.23281e+06	7.32114e+06	1.08657e+07	0.96881	0.83879	22.8641	22.796	-0.0681077	0.0878231
Medroxyprogesterone	344.235	6.109	1.30249e+07	1.21164e+07	5.42524e+06	5.42276e+06	2.72731e+06	2.49811e+06	1.16396e+07	1.13004e+07	6.95874e+06	7.5793e+06	9.49098e+06	9.40695e+06	5.70899e+06	5.20847e+06	1.94794e+06	1.73756e+06	5.46523e+06	5.51947e+06	4.50346e+06	5.92694e+06	5.93311e+06	4.47203e+06	9.97071e+06	9.51826e+06	4.70764e+06	4.426e+06	1.10136e+07	1.20599e+07	0.729858	0.24563	22.7233	22.3705	-0.352789	1.09778
β,β-dimethylacrylshikonin	370.142	3.2945	1.26849e+07	1.31823e+07	10523030	9.78064e+06	2.63308e+06	2.46105e+06	9.90582e+06	9.41085e+06	1.27473e+07	1.31227e+07	7.52082e+06	8.17935e+06	1.86964e+06	1.7857e+06	916950	1.2395e+06	4.98042e+06	5.29939e+06	3.44889e+06	3.37293e+06	2.68329e+06	3.46971e+06	7.47809e+06	7.48932e+06	9.75106e+06	9.15892e+06	6.63869e+06	6.76972e+06	0.387614	0.0394817	22.6728	22.0347	-0.638135	1.76534
Ecgonine	185.105	1.31	5.73947e+06	3.78076e+06	1.24037e+07	1.39859e+07	4.40551e+06	3.95373e+06	6.35751e+06	5.42539e+06	5.52581e+06	5.34267e+06	5.19494e+06	5.3333e+06	6.86399e+06	7.53628e+06	4.5864e+06	3.99077e+06	7.51622e+06	5.83241e+06	6.09004e+06	6.29127e+06	9.29925e+06	4.89336e+06	4.85257e+06	5.32621e+06	4.06968e+06	5.29453e+06	5.59675e+06	4.31417e+06	0.85753	0.454438	22.5371	22.3695	-0.167633	0.86714
1-Salicylateglucuronide	314.064	2.367	1.43555e+06	1.38789e+06	1.11531e+06	939488	82042.1	82730	3.25725e+06	3.48027e+06	4.17721e+06	3.72475e+06	161322	188005	1.83297e+07	1.77009e+07	75840.6	81177.5	913429	868945	376763	1.66226e+06	1.29299e+06	426941	2.13275e+06	2.09834e+06	1.24921e+06	1.4071e+06	1.35596e+07	1.62156e+07	0.88327	0.511239	20.2616	20.0421	-0.219516	0.443351
(1S,4R,5R,6R,6aS,9S,9aE,10aR)-1,5-Dihydroxy-3-isopropyl-9-(methoxymethyl)-6,10a-dimethyl-1,2,4,5,6,6a,7,8,9,10a-decahydrodicyclopenta[a,d][8]annulen-4-yl alpha-D-glucopyranoside	512.298	4.019	8.8743e+06	8.30359e+06	4.40937e+06	4.57817e+06	4.87707e+06	4.99854e+06	1.4678e+06	1.65573e+06	1.72997e+06	1.65754e+06	1.65681e+06	1.5792e+06	1.45945e+07	1.59059e+07	7.65004e+06	8.54685e+06	3.68649e+06	3.84538e+06	1.2381e+07	9.64598e+06	9.92919e+06	1.15443e+07	4.49254e+06	4.8767e+06	3.99156e+06	4.28292e+06	4.24558e+06	3.67138e+06	0.806677	0.328667	21.874	22.5107	0.636761	0.620822
O-tiglyl-L-carnitine	243.147	2.397	7.87236e+06	7.58259e+06	1.32392e+07	1.07168e+07	7.09935e+06	6.72961e+06	8.81618e+06	8.22538e+06	8.49376e+06	7.42471e+06	7.12661e+06	5.885e+06	1.90602e+06	2.14613e+06	1.07888e+07	9.90128e+06	7.31349e+06	7.76282e+06	7.01236e+06	4.08028e+06	4.48066e+06	5.94083e+06	5.27953e+06	5.18709e+06	7.00565e+06	5.17641e+06	5.75885e+06	4.63343e+06	0.573372	0.125092	22.6607	22.5625	-0.0982108	0.70758
Cythioate	296.991	0.975	4.85168e+06	8.17644e+06	4.0071e+06	5.5428e+06	6.01283e+06	4.89984e+06	1.14279e+07	7.32365e+06	7.85152e+06	6.63198e+06	2.61148e+06	3.96724e+06	4.73419e+06	6.8041e+06	1.33513e+06	2.15783e+06	4.11874e+06	6.84757e+06	4.83977e+06	7.5237e+06	5.02906e+06	7.49819e+06	5.77768e+06	6.54665e+06	3.62831e+06	2.20775e+06	6.47139e+06	6.50146e+06	0.8207	0.35189	22.4413	22.1034	-0.337883	1.01316
cis-5,8,11,14,17-Eicosapentaenoic acid	302.224	6.879	1.21661e+07	1.18668e+07	5.28626e+06	5.52844e+06	7.51639e+06	6.195e+06	7.03391e+06	7.40041e+06	1.16638e+07	1.25841e+07	6.53477e+06	6.69592e+06	7.67687e+06	8.28289e+06	4.54276e+06	4.73745e+06	1.06986e+07	1.01593e+07	6.21984e+06	5.86825e+06	5.83427e+06	6.5829e+06	7.50613e+06	7.26596e+06	1.09916e+07	1.29786e+07	6.71138e+06	7.39686e+06	0.836492	0.401263	22.9262	22.8033	-0.12296	0.607755
Glycerol phenylbutyrate	530.266	7.081	6.6625e+06	1.7733e+07	6.13563e+06	3.7493e+06	3.32434e+06	3.26719e+06	4.58069e+06	4.8928e+06	8.20578e+06	5.21134e+06	4.15521e+06	1.29297e+07	1.27929e+07	3.55221e+06	6.72739e+06	6.51176e+06	4.40473e+06	6.53238e+06	7.95495e+06	1.27689e+07	4.74724e+06	3.57189e+06	6.38768e+06	8.74672e+06	5.28871e+06	5.29714e+06	3.82857e+06	3.4186e+06	0.953957	0.768812	22.5035	22.4582	-0.0453642	0.629263
isodesmosine	526.288	5.744	4.14178e+06	3.6103e+06	3.47686e+06	3.60778e+06	3.89829e+06	5.07005e+06	3146655	2.6499e+06	3.90619e+06	2.13751e+06	3.33458e+06	2.70587e+06	4.52212e+06	3.30249e+06	4.31744e+06	4.76615e+06	3.84081e+06	3.55326e+06	3.41455e+06	3.42033e+06	5.9241e+06	3.5182e+06	3.6598e+06	3.78995e+06	3.83124e+06	3.81347e+06	3.09728e+06	2.86566e+06	0.847193	0.427387	21.721	21.8511	0.130132	0.943552
Bufa-20,22-dienolide	354.255	4.2845	5.40275e+06	5.95665e+06	3.63707e+06	3.44719e+06	1.2134e+07	1.18014e+07	7.41707e+07	7.73786e+07	1.09148e+07	9.86937e+06	1.33529e+06	1.32822e+06	959202	853016	1.65427e+06	1.28117e+06	1.17952e+07	1.15684e+07	6.71689e+06	1.14301e+06	792970	6.8979e+06	2.72028e+07	2.76834e+07	3.48223e+06	3.93662e+06	5.30389e+06	5.43786e+06	0.961028	0.803613	22.4739	22.1995	-0.274396	0.710548
Pregna-4_9(11)-diene-3_20-dione	312.209	6.476	7.84363e+06	7.67498e+06	6.66419e+06	6.80452e+06	7.87586e+06	7.6856e+06	8.10667e+06	7.53137e+06	7.61702e+06	6.9934e+06	7.01216e+06	6.84583e+06	7.76035e+06	6.97214e+06	8.01814e+06	8.43592e+06	7.47995e+06	7.66744e+06	7.52524e+06	7.5841e+06	7.79017e+06	7.38904e+06	7.61967e+06	7.33602e+06	7.58265e+06	7.17184e+06	7.13843e+06	7.51714e+06	0.907463	0.602685	22.8133	22.8543	0.0410466	1.10747
NP-011548	298.251	6.6778	7.0589e+06	5.85437e+06	2.45638e+06	2.71389e+06	5.62726e+06	5.1534e+06	4.0518e+06	4.59537e+06	5.87701e+06	4.21253e+06	6.62403e+06	6.01478e+06	4.93828e+06	4.53406e+06	8.35511e+06	8.22454e+06	7.69538e+06	7.03756e+06	5.03398e+06	7.59621e+06	8.50369e+06	5.14299e+06	8.74999e+06	8.7992e+06	5.58982e+06	6.58391e+06	5.66595e+06	5.84732e+06	0.125778	0.00207754	22.1897	22.7236	0.533891	2.53907
Salvinorin A	432.179	2.5545	5.9822e+06	7.77826e+06	6.09098e+06	4.26571e+06	3.03435e+06	1.3533e+07	1.27223e+07	1.20523e+07	1.18226e+07	1.27985e+07	2.34922e+07	2.19333e+07	1.00174e+07	1.10887e+07	1.11218e+07	6.93738e+06	1.80091e+07	3.07442e+06	8.69061e+06	9.98535e+06	1.10655e+07	3.80619e+06	4.38598e+06	4.70298e+06	4.08074e+07	5.31526e+07	7.09204e+06	5.5419e+06	0.836492	0.401263	23.2106	23.1203	-0.0902661	0.389927
Teasterone	448.355	7.5235	8.71506e+06	8.1862e+06	5.33676e+06	8.38006e+06	1.07984e+07	5.45471e+06	1.11192e+07	6.18254e+06	5.80349e+06	5.2301e+06	7.08366e+06	5.22737e+06	7.99986e+06	8.35191e+06	8.17554e+06	9.66552e+06	5.51988e+06	5.06256e+06	1.13274e+07	7.23043e+06	7.41867e+06	8.97201e+06	6.88857e+06	8.33919e+06	6.42314e+06	6.27249e+06	5.50404e+06	5.67924e+06	0.997763	0.981969	22.7758	22.7647	-0.0111263	0.0161189
Hostmaniane	254.115	4.4788	4.75805e+07	4.79498e+07	1.73714e+06	2.79181e+06	2.19501e+06	2.58097e+06	4.76428e+06	5.57081e+06	1.62819e+06	2.12382e+06	4.47052e+06	7.021e+06	4.43576e+06	4.25146e+06	5.25527e+06	5.85699e+06	1.88668e+06	2.3995e+06	8.31358e+06	3.74078e+06	4.36894e+06	8.46169e+06	1.6319e+06	2.41697e+06	1.31316e+06	1.40195e+06	2.01259e+06	3.74788e+06	0.8207	0.35189	22.1934	21.5791	-0.614303	1.19342
asp-leu	246.121	1.63167	1.49686e+07	1.41571e+07	7.95614e+06	1.08965e+07	1.24665e+07	1.23906e+07	1.37879e+07	8.85927e+06	7.85235e+06	1.07075e+07	6.957e+06	7.36176e+06	7.34255e+06	8.03894e+06	9.13039e+06	1.04196e+07	1.23151e+07	1.18683e+07	1.80662e+07	1.05824e+07	1.17895e+07	1.20702e+07	7.4539e+06	6.1794e+06	8.54259e+06	1.14901e+07	1.3727e+07	1.29949e+07	0.907463	0.57142	23.2404	23.3684	0.127992	0.601076
1-Palmitoyl-2-gamma-linolenoyl-sn-glycero-3-phosphoglycerol	744.497	3.042	9.50765e+06	7.83606e+06	7.30109e+06	7.21007e+06	8.30341e+06	7.63778e+06	6.67863e+06	8.21968e+06	1.07195e+07	1.63268e+07	7.80437e+06	1.50738e+07	6.12947e+06	8.32117e+06	9.53565e+06	4.058e+06	9.47159e+06	8.78971e+06	1.36095e+06	8.08311e+06	6.57958e+06	1.14925e+07	1.22636e+07	5.37228e+06	8.71086e+06	6.66104e+06	5.11346e+06	6.38991e+06	0.785249	0.306426	23.0534	22.6662	-0.3872	1.1462
4-Aminopyridine	94.0535	8.754	2.08324e+07	9.16634e+06	8.85715e+06	9.60364e+06	7.21028e+06	1.46501e+07	1.46135e+07	3.19036e+06	5.54304e+06	8.76639e+06	7.92472e+06	1.09201e+07	1.73819e+07	4.98895e+06	8.97029e+06	1.19734e+07	6.6012e+06	2.40088e+07	1.28844e+07	9.17593e+06	6.82204e+06	1.346e+06	6.00576e+06	7.14821e+06	933242	5.32822e+06	4.79884e+06	1.04575e+07	0.738799	0.26491	23.1265	22.612	-0.514505	0.7071
(2S,3S,5R,10R,12S,14S,15R,16R)-2-Amino-12,16-dimethyl-3,5,10,14,15-icosanepentol	405.344	4.852	6.57432e+06	1.02415e+07	2.23429e+07	3.69242e+06	3.71069e+06	4.33936e+06	1.15523e+07	1.22209e+07	4.44173e+06	6.66628e+06	6.18289e+06	1.40273e+07	1.75125e+07	2.2507e+07	6.38101e+06	7.14497e+06	1.95411e+07	8.09752e+06	1.08869e+07	6.16167e+06	1.20438e+07	1.42602e+07	7.65002e+06	7.90262e+06	1.01827e+07	4.43034e+06	7.40141e+06	3.69374e+06	0.986767	0.910026	23.0415	22.9669	-0.0745979	0.563988
N-Nitrosoguvacoline	170.069	0.933	6.8775e+06	5.16627e+06	8.14615e+06	9.11074e+06	7.85837e+06	5.37669e+06	7.29777e+06	7.17313e+06	7.08511e+06	9.19804e+06	6.26252e+06	1.13998e+07	3.90198e+06	5.93054e+06	1.13133e+07	9.35483e+06	6.96773e+06	8.24374e+06	8.99523e+06	7.51052e+06	1.22384e+07	6.3115e+06	6.99543e+06	3.83202e+06	7.19163e+06	8.35951e+06	8.81611e+06	1.10951e+07	0.603517	0.137068	22.731	22.9448	0.213817	1.09333
Estramustine	439.167	1.3125	5.42134e+06	4.61369e+06	2.96222e+06	4.5459e+06	7.75714e+06	5.80037e+06	2.70278e+06	1.67681e+06	4.05001e+06	3.126e+06	3.85223e+06	4.91229e+06	3.94923e+06	4.72644e+06	4.02363e+06	3.79879e+06	2.4043e+06	2.51681e+06	2.97213e+06	7.50278e+06	5.81131e+06	3.56432e+06	4.97016e+06	3.5653e+06	4.71388e+06	6.12582e+06	6.36336e+06	5.26936e+06	0.94273	0.73446	21.9454	22.0351	0.089636	0.279522
11-beta-hydroxyandrosterone-3-glucuronide	482.252	3.781	9.56721e+06	9.58598e+06	1.36048e+07	1.24783e+07	1.90769e+07	1.87046e+07	2.11235e+06	3.3249e+06	6.07091e+06	4.99359e+06	6.09196e+06	5.46344e+06	8.46943e+06	7.55784e+06	9.03282e+06	1.23144e+07	5.44643e+06	6.03885e+06	9.90905e+06	9.32465e+06	8.17081e+06	1.02977e+07	2.81165e+06	3.06987e+06	4.98557e+06	6.10884e+06	8.20942e+06	9.13824e+06	0.907463	0.57142	22.8742	22.7194	-0.154828	0.723663
1-(Propyldisulfanyl)-1-(propylsulfinyl)propane	240.067	5.824	1.9026e+06	2.5238e+06	3.83725e+06	3.76547e+06	4.29084e+06	1.88393e+06	2.98172e+06	2.06297e+06	1.68502e+06	2.05214e+06	6.94572e+06	6.98253e+06	5.11547e+06	1.98653e+06	3.44244e+06	3.26764e+06	2.92984e+06	3.82024e+06	2.57691e+06	2.64235e+06	2.33122e+06	3.94906e+06	4.19989e+06	3.86849e+06	5.00966e+06	6.97364e+06	1.77374e+06	1.86553e+06	0.927878	0.667331	21.5378	21.6331	0.0952942	0.112922
N-Amidino-L-aspartate	175.058	0.788	9.68278e+06	1.19669e+07	8.68163e+06	5.13458e+06	4.61114e+06	8.45678e+06	4.58155e+06	9.45036e+06	8.60206e+06	6.10503e+06	9.09476e+06	5.54804e+06	5.18161e+06	3.34899e+06	2.78651e+06	9.59389e+06	8.7875e+06	6.56298e+06	6.07616e+06	7.48413e+06	3.78392e+06	1.14987e+07	1.95486e+06	4.28968e+06	7.80713e+06	6.89501e+06	8.26866e+06	6.33158e+06	0.907463	0.57142	22.6848	22.5079	-0.176837	0.572679
3-O-(3-Methylbutanoyl)-beta-D-fructofuranosyl 2-O-acetyl-3-O-(2-methylbutanoyl)-4-O-(3-methylbutanoyl)-alpha-D-glucopyranoside	636.297	7.085	9.79082e+06	9.5e+06	2.6832e+07	6.58945e+06	5.42969e+06	3.58525e+06	1.32859e+07	2.14729e+07	4.6305e+06	6.94715e+06	7.12988e+06	1.69559e+07	1.82667e+07	1.83126e+07	5.53848e+06	1.05147e+07	19476694	8.43442e+06	1.76026e+07	6.62114e+06	1.22051e+07	2.33504e+07	3.77603e+06	8.28643e+06	1.77827e+07	1.51814e+07	1.21708e+07	2.62094e+06	1	1	23.2713	23.2375	-0.03376	0.140849
Polidocanol	582.434	6.843	944917	980029	799603	941385	3.63703e+07	3.68743e+07	647760	923828	1.18328e+06	693932	1.3996e+06	1.5914e+06	3.01426e+08	3.17733e+08	970508	1.16556e+06	608834	972718	658294	1.00353e+06	1.42468e+06	1.08445e+06	2.07569e+06	3.61499e+06	478578	972954	638197	1.38677e+06	0.8207	0.35189	21.8277	20.0087	-1.81899	1.20597
Glu-Met	278.093	1.459	1.32681e+07	5.87662e+06	2.01288e+07	7.88115e+06	1.42415e+07	1.9915e+07	2.31099e+07	1.33517e+07	1.69607e+07	1.28916e+07	5.33551e+06	7.92035e+06	4.84654e+06	5.96715e+06	2.02074e+07	1.77516e+07	1.81864e+07	2.01021e+07	1.76377e+07	2.93702e+07	1.7726e+07	2.17606e+07	9.12939e+06	8.15211e+06	2.17518e+07	9.27167e+06	1.07988e+07	1.36929e+07	0.388363	0.0443691	23.363	23.9095	0.546533	1.52341
8-Isopropyl-10a,12a-dimethyl-3,3a,5a,6,7,7a,9,10,10a,11,12,12a,12b,13c-tetradecahydro-2H,5H-1,4,13-trioxaindeno[4',5':6,7]cyclohepta[1,2,3-bc]acenaphthylene-3,5,13b(13aH)-triol	434.267	6.6845	1.19972e+07	1.22304e+07	1.08166e+07	1.96025e+07	8.14313e+06	8.85962e+06	6.40859e+06	6.74793e+06	9.89362e+06	9.67826e+06	8.3981e+06	7.14424e+06	7.04254e+06	6.07555e+06	5.53655e+06	5.6483e+06	1.2722e+07	1.30016e+07	1.19395e+07	1.01294e+07	1.1153e+07	1.26126e+07	9.89152e+06	1.03375e+07	1.02407e+07	9.82222e+06	7.25886e+06	8.55299e+06	0.785249	0.306426	23.1058	23.1941	0.0882706	0.247214
Perfluorooctanoic Acid	413.974	5.007	1.75458e+07	1.69135e+07	1.06393e+07	1.12638e+07	9.35049e+06	9.21839e+06	7.69178e+06	7.77392e+06	5.82327e+06	6.09375e+06	6.82891e+06	8.9648e+06	7.31397e+06	7.39377e+06	3.74714e+06	3.62873e+06	2.70282e+06	3.39549e+06	5.63065e+06	8.37752e+06	9.75185e+06	5.77136e+06	9.71117e+06	9.81729e+06	4.33395e+06	4.47663e+06	1.1171e+07	9.97727e+06	0.476035	0.0690475	23.0953	22.5024	-0.592895	1.78324
Glycochenodeoxycholate7-sulfate	529.271	4.02433	3.14453e+07	3.18258e+07	7.42739e+06	1.25881e+07	4.31706e+06	3.72011e+06	1.6362e+07	2.23722e+07	9.91636e+06	1.12437e+07	2.14381e+07	2.26454e+07	7.83639e+06	5.94157e+06	1.94278e+07	2.16478e+07	7.88012e+06	8.49629e+06	1.6323e+07	2.09888e+07	2.0073e+07	1.86798e+07	5.08596e+07	4.9117e+07	14088272	1.43365e+07	9.98676e+06	7.58832e+06	0.825477	0.376095	23.5244	23.9988	0.474319	0.863347
Fusarochromanone	292.142	2.414	6.03899e+06	5.26244e+06	2.2528e+06	1.87782e+06	521810	598023	9.71109e+06	1.07803e+07	1.98214e+07	2.42373e+07	1.40489e+06	1.38348e+06	2.49275e+06	2.50879e+06	5.56165e+06	5.9457e+06	2.13085e+06	2.12674e+06	953403	2.18282e+06	2.27071e+06	976315	1.89432e+06	1.70225e+06	8.83384e+06	9.75839e+06	3.39993e+06	4.86802e+06	0.942581	0.700611	21.6896	21.4745	-0.215092	1.00229
(7S_8S)-DiHODE	312.23	5.039	3.2659e+06	7.585e+06	4.15016e+06	3.1964e+06	5.84045e+06	5.14939e+06	1.53964e+07	1.52543e+07	5.94003e+06	4.9771e+06	3.29635e+06	3.06868e+06	1.07095e+07	1.12462e+07	4.27386e+06	3.449e+06	1.54638e+07	1.75805e+07	1.71515e+07	3.50037e+06	599646	1.93484e+07	8.05814e+06	8.36168e+06	1.63781e+07	1.68629e+07	2.33437e+06	9.58253e+06	0.666517	0.193579	22.5232	22.7944	0.271204	1.20176
[truncated: 386 more rows]

## Sheet: Fig5d
	Total_Size	Hits	Sig_Hits	Mummichog_Pvals	GSEA_Pvals	Combined_Pvals
[truncated: 23 more rows]
