# Supplementary material for: Musk Tongxin Dripping Pills for treating Ticagrelor in Patients After Percutaneous Coronary Intervention: Echocardiography Combined with Untargeted Metabolomics
Source: Front Pharmacol. 2021 Oct 27;12:731734. doi: 10.3389/fphar.2021.731734 (PMC8579064; doi:10.3389/fphar.2021.731734)
Supplement: Supplementary file 1 [file DataSheet1.ZIP › Figure6_rawdata.xlsx]

## Sheet: Sheet1
Platelet-activating factor	N-Arachidonoyl-L-serine	10-hydroxydecanoicacid	GLS	sn-glycero-3-Phosphocholine	ALB	Platelet-activating factor	AST
8.9604	6.02869	6.41351	-17.2	7.24609	41.2	8.9604	9
8.98289	5.99348	6.08126	-15.4	7.29051	38.2	8.98289	10
8.94473	6.33739	6.19195	-13.1	7.22379	39.3	8.94473	12
8.92298	6.25446	6.18811	-11.2	7.15836	43.3	8.92298	15
8.97715	6.46322	5.96255	-13.3	7.63963	36	8.97715	24
9.02734	6.48142	5.92754	-13.6	7.65435	40	9.02734	22
9.08975	6.4557	5.88031	-18.2	7.35126	NA	9.08975	NA
8.81031	6.40599	5.97682	-19.4	7.26334	NA	8.81031	NA
8.97326	6.33445	5.82812	-16.3	7.20902	39.3	8.97326	6
8.93474	6.35148	5.97887	-17.5	7.04114	39.3	8.93474	6
9.0307	6.35763	5.96747	-17.4	7.1717	44.3	9.0307	14
8.99274	6.39507	6.05492	-16.5	7.23571	44.3	8.99274	14
8.91655	6.05625	5.91118	-18.3	6.72501	40.8	8.91655	20
8.87584	6.20137	5.85773	-12.9	6.69441	40.8	8.87584	20
9.22747	7.10965	6.50796	-19.5	7.08958	41	9.22747	53
9.21326	7.092	6.48959	-21.4	7.11889	41	9.21326	49
9.08083	6.83373	6.49462	-16.2	7.04314	45.3	9.08083	25
9.08696	6.91575	6.37085	-19.3	6.95971	44.8	9.08696	22
9.03248	6.94594	6.48792	-22.3	7.11118	41.8	9.03248	24
9.03335	6.90406	6.34262	-17.6	7.06036	45.3	9.03335	25
9.04663	6.56801	6.67725	-20.5	7.007	42.3	9.04663	71
9.01015	6.58494	6.27153	-17.4	6.95261	46.3	9.01015	68
9.18848	6.71645	6.57412	-16.6	7.05238	46.4	9.18848	23
9.2437	6.82952	6.51472	-17.7	7.2071	42.4	9.2437	24
9.22275	7.13622	6.38465	-17.4	7.0089	43.9	9.22275	28
9.21114	6.89143	6.23721	-22.5	7.00352	45.9	9.21114	24
9.16909	7.17139	6.61767	-22.3	7.14039	47.7	9.16909	34
8.76428	7.11218	6.65409	-20.8	6.99254	48.7	8.76428	31
8.77541	6.22225	6.10074	-15.1	6.77608	40.6	8.77541	23
8.81131	6.34685	6.06862	-18.9	6.91767	37.3	8.81131	25
9.10758	6.40181	6.25206	-13.9	7.27279	42.9	9.10758	11
9.13066	6.54433	6.25883	-15.8	7.37279	44.9	9.13066	12
8.95179	6.31722	5.96389	-18.1	7.10119	32.6	8.95179	29
9.04216	6.3121	6.0634	-14.8	7.13267	35.6	9.04216	31
8.96577	6.52246	6.14986	-16.4	7.37533	35.5	8.96577	16
8.97878	6.50354	6.01205	-12.5	7.3818	39.5	8.97878	14
8.93072	6.40588	6.03159	-11.2	7.2005	42.6	8.93072	14
8.93434	6.32335	6.00948	-12.3	7.18442	39.6	8.93434	15
8.90298	6.28421	5.89815	-14.6	7.27509	44.5	8.90298	16
9.0938	6.21756	5.87977	-18.2	7.21713	42.2	9.0938	16
8.97729	6.4911	5.80119	-17.4	7.29047	37	8.97729	25
8.99324	6.39019	5.65608	-18.1	7.17833	40	8.99324	25
8.98141	7.00789	6.3949	-20.8	6.88962	52.2	8.98141	23
8.99664	6.92288	6.64218	-19.1	6.87928	50.2	8.99664	26
9.07196	6.23643	6.2553	-14.3	7.37233	37.4	9.07196	14
9.0238	6.16318	5.78026	-12.5	7.33642	37.4	9.0238	15
8.67118	6.37897	5.74973	-14.9	7.38859	41.4	8.67118	12
9.01692	6.33283	5.64438	-15.1	7.35611	41.4	9.01692	11
8.94111	6.68014	5.90656	-19.3	6.8684	49	8.94111	24
8.92112	6.71834	6.32878	-23.5	6.96654	45	8.92112	22
9.17071	6.7372	6.35747	-17.7	7.10617	43.7	9.17071	28
9.12706	6.75704	6.30273	-18.5	7.08358	41.7	9.12706	26
9.05044	6.99494	6.71094	-20.5	6.75504	49.7	9.05044	22
8.98552	6.98166	6.63576	-18.6	6.7691	51.7	8.98552	19
9.0263	6.85999	6.51485	-18.9	6.83271	46	9.0263	17
9.03892	6.93902	6.54323	-13.7	6.91835	43	9.03892	15
