# Supplementary material for: Musk Tongxin Dripping Pills for treating Ticagrelor in Patients After Percutaneous Coronary Intervention: Echocardiography Combined with Untargeted Metabolomics
Source: Front Pharmacol. 2021 Oct 27;12:731734. doi: 10.3389/fphar.2021.731734 (PMC8579064; doi:10.3389/fphar.2021.731734)
Supplement: Supplementary file 2 [file DataSheet2.ZIP]

Archive with 1 entries (1 files):
- 20210614-zy-pos-1.mzXML
